# Supplementary material for: Genome-Scale Investigation of the Metabolic Determinants Generating Bacterial Fastidious Growth
Source: mSystems. 2020 Mar 31;5(2):e00698-19. doi: 10.1128/mSystems.00698-19 (PMC7112962; doi:10.1128/mSystems.00698-19)
Supplement: TEXT S1 [file mSystems.00698-19-s0001.txt]

<?xml version="1.0" encoding="UTF-8"?>
<sbml fbc:required="false" groups:required="false" level="3" version="2" xmlns="http://www.sbml.org/sbml/level3/version2/core" xmlns:fbc="http://www.sbml.org/sbml/level3/version1/fbc/version2" xmlns:groups="http://www.sbml.org/sbml/level3/version1/groups/version1">
  <model fbc:strict="true" id="Xfm1158" metaid="Xfm1158" name="Xfm1158">
    <fbc:listOfGeneProducts>
      <fbc:geneProduct fbc:id="XFCFBP8418_007090" fbc:label="XFCFBP8418_007090" fbc:name="XFCFBP8418_007090" metaid="_8a7d7180-d79e-4dbb-86ed-f8d7eb60e698"/>
      <fbc:geneProduct fbc:id="XFCFBP8418_005900" fbc:label="XFCFBP8418_005900" fbc:name="XFCFBP8418_005900" metaid="_867487dd-ff57-4e93-8de9-b5ecb805e0eb"/>
      <fbc:geneProduct fbc:id="XFCFBP8418_011590" fbc:label="XFCFBP8418_011590" fbc:name="XFCFBP8418_011590" metaid="_44606760-936c-4585-b40c-650e953a5f73"/>
      <fbc:geneProduct fbc:id="XFCFBP8418_014620" fbc:label="XFCFBP8418_014620" fbc:name="XFCFBP8418_014620" metaid="da273da9-0f84-4615-a464-2ab71416e8cc"/>
      <fbc:geneProduct fbc:id="XFCFBP8418_015830" fbc:label="XFCFBP8418_015830" fbc:name="XFCFBP8418_015830" metaid="_3a9239a2-8e23-4834-99a8-a7dc15f6d906"/>
      <fbc:geneProduct fbc:id="XFCFBP8418_014980" fbc:label="XFCFBP8418_014980" fbc:name="XFCFBP8418_014980" metaid="_7f26806b-e32e-4c5c-a78d-9e094c267bbf"/>
      <fbc:geneProduct fbc:id="XFCFBP8418_020190" fbc:label="XFCFBP8418_020190" fbc:name="XFCFBP8418_020190" metaid="_31bbb514-1d52-4727-91cb-367af12e95ca"/>
      <fbc:geneProduct fbc:id="XFCFBP8418_004940" fbc:label="XFCFBP8418_004940" fbc:name="XFCFBP8418_004940" metaid="a2f20753-c245-477e-8363-8f5e45c50f5d"/>
      <fbc:geneProduct fbc:id="XFCFBP8418_021160" fbc:label="XFCFBP8418_021160" fbc:name="XFCFBP8418_021160" metaid="_844bdacc-d091-457d-9c4d-846cb9aab3c1"/>
      <fbc:geneProduct fbc:id="XFCFBP8418_025760" fbc:label="XFCFBP8418_025760" fbc:name="XFCFBP8418_025760" metaid="fd8a601e-e56f-4263-9aa7-6ed9bf85f958"/>
      <fbc:geneProduct fbc:id="XFCFBP8418_024670" fbc:label="XFCFBP8418_024670" fbc:name="XFCFBP8418_024670" metaid="_2bbe03ce-c814-417a-b9c0-e8a1f29f4106"/>
      <fbc:geneProduct fbc:id="XFCFBP8418_004820" fbc:label="XFCFBP8418_004820" fbc:name="XFCFBP8418_004820" metaid="_41cb6d94-13d8-461e-a217-29a68e21cd2b"/>
      <fbc:geneProduct fbc:id="XFCFBP8418_023580" fbc:label="XFCFBP8418_023580" fbc:name="XFCFBP8418_023580" metaid="_31ff72d7-4e30-4563-85aa-4afc58dd6bee"/>
      <fbc:geneProduct fbc:id="XFCFBP8418_000460" fbc:label="XFCFBP8418_000460" fbc:name="XFCFBP8418_000460" metaid="d7ea14e6-cd6c-4404-b973-486ade662242"/>
      <fbc:geneProduct fbc:id="XFCFBP8418_026730" fbc:label="XFCFBP8418_026730" fbc:name="XFCFBP8418_026730" metaid="e876348e-787e-4f2a-8904-e675c2589c17"/>
      <fbc:geneProduct fbc:id="XFCFBP8418_025640" fbc:label="XFCFBP8418_025640" fbc:name="XFCFBP8418_025640" metaid="b5b93812-bd2e-4ca8-8328-e1d35e17ac3a"/>
      <fbc:geneProduct fbc:id="XFCFBP8418_023100" fbc:label="XFCFBP8418_023100" fbc:name="XFCFBP8418_023100" metaid="f62e0096-7b12-4db3-a7b0-2e1cfa0302c6"/>
      <fbc:geneProduct fbc:id="XFCFBP8418_027800" fbc:label="XFCFBP8418_027800" fbc:name="XFCFBP8418_027800" metaid="_8beb93ba-34a4-4330-86bf-2c47b1cb7f2e"/>
      <fbc:geneProduct fbc:id="XFCFBP8418_004700" fbc:label="XFCFBP8418_004700" fbc:name="XFCFBP8418_004700" metaid="_2aceabe8-5294-42eb-9d3b-2506634c68d5"/>
      <fbc:geneProduct fbc:id="XFCFBP8418_005910" fbc:label="XFCFBP8418_005910" fbc:name="XFCFBP8418_005910" metaid="a7b44241-024e-49c1-88af-1e1108cf09eb"/>
      <fbc:geneProduct fbc:id="XFCFBP8418_013540" fbc:label="XFCFBP8418_013540" fbc:name="XFCFBP8418_013540" metaid="_83bdba7b-0eb0-4dfb-99ed-6e365240d870"/>
      <fbc:geneProduct fbc:id="XFCFBP8418_011240" fbc:label="XFCFBP8418_011240" fbc:name="XFCFBP8418_011240" metaid="_568b9959-99b6-49bd-86d7-04e773d940da"/>
      <fbc:geneProduct fbc:id="XFCFBP8418_012210" fbc:label="XFCFBP8418_012210" fbc:name="XFCFBP8418_012210" metaid="_23f706bb-7ef8-44ad-9ca8-41984c2dce7d"/>
      <fbc:geneProduct fbc:id="XFCFBP8418_010390" fbc:label="XFCFBP8418_010390" fbc:name="XFCFBP8418_010390" metaid="d0d39b07-b3e7-42c7-bf5e-7b40253b22df"/>
      <fbc:geneProduct fbc:id="XFCFBP8418_005920" fbc:label="XFCFBP8418_005920" fbc:name="XFCFBP8418_005920" metaid="_5d489210-a636-4233-9352-ea58685a9656"/>
      <fbc:geneProduct fbc:id="XFCFBP8418_022360" fbc:label="XFCFBP8418_022360" fbc:name="XFCFBP8418_022360" metaid="_0a90d8d2-093e-48f7-b9fa-67c5d957fdd7"/>
      <fbc:geneProduct fbc:id="XFCFBP8418_002650" fbc:label="XFCFBP8418_002650" fbc:name="XFCFBP8418_002650" metaid="b1dca6ff-07cd-484d-930b-b580a9968327"/>
      <fbc:geneProduct fbc:id="XFCFBP8418_001440" fbc:label="XFCFBP8418_001440" fbc:name="XFCFBP8418_001440" metaid="b8f8ee5b-a2d2-4a4d-8cfe-46fa4d831bab"/>
      <fbc:geneProduct fbc:id="XFCFBP8418_003500" fbc:label="XFCFBP8418_003500" fbc:name="XFCFBP8418_003500" metaid="d8165256-ceb8-458a-92a1-eb77924e963f"/>
      <fbc:geneProduct fbc:id="XFCFBP8418_022240" fbc:label="XFCFBP8418_022240" fbc:name="XFCFBP8418_022240" metaid="b6b55b69-82f1-46f1-a523-fb6f2548ff30"/>
      <fbc:geneProduct fbc:id="XFCFBP8418_004950" fbc:label="XFCFBP8418_004950" fbc:name="XFCFBP8418_004950" metaid="_93bd6dfb-a354-45d5-8860-8c53f60fec10"/>
      <fbc:geneProduct fbc:id="XFCFBP8418_001200" fbc:label="XFCFBP8418_001200" fbc:name="XFCFBP8418_001200" metaid="_1b79d702-bdbd-4c3b-b4fe-d018a40724dc"/>
      <fbc:geneProduct fbc:id="XFCFBP8418_003740" fbc:label="XFCFBP8418_003740" fbc:name="XFCFBP8418_003740" metaid="_6d285f1c-cc1b-496d-809a-8745d784622d"/>
      <fbc:geneProduct fbc:id="XFCFBP8418_002410" fbc:label="XFCFBP8418_002410" fbc:name="XFCFBP8418_002410" metaid="ae1cafff-6828-4ba6-ac3c-74d917a6c9bf"/>
      <fbc:geneProduct fbc:id="XFCFBP8418_021150" fbc:label="XFCFBP8418_021150" fbc:name="XFCFBP8418_021150" metaid="_104ebe94-6090-484f-a178-f023a047949b"/>
      <fbc:geneProduct fbc:id="XFCFBP8418_003980" fbc:label="XFCFBP8418_003980" fbc:name="XFCFBP8418_003980" metaid="_56d2c8a6-ab95-45b5-b867-c5ed340ae795"/>
      <fbc:geneProduct fbc:id="XFCFBP8418_026720" fbc:label="XFCFBP8418_026720" fbc:name="XFCFBP8418_026720" metaid="a0a57601-57b4-407f-b3a8-eb451093c528"/>
      <fbc:geneProduct fbc:id="XFCFBP8418_025630" fbc:label="XFCFBP8418_025630" fbc:name="XFCFBP8418_025630" metaid="ec323b50-c5ce-4b1c-8d32-997cc14df53a"/>
      <fbc:geneProduct fbc:id="XFCFBP8418_022120" fbc:label="XFCFBP8418_022120" fbc:name="XFCFBP8418_022120" metaid="_5e39afe7-114c-45c9-8230-63a54558ca2c"/>
      <fbc:geneProduct fbc:id="XFCFBP8418_001680" fbc:label="XFCFBP8418_001680" fbc:name="XFCFBP8418_001680" metaid="_56f21c8d-a2da-4095-b76f-62ba3b7bc4c5"/>
      <fbc:geneProduct fbc:id="XFCFBP8418_012220" fbc:label="XFCFBP8418_012220" fbc:name="XFCFBP8418_012220" metaid="c6dc37d0-3831-45ca-ace8-8281e99e1acc"/>
      <fbc:geneProduct fbc:id="XFCFBP8418_011250" fbc:label="XFCFBP8418_011250" fbc:name="XFCFBP8418_011250" metaid="ba9794ea-f15b-40da-b888-20adb293656e"/>
      <fbc:geneProduct fbc:id="XFCFBP8418_017910" fbc:label="XFCFBP8418_017910" fbc:name="XFCFBP8418_017910" metaid="_8406f6bb-cf99-4429-b21c-de23d8daf0b6"/>
      <fbc:geneProduct fbc:id="XFCFBP8418_011490" fbc:label="XFCFBP8418_011490" fbc:name="XFCFBP8418_011490" metaid="_0774d6db-8dbe-4cf2-9d77-e3cbb1ef1dc9"/>
      <fbc:geneProduct fbc:id="XFCFBP8418_012340" fbc:label="XFCFBP8418_012340" fbc:name="XFCFBP8418_012340" metaid="_6542b3ae-24bb-4bf0-bae9-b01252632fd1"/>
      <fbc:geneProduct fbc:id="XFCFBP8418_014880" fbc:label="XFCFBP8418_014880" fbc:name="XFCFBP8418_014880" metaid="_1a321a47-a80c-4dae-b371-e5edc0ce7eb9"/>
      <fbc:geneProduct fbc:id="XFCFBP8418_021180" fbc:label="XFCFBP8418_021180" fbc:name="XFCFBP8418_021180" metaid="d3138cd5-c6ef-4a4b-8b84-e4507850433d"/>
      <fbc:geneProduct fbc:id="XFCFBP8418_017900" fbc:label="XFCFBP8418_017900" fbc:name="XFCFBP8418_017900" metaid="f547d9c3-d437-4897-9641-39a61694c680"/>
      <fbc:geneProduct fbc:id="XFCFBP8418_026750" fbc:label="XFCFBP8418_026750" fbc:name="XFCFBP8418_026750" metaid="ddc6919f-69c1-486a-a9a4-00c1961033a0"/>
      <fbc:geneProduct fbc:id="XFCFBP8418_003510" fbc:label="XFCFBP8418_003510" fbc:name="XFCFBP8418_003510" metaid="_38b2c686-2fa8-4d6a-bddf-91f712349bbe"/>
      <fbc:geneProduct fbc:id="XFCFBP8418_027840" fbc:label="XFCFBP8418_027840" fbc:name="XFCFBP8418_027840" metaid="_25bc2b48-319c-4ba1-a3f6-7bbed8f11fc9"/>
      <fbc:geneProduct fbc:id="XFCFBP8418_025660" fbc:label="XFCFBP8418_025660" fbc:name="XFCFBP8418_025660" metaid="d7554927-39af-47c3-a9b1-1587a1a11af3"/>
      <fbc:geneProduct fbc:id="XFCFBP8418_027720" fbc:label="XFCFBP8418_027720" fbc:name="XFCFBP8418_027720" metaid="_3fe476a7-4217-45c3-9847-a4914c3b7f83"/>
      <fbc:geneProduct fbc:id="XFCFBP8418_023120" fbc:label="XFCFBP8418_023120" fbc:name="XFCFBP8418_023120" metaid="dadc7004-890a-484a-84b9-4865f25c9bea"/>
      <fbc:geneProduct fbc:id="XFCFBP8418_024570" fbc:label="XFCFBP8418_024570" fbc:name="XFCFBP8418_024570" metaid="_1f7b5fd5-e828-44ef-a16d-f1f2c0e68ef9"/>
      <fbc:geneProduct fbc:id="XFCFBP8418_003630" fbc:label="XFCFBP8418_003630" fbc:name="XFCFBP8418_003630" metaid="_328f5206-efe3-4491-a97c-491c67753051"/>
      <fbc:geneProduct fbc:id="XFCFBP8418_024690" fbc:label="XFCFBP8418_024690" fbc:name="XFCFBP8418_024690" metaid="_1f0f8dc0-c7ac-4402-8b33-0de82d824edb"/>
      <fbc:geneProduct fbc:id="XFCFBP8418_001690" fbc:label="XFCFBP8418_001690" fbc:name="XFCFBP8418_001690" metaid="_5ef6c37c-bc5c-4ad9-b5d5-75fe190ed7dc"/>
      <fbc:geneProduct fbc:id="XFCFBP8418_003990" fbc:label="XFCFBP8418_003990" fbc:name="XFCFBP8418_003990" metaid="_0a0e2047-eac0-4c69-a594-f0e3b3096dfb"/>
      <fbc:geneProduct fbc:id="XFCFBP8418_023000" fbc:label="XFCFBP8418_023000" fbc:name="XFCFBP8418_023000" metaid="_89ac02cf-5904-4e5f-91ac-0ab1190b4a9c"/>
      <fbc:geneProduct fbc:id="XFCFBP8418_017920" fbc:label="XFCFBP8418_017920" fbc:name="XFCFBP8418_017920" metaid="_6d308aa9-0ba4-4d37-adbb-33aa908e3e48"/>
      <fbc:geneProduct fbc:id="XFCFBP8418_017800" fbc:label="XFCFBP8418_017800" fbc:name="XFCFBP8418_017800" metaid="_39151657-7807-4cd1-900a-708c0805f914"/>
      <fbc:geneProduct fbc:id="XFCFBP8418_011260" fbc:label="XFCFBP8418_011260" fbc:name="XFCFBP8418_011260" metaid="f672e34e-32b0-4900-8e31-6d68ed420bd0"/>
      <fbc:geneProduct fbc:id="XFCFBP8418_011380" fbc:label="XFCFBP8418_011380" fbc:name="XFCFBP8418_011380" metaid="a724c53f-7214-4d85-9215-491d72b53228"/>
      <fbc:geneProduct fbc:id="XFCFBP8418_014890" fbc:label="XFCFBP8418_014890" fbc:name="XFCFBP8418_014890" metaid="_2f7b26c7-3b99-46c9-9f12-addb9f9c1316"/>
      <fbc:geneProduct fbc:id="XFCFBP8418_012590" fbc:label="XFCFBP8418_012590" fbc:name="XFCFBP8418_012590" metaid="_303aa788-bfa4-4adc-92e0-0a619d17037f"/>
      <fbc:geneProduct fbc:id="XFCFBP8418_012350" fbc:label="XFCFBP8418_012350" fbc:name="XFCFBP8418_012350" metaid="_8a24f528-f805-4c77-b8c5-df6e24928d62"/>
      <fbc:geneProduct fbc:id="XFCFBP8418_015860" fbc:label="XFCFBP8418_015860" fbc:name="XFCFBP8418_015860" metaid="_099edf7c-1eed-4be9-bc51-e4263fe9f90f"/>
      <fbc:geneProduct fbc:id="XFCFBP8418_014650" fbc:label="XFCFBP8418_014650" fbc:name="XFCFBP8418_014650" metaid="_2e1ea636-c3b9-4109-8df0-be251373756f"/>
      <fbc:geneProduct fbc:id="XFCFBP8418_025650" fbc:label="XFCFBP8418_025650" fbc:name="XFCFBP8418_025650" metaid="d3af8b3f-fd1c-45cb-bc9c-e509b1f54971"/>
      <fbc:geneProduct fbc:id="XFCFBP8418_001100" fbc:label="XFCFBP8418_001100" fbc:name="XFCFBP8418_001100" metaid="a74d870f-bde4-44c6-b763-ec6c5999482a"/>
      <fbc:geneProduct fbc:id="XFCFBP8418_003400" fbc:label="XFCFBP8418_003400" fbc:name="XFCFBP8418_003400" metaid="_2480b1d5-5a1b-4867-a3fd-6c18fe04b5dc"/>
      <fbc:geneProduct fbc:id="XFCFBP8418_002430" fbc:label="XFCFBP8418_002430" fbc:name="XFCFBP8418_002430" metaid="_5326d2ff-3c06-4c5f-a968-d1f1396c4852"/>
      <fbc:geneProduct fbc:id="XFCFBP8418_027830" fbc:label="XFCFBP8418_027830" fbc:name="XFCFBP8418_027830" metaid="_707608ac-e418-46f0-8cc6-ffee051a99da"/>
      <fbc:geneProduct fbc:id="XFCFBP8418_023590" fbc:label="XFCFBP8418_023590" fbc:name="XFCFBP8418_023590" metaid="f9cd8480-632c-4e88-902c-6b3aec751592"/>
      <fbc:geneProduct fbc:id="XFCFBP8418_024680" fbc:label="XFCFBP8418_024680" fbc:name="XFCFBP8418_024680" metaid="f5e73250-5467-49aa-aadb-8c8d48c36ea5"/>
      <fbc:geneProduct fbc:id="XFCFBP8418_005940" fbc:label="XFCFBP8418_005940" fbc:name="XFCFBP8418_005940" metaid="c9d9e5e9-74f6-4879-97bd-3f334f856d47"/>
      <fbc:geneProduct fbc:id="XFCFBP8418_003880" fbc:label="XFCFBP8418_003880" fbc:name="XFCFBP8418_003880" metaid="ff6ca9e3-0135-45ca-b276-463a698bbc99"/>
      <fbc:geneProduct fbc:id="XFCFBP8418_023110" fbc:label="XFCFBP8418_023110" fbc:name="XFCFBP8418_023110" metaid="_0e6c132a-bdca-464b-bb03-3ed95724ae8a"/>
      <fbc:geneProduct fbc:id="XFCFBP8418_025410" fbc:label="XFCFBP8418_025410" fbc:name="XFCFBP8418_025410" metaid="f7c9264f-e91b-4bf7-a725-65452feba723"/>
      <fbc:geneProduct fbc:id="XFCFBP8418_026740" fbc:label="XFCFBP8418_026740" fbc:name="XFCFBP8418_026740" metaid="_37512ad2-5300-4a06-8581-f9fb27c0a613"/>
      <fbc:geneProduct fbc:id="XFCFBP8418_014300" fbc:label="XFCFBP8418_014300" fbc:name="XFCFBP8418_014300" metaid="_0da1f0b5-fa04-4844-afd9-5fa97f54340e"/>
      <fbc:geneProduct fbc:id="XFCFBP8418_011030" fbc:label="XFCFBP8418_011030" fbc:name="XFCFBP8418_011030" metaid="_3817e00f-f5de-4bfc-b848-14bb36598c0e"/>
      <fbc:geneProduct fbc:id="XFCFBP8418_017930" fbc:label="XFCFBP8418_017930" fbc:name="XFCFBP8418_017930" metaid="d3441fd2-9237-464d-b259-63929d173dbe"/>
      <fbc:geneProduct fbc:id="XFCFBP8418_012360" fbc:label="XFCFBP8418_012360" fbc:name="XFCFBP8418_012360" metaid="_70635c18-c4b5-40a4-8d09-c4f090874bd6"/>
      <fbc:geneProduct fbc:id="XFCFBP8418_014540" fbc:label="XFCFBP8418_014540" fbc:name="XFCFBP8418_014540" metaid="dc8e17e7-3edc-44bc-be7d-c96b76e9bb03"/>
      <fbc:geneProduct fbc:id="XFCFBP8418_022170" fbc:label="XFCFBP8418_022170" fbc:name="XFCFBP8418_022170" metaid="d9a3b42d-d3f1-49d9-ad08-4535bc0b83a7"/>
      <fbc:geneProduct fbc:id="XFCFBP8418_021080" fbc:label="XFCFBP8418_021080" fbc:name="XFCFBP8418_021080" metaid="_66552558-fa69-412d-924d-633ed8a3bab9"/>
      <fbc:geneProduct fbc:id="XFCFBP8418_023020" fbc:label="XFCFBP8418_023020" fbc:name="XFCFBP8418_023020" metaid="_032c5212-a731-40bc-bb3b-056200b672fc"/>
      <fbc:geneProduct fbc:id="XFCFBP8418_025320" fbc:label="XFCFBP8418_025320" fbc:name="XFCFBP8418_025320" metaid="_211ec943-227e-4bb4-97db-c48e8d377ea0"/>
      <fbc:geneProduct fbc:id="XFCFBP8418_026530" fbc:label="XFCFBP8418_026530" fbc:name="XFCFBP8418_026530" metaid="_30379727-01d4-4e36-98af-ee38178201a8"/>
      <fbc:geneProduct fbc:id="XFCFBP8418_025440" fbc:label="XFCFBP8418_025440" fbc:name="XFCFBP8418_025440" metaid="_586b6a5e-e081-4449-ab0f-0e7486272c8c"/>
      <fbc:geneProduct fbc:id="XFCFBP8418_002320" fbc:label="XFCFBP8418_002320" fbc:name="XFCFBP8418_002320" metaid="_05876e6b-03bc-426e-bee3-cd8b65b821aa"/>
      <fbc:geneProduct fbc:id="XFCFBP8418_025680" fbc:label="XFCFBP8418_025680" fbc:name="XFCFBP8418_025680" metaid="e12c45f1-06ac-4897-a30f-3ee365019bfe"/>
      <fbc:geneProduct fbc:id="XFCFBP8418_002680" fbc:label="XFCFBP8418_002680" fbc:name="XFCFBP8418_002680" metaid="_34659f5a-f040-42be-87b3-a96a40b48489"/>
      <fbc:geneProduct fbc:id="XFCFBP8418_011280" fbc:label="XFCFBP8418_011280" fbc:name="XFCFBP8418_011280" metaid="_12b0e6fe-8e75-4386-ad65-8d5f7acad0b8"/>
      <fbc:geneProduct fbc:id="XFCFBP8418_014310" fbc:label="XFCFBP8418_014310" fbc:name="XFCFBP8418_014310" metaid="_5a4f0507-a27d-4c04-a503-028bbae46981"/>
      <fbc:geneProduct fbc:id="XFCFBP8418_017940" fbc:label="XFCFBP8418_017940" fbc:name="XFCFBP8418_017940" metaid="_7b76ac93-f597-41d3-9b53-1227e16f6f6f"/>
      <fbc:geneProduct fbc:id="XFCFBP8418_017820" fbc:label="XFCFBP8418_017820" fbc:name="XFCFBP8418_017820" metaid="_9dbee0b8-66ce-43ae-8371-9469e354fb84"/>
      <fbc:geneProduct fbc:id="XFCFBP8418_012370" fbc:label="XFCFBP8418_012370" fbc:name="XFCFBP8418_012370" metaid="b203b749-9563-4325-b3e1-6f2bb1c7c09e"/>
      <fbc:geneProduct fbc:id="XFCFBP8418_012250" fbc:label="XFCFBP8418_012250" fbc:name="XFCFBP8418_012250" metaid="_9bc7f283-ec28-4ac6-993f-bd4d6c8028c0"/>
      <fbc:geneProduct fbc:id="XFCFBP8418_014550" fbc:label="XFCFBP8418_014550" fbc:name="XFCFBP8418_014550" metaid="_8b4eb2a6-60f0-47a5-887a-17ede4e7f651"/>
      <fbc:geneProduct fbc:id="XFCFBP8418_015760" fbc:label="XFCFBP8418_015760" fbc:name="XFCFBP8418_015760" metaid="_7fb45179-c61e-4a3d-ac3a-501dfb961250"/>
      <fbc:geneProduct fbc:id="XFCFBP8418_026760" fbc:label="XFCFBP8418_026760" fbc:name="XFCFBP8418_026760" metaid="_0bbc4419-0767-47be-a9ec-46238a7315cf"/>
      <fbc:geneProduct fbc:id="XFCFBP8418_025670" fbc:label="XFCFBP8418_025670" fbc:name="XFCFBP8418_025670" metaid="_75878dcb-5540-46e2-973f-fdfa729d1654"/>
      <fbc:geneProduct fbc:id="XFCFBP8418_022160" fbc:label="XFCFBP8418_022160" fbc:name="XFCFBP8418_022160" metaid="_24a7ada8-d46c-45b0-be49-ff32aed1fd69"/>
      <fbc:geneProduct fbc:id="XFCFBP8418_023250" fbc:label="XFCFBP8418_023250" fbc:name="XFCFBP8418_023250" metaid="f038ca3f-480e-4308-9551-f04bdf99d741"/>
      <fbc:geneProduct fbc:id="XFCFBP8418_003300" fbc:label="XFCFBP8418_003300" fbc:name="XFCFBP8418_003300" metaid="_167d3eab-5c85-4a31-b379-029464be376b"/>
      <fbc:geneProduct fbc:id="XFCFBP8418_004870" fbc:label="XFCFBP8418_004870" fbc:name="XFCFBP8418_004870" metaid="e4c76c11-d98c-45ad-b719-08c2c1aaa071"/>
      <fbc:geneProduct fbc:id="XFCFBP8418_004750" fbc:label="XFCFBP8418_004750" fbc:name="XFCFBP8418_004750" metaid="a1be61f5-acdd-4f7f-984e-ada9f3697924"/>
      <fbc:geneProduct fbc:id="XFCFBP8418_002690" fbc:label="XFCFBP8418_002690" fbc:name="XFCFBP8418_002690" metaid="a5c7d266-d21f-477e-b0ff-5c056ddc045c"/>
      <fbc:geneProduct fbc:id="XFCFBP8418_027970" fbc:label="XFCFBP8418_027970" fbc:name="XFCFBP8418_027970" metaid="ad09bc94-24c8-4014-aa46-a3dcb4e55c69"/>
      <fbc:geneProduct fbc:id="XFCFBP8418_002450" fbc:label="XFCFBP8418_002450" fbc:name="XFCFBP8418_002450" metaid="_495cac65-d389-4532-9399-41679d4fdb5f"/>
      <fbc:geneProduct fbc:id="XFCFBP8418_001240" fbc:label="XFCFBP8418_001240" fbc:name="XFCFBP8418_001240" metaid="_72668afd-75dd-4bb6-84f1-d53aa5532ab9"/>
      <fbc:geneProduct fbc:id="XFCFBP8418_027850" fbc:label="XFCFBP8418_027850" fbc:name="XFCFBP8418_027850" metaid="b4c0a6c9-0283-482d-aabb-092a228dabf8"/>
      <fbc:geneProduct fbc:id="XFCFBP8418_011290" fbc:label="XFCFBP8418_011290" fbc:name="XFCFBP8418_011290" metaid="_8091067c-7cd8-4e00-bb80-214ac6393e2d"/>
      <fbc:geneProduct fbc:id="XFCFBP8418_010080" fbc:label="XFCFBP8418_010080" fbc:name="XFCFBP8418_010080" metaid="_49303a59-fb6f-408b-8228-492b36f05ae5"/>
      <fbc:geneProduct fbc:id="XFCFBP8418_016500" fbc:label="XFCFBP8418_016500" fbc:name="XFCFBP8418_016500" metaid="_7942cc8f-0a2b-4a23-9dcc-b5c270126543"/>
      <fbc:geneProduct fbc:id="XFCFBP8418_015410" fbc:label="XFCFBP8418_015410" fbc:name="XFCFBP8418_015410" metaid="ecd52943-b70b-447a-b98a-481dd029c834"/>
      <fbc:geneProduct fbc:id="XFCFBP8418_017710" fbc:label="XFCFBP8418_017710" fbc:name="XFCFBP8418_017710" metaid="_0f053eca-0d5a-4836-a745-a6658358d869"/>
      <fbc:geneProduct fbc:id="XFCFBP8418_011050" fbc:label="XFCFBP8418_011050" fbc:name="XFCFBP8418_011050" metaid="_8c5dea1a-b5ca-40e0-8388-58dd1b51c0d4"/>
      <fbc:geneProduct fbc:id="XFCFBP8418_015770" fbc:label="XFCFBP8418_015770" fbc:name="XFCFBP8418_015770" metaid="_87dde2f7-98a5-472c-bd8b-4b4f3447a6c0"/>
      <fbc:geneProduct fbc:id="XFCFBP8418_014680" fbc:label="XFCFBP8418_014680" fbc:name="XFCFBP8418_014680" metaid="_50144758-6d51-431e-acd2-eb262868a2dc"/>
      <fbc:geneProduct fbc:id="XFCFBP8418_014560" fbc:label="XFCFBP8418_014560" fbc:name="XFCFBP8418_014560" metaid="b51bfa79-dd07-4349-9e71-51ee0b2088b1"/>
      <fbc:geneProduct fbc:id="XFCFBP8418_013350" fbc:label="XFCFBP8418_013350" fbc:name="XFCFBP8418_013350" metaid="c18b5ccf-2679-45a3-a97b-c0ca6feb6a0d"/>
      <fbc:geneProduct fbc:id="XFCFBP8418_025580" fbc:label="XFCFBP8418_025580" fbc:name="XFCFBP8418_025580" metaid="_77208b6a-fc31-4a56-8e25-b31136fb5db2"/>
      <fbc:geneProduct fbc:id="XFCFBP8418_022190" fbc:label="XFCFBP8418_022190" fbc:name="XFCFBP8418_022190" metaid="cd63720c-454c-4a09-9b0b-9342afbec3e3"/>
      <fbc:geneProduct fbc:id="XFCFBP8418_025100" fbc:label="XFCFBP8418_025100" fbc:name="XFCFBP8418_025100" metaid="_23768fb0-04d5-433c-bc51-24691b5a9843"/>
      <fbc:geneProduct fbc:id="XFCFBP8418_002100" fbc:label="XFCFBP8418_002100" fbc:name="XFCFBP8418_002100" metaid="cd3b02d7-46a3-412c-b0b0-006728a5b532"/>
      <fbc:geneProduct fbc:id="XFCFBP8418_025220" fbc:label="XFCFBP8418_025220" fbc:name="XFCFBP8418_025220" metaid="_5aa9b574-470f-4f13-9f36-7ab319df76f3"/>
      <fbc:geneProduct fbc:id="XFCFBP8418_026550" fbc:label="XFCFBP8418_026550" fbc:name="XFCFBP8418_026550" metaid="_06f4a428-c8ed-4c59-969f-af789f2f4c33"/>
      <fbc:geneProduct fbc:id="XFCFBP8418_025340" fbc:label="XFCFBP8418_025340" fbc:name="XFCFBP8418_025340" metaid="_98eadfa3-2aed-479e-ae1f-c8c2f14ec5f6"/>
      <fbc:geneProduct fbc:id="XFCFBP8418_000160" fbc:label="XFCFBP8418_000160" fbc:name="XFCFBP8418_000160" metaid="_09f19ec2-3ddb-4a36-aa9d-779b69890f80"/>
      <fbc:geneProduct fbc:id="XFCFBP8418_011060" fbc:label="XFCFBP8418_011060" fbc:name="XFCFBP8418_011060" metaid="_022e7903-f179-41ef-9923-a94bac63fdc8"/>
      <fbc:geneProduct fbc:id="XFCFBP8418_016510" fbc:label="XFCFBP8418_016510" fbc:name="XFCFBP8418_016510" metaid="_333fd8d3-1832-49ae-a651-f0291e389915"/>
      <fbc:geneProduct fbc:id="XFCFBP8418_017720" fbc:label="XFCFBP8418_017720" fbc:name="XFCFBP8418_017720" metaid="d1153d78-9c8c-425b-87dc-8f8c8d39b7f3"/>
      <fbc:geneProduct fbc:id="XFCFBP8418_012150" fbc:label="XFCFBP8418_012150" fbc:name="XFCFBP8418_012150" metaid="_18e66476-47d7-4d0b-973f-9189ec1a119b"/>
      <fbc:geneProduct fbc:id="XFCFBP8418_016870" fbc:label="XFCFBP8418_016870" fbc:name="XFCFBP8418_016870" metaid="be67357c-353d-4bb3-acfc-ad44e3b68552"/>
      <fbc:geneProduct fbc:id="XFCFBP8418_013360" fbc:label="XFCFBP8418_013360" fbc:name="XFCFBP8418_013360" metaid="cf05cbde-8766-4e0c-829f-77a0aab01684"/>
      <fbc:geneProduct fbc:id="XFCFBP8418_013240" fbc:label="XFCFBP8418_013240" fbc:name="XFCFBP8418_013240" metaid="_48bb7905-917c-493c-8d6a-45d5412f3838"/>
      <fbc:geneProduct fbc:id="XFCFBP8418_000170" fbc:label="XFCFBP8418_000170" fbc:name="XFCFBP8418_000170" metaid="_115f008d-c827-461a-a446-341d80712d24"/>
      <fbc:geneProduct fbc:id="XFCFBP8418_025690" fbc:label="XFCFBP8418_025690" fbc:name="XFCFBP8418_025690" metaid="_528d601e-be5d-4b97-9131-a785526ae8f1"/>
      <fbc:geneProduct fbc:id="XFCFBP8418_021090" fbc:label="XFCFBP8418_021090" fbc:name="XFCFBP8418_021090" metaid="_06a8ed61-2453-46ab-903f-4abd1b110bbb"/>
      <fbc:geneProduct fbc:id="XFCFBP8418_025330" fbc:label="XFCFBP8418_025330" fbc:name="XFCFBP8418_025330" metaid="_6116020d-9538-4156-a16a-0575c9a535c8"/>
      <fbc:geneProduct fbc:id="XFCFBP8418_026540" fbc:label="XFCFBP8418_026540" fbc:name="XFCFBP8418_026540" metaid="badf5bdd-8b84-4628-a72b-079451e139e4"/>
      <fbc:geneProduct fbc:id="XFCFBP8418_025570" fbc:label="XFCFBP8418_025570" fbc:name="XFCFBP8418_025570" metaid="aad06541-9c8b-4898-bdfd-855b90a9f797"/>
      <fbc:geneProduct fbc:id="XFCFBP8418_026780" fbc:label="XFCFBP8418_026780" fbc:name="XFCFBP8418_026780" metaid="_0d77ea2b-4b20-4652-bc48-22b47d0f962f"/>
      <fbc:geneProduct fbc:id="XFCFBP8418_006950" fbc:label="XFCFBP8418_006950" fbc:name="XFCFBP8418_006950" metaid="_44adbc6d-b8b5-4345-8693-59fd674fd662"/>
      <fbc:geneProduct fbc:id="XFCFBP8418_005980" fbc:label="XFCFBP8418_005980" fbc:name="XFCFBP8418_005980" metaid="f5096b33-a830-42e7-a5be-de2f60e9faaf"/>
      <fbc:geneProduct fbc:id="XFCFBP8418_004890" fbc:label="XFCFBP8418_004890" fbc:name="XFCFBP8418_004890" metaid="d7d00bab-93b3-4b36-82e6-76e1362bf5bd"/>
      <fbc:geneProduct fbc:id="XFCFBP8418_003680" fbc:label="XFCFBP8418_003680" fbc:name="XFCFBP8418_003680" metaid="_75f405e8-b132-48d8-8681-3ee502ef7238"/>
      <fbc:geneProduct fbc:id="XFCFBP8418_004770" fbc:label="XFCFBP8418_004770" fbc:name="XFCFBP8418_004770" metaid="cf3baa1f-35c7-4113-bb5a-8b363d4f86ff"/>
      <fbc:geneProduct fbc:id="XFCFBP8418_013370" fbc:label="XFCFBP8418_013370" fbc:name="XFCFBP8418_013370" metaid="_2e267577-d39d-4953-912a-9bab0140d30b"/>
      <fbc:geneProduct fbc:id="XFCFBP8418_012160" fbc:label="XFCFBP8418_012160" fbc:name="XFCFBP8418_012160" metaid="ebc25baa-79be-4d1c-b6c3-fc1b6ee80b5d"/>
      <fbc:geneProduct fbc:id="XFCFBP8418_011070" fbc:label="XFCFBP8418_011070" fbc:name="XFCFBP8418_011070" metaid="e3f8f29d-14f5-49d6-8f20-7ae281119c9a"/>
      <fbc:geneProduct fbc:id="XFCFBP8418_011190" fbc:label="XFCFBP8418_011190" fbc:name="XFCFBP8418_011190" metaid="_5e86e2ca-828a-4cb7-9a5b-9ba6d0bfb726"/>
      <fbc:geneProduct fbc:id="XFCFBP8418_014460" fbc:label="XFCFBP8418_014460" fbc:name="XFCFBP8418_014460" metaid="_5068f707-0032-4d21-b40c-fa4b7acbf625"/>
      <fbc:geneProduct fbc:id="XFCFBP8418_015550" fbc:label="XFCFBP8418_015550" fbc:name="XFCFBP8418_015550" metaid="c8eca82e-de69-4327-8144-0fe64b66e585"/>
      <fbc:geneProduct fbc:id="XFCFBP8418_016880" fbc:label="XFCFBP8418_016880" fbc:name="XFCFBP8418_016880" metaid="c9daa238-876c-4058-97b3-7cf738027d45"/>
      <fbc:geneProduct fbc:id="XFCFBP8418_014340" fbc:label="XFCFBP8418_014340" fbc:name="XFCFBP8418_014340" metaid="f6345c6a-44aa-4873-addd-0abb173eef88"/>
      <fbc:geneProduct fbc:id="XFCFBP8418_015310" fbc:label="XFCFBP8418_015310" fbc:name="XFCFBP8418_015310" metaid="_71c33b32-596b-4527-b7b3-581b0151b1dc"/>
      <fbc:geneProduct fbc:id="XFCFBP8418_015430" fbc:label="XFCFBP8418_015430" fbc:name="XFCFBP8418_015430" metaid="_3669f30d-7a62-4c67-ad22-16e2f8158c59"/>
      <fbc:geneProduct fbc:id="XFCFBP8418_003690" fbc:label="XFCFBP8418_003690" fbc:name="XFCFBP8418_003690" metaid="ff6d1f99-b99f-4f0c-a399-e412a32682a5"/>
      <fbc:geneProduct fbc:id="XFCFBP8418_001390" fbc:label="XFCFBP8418_001390" fbc:name="XFCFBP8418_001390" metaid="e3d6c5b2-b26c-4fcb-a6c2-75b5f1c0ff98"/>
      <fbc:geneProduct fbc:id="XFCFBP8418_026570" fbc:label="XFCFBP8418_026570" fbc:name="XFCFBP8418_026570" metaid="_9a9e6b27-14dd-4201-a9b8-71e5ef0d75e8"/>
      <fbc:geneProduct fbc:id="XFCFBP8418_025480" fbc:label="XFCFBP8418_025480" fbc:name="XFCFBP8418_025480" metaid="a67fc0bc-afcd-4d0d-a72f-a6f87f305816"/>
      <fbc:geneProduct fbc:id="XFCFBP8418_026210" fbc:label="XFCFBP8418_026210" fbc:name="XFCFBP8418_026210" metaid="af90d175-5828-41be-b0d8-646106a9ead8"/>
      <fbc:geneProduct fbc:id="XFCFBP8418_024030" fbc:label="XFCFBP8418_024030" fbc:name="XFCFBP8418_024030" metaid="_72519761-a5d2-4bc8-951f-2ed1a102beb5"/>
      <fbc:geneProduct fbc:id="XFCFBP8418_025240" fbc:label="XFCFBP8418_025240" fbc:name="XFCFBP8418_025240" metaid="d81440d1-cdb5-4d9a-80ef-18991fff225a"/>
      <fbc:geneProduct fbc:id="XFCFBP8418_004540" fbc:label="XFCFBP8418_004540" fbc:name="XFCFBP8418_004540" metaid="_772b6239-c720-4b40-8212-378f28a4896e"/>
      <fbc:geneProduct fbc:id="XFCFBP8418_001030" fbc:label="XFCFBP8418_001030" fbc:name="XFCFBP8418_001030" metaid="af123ca2-6c8c-4431-8fe3-0b8e5df5d6bf"/>
      <fbc:geneProduct fbc:id="XFCFBP8418_003570" fbc:label="XFCFBP8418_003570" fbc:name="XFCFBP8418_003570" metaid="_055dc003-c313-48c5-8ffe-666cf65727cb"/>
      <fbc:geneProduct fbc:id="XFCFBP8418_004780" fbc:label="XFCFBP8418_004780" fbc:name="XFCFBP8418_004780" metaid="af4c5a13-80ec-4e6a-beb1-505ea80bf502"/>
      <fbc:geneProduct fbc:id="XFCFBP8418_004660" fbc:label="XFCFBP8418_004660" fbc:name="XFCFBP8418_004660" metaid="a4005edc-a4cc-4936-b93f-ed0c6aca7790"/>
      <fbc:geneProduct fbc:id="XFCFBP8418_003450" fbc:label="XFCFBP8418_003450" fbc:name="XFCFBP8418_003450" metaid="f12e9d00-1baa-4900-8153-862aaf1b49e3"/>
      <fbc:geneProduct fbc:id="XFCFBP8418_002120" fbc:label="XFCFBP8418_002120" fbc:name="XFCFBP8418_002120" metaid="caea4506-4a77-4eb4-bc3e-33c0f7c38c0b"/>
      <fbc:geneProduct fbc:id="XFCFBP8418_014590" fbc:label="XFCFBP8418_014590" fbc:name="XFCFBP8418_014590" metaid="_83771f40-7a75-48f4-8227-0e57886271ef"/>
      <fbc:geneProduct fbc:id="XFCFBP8418_016890" fbc:label="XFCFBP8418_016890" fbc:name="XFCFBP8418_016890" metaid="bda2c0ff-ce02-4c85-8c9a-4575f6b3975c"/>
      <fbc:geneProduct fbc:id="XFCFBP8418_013260" fbc:label="XFCFBP8418_013260" fbc:name="XFCFBP8418_013260" metaid="_849e6b6a-38f1-4404-87a4-5ade62abaad8"/>
      <fbc:geneProduct fbc:id="XFCFBP8418_014470" fbc:label="XFCFBP8418_014470" fbc:name="XFCFBP8418_014470" metaid="_663fb483-0d6d-42c7-9307-02d1edc26664"/>
      <fbc:geneProduct fbc:id="XFCFBP8418_012050" fbc:label="XFCFBP8418_012050" fbc:name="XFCFBP8418_012050" metaid="ce89e242-1fc1-4a90-8207-0ae9db237d09"/>
      <fbc:geneProduct fbc:id="XFCFBP8418_015440" fbc:label="XFCFBP8418_015440" fbc:name="XFCFBP8418_015440" metaid="e412aa09-e1b4-423d-ab60-a1d3cc729063"/>
      <fbc:geneProduct fbc:id="XFCFBP8418_013020" fbc:label="XFCFBP8418_013020" fbc:name="XFCFBP8418_013020" metaid="f6705be3-5f6d-43a6-b22c-a09dcbdad115"/>
      <fbc:geneProduct fbc:id="XFCFBP8418_015560" fbc:label="XFCFBP8418_015560" fbc:name="XFCFBP8418_015560" metaid="ac904367-603d-4905-a3ba-b378c6997d65"/>
      <fbc:geneProduct fbc:id="XFCFBP8418_015200" fbc:label="XFCFBP8418_015200" fbc:name="XFCFBP8418_015200" metaid="_21dcaa14-d058-4eee-9c48-7d194d781dd6"/>
      <fbc:geneProduct fbc:id="XFCFBP8418_015320" fbc:label="XFCFBP8418_015320" fbc:name="XFCFBP8418_015320" metaid="_506bf62c-c838-4df8-89c9-1b459e836692"/>
      <fbc:geneProduct fbc:id="XFCFBP8418_003580" fbc:label="XFCFBP8418_003580" fbc:name="XFCFBP8418_003580" metaid="_4a0297a6-fc2f-446e-acc5-cd12e276aa7b"/>
      <fbc:geneProduct fbc:id="XFCFBP8418_004790" fbc:label="XFCFBP8418_004790" fbc:name="XFCFBP8418_004790" metaid="_7a1d17a3-8be1-424a-b14a-e7dab07a9cd6"/>
      <fbc:geneProduct fbc:id="XFCFBP8418_002490" fbc:label="XFCFBP8418_002490" fbc:name="XFCFBP8418_002490" metaid="ab90a26a-9052-4775-9bce-fb37eb376137"/>
      <fbc:geneProduct fbc:id="XFCFBP8418_025470" fbc:label="XFCFBP8418_025470" fbc:name="XFCFBP8418_025470" metaid="_99e1c255-d2ff-46fd-8f42-0a095e68ed8c"/>
      <fbc:geneProduct fbc:id="XFCFBP8418_026200" fbc:label="XFCFBP8418_026200" fbc:name="XFCFBP8418_026200" metaid="c49c46dd-adb8-45ee-8c12-43cac54422dc"/>
      <fbc:geneProduct fbc:id="XFCFBP8418_025230" fbc:label="XFCFBP8418_025230" fbc:name="XFCFBP8418_025230" metaid="_6a7145a7-4778-43b7-b7a7-7412115e13eb"/>
      <fbc:geneProduct fbc:id="XFCFBP8418_026560" fbc:label="XFCFBP8418_026560" fbc:name="XFCFBP8418_026560" metaid="_3608d677-0122-4f53-8347-682c60a69cf9"/>
      <fbc:geneProduct fbc:id="XFCFBP8418_001040" fbc:label="XFCFBP8418_001040" fbc:name="XFCFBP8418_001040" metaid="_2903b1b8-906b-44fc-8cc2-7f92d0fc23fd"/>
      <fbc:geneProduct fbc:id="XFCFBP8418_004550" fbc:label="XFCFBP8418_004550" fbc:name="XFCFBP8418_004550" metaid="f9170e26-52a6-4cca-8585-7d0f6ce61c36"/>
      <fbc:geneProduct fbc:id="XFCFBP8418_003340" fbc:label="XFCFBP8418_003340" fbc:name="XFCFBP8418_003340" metaid="_688d8471-f089-477a-9c2f-f628d16a73c4"/>
      <fbc:geneProduct fbc:id="XFCFBP8418_014480" fbc:label="XFCFBP8418_014480" fbc:name="XFCFBP8418_014480" metaid="_14e0cbe8-36d3-4982-9731-62bb23a2a15e"/>
      <fbc:geneProduct fbc:id="XFCFBP8418_013030" fbc:label="XFCFBP8418_013030" fbc:name="XFCFBP8418_013030" metaid="_2bf8a5f1-9a7e-426f-9c03-7859b60c669b"/>
      <fbc:geneProduct fbc:id="XFCFBP8418_015330" fbc:label="XFCFBP8418_015330" fbc:name="XFCFBP8418_015330" metaid="daf79028-d1a1-4981-87ff-1377043894c7"/>
      <fbc:geneProduct fbc:id="XFCFBP8418_016540" fbc:label="XFCFBP8418_016540" fbc:name="XFCFBP8418_016540" metaid="_2ba3745e-3f56-4ff6-a6e6-a7389179aa0b"/>
      <fbc:geneProduct fbc:id="XFCFBP8418_005890" fbc:label="XFCFBP8418_005890" fbc:name="XFCFBP8418_005890" metaid="d8651f5a-0acd-41a4-99cf-4c2a32e974bc"/>
      <fbc:geneProduct fbc:id="XFCFBP8418_003470" fbc:label="XFCFBP8418_003470" fbc:name="XFCFBP8418_003470" metaid="cea8adab-a74d-400c-b5db-58b45f811944"/>
      <fbc:geneProduct fbc:id="XFCFBP8418_004680" fbc:label="XFCFBP8418_004680" fbc:name="XFCFBP8418_004680" metaid="_2106ddcd-1fea-43ac-84b1-898642074d91"/>
      <fbc:geneProduct fbc:id="XFCFBP8418_001170" fbc:label="XFCFBP8418_001170" fbc:name="XFCFBP8418_001170" metaid="fe8535a6-ead9-4e91-9760-ab0f235aed32"/>
      <fbc:geneProduct fbc:id="XFCFBP8418_007710" fbc:label="XFCFBP8418_007710" fbc:name="XFCFBP8418_007710" metaid="_4dd560ef-6db6-43d0-ba82-5da1995b93f3"/>
      <fbc:geneProduct fbc:id="XFCFBP8418_024050" fbc:label="XFCFBP8418_024050" fbc:name="XFCFBP8418_024050" metaid="bfb65221-74ff-4bc4-956c-fa4ad83584e3"/>
      <fbc:geneProduct fbc:id="XFCFBP8418_025260" fbc:label="XFCFBP8418_025260" fbc:name="XFCFBP8418_025260" metaid="c0c5bc12-3306-4cc7-b1ef-d79986dc704b"/>
      <fbc:geneProduct fbc:id="XFCFBP8418_025380" fbc:label="XFCFBP8418_025380" fbc:name="XFCFBP8418_025380" metaid="_996c7f65-a8dc-4be9-a2bc-9156432f7fef"/>
      <fbc:geneProduct fbc:id="XFCFBP8418_026230" fbc:label="XFCFBP8418_026230" fbc:name="XFCFBP8418_026230" metaid="_9d8f837f-b005-485e-b126-8cacfbc2f436"/>
      <fbc:geneProduct fbc:id="XFCFBP8418_002140" fbc:label="XFCFBP8418_002140" fbc:name="XFCFBP8418_002140" metaid="_541a8650-a91c-4b67-9fab-22375e627b98"/>
      <fbc:geneProduct fbc:id="XFCFBP8418_015580" fbc:label="XFCFBP8418_015580" fbc:name="XFCFBP8418_015580" metaid="_5ee398ec-e3bd-4b69-8aec-383318aac58e"/>
      <fbc:geneProduct fbc:id="XFCFBP8418_013040" fbc:label="XFCFBP8418_013040" fbc:name="XFCFBP8418_013040" metaid="_5dbe7d82-c5b3-4c60-a3f8-cde3179055e9"/>
      <fbc:geneProduct fbc:id="XFCFBP8418_015100" fbc:label="XFCFBP8418_015100" fbc:name="XFCFBP8418_015100" metaid="ebce0add-0b51-46a4-aa49-fa3bb5316238"/>
      <fbc:geneProduct fbc:id="XFCFBP8418_004690" fbc:label="XFCFBP8418_004690" fbc:name="XFCFBP8418_004690" metaid="_4796d981-d777-4f00-8143-630046a4b165"/>
      <fbc:geneProduct fbc:id="XFCFBP8418_003480" fbc:label="XFCFBP8418_003480" fbc:name="XFCFBP8418_003480" metaid="cb89d091-a95d-45b5-a4dc-2412d0ecb5ed"/>
      <fbc:geneProduct fbc:id="XFCFBP8418_003360" fbc:label="XFCFBP8418_003360" fbc:name="XFCFBP8418_003360" metaid="_08cf6357-287d-4d2d-ab2d-5e051c41106a"/>
      <fbc:geneProduct fbc:id="XFCFBP8418_007840" fbc:label="XFCFBP8418_007840" fbc:name="XFCFBP8418_007840" metaid="_53fa3704-1080-4937-a6fd-1d143f2ee92e"/>
      <fbc:geneProduct fbc:id="XFCFBP8418_002150" fbc:label="XFCFBP8418_002150" fbc:name="XFCFBP8418_002150" metaid="_10c3e447-3d8d-42ae-97ee-d34461cb8b04"/>
      <fbc:geneProduct fbc:id="XFCFBP8418_002270" fbc:label="XFCFBP8418_002270" fbc:name="XFCFBP8418_002270" metaid="_9d569d38-576b-432e-9dd4-78a3566988e8"/>
      <fbc:geneProduct fbc:id="XFCFBP8418_008810" fbc:label="XFCFBP8418_008810" fbc:name="XFCFBP8418_008810" metaid="_650ce2d4-3917-49ac-9f15-ae6a8c84b6ee"/>
      <fbc:geneProduct fbc:id="XFCFBP8418_025250" fbc:label="XFCFBP8418_025250" fbc:name="XFCFBP8418_025250" metaid="_8de0f863-36f0-4198-9a91-17b925b65947"/>
      <fbc:geneProduct fbc:id="XFCFBP8418_007600" fbc:label="XFCFBP8418_007600" fbc:name="XFCFBP8418_007600" metaid="_0f34f093-4ec6-4fb9-b9fa-f466865fa41e"/>
      <fbc:geneProduct fbc:id="XFCFBP8418_023070" fbc:label="XFCFBP8418_023070" fbc:name="XFCFBP8418_023070" metaid="a6cc3135-2eab-4009-b248-5c4fd17fdec7"/>
      <fbc:geneProduct fbc:id="XFCFBP8418_026220" fbc:label="XFCFBP8418_026220" fbc:name="XFCFBP8418_026220" metaid="cad58c4a-f2be-4aab-8344-e723ae082f04"/>
      <fbc:geneProduct fbc:id="XFCFBP8418_006750" fbc:label="XFCFBP8418_006750" fbc:name="XFCFBP8418_006750" metaid="_618e9e83-ab5e-42d3-be24-bc3b50b04e10"/>
      <fbc:geneProduct fbc:id="XFCFBP8418_017890" fbc:label="XFCFBP8418_017890" fbc:name="XFCFBP8418_017890" metaid="ecf34dee-c0a5-40d6-9609-40fb6bc241f4"/>
      <fbc:geneProduct fbc:id="XFCFBP8418_013290" fbc:label="XFCFBP8418_013290" fbc:name="XFCFBP8418_013290" metaid="_7155af0f-5eef-42bd-8727-ecf9942dc136"/>
      <fbc:geneProduct fbc:id="XFCFBP8418_015350" fbc:label="XFCFBP8418_015350" fbc:name="XFCFBP8418_015350" metaid="_22ce9923-13d6-4b3a-baa7-2515b025c6a0"/>
      <fbc:geneProduct fbc:id="XFCFBP8418_015470" fbc:label="XFCFBP8418_015470" fbc:name="XFCFBP8418_015470" metaid="_4bd20d05-3847-4f0d-b97f-7df58db12d54"/>
      <fbc:geneProduct fbc:id="XFCFBP8418_020820" fbc:label="XFCFBP8418_020820" fbc:name="XFCFBP8418_020820" metaid="_0fda6ae0-68d9-4dc5-ad4a-1d2c87efee38"/>
      <fbc:geneProduct fbc:id="Spontaneous" fbc:label="Spontaneous" fbc:name="Spontaneous" metaid="_91540909-8718-4b1c-960b-3388e4a89d97"/>
      <fbc:geneProduct fbc:id="XFCFBP8418_020700" fbc:label="XFCFBP8418_020700" fbc:name="XFCFBP8418_020700" metaid="_109d9d73-14aa-40f2-8a94-fdb6cf571a15"/>
      <fbc:geneProduct fbc:id="XFCFBP8418_018620" fbc:label="XFCFBP8418_018620" fbc:name="XFCFBP8418_018620" metaid="_4988d09e-3bf8-4026-9264-116f127f4679"/>
      <fbc:geneProduct fbc:id="XFCFBP8418_015110" fbc:label="XFCFBP8418_015110" fbc:name="XFCFBP8418_015110" metaid="_378f2cb0-34a9-4b4a-b61f-026251f691f0"/>
      <fbc:geneProduct fbc:id="XFCFBP8418_019710" fbc:label="XFCFBP8418_019710" fbc:name="XFCFBP8418_019710" metaid="b4004d86-f693-4493-b83d-c2b7f6697937"/>
      <fbc:geneProduct fbc:id="XFCFBP8418_002280" fbc:label="XFCFBP8418_002280" fbc:name="XFCFBP8418_002280" metaid="_86884968-6a36-431d-96da-36bf9dff681e"/>
      <fbc:geneProduct fbc:id="XFCFBP8418_003250" fbc:label="XFCFBP8418_003250" fbc:name="XFCFBP8418_003250" metaid="_33610fd0-dd4c-419a-9d7b-f7dcc7abff14"/>
      <fbc:geneProduct fbc:id="XFCFBP8418_026250" fbc:label="XFCFBP8418_026250" fbc:name="XFCFBP8418_026250" metaid="_586240dd-5bb5-4bd8-a109-6705ec5ef803"/>
      <fbc:geneProduct fbc:id="XFCFBP8418_009910" fbc:label="XFCFBP8418_009910" fbc:name="XFCFBP8418_009910" metaid="_928d5383-2b14-4ee5-846e-281a6f659a79"/>
      <fbc:geneProduct fbc:id="XFCFBP8418_025280" fbc:label="XFCFBP8418_025280" fbc:name="XFCFBP8418_025280" metaid="c68d039d-3ae3-4d18-9645-623a05e18d8c"/>
      <fbc:geneProduct fbc:id="XFCFBP8418_004100" fbc:label="XFCFBP8418_004100" fbc:name="XFCFBP8418_004100" metaid="bc23fcdc-5a8c-4344-b10e-d82e22860dcb"/>
      <fbc:geneProduct fbc:id="XFCFBP8418_004340" fbc:label="XFCFBP8418_004340" fbc:name="XFCFBP8418_004340" metaid="_73ad96a7-ae5a-4c68-87c4-70c09421b11d"/>
      <fbc:geneProduct fbc:id="XFCFBP8418_003010" fbc:label="XFCFBP8418_003010" fbc:name="XFCFBP8418_003010" metaid="b8fc948f-1eb3-472a-b557-aba33afeeac2"/>
      <fbc:geneProduct fbc:id="XFCFBP8418_012090" fbc:label="XFCFBP8418_012090" fbc:name="XFCFBP8418_012090" metaid="af2ef496-0887-4661-9940-2c1a33c2e8e3"/>
      <fbc:geneProduct fbc:id="XFCFBP8418_014390" fbc:label="XFCFBP8418_014390" fbc:name="XFCFBP8418_014390" metaid="_919ce9ed-af86-479e-8dff-f616a33e91e3"/>
      <fbc:geneProduct fbc:id="XFCFBP8418_016450" fbc:label="XFCFBP8418_016450" fbc:name="XFCFBP8418_016450" metaid="a72cd43e-93f4-486e-a06c-78020fe722d4"/>
      <fbc:geneProduct fbc:id="XFCFBP8418_015120" fbc:label="XFCFBP8418_015120" fbc:name="XFCFBP8418_015120" metaid="_70558edf-ca75-42eb-bea1-835bb13067ff"/>
      <fbc:geneProduct fbc:id="XFCFBP8418_002170" fbc:label="XFCFBP8418_002170" fbc:name="XFCFBP8418_002170" metaid="_65ca3427-86db-41bc-9a16-a05517f61848"/>
      <fbc:geneProduct fbc:id="XFCFBP8418_006890" fbc:label="XFCFBP8418_006890" fbc:name="XFCFBP8418_006890" metaid="e381e312-7d2c-47cc-aa3e-a1944d1384e6"/>
      <fbc:geneProduct fbc:id="XFCFBP8418_027690" fbc:label="XFCFBP8418_027690" fbc:name="XFCFBP8418_027690" metaid="_6915dfa4-3d35-4336-be22-442879d4fb51"/>
      <fbc:geneProduct fbc:id="XFCFBP8418_026240" fbc:label="XFCFBP8418_026240" fbc:name="XFCFBP8418_026240" metaid="cdcc9809-38b2-496c-b728-90ff94f6be74"/>
      <fbc:geneProduct fbc:id="XFCFBP8418_025270" fbc:label="XFCFBP8418_025270" fbc:name="XFCFBP8418_025270" metaid="_6438db1e-a55a-40f6-a874-1dd1869330cc"/>
      <fbc:geneProduct fbc:id="XFCFBP8418_003020" fbc:label="XFCFBP8418_003020" fbc:name="XFCFBP8418_003020" metaid="_301c4a85-795f-4090-b9f0-c3c5be0245aa"/>
      <fbc:geneProduct fbc:id="XFCFBP8418_006650" fbc:label="XFCFBP8418_006650" fbc:name="XFCFBP8418_006650" metaid="_8a2c14a2-07b1-413b-af05-95ae0184549a"/>
      <fbc:geneProduct fbc:id="XFCFBP8418_015370" fbc:label="XFCFBP8418_015370" fbc:name="XFCFBP8418_015370" metaid="_3ec480dc-eebe-476d-9a1f-ad240baecdc9"/>
      <fbc:geneProduct fbc:id="XFCFBP8418_015130" fbc:label="XFCFBP8418_015130" fbc:name="XFCFBP8418_015130" metaid="_9b16a9b5-fe80-477a-89d1-2cac3b9a5b35"/>
      <fbc:geneProduct fbc:id="XFCFBP8418_015250" fbc:label="XFCFBP8418_015250" fbc:name="XFCFBP8418_015250" metaid="_10b0fc8f-b392-4d58-8301-20899e257841"/>
      <fbc:geneProduct fbc:id="XFCFBP8418_016460" fbc:label="XFCFBP8418_016460" fbc:name="XFCFBP8418_016460" metaid="f740ef7a-4342-44ef-aa21-b272fec291f2"/>
      <fbc:geneProduct fbc:id="XFCFBP8418_020600" fbc:label="XFCFBP8418_020600" fbc:name="XFCFBP8418_020600" metaid="_041939b2-a1af-4cc8-8405-1dfab348583d"/>
      <fbc:geneProduct fbc:id="XFCFBP8418_020720" fbc:label="XFCFBP8418_020720" fbc:name="XFCFBP8418_020720" metaid="ce06c5cb-37f3-4173-a3c0-4a3604ca60b1"/>
      <fbc:geneProduct fbc:id="XFCFBP8418_019610" fbc:label="XFCFBP8418_019610" fbc:name="XFCFBP8418_019610" metaid="d5e306cc-d6ea-4511-88d5-a5a06dc33436"/>
      <fbc:geneProduct fbc:id="XFCFBP8418_018640" fbc:label="XFCFBP8418_018640" fbc:name="XFCFBP8418_018640" metaid="_870d7a70-904d-4ee9-95a4-bd0a1d1d38fe"/>
      <fbc:geneProduct fbc:id="XFCFBP8418_006660" fbc:label="XFCFBP8418_006660" fbc:name="XFCFBP8418_006660" metaid="_1132991e-2338-4534-88cd-173d17bc6728"/>
      <fbc:geneProduct fbc:id="XFCFBP8418_003030" fbc:label="XFCFBP8418_003030" fbc:name="XFCFBP8418_003030" metaid="b64c26db-5ba3-41df-8829-9355284892a6"/>
      <fbc:geneProduct fbc:id="XFCFBP8418_003390" fbc:label="XFCFBP8418_003390" fbc:name="XFCFBP8418_003390" metaid="cb864f10-b2c1-49a4-8ff1-16929723b7fb"/>
      <fbc:geneProduct fbc:id="XFCFBP8418_026270" fbc:label="XFCFBP8418_026270" fbc:name="XFCFBP8418_026270" metaid="_34b29c5b-ed08-4244-b46e-d9e5001d8f3b"/>
      <fbc:geneProduct fbc:id="XFCFBP8418_004000" fbc:label="XFCFBP8418_004000" fbc:name="XFCFBP8418_004000" metaid="_94282519-d92d-4d6a-88d4-cb6f1bbefd0b"/>
      <fbc:geneProduct fbc:id="XFCFBP8418_015380" fbc:label="XFCFBP8418_015380" fbc:name="XFCFBP8418_015380" metaid="eb4d3ed4-311b-46a2-9e8b-62d549f872cc"/>
      <fbc:geneProduct fbc:id="XFCFBP8418_018650" fbc:label="XFCFBP8418_018650" fbc:name="XFCFBP8418_018650" metaid="d7bb87eb-bcfd-4b9d-93a9-5a54644e094a"/>
      <fbc:geneProduct fbc:id="XFCFBP8418_015020" fbc:label="XFCFBP8418_015020" fbc:name="XFCFBP8418_015020" metaid="_7bde40ff-97ad-411d-a372-d5694b60482d"/>
      <fbc:geneProduct fbc:id="or" fbc:label="or" fbc:name="or" metaid="_63f3cb00-6971-483a-b5ca-73a6cc703dd9"/>
      <fbc:geneProduct fbc:id="XFCFBP8418_020710" fbc:label="XFCFBP8418_020710" fbc:name="XFCFBP8418_020710" metaid="d6be4e28-3876-4081-8465-238de7bb1b3e"/>
      <fbc:geneProduct fbc:id="XFCFBP8418_019500" fbc:label="XFCFBP8418_019500" fbc:name="XFCFBP8418_019500" metaid="b6488c99-cd09-415e-9cf1-2da491f94fdd"/>
      <fbc:geneProduct fbc:id="XFCFBP8418_019740" fbc:label="XFCFBP8418_019740" fbc:name="XFCFBP8418_019740" metaid="fc2ddb90-a5d6-4292-9bee-30db528b72f6"/>
      <fbc:geneProduct fbc:id="XFCFBP8418_025290" fbc:label="XFCFBP8418_025290" fbc:name="XFCFBP8418_025290" metaid="_8fbf3310-bea5-40c6-b483-d7a9e6db1ca1"/>
      <fbc:geneProduct fbc:id="XFCFBP8418_006790" fbc:label="XFCFBP8418_006790" fbc:name="XFCFBP8418_006790" metaid="f3d9076b-4b07-4cef-8773-e7c03bda5ffd"/>
      <fbc:geneProduct fbc:id="XFCFBP8418_004370" fbc:label="XFCFBP8418_004370" fbc:name="XFCFBP8418_004370" metaid="a5c07e1e-9492-453c-b32c-01139e95f46d"/>
      <fbc:geneProduct fbc:id="XFCFBP8418_009820" fbc:label="XFCFBP8418_009820" fbc:name="XFCFBP8418_009820" metaid="_662c2bb3-f9e2-4c6d-9e1c-9808710cc9ce"/>
      <fbc:geneProduct fbc:id="XFCFBP8418_026260" fbc:label="XFCFBP8418_026260" fbc:name="XFCFBP8418_026260" metaid="_7cc24378-3702-457a-98ba-10e8e010dd9e"/>
      <fbc:geneProduct fbc:id="XFCFBP8418_004010" fbc:label="XFCFBP8418_004010" fbc:name="XFCFBP8418_004010" metaid="_409fb5e6-d33f-45a2-b216-51997ea555ad"/>
      <fbc:geneProduct fbc:id="XFCFBP8418_016360" fbc:label="XFCFBP8418_016360" fbc:name="XFCFBP8418_016360" metaid="_88e7416b-75ea-43ef-9b57-f188a7ab7d57"/>
      <fbc:geneProduct fbc:id="XFCFBP8418_015270" fbc:label="XFCFBP8418_015270" fbc:name="XFCFBP8418_015270" metaid="_9025e082-1d7c-4b50-9f08-8e4ebc0b1158"/>
      <fbc:geneProduct fbc:id="XFCFBP8418_017690" fbc:label="XFCFBP8418_017690" fbc:name="XFCFBP8418_017690" metaid="_80db08e0-1f2f-494c-b377-23b3d72d172a"/>
      <fbc:geneProduct fbc:id="XFCFBP8418_015030" fbc:label="XFCFBP8418_015030" fbc:name="XFCFBP8418_015030" metaid="_01340e67-4017-4517-9eb4-aead3b4fcb75"/>
      <fbc:geneProduct fbc:id="XFCFBP8418_013090" fbc:label="XFCFBP8418_013090" fbc:name="XFCFBP8418_013090" metaid="_144322cb-f9ee-4fb9-bc9a-4a467446fae5"/>
      <fbc:geneProduct fbc:id="XFCFBP8418_015390" fbc:label="XFCFBP8418_015390" fbc:name="XFCFBP8418_015390" metaid="_2c60f0ff-a0d9-40fe-a880-41c07c596779"/>
      <fbc:geneProduct fbc:id="XFCFBP8418_004140" fbc:label="XFCFBP8418_004140" fbc:name="XFCFBP8418_004140" metaid="_247a23d4-777f-4d92-bbbd-76b4e00fae8e"/>
      <fbc:geneProduct fbc:id="XFCFBP8418_006440" fbc:label="XFCFBP8418_006440" fbc:name="XFCFBP8418_006440" metaid="_27b41cf0-907d-4f2b-965d-3e4aede931e3"/>
      <fbc:geneProduct fbc:id="XFCFBP8418_009950" fbc:label="XFCFBP8418_009950" fbc:name="XFCFBP8418_009950" metaid="_0b055816-f919-446c-9bf7-f001a865b53a"/>
      <fbc:geneProduct fbc:id="XFCFBP8418_003290" fbc:label="XFCFBP8418_003290" fbc:name="XFCFBP8418_003290" metaid="_782bf904-b5fe-4466-a99b-1935c3ebbf40"/>
      <fbc:geneProduct fbc:id="XFCFBP8418_010930" fbc:label="XFCFBP8418_010930" fbc:name="XFCFBP8418_010930" metaid="_3efac687-f25f-4d1b-88a2-93d457b5cd9a"/>
      <fbc:geneProduct fbc:id="XFCFBP8418_006320" fbc:label="XFCFBP8418_006320" fbc:name="XFCFBP8418_006320" metaid="_0f69c2e5-0cb7-4548-9fa2-c65083e883d6"/>
      <fbc:geneProduct fbc:id="XFCFBP8418_020610" fbc:label="XFCFBP8418_020610" fbc:name="XFCFBP8418_020610" metaid="_8decccfa-cdd6-492c-b4ac-1c90ce7d99c2"/>
      <fbc:geneProduct fbc:id="XFCFBP8418_016490" fbc:label="XFCFBP8418_016490" fbc:name="XFCFBP8418_016490" metaid="f8b75ab3-cda7-425e-88b7-974d3b1d782e"/>
      <fbc:geneProduct fbc:id="XFCFBP8418_008630" fbc:label="XFCFBP8418_008630" fbc:name="XFCFBP8418_008630" metaid="c4694492-6b9e-4753-9039-0e6e17472385"/>
      <fbc:geneProduct fbc:id="XFCFBP8418_010940" fbc:label="XFCFBP8418_010940" fbc:name="XFCFBP8418_010940" metaid="afbb170f-7b66-4c7c-9b7d-eedbbb275c7d"/>
      <fbc:geneProduct fbc:id="XFCFBP8418_025070" fbc:label="XFCFBP8418_025070" fbc:name="XFCFBP8418_025070" metaid="_919a25fb-86e7-4893-aead-cfc3faf0f516"/>
      <fbc:geneProduct fbc:id="XFCFBP8418_005240" fbc:label="XFCFBP8418_005240" fbc:name="XFCFBP8418_005240" metaid="_594fb251-22ad-4721-8e30-c13058bd8a19"/>
      <fbc:geneProduct fbc:id="XFCFBP8418_006450" fbc:label="XFCFBP8418_006450" fbc:name="XFCFBP8418_006450" metaid="_6657ff9a-c7bd-483b-bc30-61176aa3fcf9"/>
      <fbc:geneProduct fbc:id="XFCFBP8418_009840" fbc:label="XFCFBP8418_009840" fbc:name="XFCFBP8418_009840" metaid="b38da076-ea7e-4fee-942e-1e115f77e188"/>
      <fbc:geneProduct fbc:id="XFCFBP8418_006690" fbc:label="XFCFBP8418_006690" fbc:name="XFCFBP8418_006690" metaid="_89e6034a-0b00-4085-9bc9-c8fad83b14ae"/>
      <fbc:geneProduct fbc:id="XFCFBP8418_004150" fbc:label="XFCFBP8418_004150" fbc:name="XFCFBP8418_004150" metaid="e1993338-5c48-4735-be96-ca72c9e2bd51"/>
      <fbc:geneProduct fbc:id="XFCFBP8418_010700" fbc:label="XFCFBP8418_010700" fbc:name="XFCFBP8418_010700" metaid="aae55b2b-ff2b-4458-8f35-5111cd991aef"/>
      <fbc:geneProduct fbc:id="XFCFBP8418_007540" fbc:label="XFCFBP8418_007540" fbc:name="XFCFBP8418_007540" metaid="_0b1f3fe0-0f3a-4e4d-94e3-49f6013e12bc"/>
      <fbc:geneProduct fbc:id="XFCFBP8418_008750" fbc:label="XFCFBP8418_008750" fbc:name="XFCFBP8418_008750" metaid="_92ac0bb5-8967-48b9-b258-b0320fad67c3"/>
      <fbc:geneProduct fbc:id="XFCFBP8418_020760" fbc:label="XFCFBP8418_020760" fbc:name="XFCFBP8418_020760" metaid="e4e91f0e-5dbd-4d2e-a07f-32e1ab0c8b05"/>
      <fbc:geneProduct fbc:id="XFCFBP8418_019770" fbc:label="XFCFBP8418_019770" fbc:name="XFCFBP8418_019770" metaid="_68208f5e-2aa8-4ca8-9d85-ac7df1b78bbe"/>
      <fbc:geneProduct fbc:id="XFCFBP8418_018680" fbc:label="XFCFBP8418_018680" fbc:name="XFCFBP8418_018680" metaid="aaafcae3-a92d-418d-b6b6-e22155723b99"/>
      <fbc:geneProduct fbc:id="XFCFBP8418_016380" fbc:label="XFCFBP8418_016380" fbc:name="XFCFBP8418_016380" metaid="_8cf5363c-89dc-42f6-b0c4-5e34a6457774"/>
      <fbc:geneProduct fbc:id="XFCFBP8418_026070" fbc:label="XFCFBP8418_026070" fbc:name="XFCFBP8418_026070" metaid="_6e4eeaf4-9d68-4e94-8678-4036116fe4e6"/>
      <fbc:geneProduct fbc:id="XFCFBP8418_006340" fbc:label="XFCFBP8418_006340" fbc:name="XFCFBP8418_006340" metaid="_9f842e28-0a67-40ff-81e1-1ffa7ffb3d59"/>
      <fbc:geneProduct fbc:id="XFCFBP8418_005250" fbc:label="XFCFBP8418_005250" fbc:name="XFCFBP8418_005250" metaid="_7fafe3d6-bf37-41b1-9f59-f53f0fad0651"/>
      <fbc:geneProduct fbc:id="XFCFBP8418_006460" fbc:label="XFCFBP8418_006460" fbc:name="XFCFBP8418_006460" metaid="_7b830632-6a38-430f-a32c-2db897364b1a"/>
      <fbc:geneProduct fbc:id="XFCFBP8418_004160" fbc:label="XFCFBP8418_004160" fbc:name="XFCFBP8418_004160" metaid="_3c80f6b6-f069-4848-80e3-6dffea0f1062"/>
      <fbc:geneProduct fbc:id="XFCFBP8418_003190" fbc:label="XFCFBP8418_003190" fbc:name="XFCFBP8418_003190" metaid="_1b137cb7-6c5a-4349-96a0-d420833c706f"/>
      <fbc:geneProduct fbc:id="XFCFBP8418_011800" fbc:label="XFCFBP8418_011800" fbc:name="XFCFBP8418_011800" metaid="_1fae67de-c17a-4cd9-b708-c20e51b969ef"/>
      <fbc:geneProduct fbc:id="XFCFBP8418_010710" fbc:label="XFCFBP8418_010710" fbc:name="XFCFBP8418_010710" metaid="f061abf5-9d26-445b-bfe8-59e2129c1922"/>
      <fbc:geneProduct fbc:id="XFCFBP8418_009850" fbc:label="XFCFBP8418_009850" fbc:name="XFCFBP8418_009850" metaid="_4fb7859d-b172-4d26-b3aa-326ee9096ab3"/>
      <fbc:geneProduct fbc:id="XFCFBP8418_007430" fbc:label="XFCFBP8418_007430" fbc:name="XFCFBP8418_007430" metaid="_1f26e597-9a70-4f92-84ba-39191c93afda"/>
      <fbc:geneProduct fbc:id="XFCFBP8418_019420" fbc:label="XFCFBP8418_019420" fbc:name="XFCFBP8418_019420" metaid="_7081cc1c-5b60-41d4-90f9-41029a380e95"/>
      <fbc:geneProduct fbc:id="XFCFBP8418_020870" fbc:label="XFCFBP8418_020870" fbc:name="XFCFBP8418_020870" metaid="f82e510d-5340-4f99-8dd4-13183c24e7e6"/>
      <fbc:geneProduct fbc:id="XFCFBP8418_019540" fbc:label="XFCFBP8418_019540" fbc:name="XFCFBP8418_019540" metaid="_0b521de4-6233-4a6f-8738-6f5ed693116c"/>
      <fbc:geneProduct fbc:id="XFCFBP8418_020630" fbc:label="XFCFBP8418_020630" fbc:name="XFCFBP8418_020630" metaid="_5cb7052c-9845-4644-9f1d-54472ccd9cb9"/>
      <fbc:geneProduct fbc:id="XFCFBP8418_021600" fbc:label="XFCFBP8418_021600" fbc:name="XFCFBP8418_021600" metaid="_4a77ef08-5eb5-4b35-8599-c57d2cbe915d"/>
      <fbc:geneProduct fbc:id="XFCFBP8418_023900" fbc:label="XFCFBP8418_023900" fbc:name="XFCFBP8418_023900" metaid="d36609da-fe5c-426d-a25b-afeb04ced854"/>
      <fbc:geneProduct fbc:id="XFCFBP8418_026060" fbc:label="XFCFBP8418_026060" fbc:name="XFCFBP8418_026060" metaid="_37b08f58-f025-4a9c-96bd-251ac8feab05"/>
      <fbc:geneProduct fbc:id="XFCFBP8418_010720" fbc:label="XFCFBP8418_010720" fbc:name="XFCFBP8418_010720" metaid="_80df5172-3034-409e-889e-ee735d0b2f74"/>
      <fbc:geneProduct fbc:id="XFCFBP8418_006350" fbc:label="XFCFBP8418_006350" fbc:name="XFCFBP8418_006350" metaid="_8d1d4f6b-10e9-40c7-a999-70dbab00533f"/>
      <fbc:geneProduct fbc:id="XFCFBP8418_005140" fbc:label="XFCFBP8418_005140" fbc:name="XFCFBP8418_005140" metaid="_315bbb13-9217-488a-ba48-a9e06aa2f7d4"/>
      <fbc:geneProduct fbc:id="XFCFBP8418_004170" fbc:label="XFCFBP8418_004170" fbc:name="XFCFBP8418_004170" metaid="_196a2b58-c2ab-4123-8f78-8415fabdc0ce"/>
      <fbc:geneProduct fbc:id="XFCFBP8418_007680" fbc:label="XFCFBP8418_007680" fbc:name="XFCFBP8418_007680" metaid="_74ac6d8b-8ee1-4242-9078-1ace06a09271"/>
      <fbc:geneProduct fbc:id="XFCFBP8418_009740" fbc:label="XFCFBP8418_009740" fbc:name="XFCFBP8418_009740" metaid="_606b92a0-c99c-4fd3-821f-913cb19b2834"/>
      <fbc:geneProduct fbc:id="XFCFBP8418_008650" fbc:label="XFCFBP8418_008650" fbc:name="XFCFBP8418_008650" metaid="_8c528a72-6904-4306-b776-bacc7575d741"/>
      <fbc:geneProduct fbc:id="XFCFBP8418_020420" fbc:label="XFCFBP8418_020420" fbc:name="XFCFBP8418_020420" metaid="_948c356f-5670-49a7-a619-a01d93770b32"/>
      <fbc:geneProduct fbc:id="XFCFBP8418_019430" fbc:label="XFCFBP8418_019430" fbc:name="XFCFBP8418_019430" metaid="cd772af5-958a-46bf-9f17-6184767c639b"/>
      <fbc:geneProduct fbc:id="XFCFBP8418_023810" fbc:label="XFCFBP8418_023810" fbc:name="XFCFBP8418_023810" metaid="_24cdbdf3-b65e-4a73-a20b-d77815b9039e"/>
      <fbc:geneProduct fbc:id="XFCFBP8418_021510" fbc:label="XFCFBP8418_021510" fbc:name="XFCFBP8418_021510" metaid="_96bfab54-693a-4df3-b314-05655be54c45"/>
      <fbc:geneProduct fbc:id="XFCFBP8418_020300" fbc:label="XFCFBP8418_020300" fbc:name="XFCFBP8418_020300" metaid="c784ff5b-812f-4880-9b25-434b1d34bd97"/>
      <fbc:geneProduct fbc:id="XFCFBP8418_024900" fbc:label="XFCFBP8418_024900" fbc:name="XFCFBP8418_024900" metaid="_604bf253-f842-4f66-a9b3-8e39871aa3fe"/>
      <fbc:geneProduct fbc:id="XFCFBP8418_010980" fbc:label="XFCFBP8418_010980" fbc:name="XFCFBP8418_010980" metaid="_12df8f0d-530f-4745-8b61-73fb8716e1ed"/>
      <fbc:geneProduct fbc:id="XFCFBP8418_010730" fbc:label="XFCFBP8418_010730" fbc:name="XFCFBP8418_010730" metaid="_5bd6079d-2813-4c5b-8626-b100c7bb48c9"/>
      <fbc:geneProduct fbc:id="XFCFBP8418_005030" fbc:label="XFCFBP8418_005030" fbc:name="XFCFBP8418_005030" metaid="e5a389ed-5703-4fac-9f75-1a635598b7cd"/>
      <fbc:geneProduct fbc:id="XFCFBP8418_010970" fbc:label="XFCFBP8418_010970" fbc:name="XFCFBP8418_010970" metaid="f3875c37-239b-484c-b85c-8e55bdce74de"/>
      <fbc:geneProduct fbc:id="XFCFBP8418_004180" fbc:label="XFCFBP8418_004180" fbc:name="XFCFBP8418_004180" metaid="_4e1aa067-4f99-480f-935e-f1e1285b1e93"/>
      <fbc:geneProduct fbc:id="XFCFBP8418_004060" fbc:label="XFCFBP8418_004060" fbc:name="XFCFBP8418_004060" metaid="_33ce81d9-d713-416a-bc84-3883ba49e9a2"/>
      <fbc:geneProduct fbc:id="XFCFBP8418_007690" fbc:label="XFCFBP8418_007690" fbc:name="XFCFBP8418_007690" metaid="d552d0f6-b5df-46dd-b060-adab64b17df5"/>
      <fbc:geneProduct fbc:id="XFCFBP8418_007450" fbc:label="XFCFBP8418_007450" fbc:name="XFCFBP8418_007450" metaid="b5cae619-084e-4f65-8740-7c7a71bddce6"/>
      <fbc:geneProduct fbc:id="XFCFBP8418_008660" fbc:label="XFCFBP8418_008660" fbc:name="XFCFBP8418_008660" metaid="_38e8f57e-710b-4f47-b2dc-755bb89b701f"/>
      <fbc:geneProduct fbc:id="XFCFBP8418_008540" fbc:label="XFCFBP8418_008540" fbc:name="XFCFBP8418_008540" metaid="_8be148fe-bcf2-4ccc-aabc-5f75e34bbbf5"/>
      <fbc:geneProduct fbc:id="XFCFBP8418_018110" fbc:label="XFCFBP8418_018110" fbc:name="XFCFBP8418_018110" metaid="d8eb045c-aa2e-4bb0-9482-4f314b47c341"/>
      <fbc:geneProduct fbc:id="XFCFBP8418_021500" fbc:label="XFCFBP8418_021500" fbc:name="XFCFBP8418_021500" metaid="d22457b3-5d30-4944-a0ee-8890cd8bd090"/>
      <fbc:geneProduct fbc:id="XFCFBP8418_019440" fbc:label="XFCFBP8418_019440" fbc:name="XFCFBP8418_019440" metaid="_1b667ba7-0d9a-4aa5-bcee-060670e118d0"/>
      <fbc:geneProduct fbc:id="XFCFBP8418_019680" fbc:label="XFCFBP8418_019680" fbc:name="XFCFBP8418_019680" metaid="_1b7d9fc1-1ff5-401e-8438-f9f103be05dc"/>
      <fbc:geneProduct fbc:id="XFCFBP8418_010500" fbc:label="XFCFBP8418_010500" fbc:name="XFCFBP8418_010500" metaid="_0e9804e2-a388-414b-bcae-31d1ede34a1f"/>
      <fbc:geneProduct fbc:id="XFCFBP8418_006010" fbc:label="XFCFBP8418_006010" fbc:name="XFCFBP8418_006010" metaid="ac594632-749a-4d5d-bf72-ea00101a0777"/>
      <fbc:geneProduct fbc:id="XFCFBP8418_026080" fbc:label="XFCFBP8418_026080" fbc:name="XFCFBP8418_026080" metaid="df794132-1bf5-4018-8706-912b6a3cd1b5"/>
      <fbc:geneProduct fbc:id="XFCFBP8418_005040" fbc:label="XFCFBP8418_005040" fbc:name="XFCFBP8418_005040" metaid="_0f0723f9-fc6a-4bd4-8f8d-c05d8958a5b6"/>
      <fbc:geneProduct fbc:id="XFCFBP8418_004070" fbc:label="XFCFBP8418_004070" fbc:name="XFCFBP8418_004070" metaid="_36045a66-6a4e-4ae1-b2dd-ef5dd2098140"/>
      <fbc:geneProduct fbc:id="XFCFBP8418_006490" fbc:label="XFCFBP8418_006490" fbc:name="XFCFBP8418_006490" metaid="eefc0364-4fdb-480d-a33b-400fbecdd031"/>
      <fbc:geneProduct fbc:id="XFCFBP8418_012920" fbc:label="XFCFBP8418_012920" fbc:name="XFCFBP8418_012920" metaid="_8dbd1a53-1787-4388-b84e-ee72c038918e"/>
      <fbc:geneProduct fbc:id="XFCFBP8418_009760" fbc:label="XFCFBP8418_009760" fbc:name="XFCFBP8418_009760" metaid="_2891d25c-6dd3-474d-ab43-fb3a0fb4764d"/>
      <fbc:geneProduct fbc:id="XFCFBP8418_020780" fbc:label="XFCFBP8418_020780" fbc:name="XFCFBP8418_020780" metaid="fb6b7aeb-42ce-41b5-865a-b98b849b0e15"/>
      <fbc:geneProduct fbc:id="XFCFBP8418_021410" fbc:label="XFCFBP8418_021410" fbc:name="XFCFBP8418_021410" metaid="_312e2c57-6ee5-462f-bdde-1a490ecddcb2"/>
      <fbc:geneProduct fbc:id="XFCFBP8418_020320" fbc:label="XFCFBP8418_020320" fbc:name="XFCFBP8418_020320" metaid="_83978127-3730-4f21-a9f9-1b4e1d949756"/>
      <fbc:geneProduct fbc:id="XFCFBP8418_019450" fbc:label="XFCFBP8418_019450" fbc:name="XFCFBP8418_019450" metaid="_921854c4-c6c1-4fa6-8a41-b8dcb1b6325d"/>
      <fbc:geneProduct fbc:id="XFCFBP8418_018480" fbc:label="XFCFBP8418_018480" fbc:name="XFCFBP8418_018480" metaid="_4c5c44df-e9b4-43c8-a4b6-f84bdd98ce79"/>
      <fbc:geneProduct fbc:id="No_Assignment" fbc:label="No_Assignment" fbc:name="No_Assignment" metaid="_0ed9ff45-4a3e-4e47-ba71-ca9272df97ec"/>
      <fbc:geneProduct fbc:id="XFCFBP8418_011970" fbc:label="XFCFBP8418_011970" fbc:name="XFCFBP8418_011970" metaid="_1b91fc13-f478-4237-97b7-e0106e05b059"/>
      <fbc:geneProduct fbc:id="XFCFBP8418_010510" fbc:label="XFCFBP8418_010510" fbc:name="XFCFBP8418_010510" metaid="_59119fb5-da1d-4fa5-a0ee-16154f252179"/>
      <fbc:geneProduct fbc:id="XFCFBP8418_010630" fbc:label="XFCFBP8418_010630" fbc:name="XFCFBP8418_010630" metaid="_2f707fb1-6b67-48d9-a1c5-a6efaea79d71"/>
      <fbc:geneProduct fbc:id="XFCFBP8418_011960" fbc:label="XFCFBP8418_011960" fbc:name="XFCFBP8418_011960" metaid="_04a0e1e5-8cef-4ff6-9d15-a76651284298"/>
      <fbc:geneProduct fbc:id="XFCFBP8418_005050" fbc:label="XFCFBP8418_005050" fbc:name="XFCFBP8418_005050" metaid="_1f97ade5-3013-4b5e-b48f-6f40ee12e868"/>
      <fbc:geneProduct fbc:id="XFCFBP8418_005170" fbc:label="XFCFBP8418_005170" fbc:name="XFCFBP8418_005170" metaid="_636ad1f3-54a0-4a4d-8cf5-3f831be6ddb6"/>
      <fbc:geneProduct fbc:id="XFCFBP8418_004080" fbc:label="XFCFBP8418_004080" fbc:name="XFCFBP8418_004080" metaid="_1d6f5920-10bb-4d47-ae30-66b94bde5918"/>
      <fbc:geneProduct fbc:id="XFCFBP8418_009650" fbc:label="XFCFBP8418_009650" fbc:name="XFCFBP8418_009650" metaid="_24617600-e7e1-485f-a887-f50267208af8"/>
      <fbc:geneProduct fbc:id="XFCFBP8418_023960" fbc:label="XFCFBP8418_023960" fbc:name="XFCFBP8418_023960" metaid="_7f3b7a06-2db6-4b5d-a91c-3991e1a17b82"/>
      <fbc:geneProduct fbc:id="XFCFBP8418_009770" fbc:label="XFCFBP8418_009770" fbc:name="XFCFBP8418_009770" metaid="_4c30e149-d8c5-4281-8738-5e8e77611acd"/>
      <fbc:geneProduct fbc:id="XFCFBP8418_020330" fbc:label="XFCFBP8418_020330" fbc:name="XFCFBP8418_020330" metaid="e1fb3f61-eeea-4d8a-bbd6-79a9f167ce32"/>
      <fbc:geneProduct fbc:id="XFCFBP8418_021660" fbc:label="XFCFBP8418_021660" fbc:name="XFCFBP8418_021660" metaid="_8bd87615-bd4f-4d09-8efa-d30eedaedd7e"/>
      <fbc:geneProduct fbc:id="XFCFBP8418_020310" fbc:label="XFCFBP8418_020310" fbc:name="XFCFBP8418_020310" metaid="d5f4da41-cb2a-4679-bb3c-37e0b610eb2d"/>
      <fbc:geneProduct fbc:id="XFCFBP8418_024910" fbc:label="XFCFBP8418_024910" fbc:name="XFCFBP8418_024910" metaid="_746ef16f-af84-4ab5-a434-9e2a7b4ca968"/>
      <fbc:geneProduct fbc:id="XFCFBP8418_021520" fbc:label="XFCFBP8418_021520" fbc:name="XFCFBP8418_021520" metaid="_22cd1748-7f2a-4d10-b793-cb80b6dba265"/>
      <fbc:geneProduct fbc:id="XFCFBP8418_023820" fbc:label="XFCFBP8418_023820" fbc:name="XFCFBP8418_023820" metaid="dc6c6701-fa42-4432-8443-f90cf7194d7c"/>
      <fbc:geneProduct fbc:id="XFCFBP8418_020430" fbc:label="XFCFBP8418_020430" fbc:name="XFCFBP8418_020430" metaid="_5875e96e-bde4-461b-8e4e-abb508a2aa59"/>
      <fbc:geneProduct fbc:id="XFCFBP8418_019220" fbc:label="XFCFBP8418_019220" fbc:name="XFCFBP8418_019220" metaid="_83ef86ea-346d-411b-bd71-adbb97845ccf"/>
      <fbc:geneProduct fbc:id="XFCFBP8418_021400" fbc:label="XFCFBP8418_021400" fbc:name="XFCFBP8418_021400" metaid="fcc037b1-dc0c-4666-95d4-d3e6a7b3c189"/>
      <fbc:geneProduct fbc:id="XFCFBP8418_000840" fbc:label="XFCFBP8418_000840" fbc:name="XFCFBP8418_000840" metaid="_02c21d2a-4f4c-4680-b376-9d59b93687a8"/>
      <fbc:geneProduct fbc:id="XFCFBP8418_010890" fbc:label="XFCFBP8418_010890" fbc:name="XFCFBP8418_010890" metaid="_370f87ce-2fc8-4564-a38a-a7b63a26d0ad"/>
      <fbc:geneProduct fbc:id="XFCFBP8418_010520" fbc:label="XFCFBP8418_010520" fbc:name="XFCFBP8418_010520" metaid="_97e20af6-179e-4fc3-82da-518ab5dcb275"/>
      <fbc:geneProduct fbc:id="XFCFBP8418_005060" fbc:label="XFCFBP8418_005060" fbc:name="XFCFBP8418_005060" metaid="_08e98200-7f30-4cdf-89bb-2838414910a1"/>
      <fbc:geneProduct fbc:id="XFCFBP8418_004090" fbc:label="XFCFBP8418_004090" fbc:name="XFCFBP8418_004090" metaid="_4226cdaf-5f57-4593-9637-3c7f868133b7"/>
      <fbc:geneProduct fbc:id="XFCFBP8418_005180" fbc:label="XFCFBP8418_005180" fbc:name="XFCFBP8418_005180" metaid="_0eb13d1d-df41-4e66-bb26-29dd223173ef"/>
      <fbc:geneProduct fbc:id="XFCFBP8418_009780" fbc:label="XFCFBP8418_009780" fbc:name="XFCFBP8418_009780" metaid="_5ae9d90d-312e-43f8-b8fa-dc9d46a2b8a8"/>
      <fbc:geneProduct fbc:id="XFCFBP8418_025910" fbc:label="XFCFBP8418_025910" fbc:name="XFCFBP8418_025910" metaid="_475467d2-f0d2-4849-a40e-3a130532b6a5"/>
      <fbc:geneProduct fbc:id="XFCFBP8418_024700" fbc:label="XFCFBP8418_024700" fbc:name="XFCFBP8418_024700" metaid="f4c7ba29-b06b-4576-97ee-7068f3379545"/>
      <fbc:geneProduct fbc:id="XFCFBP8418_023610" fbc:label="XFCFBP8418_023610" fbc:name="XFCFBP8418_023610" metaid="_3df0f6a6-cd16-42da-9895-27f7de8c80c9"/>
      <fbc:geneProduct fbc:id="XFCFBP8418_011750" fbc:label="XFCFBP8418_011750" fbc:name="XFCFBP8418_011750" metaid="e33a9bde-ff87-4cdb-a310-55f79c453c32"/>
      <fbc:geneProduct fbc:id="XFCFBP8418_011870" fbc:label="XFCFBP8418_011870" fbc:name="XFCFBP8418_011870" metaid="_8ed6c505-d32d-4110-bbb2-155044fdd122"/>
      <fbc:geneProduct fbc:id="XFCFBP8418_005070" fbc:label="XFCFBP8418_005070" fbc:name="XFCFBP8418_005070" metaid="_2b68c588-7147-4b11-941f-1e164c762e4e"/>
      <fbc:geneProduct fbc:id="XFCFBP8418_007370" fbc:label="XFCFBP8418_007370" fbc:name="XFCFBP8418_007370" metaid="_2888a890-6ee7-41bc-b0bd-1ecc430024c9"/>
      <fbc:geneProduct fbc:id="XFCFBP8418_008580" fbc:label="XFCFBP8418_008580" fbc:name="XFCFBP8418_008580" metaid="f9601fbe-a139-4382-a6f3-2fed5262e5fd"/>
      <fbc:geneProduct fbc:id="XFCFBP8418_009670" fbc:label="XFCFBP8418_009670" fbc:name="XFCFBP8418_009670" metaid="_2cc4a89b-d8fa-4c02-b6be-11a9049ed033"/>
      <fbc:geneProduct fbc:id="XFCFBP8418_009790" fbc:label="XFCFBP8418_009790" fbc:name="XFCFBP8418_009790" metaid="_8b6598ac-52b2-4849-bd4c-c41c66f1b833"/>
      <fbc:geneProduct fbc:id="XFCFBP8418_007250" fbc:label="XFCFBP8418_007250" fbc:name="XFCFBP8418_007250" metaid="e18ea72f-3354-4f0a-bacb-dc794905140c"/>
      <fbc:geneProduct fbc:id="XFCFBP8418_023860" fbc:label="XFCFBP8418_023860" fbc:name="XFCFBP8418_023860" metaid="_1308da9e-231e-4046-bfec-3beb0687f028"/>
      <fbc:geneProduct fbc:id="XFCFBP8418_020350" fbc:label="XFCFBP8418_020350" fbc:name="XFCFBP8418_020350" metaid="_59634916-dd72-49f7-a1ad-88e81c53c424"/>
      <fbc:geneProduct fbc:id="XFCFBP8418_024950" fbc:label="XFCFBP8418_024950" fbc:name="XFCFBP8418_024950" metaid="a2dbcbdb-b558-428c-a6ad-1cea77c18a9f"/>
      <fbc:geneProduct fbc:id="XFCFBP8418_022890" fbc:label="XFCFBP8418_022890" fbc:name="XFCFBP8418_022890" metaid="_667fb5d2-263d-4c79-a57a-71ffbc1c20ff"/>
      <fbc:geneProduct fbc:id="XFCFBP8418_020230" fbc:label="XFCFBP8418_020230" fbc:name="XFCFBP8418_020230" metaid="_45c430c0-3be6-4fc4-a4fc-c4c229bdbcf4"/>
      <fbc:geneProduct fbc:id="XFCFBP8418_021440" fbc:label="XFCFBP8418_021440" fbc:name="XFCFBP8418_021440" metaid="_659c097d-3b27-4f6a-87a8-12745eb8e021"/>
      <fbc:geneProduct fbc:id="XFCFBP8418_023980" fbc:label="XFCFBP8418_023980" fbc:name="XFCFBP8418_023980" metaid="f9b7fd35-6eed-4c89-b6bc-1d930cca74dc"/>
      <fbc:geneProduct fbc:id="XFCFBP8418_023600" fbc:label="XFCFBP8418_023600" fbc:name="XFCFBP8418_023600" metaid="_2582a0cb-bd4c-410c-aa36-1efe9e4c51bf"/>
      <fbc:geneProduct fbc:id="XFCFBP8418_024810" fbc:label="XFCFBP8418_024810" fbc:name="XFCFBP8418_024810" metaid="_304e1ca4-bf8f-4e5e-b853-d713ba7b6566"/>
      <fbc:geneProduct fbc:id="XFCFBP8418_020210" fbc:label="XFCFBP8418_020210" fbc:name="XFCFBP8418_020210" metaid="_81c41356-592c-45bf-b773-691e7cd204a5"/>
      <fbc:geneProduct fbc:id="XFCFBP8418_021420" fbc:label="XFCFBP8418_021420" fbc:name="XFCFBP8418_021420" metaid="e4104578-60bf-4ba1-99ba-185bfa8a11c3"/>
      <fbc:geneProduct fbc:id="XFCFBP8418_023840" fbc:label="XFCFBP8418_023840" fbc:name="XFCFBP8418_023840" metaid="_78a41df0-b0af-431e-a9b0-c087e2487184"/>
      <fbc:geneProduct fbc:id="XFCFBP8418_019240" fbc:label="XFCFBP8418_019240" fbc:name="XFCFBP8418_019240" metaid="_56cd2a82-a317-4d21-b378-b50c00f05a51"/>
      <fbc:geneProduct fbc:id="XFCFBP8418_018150" fbc:label="XFCFBP8418_018150" fbc:name="XFCFBP8418_018150" metaid="ce418af6-1f89-42ae-9f27-7049d7f34739"/>
      <fbc:geneProduct fbc:id="XFCFBP8418_000740" fbc:label="XFCFBP8418_000740" fbc:name="XFCFBP8418_000740" metaid="_9cb2b8c2-d5c7-4367-96a9-04949af50168"/>
      <fbc:geneProduct fbc:id="XFCFBP8418_002800" fbc:label="XFCFBP8418_002800" fbc:name="XFCFBP8418_002800" metaid="_2bb26670-3c46-4815-a7b9-91018dfb7664"/>
      <fbc:geneProduct fbc:id="XFCFBP8418_011760" fbc:label="XFCFBP8418_011760" fbc:name="XFCFBP8418_011760" metaid="_540d429f-ffbf-4766-8abe-a498596d8410"/>
      <fbc:geneProduct fbc:id="XFCFBP8418_010550" fbc:label="XFCFBP8418_010550" fbc:name="XFCFBP8418_010550" metaid="_53aee272-92c2-4dbd-b569-3ee2f6c2d4d7"/>
      <fbc:geneProduct fbc:id="XFCFBP8418_010420" fbc:label="XFCFBP8418_010420" fbc:name="XFCFBP8418_010420" metaid="b4e8263c-e6a3-4f37-93f7-6ea7256a1fe7"/>
      <fbc:geneProduct fbc:id="XFCFBP8418_012840" fbc:label="XFCFBP8418_012840" fbc:name="XFCFBP8418_012840" metaid="_9713f688-1d6c-4c9c-bb16-8e69349c7811"/>
      <fbc:geneProduct fbc:id="XFCFBP8418_006050" fbc:label="XFCFBP8418_006050" fbc:name="XFCFBP8418_006050" metaid="ee9bb37a-2e13-4b0e-a470-af5665a6561b"/>
      <fbc:geneProduct fbc:id="XFCFBP8418_007260" fbc:label="XFCFBP8418_007260" fbc:name="XFCFBP8418_007260" metaid="_6a725864-6d79-42d5-a6ea-de73e4994260"/>
      <fbc:geneProduct fbc:id="XFCFBP8418_000870" fbc:label="XFCFBP8418_000870" fbc:name="XFCFBP8418_000870" metaid="ae943569-771e-4dcc-9448-5faf24e54e20"/>
      <fbc:geneProduct fbc:id="XFCFBP8418_007140" fbc:label="XFCFBP8418_007140" fbc:name="XFCFBP8418_007140" metaid="_4f80c0f6-6a6e-410b-95ae-db278dc082c2"/>
      <fbc:geneProduct fbc:id="XFCFBP8418_020460" fbc:label="XFCFBP8418_020460" fbc:name="XFCFBP8418_020460" metaid="b269bb85-c15a-4226-9d74-b0da03c2460c"/>
      <fbc:geneProduct fbc:id="XFCFBP8418_023970" fbc:label="XFCFBP8418_023970" fbc:name="XFCFBP8418_023970" metaid="fe0b616c-cc44-4084-bcf1-f7bcd381b85a"/>
      <fbc:geneProduct fbc:id="XFCFBP8418_021670" fbc:label="XFCFBP8418_021670" fbc:name="XFCFBP8418_021670" metaid="_51a38aeb-3bb3-4ca0-b1b7-a0a059eb8f29"/>
      <fbc:geneProduct fbc:id="XFCFBP8418_020220" fbc:label="XFCFBP8418_020220" fbc:name="XFCFBP8418_020220" metaid="df8f75d9-575c-4824-a335-27a078caea48"/>
      <fbc:geneProduct fbc:id="XFCFBP8418_021550" fbc:label="XFCFBP8418_021550" fbc:name="XFCFBP8418_021550" metaid="a2c65090-c229-41f0-ad8d-2b085b1f63b2"/>
      <fbc:geneProduct fbc:id="XFCFBP8418_024720" fbc:label="XFCFBP8418_024720" fbc:name="XFCFBP8418_024720" metaid="d3fe1ce0-0b54-400e-bfc3-aaee6d17b206"/>
      <fbc:geneProduct fbc:id="XFCFBP8418_002810" fbc:label="XFCFBP8418_002810" fbc:name="XFCFBP8418_002810" metaid="_84869037-8ec9-46f7-9fa8-a95942e9648c"/>
      <fbc:geneProduct fbc:id="XFCFBP8418_001720" fbc:label="XFCFBP8418_001720" fbc:name="XFCFBP8418_001720" metaid="b98edc71-0135-470e-aa18-a2fce5e65f5a"/>
      <fbc:geneProduct fbc:id="XFCFBP8418_019130" fbc:label="XFCFBP8418_019130" fbc:name="XFCFBP8418_019130" metaid="_68278259-e9cf-4818-aaab-6a8c64ded20f"/>
      <fbc:geneProduct fbc:id="XFCFBP8418_003900" fbc:label="XFCFBP8418_003900" fbc:name="XFCFBP8418_003900" metaid="_7261e30e-88b3-4dd3-9540-e00fe7f02b4e"/>
      <fbc:geneProduct fbc:id="XFCFBP8418_002930" fbc:label="XFCFBP8418_002930" fbc:name="XFCFBP8418_002930" metaid="d35389bb-235c-4fb5-84f0-1ac11a471282"/>
      <fbc:geneProduct fbc:id="XFCFBP8418_005090" fbc:label="XFCFBP8418_005090" fbc:name="XFCFBP8418_005090" metaid="_21668add-865b-45dc-b108-47bbb270a5b7"/>
      <fbc:geneProduct fbc:id="XFCFBP8418_010560" fbc:label="XFCFBP8418_010560" fbc:name="XFCFBP8418_010560" metaid="_00851fba-7766-4aa3-82ce-cb42dc3ab20d"/>
      <fbc:geneProduct fbc:id="XFCFBP8418_011400" fbc:label="XFCFBP8418_011400" fbc:name="XFCFBP8418_011400" metaid="bdc808ce-ef7e-4aa7-948b-2bb08064502c"/>
      <fbc:geneProduct fbc:id="XFCFBP8418_000880" fbc:label="XFCFBP8418_000880" fbc:name="XFCFBP8418_000880" metaid="bbd65aa5-4023-4264-a843-05931444de15"/>
      <fbc:geneProduct fbc:id="XFCFBP8418_007390" fbc:label="XFCFBP8418_007390" fbc:name="XFCFBP8418_007390" metaid="_8796c952-3c3d-4a86-875b-4d6dfd5bf7b8"/>
      <fbc:geneProduct fbc:id="XFCFBP8418_009690" fbc:label="XFCFBP8418_009690" fbc:name="XFCFBP8418_009690" metaid="_8651f10d-8c78-401b-a631-28224fd086f3"/>
      <fbc:geneProduct fbc:id="XFCFBP8418_022790" fbc:label="XFCFBP8418_022790" fbc:name="XFCFBP8418_022790" metaid="_5cd0d8a1-56e8-49fc-82ae-08e3a2914795"/>
      <fbc:geneProduct fbc:id="XFCFBP8418_007150" fbc:label="XFCFBP8418_007150" fbc:name="XFCFBP8418_007150" metaid="ba678625-3a88-4038-b3a6-6462c52c3c0c"/>
      <fbc:geneProduct fbc:id="XFCFBP8418_020370" fbc:label="XFCFBP8418_020370" fbc:name="XFCFBP8418_020370" metaid="fed7b3eb-14e6-4681-8066-eebf749185be"/>
      <fbc:geneProduct fbc:id="XFCFBP8418_000640" fbc:label="XFCFBP8418_000640" fbc:name="XFCFBP8418_000640" metaid="_93cfb692-6747-4a2d-a336-2706da4ae00c"/>
      <fbc:geneProduct fbc:id="XFCFBP8418_021340" fbc:label="XFCFBP8418_021340" fbc:name="XFCFBP8418_021340" metaid="_2052b095-41cd-4f2e-a130-2b1a7c775199"/>
      <fbc:geneProduct fbc:id="XFCFBP8418_023640" fbc:label="XFCFBP8418_023640" fbc:name="XFCFBP8418_023640" metaid="_6403aadf-5dae-4528-aa38-3653f56604c4"/>
      <fbc:geneProduct fbc:id="XFCFBP8418_025940" fbc:label="XFCFBP8418_025940" fbc:name="XFCFBP8418_025940" metaid="b97d2453-ca18-4750-91cf-b1e3855125a7"/>
      <fbc:geneProduct fbc:id="XFCFBP8418_021460" fbc:label="XFCFBP8418_021460" fbc:name="XFCFBP8418_021460" metaid="_07bdb74c-b4af-4839-b8c6-73a56eb75283"/>
      <fbc:geneProduct fbc:id="XFCFBP8418_020250" fbc:label="XFCFBP8418_020250" fbc:name="XFCFBP8418_020250" metaid="_4c865f57-950b-4a33-bc94-3cc27545bd9b"/>
      <fbc:geneProduct fbc:id="XFCFBP8418_024850" fbc:label="XFCFBP8418_024850" fbc:name="XFCFBP8418_024850" metaid="dc13366f-1cbb-4c3f-b4f1-0ce27a394e13"/>
      <fbc:geneProduct fbc:id="XFCFBP8418_021100" fbc:label="XFCFBP8418_021100" fbc:name="XFCFBP8418_021100" metaid="_9c2658a4-3484-4dfd-af5d-59e003a3665d"/>
      <fbc:geneProduct fbc:id="XFCFBP8418_021200" fbc:label="XFCFBP8418_021200" fbc:name="XFCFBP8418_021200" metaid="_87fd6306-7708-4fdb-be14-4666ca52c481"/>
      <fbc:geneProduct fbc:id="XFCFBP8418_023620" fbc:label="XFCFBP8418_023620" fbc:name="XFCFBP8418_023620" metaid="e2e046e2-96dd-44b9-a7e1-98c0cf480c61"/>
      <fbc:geneProduct fbc:id="XFCFBP8418_024710" fbc:label="XFCFBP8418_024710" fbc:name="XFCFBP8418_024710" metaid="_5f88ddca-d60a-4190-8aac-ce1ad01dd75e"/>
      <fbc:geneProduct fbc:id="XFCFBP8418_024830" fbc:label="XFCFBP8418_024830" fbc:name="XFCFBP8418_024830" metaid="_34a98f14-e1cf-43b0-b988-2eea4b49cf16"/>
      <fbc:geneProduct fbc:id="XFCFBP8418_002940" fbc:label="XFCFBP8418_002940" fbc:name="XFCFBP8418_002940" metaid="_314c13ce-b352-434e-93ac-bcb4d4b963ce"/>
      <fbc:geneProduct fbc:id="XFCFBP8418_002700" fbc:label="XFCFBP8418_002700" fbc:name="XFCFBP8418_002700" metaid="_277aaac0-c8ec-4dc5-8cd4-833e612b1d46"/>
      <fbc:geneProduct fbc:id="XFCFBP8418_012870" fbc:label="XFCFBP8418_012870" fbc:name="XFCFBP8418_012870" metaid="_00eff5db-5e5d-4291-80a4-a59028fdcc65"/>
      <fbc:geneProduct fbc:id="XFCFBP8418_010210" fbc:label="XFCFBP8418_010210" fbc:name="XFCFBP8418_010210" metaid="_63e5a0fd-eac2-41a2-9b70-c4c288f58cfb"/>
      <fbc:geneProduct fbc:id="XFCFBP8418_010570" fbc:label="XFCFBP8418_010570" fbc:name="XFCFBP8418_010570" metaid="d2e24758-a3b3-48e3-b608-c6bb3282a7a2"/>
      <fbc:geneProduct fbc:id="XFCFBP8418_012500" fbc:label="XFCFBP8418_012500" fbc:name="XFCFBP8418_012500" metaid="_948ac07a-77ac-4d92-9ca7-ba3805401292"/>
      <fbc:geneProduct fbc:id="XFCFBP8418_000770" fbc:label="XFCFBP8418_000770" fbc:name="XFCFBP8418_000770" metaid="_4fcace10-bfae-4c85-9d53-ba3f463cc87c"/>
      <fbc:geneProduct fbc:id="XFCFBP8418_007280" fbc:label="XFCFBP8418_007280" fbc:name="XFCFBP8418_007280" metaid="a5a2cfcf-3d74-49f8-a131-92a01cb20d85"/>
      <fbc:geneProduct fbc:id="No_Assignment2" fbc:label="No_Assignment2" fbc:name="No_Assignment2" metaid="_8e363e90-8dd0-48ec-939d-fd11b66afd23"/>
      <fbc:geneProduct fbc:id="XFCFBP8418_002950" fbc:label="XFCFBP8418_002950" fbc:name="XFCFBP8418_002950" metaid="e310f09e-0504-49ed-9686-cb7974f90360"/>
      <fbc:geneProduct fbc:id="XFCFBP8418_000890" fbc:label="XFCFBP8418_000890" fbc:name="XFCFBP8418_000890" metaid="f3a66ad4-0f37-4214-af9e-873fb61180ae"/>
      <fbc:geneProduct fbc:id="XFCFBP8418_000650" fbc:label="XFCFBP8418_000650" fbc:name="XFCFBP8418_000650" metaid="_406baabf-1904-435e-8d50-a3f80917dc11"/>
      <fbc:geneProduct fbc:id="XFCFBP8418_020240" fbc:label="XFCFBP8418_020240" fbc:name="XFCFBP8418_020240" metaid="_0c8de81c-d16e-4b97-a9b6-c3607249d9f4"/>
      <fbc:geneProduct fbc:id="XFCFBP8418_024840" fbc:label="XFCFBP8418_024840" fbc:name="XFCFBP8418_024840" metaid="_8051e251-c17f-4afb-8eca-c109de14e8ab"/>
      <fbc:geneProduct fbc:id="XFCFBP8418_021450" fbc:label="XFCFBP8418_021450" fbc:name="XFCFBP8418_021450" metaid="efe0556b-406c-4fa9-9711-5ccb60cbf071"/>
      <fbc:geneProduct fbc:id="XFCFBP8418_020360" fbc:label="XFCFBP8418_020360" fbc:name="XFCFBP8418_020360" metaid="f4a0c5ca-0c55-4756-9363-e20f1571335a"/>
      <fbc:geneProduct fbc:id="XFCFBP8418_023630" fbc:label="XFCFBP8418_023630" fbc:name="XFCFBP8418_023630" metaid="_008e1dc3-fb8e-488e-a846-4f4279d34023"/>
      <fbc:geneProduct fbc:id="XFCFBP8418_021330" fbc:label="XFCFBP8418_021330" fbc:name="XFCFBP8418_021330" metaid="_0f6b9dfd-583f-45bb-a29f-11c56c7f9adf"/>
      <fbc:geneProduct fbc:id="XFCFBP8418_025955" fbc:label="XFCFBP8418_025955" fbc:name="XFCFBP8418_025955" metaid="_2510c364-65af-4b29-9327-480ab2698c2a"/>
      <fbc:geneProduct fbc:id="XFCFBP8418_025954" fbc:label="XFCFBP8418_025954" fbc:name="XFCFBP8418_025954" metaid="_2a764f49-ed4e-44e0-b1b8-8d5e71381e43"/>
      <fbc:geneProduct fbc:id="XFCFBP8418_025953" fbc:label="XFCFBP8418_025953" fbc:name="XFCFBP8418_025953" metaid="b8461f30-8f52-4b71-8391-da4dc64f2d0c"/>
      <fbc:geneProduct fbc:id="XFCFBP8418_025952" fbc:label="XFCFBP8418_025952" fbc:name="XFCFBP8418_025952" metaid="_50f1558b-73da-42e8-b699-9d7310cbbb51"/>
      <fbc:geneProduct fbc:id="XFCFBP8418_002710" fbc:label="XFCFBP8418_002710" fbc:name="XFCFBP8418_002710" metaid="afeead46-196c-41f0-8523-7e2b923e69cd"/>
      <fbc:geneProduct fbc:id="XFCFBP8418_026800" fbc:label="XFCFBP8418_026800" fbc:name="XFCFBP8418_026800" metaid="dbf6c5b5-44c9-48e6-9d70-ea475cdd1199"/>
      <fbc:geneProduct fbc:id="XFCFBP8418_025958" fbc:label="XFCFBP8418_025958" fbc:name="XFCFBP8418_025958" metaid="_467fc7a3-cd2b-4951-8ea0-6f63d2a1ddf9"/>
      <fbc:geneProduct fbc:id="XFCFBP8418_025957" fbc:label="XFCFBP8418_025957" fbc:name="XFCFBP8418_025957" metaid="_0902a677-7145-4813-a942-c8ae796e98dd"/>
      <fbc:geneProduct fbc:id="XFCFBP8418_025956" fbc:label="XFCFBP8418_025956" fbc:name="XFCFBP8418_025956" metaid="_07361964-2dad-43dc-95cf-0f8fa4f8b3a9"/>
      <fbc:geneProduct fbc:id="XFCFBP8418_011310" fbc:label="XFCFBP8418_011310" fbc:name="XFCFBP8418_011310" metaid="_7f4e2541-cd59-4021-a6b6-a802bec70fda"/>
      <fbc:geneProduct fbc:id="XFCFBP8418_010100" fbc:label="XFCFBP8418_010100" fbc:name="XFCFBP8418_010100" metaid="_9ade6ec5-abdf-465e-8567-efdec1fe52c2"/>
      <fbc:geneProduct fbc:id="XFCFBP8418_010460" fbc:label="XFCFBP8418_010460" fbc:name="XFCFBP8418_010460" metaid="_3dbee0f8-d99b-4c7a-9f29-baa695e8ec96"/>
      <fbc:geneProduct fbc:id="XFCFBP8418_011300" fbc:label="XFCFBP8418_011300" fbc:name="XFCFBP8418_011300" metaid="f9db817f-f54b-4915-aaeb-056c873377ab"/>
      <fbc:geneProduct fbc:id="XFCFBP8418_014810" fbc:label="XFCFBP8418_014810" fbc:name="XFCFBP8418_014810" metaid="_5c0e842c-8662-46d3-834e-0aa4f727ac28"/>
      <fbc:geneProduct fbc:id="XFCFBP8418_014930" fbc:label="XFCFBP8418_014930" fbc:name="XFCFBP8418_014930" metaid="_5cd53500-3e68-42b3-ba5e-be6727e9e3da"/>
      <fbc:geneProduct fbc:id="XFCFBP8418_002960" fbc:label="XFCFBP8418_002960" fbc:name="XFCFBP8418_002960" metaid="_7507c197-902d-4cca-b659-2f51d38d16ec"/>
      <fbc:geneProduct fbc:id="XFCFBP8418_024990" fbc:label="XFCFBP8418_024990" fbc:name="XFCFBP8418_024990" metaid="ea25cde0-a257-4bf1-8f3e-491882c2c1a5"/>
      <fbc:geneProduct fbc:id="XFCFBP8418_000660" fbc:label="XFCFBP8418_000660" fbc:name="XFCFBP8418_000660" metaid="_6140e34e-fc05-4a84-93dd-068f68f67d35"/>
      <fbc:geneProduct fbc:id="XFCFBP8418_020390" fbc:label="XFCFBP8418_020390" fbc:name="XFCFBP8418_020390" metaid="_498dbc10-e664-4f33-873e-e8fb28cfe1ac"/>
      <fbc:geneProduct fbc:id="XFCFBP8418_022570" fbc:label="XFCFBP8418_022570" fbc:name="XFCFBP8418_022570" metaid="ca931cb3-d635-403d-8de1-ce1a4e6a65f2"/>
      <fbc:geneProduct fbc:id="XFCFBP8418_000540" fbc:label="XFCFBP8418_000540" fbc:name="XFCFBP8418_000540" metaid="_590f01b9-c2a6-4582-a03c-13e611a65ac4"/>
      <fbc:geneProduct fbc:id="XFCFBP8418_020270" fbc:label="XFCFBP8418_020270" fbc:name="XFCFBP8418_020270" metaid="_56424929-6d76-4722-b9cb-e9f6ca8a0e1e"/>
      <fbc:geneProduct fbc:id="XFCFBP8418_021480" fbc:label="XFCFBP8418_021480" fbc:name="XFCFBP8418_021480" metaid="e53ead2b-3062-40d5-9da2-b181ec3ee075"/>
      <fbc:geneProduct fbc:id="XFCFBP8418_025720" fbc:label="XFCFBP8418_025720" fbc:name="XFCFBP8418_025720" metaid="b5d02b4f-cf01-4af7-b30b-8954cbb5ef9b"/>
      <fbc:geneProduct fbc:id="XFCFBP8418_021120" fbc:label="XFCFBP8418_021120" fbc:name="XFCFBP8418_021120" metaid="_7d1b223e-d9ca-4b53-9815-fd36e363e10a"/>
      <fbc:geneProduct fbc:id="XFCFBP8418_025700" fbc:label="XFCFBP8418_025700" fbc:name="XFCFBP8418_025700" metaid="e58bd30e-51ed-423b-b7b6-3a67224e5c9c"/>
      <fbc:geneProduct fbc:id="XFCFBP8418_024610" fbc:label="XFCFBP8418_024610" fbc:name="XFCFBP8418_024610" metaid="_97b3a2e2-3844-4863-89df-fa744b396ea2"/>
      <fbc:geneProduct fbc:id="XFCFBP8418_004900" fbc:label="XFCFBP8418_004900" fbc:name="XFCFBP8418_004900" metaid="b3fe439f-2a72-4b94-8144-f1a190757884"/>
      <fbc:geneProduct fbc:id="XFCFBP8418_001510" fbc:label="XFCFBP8418_001510" fbc:name="XFCFBP8418_001510" metaid="f2b27bd0-4015-4e77-a451-433eb07a277d"/>
      <fbc:geneProduct fbc:id="XFCFBP8418_002720" fbc:label="XFCFBP8418_002720" fbc:name="XFCFBP8418_002720" metaid="afaebac6-4c6e-44ef-a400-45a1ec547edf"/>
      <fbc:geneProduct fbc:id="XFCFBP8418_003930" fbc:label="XFCFBP8418_003930" fbc:name="XFCFBP8418_003930" metaid="_27a00736-0056-4811-b748-da93597da211"/>
      <fbc:geneProduct fbc:id="XFCFBP8418_007180" fbc:label="XFCFBP8418_007180" fbc:name="XFCFBP8418_007180" metaid="_6a021a4e-6654-4d2e-9597-33dd6c250590"/>
      <fbc:geneProduct fbc:id="XFCFBP8418_010590" fbc:label="XFCFBP8418_010590" fbc:name="XFCFBP8418_010590" metaid="f622a452-ef10-405b-95bc-65030e6ce73b"/>
      <fbc:geneProduct fbc:id="XFCFBP8418_012410" fbc:label="XFCFBP8418_012410" fbc:name="XFCFBP8418_012410" metaid="ebf42e22-08b3-44f6-b0d2-5d28ad7ece09"/>
      <fbc:geneProduct fbc:id="XFCFBP8418_011560" fbc:label="XFCFBP8418_011560" fbc:name="XFCFBP8418_011560" metaid="_1a49c128-8e75-447f-a9df-604c97544f9f"/>
      <fbc:geneProduct fbc:id="XFCFBP8418_012890" fbc:label="XFCFBP8418_012890" fbc:name="XFCFBP8418_012890" metaid="e85f0bed-15d1-4532-8cf3-71e176908aa1"/>
      <fbc:geneProduct fbc:id="XFCFBP8418_015910" fbc:label="XFCFBP8418_015910" fbc:name="XFCFBP8418_015910" metaid="ed7a7c0a-54d3-4ac9-87b9-2d86fa34484d"/>
      <fbc:geneProduct fbc:id="XFCFBP8418_018190" fbc:label="XFCFBP8418_018190" fbc:name="XFCFBP8418_018190" metaid="_3ab57745-8839-4535-9774-2f414b621847"/>
      <fbc:geneProduct fbc:id="XFCFBP8418_000550" fbc:label="XFCFBP8418_000550" fbc:name="XFCFBP8418_000550" metaid="_84cbfa1f-8717-4f59-b76c-89a00672f284"/>
      <fbc:geneProduct fbc:id="XFCFBP8418_003940" fbc:label="XFCFBP8418_003940" fbc:name="XFCFBP8418_003940" metaid="_6a6260df-88fc-4943-b58c-7ab73144c684"/>
      <fbc:geneProduct fbc:id="XFCFBP8418_020260" fbc:label="XFCFBP8418_020260" fbc:name="XFCFBP8418_020260" metaid="_650b8eb5-a277-4571-969c-e2d795274c1d"/>
      <fbc:geneProduct fbc:id="XFCFBP8418_000310" fbc:label="XFCFBP8418_000310" fbc:name="XFCFBP8418_000310" metaid="d706cce0-32a1-460b-99a0-fc4efe743362"/>
      <fbc:geneProduct fbc:id="XFCFBP8418_020380" fbc:label="XFCFBP8418_020380" fbc:name="XFCFBP8418_020380" metaid="b93a2dda-8d07-49f2-b567-73b0b247aab2"/>
      <fbc:geneProduct fbc:id="XFCFBP8418_025951" fbc:label="XFCFBP8418_025951" fbc:name="XFCFBP8418_025951" metaid="_917de50d-484b-4fbd-808e-eaab63dc70ea"/>
      <fbc:geneProduct fbc:id="XFCFBP8418_024620" fbc:label="XFCFBP8418_024620" fbc:name="XFCFBP8418_024620" metaid="_0a3a0461-0e56-42df-a65a-66d1474598ba"/>
      <fbc:geneProduct fbc:id="XFCFBP8418_021350" fbc:label="XFCFBP8418_021350" fbc:name="XFCFBP8418_021350" metaid="f56b2db6-3c3b-447e-aff0-d0bfada5e9bb"/>
      <fbc:geneProduct fbc:id="XFCFBP8418_025950" fbc:label="XFCFBP8418_025950" fbc:name="XFCFBP8418_025950" metaid="_839d0956-c541-4c16-a189-ddf49c2b73b8"/>
      <fbc:geneProduct fbc:id="XFCFBP8418_022200" fbc:label="XFCFBP8418_022200" fbc:name="XFCFBP8418_022200" metaid="_6e2ef2e2-87cc-4204-9b03-3468ccd9c1cf"/>
      <fbc:geneProduct fbc:id="XFCFBP8418_022440" fbc:label="XFCFBP8418_022440" fbc:name="XFCFBP8418_022440" metaid="_50e113d8-85e4-4fc0-acc4-0f3f34e201b9"/>
      <fbc:geneProduct fbc:id="XFCFBP8418_023650" fbc:label="XFCFBP8418_023650" fbc:name="XFCFBP8418_023650" metaid="a340789e-eadf-4143-8036-4bfa77ab5427"/>
      <fbc:geneProduct fbc:id="XFCFBP8418_027910" fbc:label="XFCFBP8418_027910" fbc:name="XFCFBP8418_027910" metaid="be56024a-5bf2-4c03-af07-284640fe986c"/>
      <fbc:geneProduct fbc:id="XFCFBP8418_002610" fbc:label="XFCFBP8418_002610" fbc:name="XFCFBP8418_002610" metaid="f31c8e11-1f57-4f35-874a-aed02384039f"/>
      <fbc:geneProduct fbc:id="XFCFBP8418_003820" fbc:label="XFCFBP8418_003820" fbc:name="XFCFBP8418_003820" metaid="_4c641716-3197-4c6c-88c2-70d02fdac033"/>
      <fbc:geneProduct fbc:id="XFCFBP8418_003700" fbc:label="XFCFBP8418_003700" fbc:name="XFCFBP8418_003700" metaid="cefafbb4-cf34-4bac-81e5-48ff7ba8bb13"/>
      <fbc:geneProduct fbc:id="XFCFBP8418_012420" fbc:label="XFCFBP8418_012420" fbc:name="XFCFBP8418_012420" metaid="_603cf11e-581f-4cdf-b40d-5efa5c521c70"/>
      <fbc:geneProduct fbc:id="XFCFBP8418_015800" fbc:label="XFCFBP8418_015800" fbc:name="XFCFBP8418_015800" metaid="_5bc53423-801f-4eee-a2d2-e0e9a5fc38ac"/>
      <fbc:geneProduct fbc:id="XFCFBP8418_023680" fbc:label="XFCFBP8418_023680" fbc:name="XFCFBP8418_023680" metaid="_1c400afd-fa07-4503-b396-8342e4df3da4"/>
      <fbc:geneProduct fbc:id="XFCFBP8418_024890" fbc:label="XFCFBP8418_024890" fbc:name="XFCFBP8418_024890" metaid="_9906003f-f637-460b-94dd-49d0fd8f1412"/>
      <fbc:geneProduct fbc:id="XFCFBP8418_003830" fbc:label="XFCFBP8418_003830" fbc:name="XFCFBP8418_003830" metaid="_40b6881b-0254-4e6a-b405-88f154c7c88f"/>
      <fbc:geneProduct fbc:id="XFCFBP8418_020290" fbc:label="XFCFBP8418_020290" fbc:name="XFCFBP8418_020290" metaid="_535864cd-959e-4774-9223-c15d6aabcbbb"/>
      <fbc:geneProduct fbc:id="XFCFBP8418_022350" fbc:label="XFCFBP8418_022350" fbc:name="XFCFBP8418_022350" metaid="c3090db3-18ef-4a11-a59c-ade326279ed0"/>
      <fbc:geneProduct fbc:id="XFCFBP8418_000560" fbc:label="XFCFBP8418_000560" fbc:name="XFCFBP8418_000560" metaid="_8267f696-7d64-49a5-a848-c51985ead21f"/>
      <fbc:geneProduct fbc:id="XFCFBP8418_001410" fbc:label="XFCFBP8418_001410" fbc:name="XFCFBP8418_001410" metaid="_4f2d4b24-9245-4340-8737-08e224233711"/>
      <fbc:geneProduct fbc:id="XFCFBP8418_002620" fbc:label="XFCFBP8418_002620" fbc:name="XFCFBP8418_002620" metaid="c9ae4702-1c8f-463b-9b93-6494cc3fb943"/>
      <fbc:geneProduct fbc:id="XFCFBP8418_000200" fbc:label="XFCFBP8418_000200" fbc:name="XFCFBP8418_000200" metaid="_1fc18107-28d7-4410-ad80-ac0b162f9acd"/>
      <fbc:geneProduct fbc:id="XFCFBP8418_026710" fbc:label="XFCFBP8418_026710" fbc:name="XFCFBP8418_026710" metaid="_7269de46-bb60-45cb-807a-2b0f02a25827"/>
      <fbc:geneProduct fbc:id="XFCFBP8418_025620" fbc:label="XFCFBP8418_025620" fbc:name="XFCFBP8418_025620" metaid="da8961d8-d5da-41be-8c16-78f832e84d57"/>
      <fbc:geneProduct fbc:id="XFCFBP8418_024530" fbc:label="XFCFBP8418_024530" fbc:name="XFCFBP8418_024530" metaid="_4de0b22d-dfbc-44d2-9212-fd9e10c362e9"/>
      <fbc:geneProduct fbc:id="XFCFBP8418_022230" fbc:label="XFCFBP8418_022230" fbc:name="XFCFBP8418_022230" metaid="d9f45082-09b9-44cc-b883-84d3d91433ad"/>
      <fbc:geneProduct fbc:id="XFCFBP8418_025600" fbc:label="XFCFBP8418_025600" fbc:name="XFCFBP8418_025600" metaid="_159aaf1f-8e50-4419-b270-063093843d22"/>
      <fbc:geneProduct fbc:id="XFCFBP8418_027900" fbc:label="XFCFBP8418_027900" fbc:name="XFCFBP8418_027900" metaid="f31ebb15-359b-44d2-b526-c206333fbe7a"/>
      <fbc:geneProduct fbc:id="XFCFBP8418_003710" fbc:label="XFCFBP8418_003710" fbc:name="XFCFBP8418_003710" metaid="ad1ac4df-7fb0-477d-9d7d-f876ee5bc703"/>
      <fbc:geneProduct fbc:id="XFCFBP8418_004800" fbc:label="XFCFBP8418_004800" fbc:name="XFCFBP8418_004800" metaid="e744a5a8-80e0-4d7c-b4b5-2af34160afff"/>
      <fbc:geneProduct fbc:id="XFCFBP8418_015820" fbc:label="XFCFBP8418_015820" fbc:name="XFCFBP8418_015820" metaid="_2f4de6cb-ec12-47c2-a7a9-747ceb6c19a5"/>
      <fbc:geneProduct fbc:id="XFCFBP8418_015810" fbc:label="XFCFBP8418_015810" fbc:name="XFCFBP8418_015810" metaid="b245e80f-6458-49f1-9009-9b7fcef1a2aa"/>
      <fbc:geneProduct fbc:id="XFCFBP8418_021490" fbc:label="XFCFBP8418_021490" fbc:name="XFCFBP8418_021490" metaid="_61f06b9f-4f2f-4dc2-aa3a-283b75342f7d"/>
      <fbc:geneProduct fbc:id="XFCFBP8418_020280" fbc:label="XFCFBP8418_020280" fbc:name="XFCFBP8418_020280" metaid="b12d91f1-12f5-49d4-b015-23327225f3e7"/>
      <fbc:geneProduct fbc:id="XFCFBP8418_024880" fbc:label="XFCFBP8418_024880" fbc:name="XFCFBP8418_024880" metaid="ede3afb3-b595-4b1a-b24a-aebdec76686f"/>
      <fbc:geneProduct fbc:id="XFCFBP8418_000330" fbc:label="XFCFBP8418_000330" fbc:name="XFCFBP8418_000330" metaid="_010446bc-b586-4f68-b476-f83d3161074d"/>
      <fbc:geneProduct fbc:id="XFCFBP8418_019180" fbc:label="XFCFBP8418_019180" fbc:name="XFCFBP8418_019180" metaid="c212ab48-5a0f-44da-8fb5-bef9457ee71e"/>
      <fbc:geneProduct fbc:id="XFCFBP8418_004930" fbc:label="XFCFBP8418_004930" fbc:name="XFCFBP8418_004930" metaid="_24b7d05a-8ede-4c88-b495-1fac9a7f07cc"/>
      <fbc:geneProduct fbc:id="XFCFBP8418_001660" fbc:label="XFCFBP8418_001660" fbc:name="XFCFBP8418_001660" metaid="_903991ca-34cc-4199-934e-a125ee6f0d23"/>
      <fbc:geneProduct fbc:id="XFCFBP8418_023670" fbc:label="XFCFBP8418_023670" fbc:name="XFCFBP8418_023670" metaid="_08bd99a0-2c63-472f-9af6-64f88dd41224"/>
      <fbc:geneProduct fbc:id="XFCFBP8418_003720" fbc:label="XFCFBP8418_003720" fbc:name="XFCFBP8418_003720" metaid="_701e8f64-369b-4e8e-bb01-ac2834eb8084"/>
      <fbc:geneProduct fbc:id="XFCFBP9418_023100" fbc:label="XFCFBP9418_023100" fbc:name="XFCFBP9418_023100" metaid="ad6c8faf-aeaf-474c-9732-382b4d8b01a4"/>
      <fbc:geneProduct fbc:id="XFCFBP8418_002510" fbc:label="XFCFBP8418_002510" fbc:name="XFCFBP8418_002510" metaid="_0631785a-f615-4b80-bdf7-e6a914e0ca08"/>
      <fbc:geneProduct fbc:id="XFCFBP8418_002870" fbc:label="XFCFBP8418_002870" fbc:name="XFCFBP8418_002870" metaid="_277f51db-54d5-4447-ae5a-e724ada639ce"/>
      <fbc:geneProduct fbc:id="XFCFBP8418_025610" fbc:label="XFCFBP8418_025610" fbc:name="XFCFBP8418_025610" metaid="b2a3f5bd-9cfe-4793-98e9-9457deb2243e"/>
      <fbc:geneProduct fbc:id="XFCFBP8418_025730" fbc:label="XFCFBP8418_025730" fbc:name="XFCFBP8418_025730" metaid="_138c3720-23d1-45ae-b490-a116ee2c7d45"/>
      <fbc:geneProduct fbc:id="XFCFBP8418_021130" fbc:label="XFCFBP8418_021130" fbc:name="XFCFBP8418_021130" metaid="_209f7951-2857-40c7-9116-4b337d6b5d85"/>
      <fbc:geneProduct fbc:id="XFCFBP8418_024520" fbc:label="XFCFBP8418_024520" fbc:name="XFCFBP8418_024520" metaid="_2d645272-561c-4c94-83e2-6b75891d65c9"/>
      <fbc:geneProduct fbc:id="XFCFBP8418_024640" fbc:label="XFCFBP8418_024640" fbc:name="XFCFBP8418_024640" metaid="b45c7fec-afbe-4ed8-a1eb-f0f31285c699"/>
      <fbc:geneProduct fbc:id="XFCFBP8418_024760" fbc:label="XFCFBP8418_024760" fbc:name="XFCFBP8418_024760" metaid="f21039d0-00e1-4550-b83b-9fc77c59163d"/>
      <fbc:geneProduct fbc:id="XFCFBP8418_022220" fbc:label="XFCFBP8418_022220" fbc:name="XFCFBP8418_022220" metaid="_85236683-afe2-4b02-b931-7e34fe65e20e"/>
    </fbc:listOfGeneProducts>
    <groups:listOfGroups>
      <groups:group groups:id="Pyruvate_Metabolism" groups:kind="classification" groups:name="Pyruvate_Metabolism">
        <groups:listOfMembers>
          <groups:member groups:idRef="R_OAADC"/>
          <groups:member groups:idRef="R_ACS"/>
        </groups:listOfMembers>
      </groups:group>
      <groups:group groups:id="Glycolysis_Gluconeogenesis" groups:kind="classification" groups:name="Glycolysis_Gluconeogenesis">
        <groups:listOfMembers>
          <groups:member groups:idRef="R_PGM"/>
          <groups:member groups:idRef="R_PFK"/>
          <groups:member groups:idRef="R_FBP"/>
          <groups:member groups:idRef="R_PGK"/>
          <groups:member groups:idRef="R_PDH"/>
          <groups:member groups:idRef="R_PPS"/>
          <groups:member groups:idRef="R_HEX1"/>
          <groups:member groups:idRef="R_PGI"/>
          <groups:member groups:idRef="R_TPI"/>
          <groups:member groups:idRef="R_GAPD"/>
          <groups:member groups:idRef="R_ENO"/>
          <groups:member groups:idRef="R_FBA"/>
          <groups:member groups:idRef="R_PYK"/>
        </groups:listOfMembers>
      </groups:group>
      <groups:group groups:id="tRNA_Charging" groups:kind="classification" groups:name="tRNA_Charging">
        <groups:listOfMembers>
          <groups:member groups:idRef="R_TRPTRS"/>
          <groups:member groups:idRef="R_THRTRS"/>
          <groups:member groups:idRef="R_TYRTRS"/>
          <groups:member groups:idRef="R_ALATRS"/>
          <groups:member groups:idRef="R_SERTRS"/>
          <groups:member groups:idRef="R_HISTRS"/>
          <groups:member groups:idRef="R_PROTRS"/>
          <groups:member groups:idRef="R_VALTRS"/>
          <groups:member groups:idRef="R_ARGTRS"/>
          <groups:member groups:idRef="R_METTRS"/>
          <groups:member groups:idRef="R_LYSTRS"/>
          <groups:member groups:idRef="R_ILETRS"/>
          <groups:member groups:idRef="R_LEUTRS"/>
          <groups:member groups:idRef="R_GLNTRS"/>
          <groups:member groups:idRef="R_ASPTRS"/>
          <groups:member groups:idRef="R_CYSTRS"/>
          <groups:member groups:idRef="R_ASNTRS"/>
          <groups:member groups:idRef="R_SERTRS2"/>
          <groups:member groups:idRef="R_FMETTRS"/>
          <groups:member groups:idRef="R_GLUTRS"/>
          <groups:member groups:idRef="R_GLUTRR"/>
          <groups:member groups:idRef="R_PHETRS"/>
          <groups:member groups:idRef="R_GLYTRS"/>
        </groups:listOfMembers>
      </groups:group>
      <groups:group groups:id="Electron_transfer" groups:kind="classification" groups:name="Electron_transfer">
        <groups:listOfMembers>
          <groups:member groups:idRef="R_DSBDR"/>
        </groups:listOfMembers>
      </groups:group>
      <groups:group groups:id="Citric_Acid_Cycle" groups:kind="classification" groups:name="Citric_Acid_Cycle">
        <groups:listOfMembers>
          <groups:member groups:idRef="R_MDH2"/>
          <groups:member groups:idRef="R_SUCD1"/>
          <groups:member groups:idRef="R_AKGDH"/>
          <groups:member groups:idRef="R_ICDHyr2"/>
          <groups:member groups:idRef="R_ICDHyr1"/>
          <groups:member groups:idRef="R_CS"/>
          <groups:member groups:idRef="R_MDH"/>
          <groups:member groups:idRef="R_ACONTa"/>
          <groups:member groups:idRef="R_ACONTb"/>
          <groups:member groups:idRef="R_SUCOAS"/>
          <groups:member groups:idRef="R_FUM"/>
        </groups:listOfMembers>
      </groups:group>
      <groups:group groups:id="Superoxide_radicals_degradation" groups:kind="classification" groups:name="Superoxide_radicals_degradation">
        <groups:listOfMembers>
          <groups:member groups:idRef="R_CAT"/>
          <groups:member groups:idRef="R_GTHPe"/>
          <groups:member groups:idRef="R_THIORDXi"/>
          <groups:member groups:idRef="R_GTHP"/>
          <groups:member groups:idRef="R_SPODM"/>
        </groups:listOfMembers>
      </groups:group>
      <groups:group groups:id="Purine_and_Pyrimidine_Biosynthesis" groups:kind="classification" groups:name="Purine_and_Pyrimidine_Biosynthesis">
        <groups:listOfMembers>
          <groups:member groups:idRef="R_GLUPRT"/>
          <groups:member groups:idRef="R_AIRC2r"/>
          <groups:member groups:idRef="R_PRAGSr"/>
          <groups:member groups:idRef="R_CTPS2"/>
          <groups:member groups:idRef="R_PRASCS"/>
          <groups:member groups:idRef="R_ADSL2r"/>
          <groups:member groups:idRef="R_AICART"/>
          <groups:member groups:idRef="R_ADSL1r"/>
          <groups:member groups:idRef="R_PRFGS"/>
          <groups:member groups:idRef="R_IMPC"/>
          <groups:member groups:idRef="R_IMPD"/>
          <groups:member groups:idRef="R_PRAIS"/>
          <groups:member groups:idRef="R_ADSS"/>
          <groups:member groups:idRef="R_DHORD2"/>
          <groups:member groups:idRef="R_ORPT"/>
          <groups:member groups:idRef="R_GARFT"/>
          <groups:member groups:idRef="R_OMPDC"/>
          <groups:member groups:idRef="R_AIRC3"/>
          <groups:member groups:idRef="R_ASPCTn"/>
        </groups:listOfMembers>
      </groups:group>
      <groups:group groups:id="Purine_biosynthesis" groups:kind="classification" groups:name="Purine_biosynthesis">
        <groups:listOfMembers>
          <groups:member groups:idRef="R_GMPS2"/>
        </groups:listOfMembers>
      </groups:group>
      <groups:group groups:id="Alternate_Carbon_Metabolism" groups:kind="classification" groups:name="Alternate_Carbon_Metabolism">
        <groups:listOfMembers>
          <groups:member groups:idRef="R_dextrin_DEC_e_"/>
          <groups:member groups:idRef="R_INSEPIH"/>
          <groups:member groups:idRef="R_SPS"/>
          <groups:member groups:idRef="R_GLYKr"/>
          <groups:member groups:idRef="R_DGLUISO"/>
          <groups:member groups:idRef="R_GLTN2pp"/>
          <groups:member groups:idRef="R_G2PP"/>
          <groups:member groups:idRef="R_X5PL3E"/>
          <groups:member groups:idRef="R_XYLK2"/>
          <groups:member groups:idRef="R_G3PD2"/>
          <groups:member groups:idRef="R_UDPG4E"/>
          <groups:member groups:idRef="R_PGLYCP"/>
          <groups:member groups:idRef="R_INSDH"/>
          <groups:member groups:idRef="R_ADNUC"/>
          <groups:member groups:idRef="R_DTARTD"/>
          <groups:member groups:idRef="R_UGLT"/>
          <groups:member groups:idRef="R_ALCD2y"/>
          <groups:member groups:idRef="R_6PDDGLUCA"/>
          <groups:member groups:idRef="R_G6PDA"/>
          <groups:member groups:idRef="R_DMPO_LACCASE"/>
          <groups:member groups:idRef="R_LACZ"/>
          <groups:member groups:idRef="R_SSALy"/>
          <groups:member groups:idRef="R_MMSAD3"/>
          <groups:member groups:idRef="R_CHTNDA2"/>
          <groups:member groups:idRef="R_OCOAT1r"/>
          <groups:member groups:idRef="R_PFK_2"/>
          <groups:member groups:idRef="R_BHEXAMD"/>
          <groups:member groups:idRef="R_MCITL2"/>
          <groups:member groups:idRef="R_5DGLCNR"/>
          <groups:member groups:idRef="R_A5PISO"/>
          <groups:member groups:idRef="R_ACM6PH"/>
          <groups:member groups:idRef="R_RBKr"/>
          <groups:member groups:idRef="R_MICITDr"/>
          <groups:member groups:idRef="R_LACZpp"/>
          <groups:member groups:idRef="R_DKGLUCK"/>
          <groups:member groups:idRef="R_PPM"/>
          <groups:member groups:idRef="R_GLCGSD_c"/>
          <groups:member groups:idRef="R_XYLI1"/>
          <groups:member groups:idRef="R_GDDMR"/>
          <groups:member groups:idRef="R_XYLK"/>
          <groups:member groups:idRef="R_ABTA"/>
          <groups:member groups:idRef="R_DDGLK"/>
          <groups:member groups:idRef="R_ACCOAL2r"/>
          <groups:member groups:idRef="R_AACOAR"/>
          <groups:member groups:idRef="R_ACGAMABCt"/>
          <groups:member groups:idRef="R_TREHpp"/>
          <groups:member groups:idRef="R_AGDC_r"/>
          <groups:member groups:idRef="R_BHEXAMD_p"/>
          <groups:member groups:idRef="R_GALKr"/>
          <groups:member groups:idRef="R_DHAPT"/>
          <groups:member groups:idRef="R_INS2D"/>
          <groups:member groups:idRef="R_RBP4E"/>
          <groups:member groups:idRef="R_ACACT1r"/>
          <groups:member groups:idRef="R_CHTNA2"/>
        </groups:listOfMembers>
      </groups:group>
      <groups:group groups:id="Arginine_and_Proline_Metabolism" groups:kind="classification" groups:name="Arginine_and_Proline_Metabolism">
        <groups:listOfMembers>
          <groups:member groups:idRef="R_UREA"/>
          <groups:member groups:idRef="R_ARGSSr"/>
          <groups:member groups:idRef="R_ADMDCr"/>
          <groups:member groups:idRef="R_AMPTASEPG"/>
          <groups:member groups:idRef="R_ACGK"/>
          <groups:member groups:idRef="R_SOTA"/>
          <groups:member groups:idRef="R_ARGDC"/>
          <groups:member groups:idRef="R_P5CD"/>
          <groups:member groups:idRef="R_SPMS"/>
          <groups:member groups:idRef="R_ACOTA"/>
          <groups:member groups:idRef="R_ARGN"/>
          <groups:member groups:idRef="R_G5SD"/>
          <groups:member groups:idRef="R_PROD2"/>
          <groups:member groups:idRef="R_CBPS"/>
          <groups:member groups:idRef="R_AGDI_1"/>
          <groups:member groups:idRef="R_APCS"/>
          <groups:member groups:idRef="R_P5CR"/>
          <groups:member groups:idRef="R_P5CD1p"/>
          <groups:member groups:idRef="R_ARGDCpp"/>
          <groups:member groups:idRef="R_ACODA"/>
          <groups:member groups:idRef="R_AGPR"/>
          <groups:member groups:idRef="R_NACODA"/>
          <groups:member groups:idRef="R_ARGSL"/>
          <groups:member groups:idRef="R_NITL5"/>
          <groups:member groups:idRef="R_OCBT"/>
          <groups:member groups:idRef="R_GLU5K"/>
        </groups:listOfMembers>
      </groups:group>
      <groups:group groups:id="Histidine_Metabolism" groups:kind="classification" groups:name="Histidine_Metabolism">
        <groups:listOfMembers>
          <groups:member groups:idRef="R_HISTD"/>
          <groups:member groups:idRef="R_ATPPRTr"/>
          <groups:member groups:idRef="R_HISDr"/>
          <groups:member groups:idRef="R_IGPDH"/>
          <groups:member groups:idRef="R_IG3PS"/>
          <groups:member groups:idRef="R_PRMICI"/>
          <groups:member groups:idRef="R_PRPPS"/>
          <groups:member groups:idRef="R_HSTPTr"/>
          <groups:member groups:idRef="R_PRATPP"/>
          <groups:member groups:idRef="R_HISTP"/>
          <groups:member groups:idRef="R_IZPN"/>
          <groups:member groups:idRef="R_PRAMPC"/>
          <groups:member groups:idRef="R_URCN"/>
          <groups:member groups:idRef="R_FGLU"/>
        </groups:listOfMembers>
      </groups:group>
      <groups:group groups:id="Tyrosine__tryptophan__and_phenylalanine_metabolism" groups:kind="classification" groups:name="Tyrosine__tryptophan__and_phenylalanine_metabolism">
        <groups:listOfMembers>
          <groups:member groups:idRef="R_PRAI"/>
        </groups:listOfMembers>
      </groups:group>
      <groups:group groups:id="Extracellular_exchange" groups:kind="classification" groups:name="Extracellular_exchange">
        <groups:listOfMembers>
          <groups:member groups:idRef="R_DM_DAD_5"/>
          <groups:member groups:idRef="R_EX_chitin_polymer_e"/>
          <groups:member groups:idRef="R_DM_FOR"/>
          <groups:member groups:idRef="R_EX_asp_L_e"/>
          <groups:member groups:idRef="R_EX_mn2_e"/>
          <groups:member groups:idRef="R_EX_arg_L_e"/>
          <groups:member groups:idRef="R_EX_man_e"/>
          <groups:member groups:idRef="R_EX_gam_e"/>
          <groups:member groups:idRef="R_EX_glyc_e"/>
          <groups:member groups:idRef="R_DM_FRMD"/>
          <groups:member groups:idRef="R_EX_pro_L_e"/>
          <groups:member groups:idRef="R_EX_fe2_e"/>
          <groups:member groups:idRef="R_EX_glu_L_e"/>
          <groups:member groups:idRef="R_EX_4abut_e"/>
          <groups:member groups:idRef="R_EX_so4_e"/>
          <groups:member groups:idRef="R_DM_MEOH"/>
          <groups:member groups:idRef="R_EX_rib_D_e"/>
          <groups:member groups:idRef="R_EX_pi_e"/>
          <groups:member groups:idRef="R_EX_h_e"/>
          <groups:member groups:idRef="R_EX_fru_e"/>
          <groups:member groups:idRef="R_EX_cu2_e"/>
          <groups:member groups:idRef="R_EX_ni2_e"/>
          <groups:member groups:idRef="R_DM_GCALD"/>
          <groups:member groups:idRef="R_EX_dextrin_e"/>
          <groups:member groups:idRef="R_EX_pyr_e"/>
          <groups:member groups:idRef="R_EX_cl_e"/>
          <groups:member groups:idRef="R_EX_lys_L_e"/>
          <groups:member groups:idRef="R_DM_LesA_e"/>
          <groups:member groups:idRef="R_EX_glc_D_e"/>
          <groups:member groups:idRef="R_EX_ala_L_e"/>
          <groups:member groups:idRef="R_DM_BIOMASS_c"/>
          <groups:member groups:idRef="R_EX_ac_e"/>
          <groups:member groups:idRef="R_EX_mobd_e"/>
          <groups:member groups:idRef="R_EX_k_e"/>
          <groups:member groups:idRef="R_EX_ca2_e"/>
          <groups:member groups:idRef="R_EX_o2_e"/>
          <groups:member groups:idRef="R_EX_s_e"/>
          <groups:member groups:idRef="R_EX_gal_e"/>
          <groups:member groups:idRef="R_EX_fe3_e"/>
          <groups:member groups:idRef="R_EX_gln_L_e"/>
          <groups:member groups:idRef="R_EX_cobalt2_e"/>
          <groups:member groups:idRef="R_EX_URA_e"/>
          <groups:member groups:idRef="R_DM_ADE"/>
          <groups:member groups:idRef="R_EX_his_L_e"/>
          <groups:member groups:idRef="R_EX_so3_e"/>
          <groups:member groups:idRef="R_EX_xyl_D_e"/>
          <groups:member groups:idRef="R_EX_zn2_e"/>
          <groups:member groups:idRef="R_EX_h2o_e"/>
          <groups:member groups:idRef="R_DM_AMOB"/>
          <groups:member groups:idRef="R_EX_co2_e"/>
          <groups:member groups:idRef="R_EX_inost_e"/>
          <groups:member groups:idRef="R_EX_mg2_e"/>
          <groups:member groups:idRef="R_EX_cit_e"/>
          <groups:member groups:idRef="R_EX_nh4_e"/>
          <groups:member groups:idRef="R_DM_E4P"/>
          <groups:member groups:idRef="R_EX_tre_e"/>
          <groups:member groups:idRef="R_EX_orn_e"/>
          <groups:member groups:idRef="R_DM_EPS_XF_e"/>
        </groups:listOfMembers>
      </groups:group>
      <groups:group groups:id="Anaplerotic_Reactions" groups:kind="classification" groups:name="Anaplerotic_Reactions">
        <groups:listOfMembers>
          <groups:member groups:idRef="R_ME2"/>
          <groups:member groups:idRef="R_PPA2"/>
          <groups:member groups:idRef="R_MALS"/>
          <groups:member groups:idRef="R_ICL"/>
          <groups:member groups:idRef="R_PPA"/>
        </groups:listOfMembers>
      </groups:group>
      <groups:group groups:id="Nucleotides_degradation" groups:kind="classification" groups:name="Nucleotides_degradation">
        <groups:listOfMembers>
          <groups:member groups:idRef="R_PPTHpp"/>
        </groups:listOfMembers>
      </groups:group>
      <groups:group groups:id="Protein_disulfide_bond_transfer" groups:kind="classification" groups:name="Protein_disulfide_bond_transfer">
        <groups:listOfMembers>
          <groups:member groups:idRef="R_DSBCGT"/>
          <groups:member groups:idRef="R_DSBAO1"/>
        </groups:listOfMembers>
      </groups:group>
      <groups:group groups:id="Methylglyoxal_Metabolism" groups:kind="classification" groups:name="Methylglyoxal_Metabolism">
        <groups:listOfMembers>
          <groups:member groups:idRef="R_GLYOX3"/>
          <groups:member groups:idRef="R_LGTHL"/>
          <groups:member groups:idRef="R_ALR2"/>
        </groups:listOfMembers>
      </groups:group>
      <groups:group groups:id="Murein_Recycling" groups:kind="classification" groups:name="Murein_Recycling">
        <groups:listOfMembers>
          <groups:member groups:idRef="R_MDDEP3pp"/>
          <groups:member groups:idRef="R_MDDEP4pp"/>
          <groups:member groups:idRef="R_AGM3PApp"/>
          <groups:member groups:idRef="R_4PCPpp"/>
          <groups:member groups:idRef="R_UM3PL"/>
          <groups:member groups:idRef="R_UM4PL"/>
          <groups:member groups:idRef="R_AGMH"/>
          <groups:member groups:idRef="R_AGM3Pt2pp"/>
          <groups:member groups:idRef="R_MDDEP1pp"/>
          <groups:member groups:idRef="R_MDDEP2pp"/>
          <groups:member groups:idRef="R_MLTGY2pp"/>
          <groups:member groups:idRef="R_UDCPPtppi"/>
          <groups:member groups:idRef="R_MLTGY3pp"/>
          <groups:member groups:idRef="R_MLTGY4pp"/>
          <groups:member groups:idRef="R_AGM4PApp"/>
          <groups:member groups:idRef="R_AGMt2pp"/>
          <groups:member groups:idRef="R_MLDEP1pp"/>
          <groups:member groups:idRef="R_MLDEP2pp"/>
          <groups:member groups:idRef="R_AGM4PH"/>
          <groups:member groups:idRef="R_AGM3PH"/>
          <groups:member groups:idRef="R_AGM4Pt2pp"/>
          <groups:member groups:idRef="R_AGM4PCPpp"/>
          <groups:member groups:idRef="R_MLTGY1pp"/>
          <groups:member groups:idRef="R_ANHMK"/>
        </groups:listOfMembers>
      </groups:group>
      <groups:group groups:id="Oxidative_Phosphorylation" groups:kind="classification" groups:name="Oxidative_Phosphorylation">
        <groups:listOfMembers>
          <groups:member groups:idRef="R_ATPS4rpp"/>
          <groups:member groups:idRef="R_ETFDH"/>
          <groups:member groups:idRef="R_PPK2r"/>
          <groups:member groups:idRef="R_TRDR"/>
          <groups:member groups:idRef="R_PPKr"/>
          <groups:member groups:idRef="R_NADH16pp"/>
          <groups:member groups:idRef="R_CYTBO3_4pp"/>
          <groups:member groups:idRef="R_SUCDi"/>
        </groups:listOfMembers>
      </groups:group>
      <groups:group groups:id="Transport" groups:kind="classification" groups:name="Transport">
        <groups:listOfMembers>
          <groups:member groups:idRef="R_CITt10"/>
        </groups:listOfMembers>
      </groups:group>
      <groups:group groups:id="Glycerol_Degradation" groups:kind="classification" groups:name="Glycerol_Degradation">
        <groups:listOfMembers>
          <groups:member groups:idRef="R_G3PD5"/>
        </groups:listOfMembers>
      </groups:group>
      <groups:group groups:id="Transport__Outer_Membrane" groups:kind="classification" groups:name="Transport__Outer_Membrane">
        <groups:listOfMembers>
          <groups:member groups:idRef="R_ILEtex"/>
          <groups:member groups:idRef="R_FRUpts2"/>
          <groups:member groups:idRef="R_MINCYCtpp"/>
          <groups:member groups:idRef="R_CYStex"/>
          <groups:member groups:idRef="R_GLNtex"/>
          <groups:member groups:idRef="R_SPMDtex"/>
          <groups:member groups:idRef="R_PROT_pe_LesA"/>
          <groups:member groups:idRef="R_HYXNtex"/>
          <groups:member groups:idRef="R_METDtex"/>
          <groups:member groups:idRef="R_LEUtex"/>
          <groups:member groups:idRef="R_PTRCtex"/>
          <groups:member groups:idRef="R_ORNtex"/>
          <groups:member groups:idRef="R_GLYC2Ptex"/>
          <groups:member groups:idRef="R_METtex"/>
          <groups:member groups:idRef="R_THRtex"/>
          <groups:member groups:idRef="R_MANtex"/>
          <groups:member groups:idRef="R_OCDCAtexi"/>
          <groups:member groups:idRef="R_ADNtex"/>
          <groups:member groups:idRef="R_ALAt2tex"/>
          <groups:member groups:idRef="R_METSOX2tex"/>
          <groups:member groups:idRef="R_ACt2rex"/>
          <groups:member groups:idRef="R_INDOLEtex"/>
          <groups:member groups:idRef="R_VALtex"/>
          <groups:member groups:idRef="R_NACtex"/>
          <groups:member groups:idRef="R_HIStex"/>
          <groups:member groups:idRef="R_ARGtex"/>
          <groups:member groups:idRef="R_GLYCt"/>
          <groups:member groups:idRef="R_RFAMPtpp"/>
          <groups:member groups:idRef="R_TTRCYCtpp"/>
          <groups:member groups:idRef="R_TTDCAtex"/>
          <groups:member groups:idRef="R_FEENTERtonex"/>
          <groups:member groups:idRef="R_GALt2"/>
          <groups:member groups:idRef="R_BTNt2tex"/>
          <groups:member groups:idRef="R_GLYC3Ptex"/>
          <groups:member groups:idRef="R_FRUtex"/>
          <groups:member groups:idRef="R_FUSAtpp"/>
          <groups:member groups:idRef="R_3HPPtex"/>
          <groups:member groups:idRef="R_ADEtex"/>
          <groups:member groups:idRef="R_GLUtex"/>
          <groups:member groups:idRef="R_OCDCEAtexi"/>
          <groups:member groups:idRef="R_XYLtex"/>
          <groups:member groups:idRef="R_CMtpp"/>
          <groups:member groups:idRef="R_FUCtex"/>
          <groups:member groups:idRef="R_GLYtex"/>
          <groups:member groups:idRef="R_G3PItex"/>
          <groups:member groups:idRef="R_DAPtex"/>
          <groups:member groups:idRef="R_ARGt2rpp"/>
          <groups:member groups:idRef="R_LYSt3r"/>
          <groups:member groups:idRef="R_CITt3tex"/>
          <groups:member groups:idRef="R_Bztex"/>
          <groups:member groups:idRef="R_HDCAtex"/>
          <groups:member groups:idRef="R_METSOX1tex"/>
          <groups:member groups:idRef="R_OAAtex"/>
          <groups:member groups:idRef="R_DOXRBCNtpp"/>
          <groups:member groups:idRef="R_PROtex"/>
          <groups:member groups:idRef="R_G3PEtex"/>
          <groups:member groups:idRef="R_AKGt2rtex"/>
          <groups:member groups:idRef="R_14GLUCANtex"/>
          <groups:member groups:idRef="R_FUMt2_2tex"/>
          <groups:member groups:idRef="R_INSTtex"/>
          <groups:member groups:idRef="R_TREtex"/>
          <groups:member groups:idRef="R_HDCEAtexi"/>
          <groups:member groups:idRef="R_GUAtex"/>
          <groups:member groups:idRef="R_NOVBCNtpp"/>
          <groups:member groups:idRef="R_RIBtex"/>
          <groups:member groups:idRef="R_URAtex"/>
          <groups:member groups:idRef="R_PHEMEtiex"/>
          <groups:member groups:idRef="R_GAMtex"/>
          <groups:member groups:idRef="R_SERtex"/>
          <groups:member groups:idRef="R_OTOTt2_2tex"/>
          <groups:member groups:idRef="R_QUIN2tex"/>
          <groups:member groups:idRef="R_THYMtex"/>
          <groups:member groups:idRef="R_MEOHtex"/>
          <groups:member groups:idRef="R_CYSDtex"/>
          <groups:member groups:idRef="R_ABUTtex"/>
          <groups:member groups:idRef="R_MSO3tex"/>
          <groups:member groups:idRef="R_G3PStex"/>
          <groups:member groups:idRef="R_CHTNtex"/>
          <groups:member groups:idRef="R_TTDCEAtexi"/>
          <groups:member groups:idRef="R_DDCAtex"/>
          <groups:member groups:idRef="R_FORtex"/>
          <groups:member groups:idRef="R_GLCt2"/>
          <groups:member groups:idRef="R_NMNtex"/>
          <groups:member groups:idRef="R_GLYALDtex"/>
          <groups:member groups:idRef="R_ACALDtex"/>
          <groups:member groups:idRef="R_MALDt2_2tex"/>
          <groups:member groups:idRef="R_GLCtex"/>
          <groups:member groups:idRef="R_G3PGtex"/>
          <groups:member groups:idRef="R_GLYCLTt4ex"/>
          <groups:member groups:idRef="R_ASPt2_2tex"/>
          <groups:member groups:idRef="R_PYRt2rtex"/>
          <groups:member groups:idRef="R_G3PCtex"/>
        </groups:listOfMembers>
      </groups:group>
      <groups:group groups:id="Inorganic_Ion_Transport_and_Metabolism" groups:kind="classification" groups:name="Inorganic_Ion_Transport_and_Metabolism">
        <groups:listOfMembers>
          <groups:member groups:idRef="R_TSULabcpp"/>
          <groups:member groups:idRef="R_NH4tex"/>
          <groups:member groups:idRef="R_NAt3_1"/>
          <groups:member groups:idRef="R_PItex"/>
          <groups:member groups:idRef="R_COBALT2tpp"/>
          <groups:member groups:idRef="R_NAabcO"/>
          <groups:member groups:idRef="R_FE2t2pp"/>
          <groups:member groups:idRef="R_MN2t3pp"/>
          <groups:member groups:idRef="R_FE3tex"/>
          <groups:member groups:idRef="R_SLNTtpp"/>
          <groups:member groups:idRef="R_PIuabcpp"/>
          <groups:member groups:idRef="R_CLtpp"/>
          <groups:member groups:idRef="R_H2O2tex"/>
          <groups:member groups:idRef="R_SELGTHR3"/>
          <groups:member groups:idRef="R_SELGTHR2"/>
          <groups:member groups:idRef="R_CU1Opp"/>
          <groups:member groups:idRef="R_CD2tex"/>
          <groups:member groups:idRef="R_O2tex"/>
          <groups:member groups:idRef="R_MOBDtex"/>
          <groups:member groups:idRef="R_CU2tex"/>
          <groups:member groups:idRef="R_NI2t3tex"/>
          <groups:member groups:idRef="R_St"/>
          <groups:member groups:idRef="R_Niabcpp"/>
          <groups:member groups:idRef="R_NOtpp"/>
          <groups:member groups:idRef="R_MG2tex"/>
          <groups:member groups:idRef="R_CU2tpp"/>
          <groups:member groups:idRef="R_SELGTHR"/>
          <groups:member groups:idRef="R_CO2tpp"/>
          <groups:member groups:idRef="R_MOBDabcpp"/>
          <groups:member groups:idRef="R_CA2tex"/>
          <groups:member groups:idRef="R_COBALT2tex"/>
          <groups:member groups:idRef="R_MG2t3_2pp"/>
          <groups:member groups:idRef="R_SLNTtex"/>
          <groups:member groups:idRef="R_H2tex"/>
          <groups:member groups:idRef="R_NITL4"/>
          <groups:member groups:idRef="R_H2Otex"/>
          <groups:member groups:idRef="R_SO3abcpp"/>
          <groups:member groups:idRef="R_NH4tpp"/>
          <groups:member groups:idRef="R_H2Stex"/>
          <groups:member groups:idRef="R_CD2t3pp"/>
          <groups:member groups:idRef="R_CU2_bd_CopA"/>
          <groups:member groups:idRef="R_NI2t3pp"/>
          <groups:member groups:idRef="R_NO3abcpp"/>
          <groups:member groups:idRef="R_H2O2tpp"/>
          <groups:member groups:idRef="R_FE3abcpp"/>
          <groups:member groups:idRef="R_Kt2tex"/>
          <groups:member groups:idRef="R_SULtex"/>
          <groups:member groups:idRef="R_COBALT2t3pp"/>
          <groups:member groups:idRef="R_NOtex"/>
          <groups:member groups:idRef="R_Mntex"/>
          <groups:member groups:idRef="R_SULabcpp"/>
          <groups:member groups:idRef="R_FEENTERtex"/>
          <groups:member groups:idRef="R_FE3Gabcpp"/>
          <groups:member groups:idRef="R_HCO3tex"/>
          <groups:member groups:idRef="R_SO3tex"/>
          <groups:member groups:idRef="R_H2SO"/>
          <groups:member groups:idRef="R_NH3c"/>
          <groups:member groups:idRef="R_ASR"/>
          <groups:member groups:idRef="R_HCO3abcpp"/>
          <groups:member groups:idRef="R_TSULtex"/>
          <groups:member groups:idRef="R_FE2abcpp"/>
          <groups:member groups:idRef="R_CLtex"/>
          <groups:member groups:idRef="R_MG2tpp"/>
          <groups:member groups:idRef="R_Actex"/>
          <groups:member groups:idRef="R_Htex"/>
          <groups:member groups:idRef="R_FE2tex"/>
          <groups:member groups:idRef="R_O2tpp"/>
          <groups:member groups:idRef="R_ZN2t3pp"/>
          <groups:member groups:idRef="R_H2Stpp"/>
          <groups:member groups:idRef="R_Kt2pp"/>
          <groups:member groups:idRef="R_H2Otpp"/>
          <groups:member groups:idRef="R_H2tpp"/>
          <groups:member groups:idRef="R_CO2tex"/>
          <groups:member groups:idRef="R_CA2tpp"/>
          <groups:member groups:idRef="R_ZN2tex"/>
          <groups:member groups:idRef="R_NO3tex"/>
          <groups:member groups:idRef="R_MNabc_1"/>
        </groups:listOfMembers>
      </groups:group>
      <groups:group groups:id="Methionine_Metabolism" groups:kind="classification" groups:name="Methionine_Metabolism">
        <groups:listOfMembers>
          <groups:member groups:idRef="R_PSP_L"/>
          <groups:member groups:idRef="R_METOX1s"/>
          <groups:member groups:idRef="R_DKMPPD"/>
          <groups:member groups:idRef="R_2KMBT"/>
          <groups:member groups:idRef="R_METOX2s"/>
          <groups:member groups:idRef="R_METSr"/>
          <groups:member groups:idRef="R_OXOGAH"/>
          <groups:member groups:idRef="R_METAT"/>
          <groups:member groups:idRef="R_SHSL1r"/>
          <groups:member groups:idRef="R_METSOXR2"/>
          <groups:member groups:idRef="R_METSOXR1"/>
          <groups:member groups:idRef="R_HSERTA"/>
        </groups:listOfMembers>
      </groups:group>
      <groups:group groups:id="Murein_Biosynthesis" groups:kind="classification" groups:name="Murein_Biosynthesis">
        <groups:listOfMembers>
          <groups:member groups:idRef="R_MDDCP5pp"/>
          <groups:member groups:idRef="R_MDDCP1pp"/>
          <groups:member groups:idRef="R_MDDCP2pp"/>
          <groups:member groups:idRef="R_MDDCP3pp"/>
          <groups:member groups:idRef="R_MDDCP4pp"/>
          <groups:member groups:idRef="R_MCTP1Bpp"/>
          <groups:member groups:idRef="R_MPTG"/>
          <groups:member groups:idRef="R_MPTG2"/>
          <groups:member groups:idRef="R_MCTP1App"/>
          <groups:member groups:idRef="R_MCTP2App"/>
          <groups:member groups:idRef="R_MLDCP2App"/>
          <groups:member groups:idRef="R_MLDCP2Bpp"/>
          <groups:member groups:idRef="R_MLDCP1App"/>
          <groups:member groups:idRef="R_MLDCP1Bpp"/>
          <groups:member groups:idRef="R_UM4PCP"/>
          <groups:member groups:idRef="R_MLDCP3App"/>
        </groups:listOfMembers>
      </groups:group>
      <groups:group groups:id="Threonine_and_Lysine_Metabolism" groups:kind="classification" groups:name="Threonine_and_Lysine_Metabolism">
        <groups:listOfMembers>
          <groups:member groups:idRef="R_ATHRDHr"/>
          <groups:member groups:idRef="R_HSDy"/>
          <groups:member groups:idRef="R_SDPDS"/>
          <groups:member groups:idRef="R_THRS"/>
          <groups:member groups:idRef="R_DHDPS"/>
          <groups:member groups:idRef="R_ASADH"/>
          <groups:member groups:idRef="R_SDPTA"/>
          <groups:member groups:idRef="R_DHDPRy"/>
          <groups:member groups:idRef="R_THRA2r"/>
          <groups:member groups:idRef="R_DAPE"/>
          <groups:member groups:idRef="R_THDPS"/>
          <groups:member groups:idRef="R_ASPK"/>
          <groups:member groups:idRef="R_HSK"/>
          <groups:member groups:idRef="R_DAPDC"/>
          <groups:member groups:idRef="R_THRAr"/>
        </groups:listOfMembers>
      </groups:group>
      <groups:group groups:id="Transport__Inner_Membrane" groups:kind="classification" groups:name="Transport__Inner_Membrane">
        <groups:listOfMembers>
          <groups:member groups:idRef="R_NMNt7pp"/>
          <groups:member groups:idRef="R_OROTt2_2pp"/>
          <groups:member groups:idRef="R_PGP140abcpp"/>
          <groups:member groups:idRef="R_PG180abcpp"/>
          <groups:member groups:idRef="R_GLUt2rpp"/>
          <groups:member groups:idRef="R_MANptspp"/>
          <groups:member groups:idRef="R_DALAt2pp"/>
          <groups:member groups:idRef="R_INOSTt2pp"/>
          <groups:member groups:idRef="R_MNt2pp"/>
          <groups:member groups:idRef="R_PE141abcpp"/>
          <groups:member groups:idRef="R_PGP141abcpp"/>
          <groups:member groups:idRef="R_PG120abcpp"/>
          <groups:member groups:idRef="R_PA160abcpp"/>
          <groups:member groups:idRef="R_AKGt2rpp"/>
          <groups:member groups:idRef="R_PA141abcpp"/>
          <groups:member groups:idRef="R_INDOLEt2pp"/>
          <groups:member groups:idRef="R_UREAtpp"/>
          <groups:member groups:idRef="R_ALAALAabcpp"/>
          <groups:member groups:idRef="R_ALAt2pp"/>
          <groups:member groups:idRef="R_ETOHtrpp"/>
          <groups:member groups:idRef="R_GAMptspp"/>
          <groups:member groups:idRef="R_GLYC3Pabcpp"/>
          <groups:member groups:idRef="R_XYLabcpp"/>
          <groups:member groups:idRef="R_ARGabcpp"/>
          <groups:member groups:idRef="R_MSO3abcpp"/>
          <groups:member groups:idRef="R_PTRCabcpp"/>
          <groups:member groups:idRef="R_PGP120abcpp"/>
          <groups:member groups:idRef="R_PHEMEabcpp"/>
          <groups:member groups:idRef="R_FORtppi"/>
          <groups:member groups:idRef="R_3PEPTabcpp"/>
          <groups:member groups:idRef="R_GLNabc"/>
          <groups:member groups:idRef="R_NACtpp"/>
          <groups:member groups:idRef="R_PE161abcpp"/>
          <groups:member groups:idRef="R_ORNtpp"/>
          <groups:member groups:idRef="R_PA161abcpp"/>
          <groups:member groups:idRef="R_GLCptspp"/>
          <groups:member groups:idRef="R_ILEabcpp"/>
          <groups:member groups:idRef="R_12DGR180tipp"/>
          <groups:member groups:idRef="R_GLUabcpp"/>
          <groups:member groups:idRef="R_MALDt2_2pp"/>
          <groups:member groups:idRef="R_GLYALDtpp"/>
          <groups:member groups:idRef="R_PE160abcpp"/>
          <groups:member groups:idRef="R_12DGR140tipp"/>
          <groups:member groups:idRef="R_CHTBSptspp"/>
          <groups:member groups:idRef="R_GLYC3Pabc"/>
          <groups:member groups:idRef="R_CITt3pp"/>
          <groups:member groups:idRef="R_PGP180abcpp"/>
          <groups:member groups:idRef="R_PG140abcpp"/>
          <groups:member groups:idRef="R_PTRCt2pp"/>
          <groups:member groups:idRef="R_PA180abcpp"/>
          <groups:member groups:idRef="R_PGP161abcpp"/>
          <groups:member groups:idRef="R_ICITt_kt"/>
          <groups:member groups:idRef="R_PG181abcpp"/>
          <groups:member groups:idRef="R_GLYCtpp"/>
          <groups:member groups:idRef="R_HYXNtpp"/>
          <groups:member groups:idRef="R_FUMt2_2pp"/>
          <groups:member groups:idRef="R_Bztpp"/>
          <groups:member groups:idRef="R_METabcpp"/>
          <groups:member groups:idRef="R_LYSabcpp"/>
          <groups:member groups:idRef="R_SERabcpp"/>
          <groups:member groups:idRef="R_METSOX2abcpp"/>
          <groups:member groups:idRef="R_CHTNABCt"/>
          <groups:member groups:idRef="R_ADEt2rpp"/>
          <groups:member groups:idRef="R_PROt2rpp"/>
          <groups:member groups:idRef="R_PA120abcpp"/>
          <groups:member groups:idRef="R_PA181abcpp"/>
          <groups:member groups:idRef="R_QUIN2tpp"/>
          <groups:member groups:idRef="R_GLUt4pp"/>
          <groups:member groups:idRef="R_GUAtpp"/>
          <groups:member groups:idRef="R_PG141abcpp"/>
          <groups:member groups:idRef="R_TDSR2"/>
          <groups:member groups:idRef="R_ACt4pp"/>
          <groups:member groups:idRef="R_TDSR1"/>
          <groups:member groups:idRef="R_THRabcpp"/>
          <groups:member groups:idRef="R_GLYC2Pabcpp"/>
          <groups:member groups:idRef="R_12DGR161tipp"/>
          <groups:member groups:idRef="R_MEOHtrpp"/>
          <groups:member groups:idRef="R_PE180abcpp"/>
          <groups:member groups:idRef="R_ASPt2_3pp"/>
          <groups:member groups:idRef="R_SUCCt3pp"/>
          <groups:member groups:idRef="R_METSOX1abcpp"/>
          <groups:member groups:idRef="R_G3PEabcpp"/>
          <groups:member groups:idRef="R_PROabcpp"/>
          <groups:member groups:idRef="R_ACMUMptspp"/>
          <groups:member groups:idRef="R_14GLUCANabcpp"/>
          <groups:member groups:idRef="R_DAPabcpp"/>
          <groups:member groups:idRef="R_BTNt2ipp"/>
          <groups:member groups:idRef="R_ADNt2pp"/>
          <groups:member groups:idRef="R_CYSDabcpp"/>
          <groups:member groups:idRef="R_G3PGabcpp"/>
          <groups:member groups:idRef="R_PROT_cp_LesA"/>
          <groups:member groups:idRef="R_4PEPTabcpp"/>
          <groups:member groups:idRef="R_PGP181abcpp"/>
          <groups:member groups:idRef="R_12DGR120tipp"/>
          <groups:member groups:idRef="R_THYMt3pp"/>
          <groups:member groups:idRef="R_G3PSabcpp"/>
          <groups:member groups:idRef="R_URAt2pp"/>
          <groups:member groups:idRef="R_CYSabcpp"/>
          <groups:member groups:idRef="R_FRUptspp"/>
          <groups:member groups:idRef="R_PE120abcpp"/>
          <groups:member groups:idRef="R_GLYCLTt4pp"/>
          <groups:member groups:idRef="R_12DGR181tipp"/>
          <groups:member groups:idRef="R_PYRt2rpp"/>
          <groups:member groups:idRef="R_GLYt2pp"/>
          <groups:member groups:idRef="R_LPSabctpp"/>
          <groups:member groups:idRef="R_PG161abcpp"/>
          <groups:member groups:idRef="R_METDabcpp"/>
          <groups:member groups:idRef="R_PG160abcpp"/>
          <groups:member groups:idRef="R_LEUabcpp"/>
          <groups:member groups:idRef="R_OAAt2_2pp"/>
          <groups:member groups:idRef="R_PGP160abcpp"/>
          <groups:member groups:idRef="R_ASPt2_2pp"/>
          <groups:member groups:idRef="R_ACALDtpp"/>
          <groups:member groups:idRef="R_SPMDabcpp"/>
          <groups:member groups:idRef="R_ABUTt2pp"/>
          <groups:member groups:idRef="R_PE140abcpp"/>
          <groups:member groups:idRef="R_FEENTERtpp"/>
          <groups:member groups:idRef="R_ACt2rpp"/>
          <groups:member groups:idRef="R_12DGR141tipp"/>
          <groups:member groups:idRef="R_3HPPtpp"/>
          <groups:member groups:idRef="R_G3PIabcpp"/>
          <groups:member groups:idRef="R_G3PCabcpp"/>
          <groups:member groups:idRef="R_RIBabcpp"/>
          <groups:member groups:idRef="R_HISabcpp"/>
          <groups:member groups:idRef="R_VALabcpp"/>
          <groups:member groups:idRef="R_PA140abcpp"/>
          <groups:member groups:idRef="R_TREptspp"/>
          <groups:member groups:idRef="R_PE181abcpp"/>
          <groups:member groups:idRef="R_12DGR160tipp"/>
          <groups:member groups:idRef="R_FUCtpp"/>
        </groups:listOfMembers>
      </groups:group>
      <groups:group groups:id="Membrane_Lipid_Metabolism" groups:kind="classification" groups:name="Membrane_Lipid_Metabolism">
        <groups:listOfMembers>
          <groups:member groups:idRef="R_KAS14"/>
          <groups:member groups:idRef="R_MCOATA"/>
          <groups:member groups:idRef="R_ACCOACr"/>
          <groups:member groups:idRef="R_ACOATA"/>
          <groups:member groups:idRef="R_KAS15"/>
        </groups:listOfMembers>
      </groups:group>
      <groups:group groups:id="Cofactor_and_Prosthetic_Group_Biosynthesis" groups:kind="classification" groups:name="Cofactor_and_Prosthetic_Group_Biosynthesis">
        <groups:listOfMembers>
          <groups:member groups:idRef="R_OPMEACPR"/>
          <groups:member groups:idRef="R_OPMEACPS"/>
          <groups:member groups:idRef="R_RZ5PP"/>
          <groups:member groups:idRef="R_SCYSDS"/>
          <groups:member groups:idRef="R_AOXSr2"/>
          <groups:member groups:idRef="R_NADK"/>
          <groups:member groups:idRef="R_ALATA_D2"/>
          <groups:member groups:idRef="R_TMPKr"/>
          <groups:member groups:idRef="R_OPHBDC"/>
          <groups:member groups:idRef="R_NNDPR"/>
          <groups:member groups:idRef="R_CPPPGO"/>
          <groups:member groups:idRef="R_ALATA_L2"/>
          <groups:member groups:idRef="R_GLUCYS"/>
          <groups:member groups:idRef="R_DHNCOAT"/>
          <groups:member groups:idRef="R_CDPMEK"/>
          <groups:member groups:idRef="R_AKP1"/>
          <groups:member groups:idRef="R_ThDPAT"/>
          <groups:member groups:idRef="R_FADRx2"/>
          <groups:member groups:idRef="R_UBQBM"/>
          <groups:member groups:idRef="R_ICYSDS"/>
          <groups:member groups:idRef="R_EPMEACPR"/>
          <groups:member groups:idRef="R_DXPS"/>
          <groups:member groups:idRef="R_PMEACPE"/>
          <groups:member groups:idRef="R_GRTT"/>
          <groups:member groups:idRef="R_S4FE4SR"/>
          <groups:member groups:idRef="R_OPMEACPD"/>
          <groups:member groups:idRef="R_FMNRx2"/>
          <groups:member groups:idRef="R_QULNS"/>
          <groups:member groups:idRef="R_MPTSS"/>
          <groups:member groups:idRef="R_S4FE4ST"/>
          <groups:member groups:idRef="R_APRAUR"/>
          <groups:member groups:idRef="R_2THZPSN2"/>
          <groups:member groups:idRef="R_DMPPS"/>
          <groups:member groups:idRef="R_NAMNPP"/>
          <groups:member groups:idRef="R_GDPTPDP"/>
          <groups:member groups:idRef="R_THFAT"/>
          <groups:member groups:idRef="R_S2FE2ST"/>
          <groups:member groups:idRef="R_GDPDPK"/>
          <groups:member groups:idRef="R_LIPOS"/>
          <groups:member groups:idRef="R_S2FE2SS"/>
          <groups:member groups:idRef="R_S2FE2SR"/>
          <groups:member groups:idRef="R_MECDPDH5"/>
          <groups:member groups:idRef="R_2MAHMP"/>
          <groups:member groups:idRef="R_LIPOCT"/>
          <groups:member groups:idRef="R_SHCHF"/>
          <groups:member groups:idRef="R_G1SAT"/>
          <groups:member groups:idRef="R_NADDP"/>
          <groups:member groups:idRef="R_UDCPDPS"/>
          <groups:member groups:idRef="R_DHFR"/>
          <groups:member groups:idRef="R_PYAM5POr"/>
          <groups:member groups:idRef="R_NMNATr"/>
          <groups:member groups:idRef="R_DHFS"/>
          <groups:member groups:idRef="R_UPP3MT"/>
          <groups:member groups:idRef="R_CCGS"/>
          <groups:member groups:idRef="R_PPBNGS"/>
          <groups:member groups:idRef="R_GTHRDHpp"/>
          <groups:member groups:idRef="R_PPPGO"/>
          <groups:member groups:idRef="R_DHPPDA2"/>
          <groups:member groups:idRef="R_AMPMS2"/>
          <groups:member groups:idRef="R_FLDR2"/>
          <groups:member groups:idRef="R_EGMEACPR"/>
          <groups:member groups:idRef="R_DHNPTE"/>
          <groups:member groups:idRef="R_MALCOAMT"/>
          <groups:member groups:idRef="R_DXPRIi"/>
          <groups:member groups:idRef="R_DHGLYH"/>
          <groups:member groups:idRef="R_DB4PS"/>
          <groups:member groups:idRef="R_FMNAT"/>
          <groups:member groups:idRef="R_DPR"/>
          <groups:member groups:idRef="R_UPP3S"/>
          <groups:member groups:idRef="R_FLVR"/>
          <groups:member groups:idRef="R_NADS2"/>
          <groups:member groups:idRef="R_DNTPPA"/>
          <groups:member groups:idRef="R_SEAHCYSHYD"/>
          <groups:member groups:idRef="R_RBFK"/>
          <groups:member groups:idRef="R_AHSERL3"/>
          <groups:member groups:idRef="R_PNTK"/>
          <groups:member groups:idRef="R_DPCOAK"/>
          <groups:member groups:idRef="R_PHEMEAS"/>
          <groups:member groups:idRef="R_NNAMr"/>
          <groups:member groups:idRef="R_GTPDPK"/>
          <groups:member groups:idRef="R_HPPK2"/>
          <groups:member groups:idRef="R_TMPPP"/>
          <groups:member groups:idRef="R_IPDPS"/>
          <groups:member groups:idRef="R_DMATT"/>
          <groups:member groups:idRef="R_GTPCI"/>
          <groups:member groups:idRef="R_PPGPPDP"/>
          <groups:member groups:idRef="R_FCLT"/>
          <groups:member groups:idRef="R_THZPSN3"/>
          <groups:member groups:idRef="R_CPH4S"/>
          <groups:member groups:idRef="R_CDGS"/>
          <groups:member groups:idRef="R_CDGR"/>
          <groups:member groups:idRef="R_2THZPSN"/>
          <groups:member groups:idRef="R_RBFSb"/>
          <groups:member groups:idRef="R_BTS5"/>
          <groups:member groups:idRef="R_MECDPS"/>
          <groups:member groups:idRef="R_HMBS"/>
          <groups:member groups:idRef="R_RBFSa"/>
          <groups:member groups:idRef="R_CHRPL"/>
          <groups:member groups:idRef="R_OMPHHX"/>
          <groups:member groups:idRef="R_HMPK1"/>
          <groups:member groups:idRef="R_NMNDA"/>
          <groups:member groups:idRef="R_GTPCII2"/>
          <groups:member groups:idRef="R_PTPAT"/>
          <groups:member groups:idRef="R_HBZOPT"/>
          <groups:member groups:idRef="R_GRXR"/>
          <groups:member groups:idRef="R_4HTHRS"/>
          <groups:member groups:idRef="R_SHCHD2"/>
          <groups:member groups:idRef="R_PPCDC"/>
          <groups:member groups:idRef="R_NMNN"/>
          <groups:member groups:idRef="R_OGMEACPD"/>
          <groups:member groups:idRef="R_THBPTD"/>
          <groups:member groups:idRef="R_UPPDC1"/>
          <groups:member groups:idRef="R_MEPCT"/>
          <groups:member groups:idRef="R_PMPK"/>
          <groups:member groups:idRef="R_GTHS"/>
          <groups:member groups:idRef="R_DBTSr"/>
          <groups:member groups:idRef="R_DHNPA2"/>
          <groups:member groups:idRef="R_AMAOTr"/>
          <groups:member groups:idRef="R_PMDPHT"/>
          <groups:member groups:idRef="R_OMMBLHX"/>
          <groups:member groups:idRef="R_S2FE2SS2"/>
          <groups:member groups:idRef="R_E4PD"/>
          <groups:member groups:idRef="R_PDX5PS"/>
          <groups:member groups:idRef="R_HEMEOS"/>
          <groups:member groups:idRef="R_ALKP"/>
          <groups:member groups:idRef="R_TDP"/>
          <groups:member groups:idRef="R_MOHMT"/>
          <groups:member groups:idRef="R_CPPPGO2"/>
          <groups:member groups:idRef="R_DMQMT"/>
          <groups:member groups:idRef="R_ADCL"/>
          <groups:member groups:idRef="R_ASPO5"/>
          <groups:member groups:idRef="R_DNMPPA"/>
          <groups:member groups:idRef="R_OCTDPS"/>
          <groups:member groups:idRef="R_ASPO3"/>
          <groups:member groups:idRef="R_DHPS2"/>
          <groups:member groups:idRef="R_PDX5PO"/>
          <groups:member groups:idRef="R_ADCS"/>
          <groups:member groups:idRef="R_ASP1DC"/>
          <groups:member groups:idRef="R_ASPO6"/>
          <groups:member groups:idRef="R_PANTS"/>
          <groups:member groups:idRef="R_OGMEACPS"/>
          <groups:member groups:idRef="R_OPHHX"/>
          <groups:member groups:idRef="R_OHPBAT"/>
          <groups:member groups:idRef="R_OGMEACPR"/>
          <groups:member groups:idRef="R_PPNCL2"/>
          <groups:member groups:idRef="R_NADPPPS"/>
          <groups:member groups:idRef="R_OHPHM"/>
          <groups:member groups:idRef="R_PERD"/>
          <groups:member groups:idRef="R_GTHOr"/>
          <groups:member groups:idRef="R_OMBZLM"/>
        </groups:listOfMembers>
      </groups:group>
      <groups:group groups:id="Glycine_and_Serine_Metabolism" groups:kind="classification" groups:name="Glycine_and_Serine_Metabolism">
        <groups:listOfMembers>
          <groups:member groups:idRef="R_DSERDHr"/>
          <groups:member groups:idRef="R_LSERDHr"/>
          <groups:member groups:idRef="R_GHMT2r"/>
          <groups:member groups:idRef="R_PGCDr"/>
          <groups:member groups:idRef="R_GLYAT"/>
          <groups:member groups:idRef="R_PSERTr"/>
          <groups:member groups:idRef="R_PSP"/>
        </groups:listOfMembers>
      </groups:group>
      <groups:group groups:id="Pentose_Phosphate_Pathway" groups:kind="classification" groups:name="Pentose_Phosphate_Pathway">
        <groups:listOfMembers>
          <groups:member groups:idRef="R_RPI"/>
          <groups:member groups:idRef="R_SBPA"/>
          <groups:member groups:idRef="R_RPE"/>
          <groups:member groups:idRef="R_EDD"/>
          <groups:member groups:idRef="R_PGL"/>
          <groups:member groups:idRef="R_G6PDH2r"/>
          <groups:member groups:idRef="R_EDA"/>
          <groups:member groups:idRef="R_TKT2"/>
          <groups:member groups:idRef="R_TKT1"/>
          <groups:member groups:idRef="R_PFK_3"/>
        </groups:listOfMembers>
      </groups:group>
      <groups:group groups:id="Cyanate_degradation" groups:kind="classification" groups:name="Cyanate_degradation">
        <groups:listOfMembers>
          <groups:member groups:idRef="R_HCO3E"/>
        </groups:listOfMembers>
      </groups:group>
      <groups:group groups:id="Cystein_Metabolism" groups:kind="classification" groups:name="Cystein_Metabolism">
        <groups:listOfMembers>
          <groups:member groups:idRef="R_AHC"/>
          <groups:member groups:idRef="R_CYSSr2"/>
          <groups:member groups:idRef="R_CYSTS"/>
          <groups:member groups:idRef="R_CYSTGL"/>
          <groups:member groups:idRef="R_SLCYSS"/>
          <groups:member groups:idRef="R_AHSERL2"/>
        </groups:listOfMembers>
      </groups:group>
      <groups:group groups:id="Glutamate_Metabolism_" groups:kind="classification" groups:name="Glutamate_Metabolism_">
        <groups:listOfMembers>
          <groups:member groups:idRef="R_GLNS"/>
          <groups:member groups:idRef="R_GLUSy"/>
        </groups:listOfMembers>
      </groups:group>
      <groups:group groups:id="Nitrile_degradation" groups:kind="classification" groups:name="Nitrile_degradation">
        <groups:listOfMembers>
          <groups:member groups:idRef="R_NTRLASE3"/>
          <groups:member groups:idRef="R_NTRLASE2"/>
          <groups:member groups:idRef="R_NTRLASE"/>
        </groups:listOfMembers>
      </groups:group>
      <groups:group groups:id="Nitrogen_Metabolism" groups:kind="classification" groups:name="Nitrogen_Metabolism">
        <groups:listOfMembers>
          <groups:member groups:idRef="R_NODOx"/>
          <groups:member groups:idRef="R_ALLTNr"/>
          <groups:member groups:idRef="R_NODOy"/>
        </groups:listOfMembers>
      </groups:group>
      <groups:group groups:id="Glycerophospholipid_Metabolism" groups:kind="classification" groups:name="Glycerophospholipid_Metabolism">
        <groups:listOfMembers>
          <groups:member groups:idRef="R_PGPP160"/>
          <groups:member groups:idRef="R_PGPP120"/>
          <groups:member groups:idRef="R_PGPP161"/>
          <groups:member groups:idRef="R_AGPAT160"/>
          <groups:member groups:idRef="R_DASYN141"/>
          <groups:member groups:idRef="R_AGPAT161"/>
          <groups:member groups:idRef="R_AGPAT120"/>
          <groups:member groups:idRef="R_DASYN181"/>
          <groups:member groups:idRef="R_PGSA180"/>
          <groups:member groups:idRef="R_DASYN140"/>
          <groups:member groups:idRef="R_DASYN180"/>
          <groups:member groups:idRef="R_DAGK120"/>
          <groups:member groups:idRef="R_EAR181x"/>
          <groups:member groups:idRef="R_G3PAT161"/>
          <groups:member groups:idRef="R_PGSA141"/>
          <groups:member groups:idRef="R_G3PAT160"/>
          <groups:member groups:idRef="R_EAR161x"/>
          <groups:member groups:idRef="R_EAR40x"/>
          <groups:member groups:idRef="R_EAR141x"/>
          <groups:member groups:idRef="R_PGSA181"/>
          <groups:member groups:idRef="R_EAR60x"/>
          <groups:member groups:idRef="R_G3PAT120"/>
          <groups:member groups:idRef="R_PGSA140"/>
          <groups:member groups:idRef="R_EAR121x"/>
          <groups:member groups:idRef="R_EAR80x"/>
          <groups:member groups:idRef="R_DAGK180"/>
          <groups:member groups:idRef="R_DAGK181"/>
          <groups:member groups:idRef="R_DAGK140"/>
          <groups:member groups:idRef="R_CLPNS181pp"/>
          <groups:member groups:idRef="R_CLPNS160pp"/>
          <groups:member groups:idRef="R_PSSA120"/>
          <groups:member groups:idRef="R_CLPNS141pp"/>
          <groups:member groups:idRef="R_PGPP140pp"/>
          <groups:member groups:idRef="R_PSSA161"/>
          <groups:member groups:idRef="R_PSD160"/>
          <groups:member groups:idRef="R_PSSA160"/>
          <groups:member groups:idRef="R_PGPP161pp"/>
          <groups:member groups:idRef="R_PSD161"/>
          <groups:member groups:idRef="R_PSD120"/>
          <groups:member groups:idRef="R_PGPP180pp"/>
          <groups:member groups:idRef="R_PGPP181"/>
          <groups:member groups:idRef="R_PGPP180"/>
          <groups:member groups:idRef="R_PGPP141"/>
          <groups:member groups:idRef="R_AGPAT180"/>
          <groups:member groups:idRef="R_AGPAT181"/>
          <groups:member groups:idRef="R_PGPP140"/>
          <groups:member groups:idRef="R_AGPAT140"/>
          <groups:member groups:idRef="R_DASYN120"/>
          <groups:member groups:idRef="R_AGPAT141"/>
          <groups:member groups:idRef="R_CLPNS120pp"/>
          <groups:member groups:idRef="R_DASYN160"/>
          <groups:member groups:idRef="R_DASYN161"/>
          <groups:member groups:idRef="R_G3PAT140"/>
          <groups:member groups:idRef="R_PGSA120"/>
          <groups:member groups:idRef="R_DAGK141"/>
          <groups:member groups:idRef="R_G3PAT181"/>
          <groups:member groups:idRef="R_PGSA160"/>
          <groups:member groups:idRef="R_G3PAT141"/>
          <groups:member groups:idRef="R_PGSA161"/>
          <groups:member groups:idRef="R_G3PAT180"/>
          <groups:member groups:idRef="R_DAGK160"/>
          <groups:member groups:idRef="R_DAGK161"/>
          <groups:member groups:idRef="R_CLPNS180pp"/>
          <groups:member groups:idRef="R_CLPNS161pp"/>
          <groups:member groups:idRef="R_CLPNS140pp"/>
          <groups:member groups:idRef="R_PSSA141"/>
          <groups:member groups:idRef="R_PSD180"/>
          <groups:member groups:idRef="R_PSSA140"/>
          <groups:member groups:idRef="R_PGPP120pp"/>
          <groups:member groups:idRef="R_PSD181"/>
          <groups:member groups:idRef="R_PSSA181"/>
          <groups:member groups:idRef="R_PGPP141pp"/>
          <groups:member groups:idRef="R_PSSA180"/>
          <groups:member groups:idRef="R_EAR180x"/>
          <groups:member groups:idRef="R_EAR160x"/>
          <groups:member groups:idRef="R_EAR140x"/>
          <groups:member groups:idRef="R_PSD140"/>
          <groups:member groups:idRef="R_EAR120x"/>
          <groups:member groups:idRef="R_PGPP160pp"/>
          <groups:member groups:idRef="R_PGPP181pp"/>
          <groups:member groups:idRef="R_EAR100x"/>
          <groups:member groups:idRef="R_PSD141"/>
        </groups:listOfMembers>
      </groups:group>
      <groups:group groups:id="Biomass_and_maintenance_functions" groups:kind="classification" groups:name="Biomass_and_maintenance_functions">
        <groups:listOfMembers>
          <groups:member groups:idRef="R_XF_Biomass"/>
          <groups:member groups:idRef="R_ATPM"/>
        </groups:listOfMembers>
      </groups:group>
      <groups:group groups:id="Nucleotide_Salvage_Pathway" groups:kind="classification" groups:name="Nucleotide_Salvage_Pathway">
        <groups:listOfMembers>
          <groups:member groups:idRef="R_CYTK1"/>
          <groups:member groups:idRef="R_DCTPD"/>
          <groups:member groups:idRef="R_DHORTS"/>
          <groups:member groups:idRef="R_DCTPD2"/>
          <groups:member groups:idRef="R_DTMPK"/>
          <groups:member groups:idRef="R_CYTK2"/>
          <groups:member groups:idRef="R_RNDR3b"/>
          <groups:member groups:idRef="R_NTPP11"/>
          <groups:member groups:idRef="R_NTPP10"/>
          <groups:member groups:idRef="R_DGK1"/>
          <groups:member groups:idRef="R_GUAPRT"/>
          <groups:member groups:idRef="R_ATPHs"/>
          <groups:member groups:idRef="R_RNDR2b"/>
          <groups:member groups:idRef="R_HXPRT"/>
          <groups:member groups:idRef="R_UMPK"/>
          <groups:member groups:idRef="R_ADK1"/>
          <groups:member groups:idRef="R_NDPK4"/>
          <groups:member groups:idRef="R_NDPK5"/>
          <groups:member groups:idRef="R_NTPP2"/>
          <groups:member groups:idRef="R_NDPK2"/>
          <groups:member groups:idRef="R_NTPP1"/>
          <groups:member groups:idRef="R_NDPK3"/>
          <groups:member groups:idRef="R_NTP5"/>
          <groups:member groups:idRef="R_NDPK1"/>
          <groups:member groups:idRef="R_GP4GH"/>
          <groups:member groups:idRef="R_NTP1"/>
          <groups:member groups:idRef="R_NTP3"/>
          <groups:member groups:idRef="R_NDPK8"/>
          <groups:member groups:idRef="R_AP4AS"/>
          <groups:member groups:idRef="R_ADK3"/>
          <groups:member groups:idRef="R_NDPK6"/>
          <groups:member groups:idRef="R_ADK4"/>
          <groups:member groups:idRef="R_NDPK7"/>
          <groups:member groups:idRef="R_RNDR1b"/>
          <groups:member groups:idRef="R_NTD9"/>
          <groups:member groups:idRef="R_PYNP2r"/>
          <groups:member groups:idRef="R_NTPP8"/>
          <groups:member groups:idRef="R_NTD5"/>
          <groups:member groups:idRef="R_AP4AHr"/>
          <groups:member groups:idRef="R_DUTPDP"/>
          <groups:member groups:idRef="R_NTPP7"/>
          <groups:member groups:idRef="R_NTD6"/>
          <groups:member groups:idRef="R_NTD7"/>
          <groups:member groups:idRef="R_NTPP9"/>
          <groups:member groups:idRef="R_NTD8"/>
          <groups:member groups:idRef="R_NTPP4"/>
          <groups:member groups:idRef="R_NTD1"/>
          <groups:member groups:idRef="R_NTPP3"/>
          <groups:member groups:idRef="R_NTD2"/>
          <groups:member groups:idRef="R_NTPP6"/>
          <groups:member groups:idRef="R_NTD3"/>
          <groups:member groups:idRef="R_NTPP5"/>
          <groups:member groups:idRef="R_NTD4"/>
          <groups:member groups:idRef="R_GK1"/>
          <groups:member groups:idRef="R_DADK"/>
          <groups:member groups:idRef="R_TMDS"/>
          <groups:member groups:idRef="R_ADPRDP"/>
          <groups:member groups:idRef="R_DATPHs"/>
          <groups:member groups:idRef="R_MSAR"/>
          <groups:member groups:idRef="R_ADNK1"/>
          <groups:member groups:idRef="R_RNDR4b"/>
          <groups:member groups:idRef="R_NTP10"/>
          <groups:member groups:idRef="R_CMPN"/>
          <groups:member groups:idRef="R_AP5AH"/>
          <groups:member groups:idRef="R_NNATr"/>
          <groups:member groups:idRef="R_RNDR2"/>
          <groups:member groups:idRef="R_RNDR1"/>
          <groups:member groups:idRef="R_NTD11"/>
          <groups:member groups:idRef="R_NTD10"/>
          <groups:member groups:idRef="R_RNDR4"/>
          <groups:member groups:idRef="R_RNDR3"/>
          <groups:member groups:idRef="R_NTD12"/>
        </groups:listOfMembers>
      </groups:group>
      <groups:group groups:id="Cell_Envelope_Biosynthesis" groups:kind="classification" groups:name="Cell_Envelope_Biosynthesis">
        <groups:listOfMembers>
          <groups:member groups:idRef="R_UAAGDS"/>
          <groups:member groups:idRef="R_3HAD121"/>
          <groups:member groups:idRef="R_3HAD120"/>
          <groups:member groups:idRef="R_GMAND"/>
          <groups:member groups:idRef="R_AACPS9"/>
          <groups:member groups:idRef="R_EPSsynthXF"/>
          <groups:member groups:idRef="R_PMANM"/>
          <groups:member groups:idRef="R_3OAR160"/>
          <groups:member groups:idRef="R_3OAR161"/>
          <groups:member groups:idRef="R_K2L4Aabctex"/>
          <groups:member groups:idRef="R_FACOAL141t2pp"/>
          <groups:member groups:idRef="R_ALAALAr"/>
          <groups:member groups:idRef="R_UGMDDS"/>
          <groups:member groups:idRef="R_UDPGDC"/>
          <groups:member groups:idRef="R_UDCPDP"/>
          <groups:member groups:idRef="R_AACPS8"/>
          <groups:member groups:idRef="R_AACPS7"/>
          <groups:member groups:idRef="R_AACPS6"/>
          <groups:member groups:idRef="R_3HAD60"/>
          <groups:member groups:idRef="R_AACPS5"/>
          <groups:member groups:idRef="R_AACPS4"/>
          <groups:member groups:idRef="R_AACPS3"/>
          <groups:member groups:idRef="R_3OAS120"/>
          <groups:member groups:idRef="R_AACPS2"/>
          <groups:member groups:idRef="R_3OAS121"/>
          <groups:member groups:idRef="R_AACPS1"/>
          <groups:member groups:idRef="R_F2NAPPUDC"/>
          <groups:member groups:idRef="R_FACOAE140"/>
          <groups:member groups:idRef="R_FACOAE141"/>
          <groups:member groups:idRef="R_FACOAL80t2pp"/>
          <groups:member groups:idRef="R_G1PTT"/>
          <groups:member groups:idRef="R_LIPAabctex"/>
          <groups:member groups:idRef="R_LPADSSXF"/>
          <groups:member groups:idRef="R_3HAD100"/>
          <groups:member groups:idRef="R_GLUR"/>
          <groups:member groups:idRef="R_PGAMT"/>
          <groups:member groups:idRef="R_EDTXS3XF"/>
          <groups:member groups:idRef="R_COLIPAabcpp"/>
          <groups:member groups:idRef="R_FACOAL161t2pp"/>
          <groups:member groups:idRef="R_3HAD181"/>
          <groups:member groups:idRef="R_3HAD180"/>
          <groups:member groups:idRef="R_3OAR140"/>
          <groups:member groups:idRef="R_3OAR141"/>
          <groups:member groups:idRef="R_FACOAL180t2pp"/>
          <groups:member groups:idRef="R_EPStexXF"/>
          <groups:member groups:idRef="R_USHDXF"/>
          <groups:member groups:idRef="R_LPSS2XF"/>
          <groups:member groups:idRef="R_ACMAMUT"/>
          <groups:member groups:idRef="R_3OAS180"/>
          <groups:member groups:idRef="R_3OAS181"/>
          <groups:member groups:idRef="R_MAN6PI"/>
          <groups:member groups:idRef="R_EPStppXF"/>
          <groups:member groups:idRef="R_UAGPT3"/>
          <groups:member groups:idRef="R_KDOPS"/>
          <groups:member groups:idRef="R_3HAD80"/>
          <groups:member groups:idRef="R_TDPGDH"/>
          <groups:member groups:idRef="R_3OAS100"/>
          <groups:member groups:idRef="R_KDOPP"/>
          <groups:member groups:idRef="R_UDP4KPS"/>
          <groups:member groups:idRef="R_3OAR40"/>
          <groups:member groups:idRef="R_MOAT2XF"/>
          <groups:member groups:idRef="R_3OAS60"/>
          <groups:member groups:idRef="R_FACOAE160"/>
          <groups:member groups:idRef="R_UAGDP"/>
          <groups:member groups:idRef="R_FACOAE161"/>
          <groups:member groups:idRef="R_MAN1PT2r"/>
          <groups:member groups:idRef="R_FACOAL140t2pp"/>
          <groups:member groups:idRef="R_U23GAATXF"/>
          <groups:member groups:idRef="R_3HAD161"/>
          <groups:member groups:idRef="R_TDSKXF"/>
          <groups:member groups:idRef="R_3HAD160"/>
          <groups:member groups:idRef="R_PAPPT3"/>
          <groups:member groups:idRef="R_HEPT1"/>
          <groups:member groups:idRef="R_MI1PP"/>
          <groups:member groups:idRef="R_3OAR120"/>
          <groups:member groups:idRef="R_COLIPAabctex"/>
          <groups:member groups:idRef="R_HEPT3"/>
          <groups:member groups:idRef="R_UDCPDPtppi"/>
          <groups:member groups:idRef="R_3OAR121"/>
          <groups:member groups:idRef="R_LPSS1XF"/>
          <groups:member groups:idRef="R_UAMAS"/>
          <groups:member groups:idRef="R_FACOAL181t2pp"/>
          <groups:member groups:idRef="R_UAPGR"/>
          <groups:member groups:idRef="R_UDCPDPpp"/>
          <groups:member groups:idRef="R_O16A4COLIPAabctex"/>
          <groups:member groups:idRef="R_UACMAMO"/>
          <groups:member groups:idRef="R_LIPAabcpp"/>
          <groups:member groups:idRef="R_FACOAE60"/>
          <groups:member groups:idRef="R_FACOAL120t2pp"/>
          <groups:member groups:idRef="R_FACOAE100"/>
          <groups:member groups:idRef="R_3OAS160"/>
          <groups:member groups:idRef="R_3OAS161"/>
          <groups:member groups:idRef="R_UDPGLCUR4EP"/>
          <groups:member groups:idRef="R_FACOAE180"/>
          <groups:member groups:idRef="R_3OAR60"/>
          <groups:member groups:idRef="R_FACOAE181"/>
          <groups:member groups:idRef="R_PROT_LesA_BioS"/>
          <groups:member groups:idRef="R_FACOAL60t2pp"/>
          <groups:member groups:idRef="R_3OAS80"/>
          <groups:member groups:idRef="R_3HAD141"/>
          <groups:member groups:idRef="R_3HAD140"/>
          <groups:member groups:idRef="R_EDTXS1XF"/>
          <groups:member groups:idRef="R_T2DECAI"/>
          <groups:member groups:idRef="R_ULA4NFT"/>
          <groups:member groups:idRef="R_3HAD40"/>
          <groups:member groups:idRef="R_UAMAGS"/>
          <groups:member groups:idRef="R_3OAR180"/>
          <groups:member groups:idRef="R_3OAR181"/>
          <groups:member groups:idRef="R_3OAR100"/>
          <groups:member groups:idRef="R_UAGCVT"/>
          <groups:member groups:idRef="R_FACOAL100t2pp"/>
          <groups:member groups:idRef="R_PGMT"/>
          <groups:member groups:idRef="R_G1PACT"/>
          <groups:member groups:idRef="R_UAGAATXF"/>
          <groups:member groups:idRef="R_UHGADAXF"/>
          <groups:member groups:idRef="R_TDPDRE"/>
          <groups:member groups:idRef="R_FACOAE80"/>
          <groups:member groups:idRef="R_3OAS140"/>
          <groups:member groups:idRef="R_3OAS141"/>
          <groups:member groups:idRef="R_KDOCT2"/>
          <groups:member groups:idRef="R_GF6PTAr"/>
          <groups:member groups:idRef="R_FACOAL160t2pp"/>
          <groups:member groups:idRef="R_GALU"/>
          <groups:member groups:idRef="R_TDPDRR"/>
          <groups:member groups:idRef="R_UDPXYLS"/>
          <groups:member groups:idRef="R_ACGAMT"/>
          <groups:member groups:idRef="R_3OAR80"/>
          <groups:member groups:idRef="R_MOATXF"/>
          <groups:member groups:idRef="R_UDPGDr"/>
          <groups:member groups:idRef="R_FACOAE120"/>
        </groups:listOfMembers>
      </groups:group>
      <groups:group groups:id="Tyrosine__Tryptophan__and_Phenylalanine_Metabolism" groups:kind="classification" groups:name="Tyrosine__Tryptophan__and_Phenylalanine_Metabolism">
        <groups:listOfMembers>
          <groups:member groups:idRef="R_QUINDH"/>
          <groups:member groups:idRef="R_IGPS"/>
          <groups:member groups:idRef="R_TRPS2"/>
          <groups:member groups:idRef="R_TYRTA"/>
          <groups:member groups:idRef="R_DHQD"/>
          <groups:member groups:idRef="R_ANPRT"/>
          <groups:member groups:idRef="R_SHKK"/>
          <groups:member groups:idRef="R_PPNDH"/>
          <groups:member groups:idRef="R_PPND"/>
          <groups:member groups:idRef="R_PHETA1"/>
          <groups:member groups:idRef="R_CHORS"/>
          <groups:member groups:idRef="R_SHK3Dr"/>
          <groups:member groups:idRef="R_CHORM"/>
          <groups:member groups:idRef="R_ANS"/>
          <groups:member groups:idRef="R_DDPA"/>
          <groups:member groups:idRef="R_PSCVT"/>
          <groups:member groups:idRef="R_DHQS"/>
          <groups:member groups:idRef="R_TRPS3r"/>
        </groups:listOfMembers>
      </groups:group>
      <groups:group groups:id="Valine__Leucine__and_Isoleucine_Metabolism" groups:kind="classification" groups:name="Valine__Leucine__and_Isoleucine_Metabolism">
        <groups:listOfMembers>
          <groups:member groups:idRef="R_ILETA"/>
          <groups:member groups:idRef="R_IPMDr"/>
          <groups:member groups:idRef="R_KARA1"/>
          <groups:member groups:idRef="R_THRD_L"/>
          <groups:member groups:idRef="R_ACHBS"/>
          <groups:member groups:idRef="R_IPPMIb"/>
          <groups:member groups:idRef="R_DHAD2"/>
          <groups:member groups:idRef="R_IPPMIa"/>
          <groups:member groups:idRef="R_DHAD1"/>
          <groups:member groups:idRef="R_MOPG"/>
          <groups:member groups:idRef="R_ACLS"/>
          <groups:member groups:idRef="R_VALTA"/>
          <groups:member groups:idRef="R_LEUTA"/>
          <groups:member groups:idRef="R_KARA2"/>
          <groups:member groups:idRef="R_IPPS"/>
        </groups:listOfMembers>
      </groups:group>
      <groups:group groups:id="Cysteine_Metabolism" groups:kind="classification" groups:name="Cysteine_Metabolism">
        <groups:listOfMembers>
          <groups:member groups:idRef="R_PAPSR"/>
          <groups:member groups:idRef="R_SULRi"/>
          <groups:member groups:idRef="R_BPNT"/>
          <groups:member groups:idRef="R_CYSSADS"/>
          <groups:member groups:idRef="R_AMPTASECG"/>
          <groups:member groups:idRef="R_SERAT"/>
          <groups:member groups:idRef="R_SADT2"/>
          <groups:member groups:idRef="R_PAPSR2"/>
          <groups:member groups:idRef="R_ADSK"/>
        </groups:listOfMembers>
      </groups:group>
      <groups:group groups:id="Alanine_and_Aspartate_Metabolism" groups:kind="classification" groups:name="Alanine_and_Aspartate_Metabolism">
        <groups:listOfMembers>
          <groups:member groups:idRef="R_DAAD"/>
          <groups:member groups:idRef="R_ASPT"/>
          <groups:member groups:idRef="R_ASPTA"/>
          <groups:member groups:idRef="R_ALATA_L"/>
          <groups:member groups:idRef="R_ASNN"/>
          <groups:member groups:idRef="R_ASNS1"/>
          <groups:member groups:idRef="R_ALAR"/>
        </groups:listOfMembers>
      </groups:group>
      <groups:group groups:id="Methylglyoxal_degradation" groups:kind="classification" groups:name="Methylglyoxal_degradation">
        <groups:listOfMembers>
          <groups:member groups:idRef="R_GLYOX"/>
        </groups:listOfMembers>
      </groups:group>
      <groups:group groups:id="Glutamate_Metabolism" groups:kind="classification" groups:name="Glutamate_Metabolism">
        <groups:listOfMembers>
          <groups:member groups:idRef="R_ORNTA"/>
          <groups:member groups:idRef="R_ACCITRH"/>
          <groups:member groups:idRef="R_GLUN"/>
          <groups:member groups:idRef="R_ACOCMT"/>
          <groups:member groups:idRef="R_P5CG"/>
          <groups:member groups:idRef="R_GLUDxi"/>
          <groups:member groups:idRef="R_CMPA_1"/>
          <groups:member groups:idRef="R_ACGS"/>
        </groups:listOfMembers>
      </groups:group>
      <groups:group groups:id="Folate_Metabolism" groups:kind="classification" groups:name="Folate_Metabolism">
        <groups:listOfMembers>
          <groups:member groups:idRef="R_MTHFR2"/>
          <groups:member groups:idRef="R_FTHFD"/>
          <groups:member groups:idRef="R_GLYCL"/>
          <groups:member groups:idRef="R_FOMETR"/>
          <groups:member groups:idRef="R_MTHFD"/>
          <groups:member groups:idRef="R_MTHFC"/>
        </groups:listOfMembers>
      </groups:group>
      <groups:group groups:id="Cysteine_and_methionine_metabolism" groups:kind="classification" groups:name="Cysteine_and_methionine_metabolism">
        <groups:listOfMembers>
          <groups:member groups:idRef="R_MTRI"/>
          <groups:member groups:idRef="R_ARD"/>
          <groups:member groups:idRef="R_MDRPDr"/>
          <groups:member groups:idRef="R_ARD2"/>
          <groups:member groups:idRef="R_ENOPH"/>
          <groups:member groups:idRef="R_MTAP"/>
        </groups:listOfMembers>
      </groups:group>
    </groups:listOfGroups>
    <listOfUnitDefinitions>
      <unitDefinition id="mmol_per_gDW_per_hr" name="mmol_per_gDW_per_hr">
        <listOfUnits>
          <unit exponent="-1" kind="gram" multiplier="1" scale="0"/>
          <unit exponent="1" kind="mole" multiplier="1" scale="-3"/>
          <unit exponent="-1" kind="second" multiplier="0.00027777" scale="0"/>
        </listOfUnits>
      </unitDefinition>
    </listOfUnitDefinitions>
    <listOfCompartments>
      <compartment constant="false" id="p" metaid="_43be7dad-5b92-450e-be6a-a69cbf6b295d" name="p" spatialDimensions="3"/>
      <compartment constant="false" id="c" metaid="_37f973ef-d0be-4203-9777-e037f1222d90" name="c" spatialDimensions="3"/>
      <compartment constant="false" id="e" metaid="b4d9b2bb-d72a-4183-9081-ce1b23ce885c" name="e" spatialDimensions="3"/>
    </listOfCompartments>
    <listOfSpecies>
      <species boundaryCondition="false" compartment="c" constant="false" fbc:charge="0" fbc:chemicalFormula="C16H29O2" hasOnlySubstanceUnits="true" id="M_hdcea_c" metaid="_83a30aa3-d844-48f9-a634-0d61506245d3" name="M_hdcea_c" sboTerm="SBO:0000240">
        <notes>
          <body xmlns="http://www.w3.org/1999/xhtml">
            <p>formula: C16H29O2</p>
          </body>
        </notes>
      </species>
      <species boundaryCondition="false" compartment="e" constant="false" fbc:charge="0" fbc:chemicalFormula="C16H29O2" hasOnlySubstanceUnits="true" id="M_hdcea_e" metaid="_5b81de6a-46d4-4aa1-b51a-a61989930aa1" name="Hexadecenoate__n_C16_1_" sboTerm="SBO:0000240">
        <notes>
          <body xmlns="http://www.w3.org/1999/xhtml">
            <p>formula: C16H29O2</p>
          </body>
        </notes>
      </species>
      <species boundaryCondition="false" compartment="c" constant="false" fbc:charge="0" fbc:chemicalFormula="C17H29N2O9PRS" hasOnlySubstanceUnits="true" id="M_3ohexACP_c" metaid="_09cc2866-3763-4a58-b634-1e9391011c2c" name="3_Oxohexanoyl__acyl_carrier_protein_" sboTerm="SBO:0000240">
        <notes>
          <body xmlns="http://www.w3.org/1999/xhtml">
            <p>formula: C17H29N2O9PRS</p>
          </body>
        </notes>
      </species>
      <species boundaryCondition="false" compartment="c" constant="false" fbc:charge="0" fbc:chemicalFormula="C9H11NO6" hasOnlySubstanceUnits="true" id="M_sucgsa_c" metaid="_95bdb449-54c9-4128-a9b7-5d7bee0b8728" name="M_sucgsa_c" sboTerm="SBO:0000240">
        <notes>
          <body xmlns="http://www.w3.org/1999/xhtml">
            <p>formula: C9H11NO6</p>
          </body>
        </notes>
      </species>
      <species boundaryCondition="false" compartment="c" constant="false" fbc:charge="0" fbc:chemicalFormula="C16H21N5O15P2" hasOnlySubstanceUnits="true" id="M_gdpddman_c" metaid="_5621cf38-5dfc-4cf2-b7e3-283d7235c86b" name="GDP_4_dehydro_6_deoxy_D_mannose" sboTerm="SBO:0000240">
        <notes>
          <body xmlns="http://www.w3.org/1999/xhtml">
            <p>formula: C16H21N5O15P2</p>
          </body>
        </notes>
      </species>
      <species boundaryCondition="false" compartment="p" constant="false" fbc:charge="0" fbc:chemicalFormula="C5H13N2O2" hasOnlySubstanceUnits="true" id="M_orn_p" metaid="c3c6cd96-69bb-4134-bd0d-223a4a770348" name="Ornithine" sboTerm="SBO:0000240">
        <notes>
          <body xmlns="http://www.w3.org/1999/xhtml">
            <p>formula: C5H13N2O2</p>
          </body>
        </notes>
      </species>
      <species boundaryCondition="false" compartment="c" constant="false" fbc:charge="0" fbc:chemicalFormula="C5H8NO4" hasOnlySubstanceUnits="true" id="M_glu_D_c" metaid="_71a68abb-5db5-4c53-91d2-24a2e4beab94" name="D_Glutamate" sboTerm="SBO:0000240">
        <notes>
          <body xmlns="http://www.w3.org/1999/xhtml">
            <p>formula: C5H8NO4</p>
          </body>
        </notes>
      </species>
      <species boundaryCondition="false" compartment="e" constant="false" fbc:charge="0" fbc:chemicalFormula="MoO4" hasOnlySubstanceUnits="true" id="M_mobd_e" metaid="_42cec621-b997-409f-ae61-2b06e193e88c" name="Molybdate" sboTerm="SBO:0000240">
        <notes>
          <body xmlns="http://www.w3.org/1999/xhtml">
            <p>formula: MoO4</p>
          </body>
        </notes>
      </species>
      <species boundaryCondition="false" compartment="c" constant="false" fbc:charge="0" fbc:chemicalFormula="C6H14O8P" hasOnlySubstanceUnits="true" id="M_g3pg_c" metaid="_4195cc12-3ead-499a-babc-f43402625ce1" name="Glycerophosphoglycerol" sboTerm="SBO:0000240">
        <notes>
          <body xmlns="http://www.w3.org/1999/xhtml">
            <p>formula: C6H14O8P</p>
          </body>
        </notes>
      </species>
      <species boundaryCondition="false" compartment="p" constant="false" fbc:charge="0" fbc:chemicalFormula="H2O" hasOnlySubstanceUnits="true" id="M_h2o_p" metaid="_1d2341b1-a141-4a22-bd62-fa338f7f2346" name="H2O" sboTerm="SBO:0000240">
        <notes>
          <body xmlns="http://www.w3.org/1999/xhtml">
            <p>formula: H2O</p>
          </body>
        </notes>
      </species>
      <species boundaryCondition="false" compartment="e" constant="false" fbc:charge="0" fbc:chemicalFormula="C6H14O8P" hasOnlySubstanceUnits="true" id="M_g3pg_e" metaid="_2afa5d9d-9d23-45cd-a848-5b2daa9ce630" name="Glycerophosphoglycerol" sboTerm="SBO:0000240">
        <notes>
          <body xmlns="http://www.w3.org/1999/xhtml">
            <p>formula: C6H14O8P</p>
          </body>
        </notes>
      </species>
      <species boundaryCondition="false" compartment="c" constant="false" fbc:charge="0" fbc:chemicalFormula="HR" hasOnlySubstanceUnits="true" id="M_trnaasp_c" metaid="_81402407-ed90-4c32-b133-7c1b5a2e1a6e" name="tRNA_Asp_" sboTerm="SBO:0000240">
        <notes>
          <body xmlns="http://www.w3.org/1999/xhtml">
            <p>formula: HR</p>
          </body>
        </notes>
      </species>
      <species boundaryCondition="false" compartment="p" constant="false" fbc:charge="0" fbc:chemicalFormula="Ni" hasOnlySubstanceUnits="true" id="M_ni2_p" metaid="c63ab7cd-3059-44f4-ae8f-9b967625ebca" name="nickel" sboTerm="SBO:0000240">
        <notes>
          <body xmlns="http://www.w3.org/1999/xhtml">
            <p>formula: Ni</p>
          </body>
        </notes>
      </species>
      <species boundaryCondition="false" compartment="c" constant="false" fbc:charge="0" fbc:chemicalFormula="C37H74N1O8P1" hasOnlySubstanceUnits="true" id="M_pe160_c" metaid="_59c509d6-1751-4e87-b01c-14cf34ac9b4c" name="phosphatidylethanolamine__dihexadecanoyl__n_C16_0_" sboTerm="SBO:0000240">
        <notes>
          <body xmlns="http://www.w3.org/1999/xhtml">
            <p>formula: C37H74N1O8P1</p>
          </body>
        </notes>
      </species>
      <species boundaryCondition="false" compartment="c" constant="false" fbc:charge="0" fbc:chemicalFormula="C17H31N2O8PRS" hasOnlySubstanceUnits="true" id="M_hexACP_c" metaid="d3d3b718-243e-4d20-b658-13f3bb77c444" name="Hexanoyl_ACP__n_C6_0ACP_" sboTerm="SBO:0000240">
        <notes>
          <body xmlns="http://www.w3.org/1999/xhtml">
            <p>formula: C17H31N2O8PRS</p>
          </body>
        </notes>
      </species>
      <species boundaryCondition="false" compartment="c" constant="false" fbc:charge="0" fbc:chemicalFormula="MoO4" hasOnlySubstanceUnits="true" id="M_mobd_c" metaid="cf476b69-9c74-45db-bf2b-145a2fd50ba3" name="Molybdate" sboTerm="SBO:0000240">
        <notes>
          <body xmlns="http://www.w3.org/1999/xhtml">
            <p>formula: MoO4</p>
          </body>
        </notes>
      </species>
      <species boundaryCondition="false" compartment="p" constant="false" fbc:charge="0" fbc:chemicalFormula="C77H117N15O40" hasOnlySubstanceUnits="true" id="M_murein5px4p_p" metaid="c53ad754-9f5c-4984-af4c-6b2b5e446284" name="two_disacharide_linked_murein_units__pentapeptide_crosslinked_tetrapeptide__A2pm__D_ala___middle_of_chain_" sboTerm="SBO:0000240">
        <notes>
          <body xmlns="http://www.w3.org/1999/xhtml">
            <p>formula: C77H117N15O40</p>
          </body>
        </notes>
      </species>
      <species boundaryCondition="false" compartment="c" constant="false" fbc:charge="0" fbc:chemicalFormula="C8H10O3" hasOnlySubstanceUnits="true" id="M_dmoxpol_c" metaid="beb0eb5d-519f-4b06-8171-7dc4a7d1af7b" name="Dimethoxyphenol" sboTerm="SBO:0000240">
        <notes>
          <body xmlns="http://www.w3.org/1999/xhtml">
            <p>formula: C8H10O3</p>
          </body>
        </notes>
      </species>
      <species boundaryCondition="false" compartment="p" constant="false" fbc:charge="0" fbc:chemicalFormula="C37H74N1O8P1" hasOnlySubstanceUnits="true" id="M_pe160_p" metaid="a44dcca2-66e7-44ae-9186-978f6b1542ba" name="phosphatidylethanolamine__dihexadecanoyl__n_C16_0_" sboTerm="SBO:0000240">
        <notes>
          <body xmlns="http://www.w3.org/1999/xhtml">
            <p>formula: C37H74N1O8P1</p>
          </body>
        </notes>
      </species>
      <species boundaryCondition="false" compartment="e" constant="false" fbc:charge="0" fbc:chemicalFormula="Ni" hasOnlySubstanceUnits="true" id="M_ni2_e" metaid="_6949f66e-e627-4fdb-9009-56246e4dc4b0" name="nickel" sboTerm="SBO:0000240">
        <notes>
          <body xmlns="http://www.w3.org/1999/xhtml">
            <p>formula: Ni</p>
          </body>
        </notes>
      </species>
      <species boundaryCondition="false" compartment="c" constant="false" fbc:charge="0" fbc:chemicalFormula="Ni" hasOnlySubstanceUnits="true" id="M_ni2_c" metaid="_40131acb-4ecf-4acd-af9c-91224f8e4960" name="nickel" sboTerm="SBO:0000240">
        <notes>
          <body xmlns="http://www.w3.org/1999/xhtml">
            <p>formula: Ni</p>
          </body>
        </notes>
      </species>
      <species boundaryCondition="false" compartment="c" constant="false" fbc:charge="0" fbc:chemicalFormula="C7H9O6" hasOnlySubstanceUnits="true" id="M_3dhq_c" metaid="_89b598af-c5d9-4d78-a32f-886d14936013" name="3_Dehydroquinate" sboTerm="SBO:0000240">
        <notes>
          <body xmlns="http://www.w3.org/1999/xhtml">
            <p>formula: C7H9O6</p>
          </body>
        </notes>
      </species>
      <species boundaryCondition="false" compartment="c" constant="false" fbc:charge="0" fbc:chemicalFormula="C6H11N3O4P" hasOnlySubstanceUnits="true" id="M_hisp_c" metaid="_406b497f-432f-4b2b-a34a-075cb4a46571" name="L_Histidinol_phosphate" sboTerm="SBO:0000240">
        <notes>
          <body xmlns="http://www.w3.org/1999/xhtml">
            <p>formula: C6H11N3O4P</p>
          </body>
        </notes>
      </species>
      <species boundaryCondition="false" compartment="c" constant="false" fbc:charge="0" fbc:chemicalFormula="C5H9O4" hasOnlySubstanceUnits="true" id="M_23dhmb_c" metaid="_07921bfa-da8f-4679-84dc-9765988d4938" name="R__2_3_Dihydroxy_3_methylbutanoate" sboTerm="SBO:0000240">
        <notes>
          <body xmlns="http://www.w3.org/1999/xhtml">
            <p>formula: C5H9O4</p>
          </body>
        </notes>
      </species>
      <species boundaryCondition="false" compartment="c" constant="false" fbc:charge="0" fbc:chemicalFormula="C10H13N4O9P" hasOnlySubstanceUnits="true" id="M_fprica_c" metaid="_72798c59-4852-475e-a2d5-2e972bc9ac1c" name="5_Formamido_1__5_phospho_D_ribosyl_imidazole_4_carboxamide" sboTerm="SBO:0000240">
        <notes>
          <body xmlns="http://www.w3.org/1999/xhtml">
            <p>formula: C10H13N4O9P</p>
          </body>
        </notes>
      </species>
      <species boundaryCondition="false" compartment="p" constant="false" fbc:charge="0" fbc:chemicalFormula="C8H15O2" hasOnlySubstanceUnits="true" id="M_octa_p" metaid="_30c3518e-a938-43f3-9051-a3e711f90b51" name="octanoate__n_C8_0_" sboTerm="SBO:0000240">
        <notes>
          <body xmlns="http://www.w3.org/1999/xhtml">
            <p>formula: C8H15O2</p>
          </body>
        </notes>
      </species>
      <species boundaryCondition="false" compartment="c" constant="false" fbc:charge="0" fbc:chemicalFormula="C34H65N1O10P1" hasOnlySubstanceUnits="true" id="M_ps140_c" metaid="_3aa73b52-633a-48e2-b679-62294e71a142" name="phosphatidylserine__ditetradecanoyl__n_C14_0_" sboTerm="SBO:0000240">
        <notes>
          <body xmlns="http://www.w3.org/1999/xhtml">
            <p>formula: C34H65N1O10P1</p>
          </body>
        </notes>
      </species>
      <species boundaryCondition="false" compartment="c" constant="false" fbc:charge="0" fbc:chemicalFormula="C6H11O9P" hasOnlySubstanceUnits="true" id="M_man6p_c" metaid="_6a1d6c5a-1a82-48c8-b683-6aaa8bc960f0" name="D_Mannose_6_phosphate" sboTerm="SBO:0000240">
        <notes>
          <body xmlns="http://www.w3.org/1999/xhtml">
            <p>formula: C6H11O9P</p>
          </body>
        </notes>
      </species>
      <species boundaryCondition="false" compartment="c" constant="false" fbc:charge="0" fbc:chemicalFormula="C9H15N4O9P" hasOnlySubstanceUnits="true" id="M_5aprbu_c" metaid="_956bb393-be66-4b4b-a4ba-2d429c8bd248" name="5_Amino_6__5__phosphoribitylamino_uracil" sboTerm="SBO:0000240">
        <notes>
          <body xmlns="http://www.w3.org/1999/xhtml">
            <p>formula: C9H15N4O9P</p>
          </body>
        </notes>
      </species>
      <species boundaryCondition="false" compartment="c" constant="false" fbc:charge="0" fbc:chemicalFormula="X" hasOnlySubstanceUnits="true" id="M_dsbdox_c" metaid="_284731a5-c739-47cf-8d77-97ce4a14ed4a" name="fused_thiol_disulfide_interchange_protein__oxidized_" sboTerm="SBO:0000240">
        <notes>
          <body xmlns="http://www.w3.org/1999/xhtml">
            <p>formula: X</p>
          </body>
        </notes>
      </species>
      <species boundaryCondition="false" compartment="c" constant="false" fbc:charge="0" fbc:chemicalFormula="C10H12N5O13P3" hasOnlySubstanceUnits="true" id="M_atp_c" metaid="_19cd466b-47a4-41ff-8587-533476481886" name="ATP" sboTerm="SBO:0000240">
        <notes>
          <body xmlns="http://www.w3.org/1999/xhtml">
            <p>formula: C10H12N5O13P3</p>
          </body>
        </notes>
      </species>
      <species boundaryCondition="false" compartment="p" constant="false" fbc:charge="0" fbc:chemicalFormula="C6H12O5" hasOnlySubstanceUnits="true" id="M_fuc_L_p" metaid="_61db7a7f-c90a-4ce6-bca1-2f069f020836" name="M_fuc_L_p" sboTerm="SBO:0000240">
        <notes>
          <body xmlns="http://www.w3.org/1999/xhtml">
            <p>formula: C6H12O5</p>
          </body>
        </notes>
      </species>
      <species boundaryCondition="false" compartment="e" constant="false" fbc:charge="0" fbc:chemicalFormula="C10H15N2O3S" hasOnlySubstanceUnits="true" id="M_btn_e" metaid="_927232ea-6021-48bc-9666-ef542c59560c" name="M_btn_e" sboTerm="SBO:0000240">
        <notes>
          <body xmlns="http://www.w3.org/1999/xhtml">
            <p>formula: C10H15N2O3S</p>
          </body>
        </notes>
      </species>
      <species boundaryCondition="false" compartment="c" constant="false" fbc:charge="0" fbc:chemicalFormula="C3H7NOSR" hasOnlySubstanceUnits="true" id="M_cystrna_c" metaid="f79ecc3e-685c-48e1-80dc-e13aa96fbbed" name="L_Cysteinyl_tRNA_Cys_" sboTerm="SBO:0000240">
        <notes>
          <body xmlns="http://www.w3.org/1999/xhtml">
            <p>formula: C3H7NOSR</p>
          </body>
        </notes>
      </species>
      <species boundaryCondition="false" compartment="c" constant="false" fbc:charge="0" fbc:chemicalFormula="C8H15O2" hasOnlySubstanceUnits="true" id="M_octa_c" metaid="cc6b7289-42de-4e34-8da9-691d9ccc8500" name="octanoate__n_C8_0_" sboTerm="SBO:0000240">
        <notes>
          <body xmlns="http://www.w3.org/1999/xhtml">
            <p>formula: C8H15O2</p>
          </body>
        </notes>
      </species>
      <species boundaryCondition="false" compartment="p" constant="false" fbc:charge="0" fbc:chemicalFormula="C10H15N2O3S" hasOnlySubstanceUnits="true" id="M_btn_p" metaid="_749e35e8-ab24-45d7-93ba-1afe7f049832" name="M_btn_p" sboTerm="SBO:0000240">
        <notes>
          <body xmlns="http://www.w3.org/1999/xhtml">
            <p>formula: C10H15N2O3S</p>
          </body>
        </notes>
      </species>
      <species boundaryCondition="false" compartment="c" constant="false" fbc:charge="0" fbc:chemicalFormula="C6H8NO4PS" hasOnlySubstanceUnits="true" id="M_4mpetz_c" metaid="cd921023-9544-4ec4-b121-887e4358d966" name="4_Methyl_5__2_phosphoethyl__thiazole" sboTerm="SBO:0000240">
        <notes>
          <body xmlns="http://www.w3.org/1999/xhtml">
            <p>formula: C6H8NO4PS</p>
          </body>
        </notes>
      </species>
      <species boundaryCondition="false" compartment="c" constant="false" fbc:charge="0" fbc:chemicalFormula="C5H13N2O2" hasOnlySubstanceUnits="true" id="M_orn_c" metaid="c72afa0a-cfdb-4bcf-ab8d-2d7b74fb2088" name="Ornithine" sboTerm="SBO:0000240">
        <notes>
          <body xmlns="http://www.w3.org/1999/xhtml">
            <p>formula: C5H13N2O2</p>
          </body>
        </notes>
      </species>
      <species boundaryCondition="false" compartment="c" constant="false" fbc:charge="0" fbc:chemicalFormula="C5H11NOR" hasOnlySubstanceUnits="true" id="M_valtrna_c" metaid="_4251ba8b-01cc-4752-9443-08cef24bdb93" name="L_Valyl_tRNA_Val_" sboTerm="SBO:0000240">
        <notes>
          <body xmlns="http://www.w3.org/1999/xhtml">
            <p>formula: C5H11NOR</p>
          </body>
        </notes>
      </species>
      <species boundaryCondition="false" compartment="c" constant="false" fbc:charge="0" fbc:chemicalFormula="HR" hasOnlySubstanceUnits="true" id="M_trnagly_c" metaid="_9c1bcdbe-60da-4ece-bd5a-0a9bf30c26b0" name="tRNA_Gly_" sboTerm="SBO:0000240">
        <notes>
          <body xmlns="http://www.w3.org/1999/xhtml">
            <p>formula: HR</p>
          </body>
        </notes>
      </species>
      <species boundaryCondition="false" compartment="e" constant="false" fbc:charge="0" fbc:chemicalFormula="C5H13N2O2" hasOnlySubstanceUnits="true" id="M_orn_e" metaid="_86686940-58f7-40a6-b87b-9bcfb66c59e9" name="Ornithine" sboTerm="SBO:0000240">
        <notes>
          <body xmlns="http://www.w3.org/1999/xhtml">
            <p>formula: C5H13N2O2</p>
          </body>
        </notes>
      </species>
      <species boundaryCondition="false" compartment="c" constant="false" fbc:charge="0" fbc:chemicalFormula="C25H36N7O19P3S" hasOnlySubstanceUnits="true" id="M_malcoame_c" metaid="_1052078b-3eba-478d-9087-7b7e0e161b42" name="malonyl_CoA_methyl_ester" sboTerm="SBO:0000240">
        <notes>
          <body xmlns="http://www.w3.org/1999/xhtml">
            <p>formula: C25H36N7O19P3S</p>
          </body>
        </notes>
      </species>
      <species boundaryCondition="false" compartment="e" constant="false" fbc:charge="0" fbc:chemicalFormula="H2O" hasOnlySubstanceUnits="true" id="M_h2o_e" metaid="e11a6b2b-0b7e-4a36-8a04-0af722bbf9c1" name="H2O" sboTerm="SBO:0000240">
        <notes>
          <body xmlns="http://www.w3.org/1999/xhtml">
            <p>formula: H2O</p>
          </body>
        </notes>
      </species>
      <species boundaryCondition="false" compartment="c" constant="false" fbc:charge="0" fbc:chemicalFormula="C34H32N4O4" hasOnlySubstanceUnits="true" id="M_ppp9_c" metaid="d533814d-ad29-4c19-8387-463c4c6fa319" name="Protoporphyrin" sboTerm="SBO:0000240">
        <notes>
          <body xmlns="http://www.w3.org/1999/xhtml">
            <p>formula: C34H32N4O4</p>
          </body>
        </notes>
      </species>
      <species boundaryCondition="false" compartment="e" constant="false" fbc:charge="0" fbc:chemicalFormula="CO2" hasOnlySubstanceUnits="true" id="M_co2_e" metaid="_3421dea5-b95e-4be2-b898-7349691945a2" name="Carbon_dioxide_CO2" sboTerm="SBO:0000240">
        <notes>
          <body xmlns="http://www.w3.org/1999/xhtml">
            <p>formula: CO2</p>
          </body>
        </notes>
      </species>
      <species boundaryCondition="false" compartment="c" constant="false" fbc:charge="0" fbc:chemicalFormula="H2O" hasOnlySubstanceUnits="true" id="M_h2o_c" metaid="ba40bb8c-cf64-404e-9faa-1c5435e09c2c" name="H2O" sboTerm="SBO:0000240">
        <notes>
          <body xmlns="http://www.w3.org/1999/xhtml">
            <p>formula: H2O</p>
          </body>
        </notes>
      </species>
      <species boundaryCondition="false" compartment="c" constant="false" fbc:charge="0" fbc:chemicalFormula="C10H15N2O3S" hasOnlySubstanceUnits="true" id="M_btn_c" metaid="e34048c3-50fa-419d-9e5d-ac985f6fdf30" name="Biotin" sboTerm="SBO:0000240">
        <notes>
          <body xmlns="http://www.w3.org/1999/xhtml">
            <p>formula: C10H15N2O3S</p>
          </body>
        </notes>
      </species>
      <species boundaryCondition="false" compartment="c" constant="false" fbc:charge="0" fbc:chemicalFormula="CO2" hasOnlySubstanceUnits="true" id="M_co2_c" metaid="_7f7c8e07-16ce-490f-b701-6cfb7edd1cc5" name="Carbon_dioxide_CO2" sboTerm="SBO:0000240">
        <notes>
          <body xmlns="http://www.w3.org/1999/xhtml">
            <p>formula: CO2</p>
          </body>
        </notes>
      </species>
      <species boundaryCondition="false" compartment="c" constant="false" fbc:charge="0" fbc:chemicalFormula="C9H12N3O8P" hasOnlySubstanceUnits="true" id="M_cmp_c" metaid="ce3a8631-3514-4927-a5fc-9266053df778" name="CMP" sboTerm="SBO:0000240">
        <notes>
          <body xmlns="http://www.w3.org/1999/xhtml">
            <p>formula: C9H12N3O8P</p>
          </body>
        </notes>
      </species>
      <species boundaryCondition="false" compartment="c" constant="false" fbc:charge="0" fbc:chemicalFormula="C9H15N2O5" hasOnlySubstanceUnits="true" id="M_sucorn_c" metaid="_49eee4fa-a32f-4d62-99a1-a758a3e171b8" name="M_sucorn_c" sboTerm="SBO:0000240">
        <notes>
          <body xmlns="http://www.w3.org/1999/xhtml">
            <p>formula: C9H15N2O5</p>
          </body>
        </notes>
      </species>
      <species boundaryCondition="false" compartment="c" constant="false" fbc:charge="0" fbc:chemicalFormula="C5H11O7P" hasOnlySubstanceUnits="true" id="M_2me4p_c" metaid="_74b04e95-84b3-4aab-94da-f8858bd56b44" name="2_C_methyl_D_erythritol_4_phosphate" sboTerm="SBO:0000240">
        <notes>
          <body xmlns="http://www.w3.org/1999/xhtml">
            <p>formula: C5H11O7P</p>
          </body>
        </notes>
      </species>
      <species boundaryCondition="false" compartment="e" constant="false" fbc:charge="0" fbc:chemicalFormula="C107H177N29O29S2" hasOnlySubstanceUnits="true" id="M_LesA_e" metaid="_795a3dc1-b108-47e4-82da-a966f9204c0e" name="M_LesA_e" sboTerm="SBO:0000240">
        <notes>
          <body xmlns="http://www.w3.org/1999/xhtml">
            <p>formula: C107H177N29O29S2</p>
          </body>
        </notes>
      </species>
      <species boundaryCondition="false" compartment="c" constant="false" fbc:charge="0" fbc:chemicalFormula="C34H61O13P2" hasOnlySubstanceUnits="true" id="M_pgp141_c" metaid="_7bc2cd0a-2755-4383-9602-b2b68e04de0e" name="Phosphatidylglycerophosphate__ditetradec_7_enoyl__n_C14_1_" sboTerm="SBO:0000240">
        <notes>
          <body xmlns="http://www.w3.org/1999/xhtml">
            <p>formula: C34H61O13P2</p>
          </body>
        </notes>
      </species>
      <species boundaryCondition="false" compartment="c" constant="false" fbc:charge="0" fbc:chemicalFormula="C107H177N29O29S2" hasOnlySubstanceUnits="true" id="M_LesA_c" metaid="_9a311e5a-f85b-4af7-83b1-307bb1e1a41e" name="M_LesA_c" sboTerm="SBO:0000240">
        <notes>
          <body xmlns="http://www.w3.org/1999/xhtml">
            <p>formula: C107H177N29O29S2</p>
          </body>
        </notes>
      </species>
      <species boundaryCondition="false" compartment="c" constant="false" fbc:charge="0" fbc:chemicalFormula="C20H24N10O21P4" hasOnlySubstanceUnits="true" id="M_gp4g_c" metaid="_7f862854-7604-4f31-90ef-06ec0af81a4a" name="P1_P4_Bis_5__guanosyl__tetraphosphate" sboTerm="SBO:0000240">
        <notes>
          <body xmlns="http://www.w3.org/1999/xhtml">
            <p>formula: C20H24N10O21P4</p>
          </body>
        </notes>
      </species>
      <species boundaryCondition="false" compartment="c" constant="false" fbc:charge="0" fbc:chemicalFormula="HSe" hasOnlySubstanceUnits="true" id="M_seln_c" metaid="_7f45bce4-645d-4eb0-a162-61532f8bb480" name="Selenide" sboTerm="SBO:0000240">
        <notes>
          <body xmlns="http://www.w3.org/1999/xhtml">
            <p>formula: HSe</p>
          </body>
        </notes>
      </species>
      <species boundaryCondition="false" compartment="p" constant="false" fbc:charge="0" fbc:chemicalFormula="CO2" hasOnlySubstanceUnits="true" id="M_co2_p" metaid="e3fda4fd-1cd7-4cfc-9921-a79e27f8ce10" name="Carbon_dioxide_CO2" sboTerm="SBO:0000240">
        <notes>
          <body xmlns="http://www.w3.org/1999/xhtml">
            <p>formula: CO2</p>
          </body>
        </notes>
      </species>
      <species boundaryCondition="false" compartment="c" constant="false" fbc:charge="0" fbc:chemicalFormula="C7H10O5" hasOnlySubstanceUnits="true" id="M_3c3hmp_c" metaid="_216d7643-f563-44c8-9cd7-6c6f804a68b7" name="3_Carboxy_3_hydroxy_4_methylpentanoate" sboTerm="SBO:0000240">
        <notes>
          <body xmlns="http://www.w3.org/1999/xhtml">
            <p>formula: C7H10O5</p>
          </body>
        </notes>
      </species>
      <species boundaryCondition="false" compartment="c" constant="false" fbc:charge="0" fbc:chemicalFormula="C39H66N7O17P3S" hasOnlySubstanceUnits="true" id="M_stcoa_c" metaid="bded8546-6745-4b87-a769-96038f1148b6" name="Stearoyl_CoA__n_C18_0CoA_" sboTerm="SBO:0000240">
        <notes>
          <body xmlns="http://www.w3.org/1999/xhtml">
            <p>formula: C39H66N7O17P3S</p>
          </body>
        </notes>
      </species>
      <species boundaryCondition="false" compartment="c" constant="false" fbc:charge="0" fbc:chemicalFormula="C44H79N3O15P2" hasOnlySubstanceUnits="true" id="M_cdpdhdecg_c" metaid="_71e9eef0-13ec-4a15-ae4e-41e4f8012ba2" name="CDP_1_2_dihexadecanoylglycerol" sboTerm="SBO:0000240">
        <notes>
          <body xmlns="http://www.w3.org/1999/xhtml">
            <p>formula: C44H79N3O15P2</p>
          </body>
        </notes>
      </species>
      <species boundaryCondition="false" compartment="p" constant="false" fbc:charge="0" fbc:chemicalFormula="C34H61O13P2" hasOnlySubstanceUnits="true" id="M_pgp141_p" metaid="f1441528-9bed-4ed1-81d1-40a0e3d45edf" name="Phosphatidylglycerophosphate__ditetradec_7_enoyl__n_C14_1_" sboTerm="SBO:0000240">
        <notes>
          <body xmlns="http://www.w3.org/1999/xhtml">
            <p>formula: C34H61O13P2</p>
          </body>
        </notes>
      </species>
      <species boundaryCondition="false" compartment="c" constant="false" fbc:charge="0" fbc:chemicalFormula="C8H12O11P" hasOnlySubstanceUnits="true" id="M_kdo8p_c" metaid="_3870b262-b055-423b-82f9-cceb24028cf0" name="3_Deoxy_D_manno_octulosonate_8_phosphate" sboTerm="SBO:0000240">
        <notes>
          <body xmlns="http://www.w3.org/1999/xhtml">
            <p>formula: C8H12O11P</p>
          </body>
        </notes>
      </species>
      <species boundaryCondition="false" compartment="c" constant="false" fbc:charge="0" fbc:chemicalFormula="C17H21N4O9P" hasOnlySubstanceUnits="true" id="M_fmnh2_c" metaid="fbc52601-3142-4153-a874-df831c3329e3" name="Reduced_FMN" sboTerm="SBO:0000240">
        <notes>
          <body xmlns="http://www.w3.org/1999/xhtml">
            <p>formula: C17H21N4O9P</p>
          </body>
        </notes>
      </species>
      <species boundaryCondition="false" compartment="c" constant="false" fbc:charge="0" fbc:chemicalFormula="C6H11O9P" hasOnlySubstanceUnits="true" id="M_f1p_c" metaid="_732925ea-c862-44b5-b095-fc72f48c84c1" name="D_Fructose_1_phosphate" sboTerm="SBO:0000240">
        <notes>
          <body xmlns="http://www.w3.org/1999/xhtml">
            <p>formula: C6H11O9P</p>
          </body>
        </notes>
      </species>
      <species boundaryCondition="false" compartment="p" constant="false" fbc:charge="0" fbc:chemicalFormula="C80H124N16O42" hasOnlySubstanceUnits="true" id="M_murein5p5p_p" metaid="_767502c9-bffc-4038-9454-353c3eec46b5" name="two_linked_disacharide_pentapeptide_murein_units__uncrosslinked__middle_of_chain_" sboTerm="SBO:0000240">
        <notes>
          <body xmlns="http://www.w3.org/1999/xhtml">
            <p>formula: C80H124N16O42</p>
          </body>
        </notes>
      </species>
      <species boundaryCondition="false" compartment="p" constant="false" fbc:charge="0" fbc:chemicalFormula="C35H63O8P" hasOnlySubstanceUnits="true" id="M_pa161_p" metaid="_859222c2-bac6-476c-aec6-1e01bb937695" name="1_2_dihexadec_9_enoyl_sn_glycerol_3_phosphate" sboTerm="SBO:0000240">
        <notes>
          <body xmlns="http://www.w3.org/1999/xhtml">
            <p>formula: C35H63O8P</p>
          </body>
        </notes>
      </species>
      <species boundaryCondition="false" compartment="c" constant="false" fbc:charge="0" fbc:chemicalFormula="C15H25N2O8PRS" hasOnlySubstanceUnits="true" id="M_but2eACP_c" metaid="e30db6f9-3447-42ac-bfd6-6c005ac804b3" name="But_2_enoyl__acyl_carrier_protein_" sboTerm="SBO:0000240">
        <notes>
          <body xmlns="http://www.w3.org/1999/xhtml">
            <p>formula: C15H25N2O8PRS</p>
          </body>
        </notes>
      </species>
      <species boundaryCondition="false" compartment="c" constant="false" fbc:charge="0" fbc:chemicalFormula="C35H58N7O17P3S" hasOnlySubstanceUnits="true" id="M_tdcoa_c" metaid="_40b38630-6ac7-4df3-b3d1-b8b6c5937bf9" name="Tetradecanoyl_CoA__n_C14_0CoA_" sboTerm="SBO:0000240">
        <notes>
          <body xmlns="http://www.w3.org/1999/xhtml">
            <p>formula: C35H58N7O17P3S</p>
          </body>
        </notes>
      </species>
      <species boundaryCondition="false" compartment="p" constant="false" fbc:charge="0" fbc:chemicalFormula="C107H177N29O29S2" hasOnlySubstanceUnits="true" id="M_LesA_p" metaid="fab00509-5733-4be1-812b-dcd3bf58f433" name="M_LesA_p" sboTerm="SBO:0000240">
        <notes>
          <body xmlns="http://www.w3.org/1999/xhtml">
            <p>formula: C107H177N29O29S2</p>
          </body>
        </notes>
      </species>
      <species boundaryCondition="false" compartment="p" constant="false" fbc:charge="0" fbc:chemicalFormula="C9H18O11P" hasOnlySubstanceUnits="true" id="M_g3pi_p" metaid="_0c73fa4a-1bce-4d13-84df-e0da19418edc" name="sn_Glycero_3_phospho_1_inositol" sboTerm="SBO:0000240">
        <notes>
          <body xmlns="http://www.w3.org/1999/xhtml">
            <p>formula: C9H18O11P</p>
          </body>
        </notes>
      </species>
      <species boundaryCondition="false" compartment="c" constant="false" fbc:charge="0" fbc:chemicalFormula="C15H29O7P1" hasOnlySubstanceUnits="true" id="M_1ddecg3p_c" metaid="ecffca5d-e302-4a6b-831c-ea3a5c41242e" name="1_dodecanoyl_sn_glycerol_3_phosphate" sboTerm="SBO:0000240">
        <notes>
          <body xmlns="http://www.w3.org/1999/xhtml">
            <p>formula: C15H29O7P1</p>
          </body>
        </notes>
      </species>
      <species boundaryCondition="false" compartment="c" constant="false" fbc:charge="0" fbc:chemicalFormula="C35H63O8P" hasOnlySubstanceUnits="true" id="M_pa161_c" metaid="_435728ef-032c-4a1e-b01c-fa04d674b275" name="1_2_dihexadec_9_enoyl_sn_glycerol_3_phosphate" sboTerm="SBO:0000240">
        <notes>
          <body xmlns="http://www.w3.org/1999/xhtml">
            <p>formula: C35H63O8P</p>
          </body>
        </notes>
      </species>
      <species boundaryCondition="false" compartment="c" constant="false" fbc:charge="0" fbc:chemicalFormula="C49H76O4" hasOnlySubstanceUnits="true" id="M_q8h2_c" metaid="_4974a112-1b7c-4849-ba38-76daac76671f" name="Ubiquinol_8" sboTerm="SBO:0000240">
        <notes>
          <body xmlns="http://www.w3.org/1999/xhtml">
            <p>formula: C49H76O4</p>
          </body>
        </notes>
      </species>
      <species boundaryCondition="false" compartment="p" constant="false" fbc:charge="0" fbc:chemicalFormula="C940H1548N8O661P8" hasOnlySubstanceUnits="true" id="M_core_kdo2lip6_XF_p" metaid="cff7fb8f-ce56-4a84-acd8-a2651d1805c3" name="M_core_kdo2lip6_XF_p" sboTerm="SBO:0000240">
        <notes>
          <body xmlns="http://www.w3.org/1999/xhtml">
            <p>formula: C940H1548N8O661P8</p>
          </body>
        </notes>
      </species>
      <species boundaryCondition="false" compartment="e" constant="false" fbc:charge="0" fbc:chemicalFormula="HPO4" hasOnlySubstanceUnits="true" id="M_pi_e" metaid="_42bc2734-835b-4640-9646-02c816f521ca" name="Phosphate" sboTerm="SBO:0000240">
        <notes>
          <body xmlns="http://www.w3.org/1999/xhtml">
            <p>formula: HPO4</p>
          </body>
        </notes>
      </species>
      <species boundaryCondition="false" compartment="p" constant="false" fbc:charge="0" fbc:chemicalFormula="C71H109N13O39" hasOnlySubstanceUnits="true" id="M_murein4p3p_p" metaid="f8f7d39e-bdaa-4ee9-814d-c0b4ec9160f5" name="two_linked_disacharide_tetrapeptide_and_tripeptide_murein_units__uncrosslinked__middle_of_chain_" sboTerm="SBO:0000240">
        <notes>
          <body xmlns="http://www.w3.org/1999/xhtml">
            <p>formula: C71H109N13O39</p>
          </body>
        </notes>
      </species>
      <species boundaryCondition="false" compartment="p" constant="false" fbc:charge="0" fbc:chemicalFormula="HPO4" hasOnlySubstanceUnits="true" id="M_pi_p" metaid="_61d6192c-12fb-4874-8564-e8046e4c5c4b" name="Phosphate" sboTerm="SBO:0000240">
        <notes>
          <body xmlns="http://www.w3.org/1999/xhtml">
            <p>formula: HPO4</p>
          </body>
        </notes>
      </species>
      <species boundaryCondition="false" compartment="p" constant="false" fbc:charge="0" fbc:chemicalFormula="C2H3O2" hasOnlySubstanceUnits="true" id="M_ac_p" metaid="_5b78739f-a245-49b5-a6c1-569bfc8d4190" name="Acetate" sboTerm="SBO:0000240">
        <notes>
          <body xmlns="http://www.w3.org/1999/xhtml">
            <p>formula: C2H3O2</p>
          </body>
        </notes>
      </species>
      <species boundaryCondition="false" compartment="c" constant="false" fbc:charge="0" fbc:chemicalFormula="C16H23N5O15P2" hasOnlySubstanceUnits="true" id="M_gdp6dm_c" metaid="f67b76aa-cca5-41d4-aa13-b154bd82377c" name="M_gdp6dm_c" sboTerm="SBO:0000240">
        <notes>
          <body xmlns="http://www.w3.org/1999/xhtml">
            <p>formula: C16H23N5O15P2</p>
          </body>
        </notes>
      </species>
      <species boundaryCondition="false" compartment="c" constant="false" fbc:charge="0" fbc:chemicalFormula="HR" hasOnlySubstanceUnits="true" id="M_trnaser_c" metaid="_94ef3223-799e-471a-a1c8-613e870c7f5d" name="tRNA_Ser_" sboTerm="SBO:0000240">
        <notes>
          <body xmlns="http://www.w3.org/1999/xhtml">
            <p>formula: HR</p>
          </body>
        </notes>
      </species>
      <species boundaryCondition="false" compartment="c" constant="false" fbc:charge="0" fbc:chemicalFormula="C9H18O11P" hasOnlySubstanceUnits="true" id="M_g3pi_c" metaid="fc2173d0-12bd-44f8-89a1-2a39027bfe36" name="sn_Glycero_3_phospho_1_inositol" sboTerm="SBO:0000240">
        <notes>
          <body xmlns="http://www.w3.org/1999/xhtml">
            <p>formula: C9H18O11P</p>
          </body>
        </notes>
      </species>
      <species boundaryCondition="false" compartment="c" constant="false" fbc:charge="0" fbc:chemicalFormula="C30H27N3O15" hasOnlySubstanceUnits="true" id="M_enter_c" metaid="e0461604-6ffb-422a-b6b7-7b113fa01607" name="M_enter_c" sboTerm="SBO:0000240">
        <notes>
          <body xmlns="http://www.w3.org/1999/xhtml">
            <p>formula: C30H27N3O15</p>
          </body>
        </notes>
      </species>
      <species boundaryCondition="false" compartment="e" constant="false" fbc:charge="0" fbc:chemicalFormula="C9H18O11P" hasOnlySubstanceUnits="true" id="M_g3pi_e" metaid="_4b9027db-81ed-47db-90e0-74b9277095ad" name="sn_Glycero_3_phospho_1_inositol" sboTerm="SBO:0000240">
        <notes>
          <body xmlns="http://www.w3.org/1999/xhtml">
            <p>formula: C9H18O11P</p>
          </body>
        </notes>
      </species>
      <species boundaryCondition="false" compartment="e" constant="false" fbc:charge="0" fbc:chemicalFormula="C30H27N3O15" hasOnlySubstanceUnits="true" id="M_enter_e" metaid="_5703cd1f-aea5-4cf1-8f7d-5f9cf0f72c8d" name="M_enter_e" sboTerm="SBO:0000240">
        <notes>
          <body xmlns="http://www.w3.org/1999/xhtml">
            <p>formula: C30H27N3O15</p>
          </body>
        </notes>
      </species>
      <species boundaryCondition="false" compartment="c" constant="false" fbc:charge="0" fbc:chemicalFormula="HR" hasOnlySubstanceUnits="true" id="M_trnaasn_c" metaid="_1e5964c2-05d7-4d2a-a5b9-dec66466ab0e" name="M_trnaasn_c" sboTerm="SBO:0000240">
        <notes>
          <body xmlns="http://www.w3.org/1999/xhtml">
            <p>formula: HR</p>
          </body>
        </notes>
      </species>
      <species boundaryCondition="false" compartment="p" constant="false" fbc:charge="0" fbc:chemicalFormula="R" hasOnlySubstanceUnits="true" id="M_CopA_p" metaid="_12b71ebf-a259-4f49-8429-b7845a88e872" name="Protein_CopA" sboTerm="SBO:0000240">
        <notes>
          <body xmlns="http://www.w3.org/1999/xhtml">
            <p>formula: R</p>
          </body>
        </notes>
      </species>
      <species boundaryCondition="false" compartment="c" constant="false" fbc:charge="0" fbc:chemicalFormula="C20H30N6O12S2" hasOnlySubstanceUnits="true" id="M_gthox_c" metaid="c7bf02ef-66b8-4dc1-9026-53fec7f7feee" name="Oxidized_glutathione" sboTerm="SBO:0000240">
        <notes>
          <body xmlns="http://www.w3.org/1999/xhtml">
            <p>formula: C20H30N6O12S2</p>
          </body>
        </notes>
      </species>
      <species boundaryCondition="false" compartment="c" constant="false" fbc:charge="0" fbc:chemicalFormula="C940H1548N8O661P8" hasOnlySubstanceUnits="true" id="M_core_kdo2lip6_XF_c" metaid="_523bd485-6a20-4c1c-ba49-a4bcd8e839f5" name="M_core_kdo2lip6_XF_c" sboTerm="SBO:0000240">
        <notes>
          <body xmlns="http://www.w3.org/1999/xhtml">
            <p>formula: C940H1548N8O661P8</p>
          </body>
        </notes>
      </species>
      <species boundaryCondition="false" compartment="e" constant="false" fbc:charge="0" fbc:chemicalFormula="C940H1548N8O661P8" hasOnlySubstanceUnits="true" id="M_core_kdo2lip6_XF_e" metaid="_3c4b17e4-1a58-4d30-a679-831996c94151" name="M_core_kdo2lip6_XF_e" sboTerm="SBO:0000240">
        <notes>
          <body xmlns="http://www.w3.org/1999/xhtml">
            <p>formula: C940H1548N8O661P8</p>
          </body>
        </notes>
      </species>
      <species boundaryCondition="false" compartment="c" constant="false" fbc:charge="0" fbc:chemicalFormula="C17H27N2O11PRS" hasOnlySubstanceUnits="true" id="M_ogmeACP_c" metaid="_83613f5f-54e6-4465-b92a-7751cae06841" name="3_Oxo_glutaryl__acyl_carrier_protein__methyl_ester" sboTerm="SBO:0000240">
        <notes>
          <body xmlns="http://www.w3.org/1999/xhtml">
            <p>formula: C17H27N2O11PRS</p>
          </body>
        </notes>
      </species>
      <species boundaryCondition="false" compartment="c" constant="false" fbc:charge="0" fbc:chemicalFormula="HR" hasOnlySubstanceUnits="true" id="M_trnaleu_c" metaid="_107bbd4f-b67f-4387-9455-7b833fcf6e1e" name="tRNA_Leu_" sboTerm="SBO:0000240">
        <notes>
          <body xmlns="http://www.w3.org/1999/xhtml">
            <p>formula: HR</p>
          </body>
        </notes>
      </species>
      <species boundaryCondition="false" compartment="c" constant="false" fbc:charge="0" fbc:chemicalFormula="HR" hasOnlySubstanceUnits="true" id="M_trnalys_c" metaid="_79f3e812-04d9-429e-be7d-00d183252771" name="tRNA_Lys_" sboTerm="SBO:0000240">
        <notes>
          <body xmlns="http://www.w3.org/1999/xhtml">
            <p>formula: HR</p>
          </body>
        </notes>
      </species>
      <species boundaryCondition="false" compartment="c" constant="false" fbc:charge="0" fbc:chemicalFormula="C3H5O6P" hasOnlySubstanceUnits="true" id="M_g3p_c" metaid="_2455d675-97e0-427d-80b5-ef339cc6e2ac" name="Glyceraldehyde_3_phosphate" sboTerm="SBO:0000240">
        <notes>
          <body xmlns="http://www.w3.org/1999/xhtml">
            <p>formula: C3H5O6P</p>
          </body>
        </notes>
      </species>
      <species boundaryCondition="false" compartment="p" constant="false" fbc:charge="0" fbc:chemicalFormula="C30H27N3O15" hasOnlySubstanceUnits="true" id="M_enter_p" metaid="_36d171ac-68e5-47ea-84de-7f657cad5803" name="M_enter_p" sboTerm="SBO:0000240">
        <notes>
          <body xmlns="http://www.w3.org/1999/xhtml">
            <p>formula: C30H27N3O15</p>
          </body>
        </notes>
      </species>
      <species boundaryCondition="false" compartment="c" constant="false" fbc:charge="0" fbc:chemicalFormula="C3H7NO2Se" hasOnlySubstanceUnits="true" id="M_selcys_c" metaid="_2ef535bc-d692-4e1e-9cc9-ce51d614b918" name="M_selcys_c" sboTerm="SBO:0000240">
        <notes>
          <body xmlns="http://www.w3.org/1999/xhtml">
            <p>formula: C3H7NO2Se</p>
          </body>
        </notes>
      </species>
      <species boundaryCondition="false" compartment="c" constant="false" fbc:charge="0" fbc:chemicalFormula="C7H14N2O3" hasOnlySubstanceUnits="true" id="M_acorn_c" metaid="_2df9a240-cce3-45d5-92ab-8d8b55b249ba" name="N2_Acetyl_L_ornithine" sboTerm="SBO:0000240">
        <notes>
          <body xmlns="http://www.w3.org/1999/xhtml">
            <p>formula: C7H14N2O3</p>
          </body>
        </notes>
      </species>
      <species boundaryCondition="false" compartment="c" constant="false" fbc:charge="0" fbc:chemicalFormula="HPO4" hasOnlySubstanceUnits="true" id="M_pi_c" metaid="b321ede9-f332-40f5-bd9c-8757e9fae686" name="Phosphate" sboTerm="SBO:0000240">
        <notes>
          <body xmlns="http://www.w3.org/1999/xhtml">
            <p>formula: HPO4</p>
          </body>
        </notes>
      </species>
      <species boundaryCondition="false" compartment="e" constant="false" fbc:charge="0" fbc:chemicalFormula="C20H30N6O12S2" hasOnlySubstanceUnits="true" id="M_gthox_e" metaid="cb7ad6c5-1d9d-46be-985b-1580063ca9d6" name="Oxidized_glutathione" sboTerm="SBO:0000240">
        <notes>
          <body xmlns="http://www.w3.org/1999/xhtml">
            <p>formula: C20H30N6O12S2</p>
          </body>
        </notes>
      </species>
      <species boundaryCondition="false" compartment="c" constant="false" fbc:charge="0" fbc:chemicalFormula="C3H7NO2R" hasOnlySubstanceUnits="true" id="M_sertrna_sec_c" metaid="_813b9900-7e83-4d33-8f58-d813654969ef" name="M_sertrna_sec_c" sboTerm="SBO:0000240">
        <notes>
          <body xmlns="http://www.w3.org/1999/xhtml">
            <p>formula: C3H7NO2R</p>
          </body>
        </notes>
      </species>
      <species boundaryCondition="false" compartment="c" constant="false" fbc:charge="0" fbc:chemicalFormula="C6H11NO4" hasOnlySubstanceUnits="true" id="M_achms_c" metaid="_654b6487-592d-4ac2-9d08-f499b6df30b3" name="O_Acetyl_L_homoserine" sboTerm="SBO:0000240">
        <notes>
          <body xmlns="http://www.w3.org/1999/xhtml">
            <p>formula: C6H11NO4</p>
          </body>
        </notes>
      </species>
      <species boundaryCondition="false" compartment="c" constant="false" fbc:charge="0" fbc:chemicalFormula="C20H21N7O7" hasOnlySubstanceUnits="true" id="M_10fthf_c" metaid="a18c185f-3892-48a6-9c88-b7d7fb0619e6" name="10_Formyltetrahydrofolate" sboTerm="SBO:0000240">
        <notes>
          <body xmlns="http://www.w3.org/1999/xhtml">
            <p>formula: C20H21N7O7</p>
          </body>
        </notes>
      </species>
      <species boundaryCondition="false" compartment="c" constant="false" fbc:charge="0" fbc:chemicalFormula="C21H32N7O16P3S" hasOnlySubstanceUnits="true" id="M_coa_c" metaid="c9061d98-c8fc-433d-a37f-e984fe545067" name="Coenzyme_A" sboTerm="SBO:0000240">
        <notes>
          <body xmlns="http://www.w3.org/1999/xhtml">
            <p>formula: C21H32N7O16P3S</p>
          </body>
        </notes>
      </species>
      <species boundaryCondition="false" compartment="c" constant="false" fbc:charge="0" fbc:chemicalFormula="O2S" hasOnlySubstanceUnits="true" id="M_so2_c" metaid="_20457c4d-2162-49a6-807b-5e5f4d4227af" name="M_so2_c" sboTerm="SBO:0000240">
        <notes>
          <body xmlns="http://www.w3.org/1999/xhtml">
            <p>formula: O2S</p>
          </body>
        </notes>
      </species>
      <species boundaryCondition="false" compartment="p" constant="false" fbc:charge="0" fbc:chemicalFormula="C2H4O" hasOnlySubstanceUnits="true" id="M_acald_p" metaid="_3d51ca32-ee50-4913-a791-0c41f0989c06" name="M_acald_p" sboTerm="SBO:0000240">
        <notes>
          <body xmlns="http://www.w3.org/1999/xhtml">
            <p>formula: C2H4O</p>
          </body>
        </notes>
      </species>
      <species boundaryCondition="false" compartment="c" constant="false" fbc:charge="0" fbc:chemicalFormula="C5H6NO4" hasOnlySubstanceUnits="true" id="M_2ogm_c" metaid="_5884f0fd-9263-47df-88ea-da40d9d374e3" name="M_2ogm_c" sboTerm="SBO:0000240">
        <notes>
          <body xmlns="http://www.w3.org/1999/xhtml">
            <p>formula: C5H6NO4</p>
          </body>
        </notes>
      </species>
      <species boundaryCondition="false" compartment="c" constant="false" fbc:charge="0" fbc:chemicalFormula="C15H19N5O6S" hasOnlySubstanceUnits="true" id="M_amob_c" metaid="_1d835c16-17ae-4d73-93bb-36cb6d93ba15" name="S_Adenosyl_4_methylthio_2_oxobutanoate" sboTerm="SBO:0000240">
        <notes>
          <body xmlns="http://www.w3.org/1999/xhtml">
            <p>formula: C15H19N5O6S</p>
          </body>
        </notes>
      </species>
      <species boundaryCondition="false" compartment="e" constant="false" fbc:charge="0" fbc:chemicalFormula="C2H4O" hasOnlySubstanceUnits="true" id="M_acald_e" metaid="_0abd461f-9a15-4211-9311-ce43c62aab62" name="M_acald_e" sboTerm="SBO:0000240">
        <notes>
          <body xmlns="http://www.w3.org/1999/xhtml">
            <p>formula: C2H4O</p>
          </body>
        </notes>
      </species>
      <species boundaryCondition="false" compartment="c" constant="false" fbc:charge="0" fbc:chemicalFormula="C2H4O" hasOnlySubstanceUnits="true" id="M_acald_c" metaid="_143625ae-b64c-4fb0-80f6-9efe13a7b9d0" name="Acetaldehyde" sboTerm="SBO:0000240">
        <notes>
          <body xmlns="http://www.w3.org/1999/xhtml">
            <p>formula: C2H4O</p>
          </body>
        </notes>
      </species>
      <species boundaryCondition="false" compartment="c" constant="false" fbc:charge="0" fbc:chemicalFormula="C7H8N5O3" hasOnlySubstanceUnits="true" id="M_cph4_c" metaid="afd05253-971f-4a66-8b65-5ac1f306509d" name="6_carboxy_5_6_7_8_tetrahydropterin" sboTerm="SBO:0000240">
        <notes>
          <body xmlns="http://www.w3.org/1999/xhtml">
            <p>formula: C7H8N5O3</p>
          </body>
        </notes>
      </species>
      <species boundaryCondition="false" compartment="c" constant="false" fbc:charge="0" fbc:chemicalFormula="C16H24N2O16P2" hasOnlySubstanceUnits="true" id="M_dtdpglu_c" metaid="_0bba1122-5723-4fd3-8f21-e2e91020abec" name="dTDPglucose" sboTerm="SBO:0000240">
        <notes>
          <body xmlns="http://www.w3.org/1999/xhtml">
            <p>formula: C16H24N2O16P2</p>
          </body>
        </notes>
      </species>
      <species boundaryCondition="false" compartment="c" constant="false" fbc:charge="0" fbc:chemicalFormula="C6H11O7PS" hasOnlySubstanceUnits="true" id="M_5mdr1p_c" metaid="_184f9078-bb7d-46cf-8a62-b5539976b76d" name="M_5mdr1p_c" sboTerm="SBO:0000240">
        <notes>
          <body xmlns="http://www.w3.org/1999/xhtml">
            <p>formula: C6H11O7PS</p>
          </body>
        </notes>
      </species>
      <species boundaryCondition="false" compartment="c" constant="false" fbc:charge="0" fbc:chemicalFormula="C55H89O7P2" hasOnlySubstanceUnits="true" id="M_udcpdp_c" metaid="ad0e2184-1624-418e-9618-17b79197331f" name="Undecaprenyl_diphosphate" sboTerm="SBO:0000240">
        <notes>
          <body xmlns="http://www.w3.org/1999/xhtml">
            <p>formula: C55H89O7P2</p>
          </body>
        </notes>
      </species>
      <species boundaryCondition="false" compartment="c" constant="false" fbc:charge="0" fbc:chemicalFormula="Mg" hasOnlySubstanceUnits="true" id="M_mg2_c" metaid="_8d2dc306-1ffd-4add-8283-c1b37704bcb9" name="Magnesium" sboTerm="SBO:0000240">
        <notes>
          <body xmlns="http://www.w3.org/1999/xhtml">
            <p>formula: Mg</p>
          </body>
        </notes>
      </species>
      <species boundaryCondition="false" compartment="c" constant="false" fbc:charge="0" fbc:chemicalFormula="C20H21N7O7" hasOnlySubstanceUnits="true" id="M_5fthf_c" metaid="acdfb364-95bd-4e0e-a46f-f1920c900da7" name="5_Formyltetrahydrofolate" sboTerm="SBO:0000240">
        <notes>
          <body xmlns="http://www.w3.org/1999/xhtml">
            <p>formula: C20H21N7O7</p>
          </body>
        </notes>
      </species>
      <species boundaryCondition="false" compartment="c" constant="false" fbc:charge="0" fbc:chemicalFormula="C27H49N2O9PRS" hasOnlySubstanceUnits="true" id="M_3hcpalm9eACP_c" metaid="f543c9a3-fd16-4ccb-9272-7617c7a973f0" name="R__3_hydroxy_cis_palm_9_eoyl__acyl_carrier_protein_" sboTerm="SBO:0000240">
        <notes>
          <body xmlns="http://www.w3.org/1999/xhtml">
            <p>formula: C27H49N2O9PRS</p>
          </body>
        </notes>
      </species>
      <species boundaryCondition="false" compartment="c" constant="false" fbc:charge="0" fbc:chemicalFormula="C41H82NO8P" hasOnlySubstanceUnits="true" id="M_pe180_c" metaid="_4048579e-4f31-481a-947b-5325a88a525f" name="phosphatidylethanolamine__dioctadecanoyl__n_C18_0_" sboTerm="SBO:0000240">
        <notes>
          <body xmlns="http://www.w3.org/1999/xhtml">
            <p>formula: C41H82NO8P</p>
          </body>
        </notes>
      </species>
      <species boundaryCondition="false" compartment="c" constant="false" fbc:charge="0" fbc:chemicalFormula="S4Fe4" hasOnlySubstanceUnits="true" id="M_4fe4s_c" metaid="_9b98389e-5f17-43b1-97af-987fda6edd76" name="4Fe_4S__iron_sulfur_cluster" sboTerm="SBO:0000240">
        <notes>
          <body xmlns="http://www.w3.org/1999/xhtml">
            <p>formula: S4Fe4</p>
          </body>
        </notes>
      </species>
      <species boundaryCondition="false" compartment="e" constant="false" fbc:charge="0" fbc:chemicalFormula="Mg" hasOnlySubstanceUnits="true" id="M_mg2_e" metaid="_6204c224-60fd-496c-ae7d-3a640cf96806" name="Magnesium" sboTerm="SBO:0000240">
        <notes>
          <body xmlns="http://www.w3.org/1999/xhtml">
            <p>formula: Mg</p>
          </body>
        </notes>
      </species>
      <species boundaryCondition="false" compartment="c" constant="false" fbc:charge="0" fbc:chemicalFormula="C10H13N5O5" hasOnlySubstanceUnits="true" id="M_gsn_c" metaid="_675aea4f-9d89-4316-b21d-8835e7bdf088" name="Guanosine" sboTerm="SBO:0000240">
        <notes>
          <body xmlns="http://www.w3.org/1999/xhtml">
            <p>formula: C10H13N5O5</p>
          </body>
        </notes>
      </species>
      <species boundaryCondition="false" compartment="p" constant="false" fbc:charge="0" fbc:chemicalFormula="C5H5N5O" hasOnlySubstanceUnits="true" id="M_gua_p" metaid="bd079a49-4a78-4596-b5a4-e1e2e0ce31a1" name="M_gua_p" sboTerm="SBO:0000240">
        <notes>
          <body xmlns="http://www.w3.org/1999/xhtml">
            <p>formula: C5H5N5O</p>
          </body>
        </notes>
      </species>
      <species boundaryCondition="false" compartment="c" constant="false" fbc:charge="0" fbc:chemicalFormula="S" hasOnlySubstanceUnits="true" id="M_s_c" metaid="_0abe441f-373f-44a8-a346-438e07c487ed" name="M_s_c" sboTerm="SBO:0000240">
        <notes>
          <body xmlns="http://www.w3.org/1999/xhtml">
            <p>formula: S</p>
          </body>
        </notes>
      </species>
      <species boundaryCondition="false" compartment="e" constant="false" fbc:charge="0" fbc:chemicalFormula="S" hasOnlySubstanceUnits="true" id="M_s_e" metaid="_02ce892b-ee70-4605-826f-fac5cfb92aa4" name="M_s_e" sboTerm="SBO:0000240">
        <notes>
          <body xmlns="http://www.w3.org/1999/xhtml">
            <p>formula: S</p>
          </body>
        </notes>
      </species>
      <species boundaryCondition="false" compartment="c" constant="false" fbc:charge="0" fbc:chemicalFormula="C15H23N6O5S" hasOnlySubstanceUnits="true" id="M_amet_c" metaid="_05c3b996-37d0-476c-bd6b-8e86a72850b0" name="S_Adenosyl_L_methionine" sboTerm="SBO:0000240">
        <notes>
          <body xmlns="http://www.w3.org/1999/xhtml">
            <p>formula: C15H23N6O5S</p>
          </body>
        </notes>
      </species>
      <species boundaryCondition="false" compartment="e" constant="false" fbc:charge="0" fbc:chemicalFormula="C800H1302N100O501" hasOnlySubstanceUnits="true" id="M_chitin_polymer_e" metaid="_2f386823-86f0-417b-a5d8-4ddbd63d6fe5" name="M_chitin_polymer_e" sboTerm="SBO:0000240">
        <notes>
          <body xmlns="http://www.w3.org/1999/xhtml">
            <p>formula: C800H1302N100O501</p>
          </body>
        </notes>
      </species>
      <species boundaryCondition="false" compartment="p" constant="false" fbc:charge="0" fbc:chemicalFormula="C41H82NO8P" hasOnlySubstanceUnits="true" id="M_pe180_p" metaid="_4aa176f4-546c-4bce-bbbc-259d7819815a" name="phosphatidylethanolamine__dioctadecanoyl__n_C18_0_" sboTerm="SBO:0000240">
        <notes>
          <body xmlns="http://www.w3.org/1999/xhtml">
            <p>formula: C41H82NO8P</p>
          </body>
        </notes>
      </species>
      <species boundaryCondition="false" compartment="c" constant="false" fbc:charge="0" fbc:chemicalFormula="C8H12N3O7P" hasOnlySubstanceUnits="true" id="M_air_c" metaid="bafef441-55b1-482a-83ef-2628e0331c85" name="5_amino_1__5_phospho_D_ribosyl_imidazole" sboTerm="SBO:0000240">
        <notes>
          <body xmlns="http://www.w3.org/1999/xhtml">
            <p>formula: C8H12N3O7P</p>
          </body>
        </notes>
      </species>
      <species boundaryCondition="false" compartment="c" constant="false" fbc:charge="0" fbc:chemicalFormula="C30H57N1O10P1" hasOnlySubstanceUnits="true" id="M_ps120_c" metaid="_7286fb91-0c02-49b2-9a94-7e458d73ae30" name="phosphatidylserine__didodecanoyl__n_C12_0_" sboTerm="SBO:0000240">
        <notes>
          <body xmlns="http://www.w3.org/1999/xhtml">
            <p>formula: C30H57N1O10P1</p>
          </body>
        </notes>
      </species>
      <species boundaryCondition="false" compartment="c" constant="false" fbc:charge="0" fbc:chemicalFormula="C6H15N2OR" hasOnlySubstanceUnits="true" id="M_lystrna_c" metaid="adb25803-b9e7-4b8b-a860-1b9ffd6ad032" name="L_Lysine_tRNA__Lys_" sboTerm="SBO:0000240">
        <notes>
          <body xmlns="http://www.w3.org/1999/xhtml">
            <p>formula: C6H15N2OR</p>
          </body>
        </notes>
      </species>
      <species boundaryCondition="false" compartment="e" constant="false" fbc:charge="0" fbc:chemicalFormula="C5H5N5O" hasOnlySubstanceUnits="true" id="M_gua_e" metaid="b20f58dc-f884-461b-a907-84d41e230386" name="M_gua_e" sboTerm="SBO:0000240">
        <notes>
          <body xmlns="http://www.w3.org/1999/xhtml">
            <p>formula: C5H5N5O</p>
          </body>
        </notes>
      </species>
      <species boundaryCondition="false" compartment="c" constant="false" fbc:charge="0" fbc:chemicalFormula="C5H5N5O" hasOnlySubstanceUnits="true" id="M_gua_c" metaid="_8174d229-a534-4c7b-b1e1-9157c17c78fb" name="Guanine" sboTerm="SBO:0000240">
        <notes>
          <body xmlns="http://www.w3.org/1999/xhtml">
            <p>formula: C5H5N5O</p>
          </body>
        </notes>
      </species>
      <species boundaryCondition="false" compartment="p" constant="false" fbc:charge="0" fbc:chemicalFormula="Mg" hasOnlySubstanceUnits="true" id="M_mg2_p" metaid="_3478a092-b7f3-4a06-b4b7-2932b0c98361" name="Magnesium" sboTerm="SBO:0000240">
        <notes>
          <body xmlns="http://www.w3.org/1999/xhtml">
            <p>formula: Mg</p>
          </body>
        </notes>
      </species>
      <species boundaryCondition="false" compartment="c" constant="false" fbc:charge="0" fbc:chemicalFormula="C9H11NO2R" hasOnlySubstanceUnits="true" id="M_tyrtrna_c" metaid="_104ba3cc-a31b-4300-b87d-1d71d75e5eb4" name="L_Tyrosyl_tRNA_Tyr_" sboTerm="SBO:0000240">
        <notes>
          <body xmlns="http://www.w3.org/1999/xhtml">
            <p>formula: C9H11NO2R</p>
          </body>
        </notes>
      </species>
      <species boundaryCondition="false" compartment="c" constant="false" fbc:charge="0" fbc:chemicalFormula="C17H20N4O6" hasOnlySubstanceUnits="true" id="M_ribflv_c" metaid="_355d6a80-123c-435c-86bd-93b68e593626" name="Riboflavin" sboTerm="SBO:0000240">
        <notes>
          <body xmlns="http://www.w3.org/1999/xhtml">
            <p>formula: C17H20N4O6</p>
          </body>
        </notes>
      </species>
      <species boundaryCondition="false" compartment="c" constant="false" fbc:charge="0" fbc:chemicalFormula="C12H20N2O9PS" hasOnlySubstanceUnits="true" id="M_4ppcys_c" metaid="_2279bafc-1eda-409b-8625-74311a00675d" name="N___R__4_Phosphopantothenoyl__L_cysteine" sboTerm="SBO:0000240">
        <notes>
          <body xmlns="http://www.w3.org/1999/xhtml">
            <p>formula: C12H20N2O9PS</p>
          </body>
        </notes>
      </species>
      <species boundaryCondition="false" compartment="c" constant="false" fbc:charge="0" fbc:chemicalFormula="C40H65O7P2" hasOnlySubstanceUnits="true" id="M_octdp_c" metaid="_699d66d7-799f-41db-829e-575eb4fd5124" name="all_trans_Octaprenyl_diphosphate" sboTerm="SBO:0000240">
        <notes>
          <body xmlns="http://www.w3.org/1999/xhtml">
            <p>formula: C40H65O7P2</p>
          </body>
        </notes>
      </species>
      <species boundaryCondition="false" compartment="p" constant="false" fbc:charge="0" fbc:chemicalFormula="C20H30N6O12S2" hasOnlySubstanceUnits="true" id="M_gthox_p" metaid="_26ddbc66-1814-4d9a-99fa-e789983744f4" name="Oxidized_glutathione" sboTerm="SBO:0000240">
        <notes>
          <body xmlns="http://www.w3.org/1999/xhtml">
            <p>formula: C20H30N6O12S2</p>
          </body>
        </notes>
      </species>
      <species boundaryCondition="false" compartment="c" constant="false" fbc:charge="0" fbc:chemicalFormula="C6H7N2O3" hasOnlySubstanceUnits="true" id="M_4izp_c" metaid="_35b8c0ec-00e3-478a-8b32-e6ea450f48ca" name="4_Imidazolone_5_propanoate" sboTerm="SBO:0000240">
        <notes>
          <body xmlns="http://www.w3.org/1999/xhtml">
            <p>formula: C6H7N2O3</p>
          </body>
        </notes>
      </species>
      <species boundaryCondition="false" compartment="c" constant="false" fbc:charge="0" fbc:chemicalFormula="C7H5N4O3" hasOnlySubstanceUnits="true" id="M_cdg_c" metaid="ba9e8d8e-5f5a-4d46-a4eb-ee9bc01d6cc8" name="7_deaza_7_carboxyguanine" sboTerm="SBO:0000240">
        <notes>
          <body xmlns="http://www.w3.org/1999/xhtml">
            <p>formula: C7H5N4O3</p>
          </body>
        </notes>
      </species>
      <species boundaryCondition="false" compartment="c" constant="false" fbc:charge="0" hasOnlySubstanceUnits="true" id="M_BIOMASS_XF_c" metaid="_977000d3-3f7b-4a5e-9b66-f76349244748" name="M_BIOMASS_XF_c" sboTerm="SBO:0000240">
        <notes>
          <body xmlns="http://www.w3.org/1999/xhtml">
            <p>formula: C41.554061837540075H71.78553537948964N9.85382400884015O14.938244017389934P0.8811200258000156R1.27675647831893E-15Mn7.34919E-4Mo7.37685E-6Cl0.005532639K0.207473951Co2.67411E-5Cu7.53361E-4S0.24700915678000002Zn3.62388E-4Mg0.009221064Ni3.43024E-4Ca0.005532639Fe0.017346515399999998</p>
          </body>
        </notes>
      </species>
      <species boundaryCondition="false" compartment="c" constant="false" fbc:charge="0" fbc:chemicalFormula="C6H10O6" hasOnlySubstanceUnits="true" id="M_2ins_c" metaid="_18dda0b7-ffe4-4fbe-bea5-0c48a7b1fba9" name="2_Inosose" sboTerm="SBO:0000240">
        <notes>
          <body xmlns="http://www.w3.org/1999/xhtml">
            <p>formula: C6H10O6</p>
          </body>
        </notes>
      </species>
      <species boundaryCondition="false" compartment="c" constant="false" fbc:charge="0" fbc:chemicalFormula="C7H6NO2" hasOnlySubstanceUnits="true" id="M_4abz_c" metaid="c3252fbe-8ecb-4cea-a46e-72ae990ae870" name="4_Aminobenzoate" sboTerm="SBO:0000240">
        <notes>
          <body xmlns="http://www.w3.org/1999/xhtml">
            <p>formula: C7H6NO2</p>
          </body>
        </notes>
      </species>
      <species boundaryCondition="false" compartment="c" constant="false" fbc:charge="0" fbc:chemicalFormula="C15H19N5O14P2" hasOnlySubstanceUnits="true" id="M_prbamp_c" metaid="_9b62d40a-b552-45b2-bcaa-e6abfc107cf8" name="1__5_Phosphoribosyl__AMP" sboTerm="SBO:0000240">
        <notes>
          <body xmlns="http://www.w3.org/1999/xhtml">
            <p>formula: C15H19N5O14P2</p>
          </body>
        </notes>
      </species>
      <species boundaryCondition="false" compartment="p" constant="false" fbc:charge="0" fbc:chemicalFormula="MoO4" hasOnlySubstanceUnits="true" id="M_mobd_p" metaid="ddf06dd7-4534-41b4-b9f5-4bfa80feb7e8" name="Molybdate" sboTerm="SBO:0000240">
        <notes>
          <body xmlns="http://www.w3.org/1999/xhtml">
            <p>formula: MoO4</p>
          </body>
        </notes>
      </species>
      <species boundaryCondition="false" compartment="c" constant="false" fbc:charge="0" fbc:chemicalFormula="C2H3O2" hasOnlySubstanceUnits="true" id="M_ac_c" metaid="_9fa08c5e-81e9-4b89-bd09-002a3b6a40a1" name="Acetate" sboTerm="SBO:0000240">
        <notes>
          <body xmlns="http://www.w3.org/1999/xhtml">
            <p>formula: C2H3O2</p>
          </body>
        </notes>
      </species>
      <species boundaryCondition="false" compartment="p" constant="false" fbc:charge="0" fbc:chemicalFormula="C55H89O7P2" hasOnlySubstanceUnits="true" id="M_udcpdp_p" metaid="a5341159-851e-4f2b-8b6c-1a0bef5d110f" name="Undecaprenyl_diphosphate" sboTerm="SBO:0000240">
        <notes>
          <body xmlns="http://www.w3.org/1999/xhtml">
            <p>formula: C55H89O7P2</p>
          </body>
        </notes>
      </species>
      <species boundaryCondition="false" compartment="e" constant="false" fbc:charge="0" fbc:chemicalFormula="C2H3O2" hasOnlySubstanceUnits="true" id="M_ac_e" metaid="b8c75f41-aa81-415f-adca-07a804537370" name="Acetate" sboTerm="SBO:0000240">
        <notes>
          <body xmlns="http://www.w3.org/1999/xhtml">
            <p>formula: C2H3O2</p>
          </body>
        </notes>
      </species>
      <species boundaryCondition="false" compartment="c" constant="false" fbc:charge="0" fbc:chemicalFormula="C4H7O2S" hasOnlySubstanceUnits="true" id="M_mtpp_c" metaid="_5168e61b-5473-429a-af16-459b37a372fa" name="M_mtpp_c" sboTerm="SBO:0000240">
        <notes>
          <body xmlns="http://www.w3.org/1999/xhtml">
            <p>formula: C4H7O2S</p>
          </body>
        </notes>
      </species>
      <species boundaryCondition="false" compartment="c" constant="false" fbc:charge="0" fbc:chemicalFormula="C25H45N2O9PRS" hasOnlySubstanceUnits="true" id="M_3omrsACP_c" metaid="b6f11f96-e986-4bb4-8cfa-769c56fd0286" name="3_Oxotetradecanoyl__acyl_carrier_protein_" sboTerm="SBO:0000240">
        <notes>
          <body xmlns="http://www.w3.org/1999/xhtml">
            <p>formula: C25H45N2O9PRS</p>
          </body>
        </notes>
      </species>
      <species boundaryCondition="false" compartment="e" constant="false" fbc:charge="0" fbc:chemicalFormula="C16H28N2O11" hasOnlySubstanceUnits="true" id="M_chtbs_e" metaid="bfff0b3d-04c2-4d68-be9f-36697be6f607" name="N_N_diacetylchitobiose" sboTerm="SBO:0000240">
        <notes>
          <body xmlns="http://www.w3.org/1999/xhtml">
            <p>formula: C16H28N2O11</p>
          </body>
        </notes>
      </species>
      <species boundaryCondition="false" compartment="c" constant="false" fbc:charge="0" fbc:chemicalFormula="C5H6N2O5" hasOnlySubstanceUnits="true" id="M_cbasp_c" metaid="_1955851f-53a2-41d8-810e-c6a10d53f245" name="N_Carbamoyl_L_aspartate" sboTerm="SBO:0000240">
        <notes>
          <body xmlns="http://www.w3.org/1999/xhtml">
            <p>formula: C5H6N2O5</p>
          </body>
        </notes>
      </species>
      <species boundaryCondition="false" compartment="c" constant="false" fbc:charge="0" fbc:chemicalFormula="C16H28N2O11" hasOnlySubstanceUnits="true" id="M_chtbs_c" metaid="_95bfee1b-96ad-46c3-ad16-1dec0a80adde" name="N_N_diacetylchitobiose" sboTerm="SBO:0000240">
        <notes>
          <body xmlns="http://www.w3.org/1999/xhtml">
            <p>formula: C16H28N2O11</p>
          </body>
        </notes>
      </species>
      <species boundaryCondition="false" compartment="c" constant="false" fbc:charge="0" fbc:chemicalFormula="C8H20NO6P" hasOnlySubstanceUnits="true" id="M_g3pc_c" metaid="_618ce2bf-2ed0-4cb8-aaa2-7c81d5cc9570" name="sn_Glycero_3_phosphocholine" sboTerm="SBO:0000240">
        <notes>
          <body xmlns="http://www.w3.org/1999/xhtml">
            <p>formula: C8H20NO6P</p>
          </body>
        </notes>
      </species>
      <species boundaryCondition="false" compartment="c" constant="false" fbc:charge="0" fbc:chemicalFormula="C38H69O13P2" hasOnlySubstanceUnits="true" id="M_pgp161_c" metaid="_4c529996-78c3-4952-99e8-fba13ecc8f9f" name="Phosphatidylglycerophosphate__dihexadec_9_enoyl__n_C16_1_" sboTerm="SBO:0000240">
        <notes>
          <body xmlns="http://www.w3.org/1999/xhtml">
            <p>formula: C38H69O13P2</p>
          </body>
        </notes>
      </species>
      <species boundaryCondition="false" compartment="p" constant="false" fbc:charge="0" fbc:chemicalFormula="H2S" hasOnlySubstanceUnits="true" id="M_h2s_p" metaid="fae23ffb-3137-4836-bcf0-8783b4e71fdc" name="Hydrogen_sulfide" sboTerm="SBO:0000240">
        <notes>
          <body xmlns="http://www.w3.org/1999/xhtml">
            <p>formula: H2S</p>
          </body>
        </notes>
      </species>
      <species boundaryCondition="false" compartment="e" constant="false" fbc:charge="0" fbc:chemicalFormula="C8H20NO6P" hasOnlySubstanceUnits="true" id="M_g3pc_e" metaid="_3a4a7647-cc01-4b46-a0ed-e2caca8ae008" name="sn_Glycero_3_phosphocholine" sboTerm="SBO:0000240">
        <notes>
          <body xmlns="http://www.w3.org/1999/xhtml">
            <p>formula: C8H20NO6P</p>
          </body>
        </notes>
      </species>
      <species boundaryCondition="false" compartment="e" constant="false" fbc:charge="0" fbc:chemicalFormula="C12H23O2" hasOnlySubstanceUnits="true" id="M_ddca_e" metaid="_122ad39f-5de6-42b6-ba49-0c2c3585b9f4" name="Dodecanoate__n_C12_0_" sboTerm="SBO:0000240">
        <notes>
          <body xmlns="http://www.w3.org/1999/xhtml">
            <p>formula: C12H23O2</p>
          </body>
        </notes>
      </species>
      <species boundaryCondition="false" compartment="p" constant="false" fbc:charge="0" fbc:chemicalFormula="C16H28N2O11" hasOnlySubstanceUnits="true" id="M_chtbs_p" metaid="d8376137-fc3d-4416-9fda-76a02f848570" name="N_N_diacetylchitobiose" sboTerm="SBO:0000240">
        <notes>
          <body xmlns="http://www.w3.org/1999/xhtml">
            <p>formula: C16H28N2O11</p>
          </body>
        </notes>
      </species>
      <species boundaryCondition="false" compartment="c" constant="false" fbc:charge="0" fbc:chemicalFormula="C15H19N2O18P2" hasOnlySubstanceUnits="true" id="M_udpgalur_c" metaid="_3e478232-7397-4d11-856d-df50f0daaac3" name="M_udpgalur_c" sboTerm="SBO:0000240">
        <notes>
          <body xmlns="http://www.w3.org/1999/xhtml">
            <p>formula: C15H19N2O18P2</p>
          </body>
        </notes>
      </species>
      <species boundaryCondition="false" compartment="e" constant="false" fbc:charge="0" fbc:chemicalFormula="C7H22N3" hasOnlySubstanceUnits="true" id="M_spmd_e" metaid="ff16cf44-82b1-4346-94e1-245b42443e1a" name="Spermidine" sboTerm="SBO:0000240">
        <notes>
          <body xmlns="http://www.w3.org/1999/xhtml">
            <p>formula: C7H22N3</p>
          </body>
        </notes>
      </species>
      <species boundaryCondition="false" compartment="p" constant="false" fbc:charge="0" fbc:chemicalFormula="C3H8O3" hasOnlySubstanceUnits="true" id="M_glyc_p" metaid="_6c5d646c-4449-4507-ad71-ba318ebaf4df" name="Glycerol" sboTerm="SBO:0000240">
        <notes>
          <body xmlns="http://www.w3.org/1999/xhtml">
            <p>formula: C3H8O3</p>
          </body>
        </notes>
      </species>
      <species boundaryCondition="false" compartment="c" constant="false" fbc:charge="0" fbc:chemicalFormula="C9H13N3O4" hasOnlySubstanceUnits="true" id="M_dcyt_c" metaid="e43f2edb-9189-4fbb-a1f9-430eb760eae3" name="Deoxycytidine" sboTerm="SBO:0000240">
        <notes>
          <body xmlns="http://www.w3.org/1999/xhtml">
            <p>formula: C9H13N3O4</p>
          </body>
        </notes>
      </species>
      <species boundaryCondition="false" compartment="c" constant="false" fbc:charge="0" fbc:chemicalFormula="C12H23O2" hasOnlySubstanceUnits="true" id="M_ddca_c" metaid="c682527b-94e1-4c8a-87df-9517957f0965" name="Dodecanoate__n_C12_0_" sboTerm="SBO:0000240">
        <notes>
          <body xmlns="http://www.w3.org/1999/xhtml">
            <p>formula: C12H23O2</p>
          </body>
        </notes>
      </species>
      <species boundaryCondition="false" compartment="p" constant="false" fbc:charge="0" fbc:chemicalFormula="C68H102N12O37" hasOnlySubstanceUnits="true" id="M_murein3px3p_p" metaid="_476f5504-6060-4a5b-ba42-ea0c14f37e1a" name="two_disacharide_linked_murein_units__tripeptide_crosslinked_tripeptide__A2pm__A2pm___middle_of_chain_" sboTerm="SBO:0000240">
        <notes>
          <body xmlns="http://www.w3.org/1999/xhtml">
            <p>formula: C68H102N12O37</p>
          </body>
        </notes>
      </species>
      <species boundaryCondition="false" compartment="c" constant="false" fbc:charge="0" fbc:chemicalFormula="C64H115N2O30P2" hasOnlySubstanceUnits="true" id="M_kdolipid4_XF_c" metaid="_8f6f558e-3e61-4022-81a0-821f62a0529c" name="M_kdolipid4_XF_c" sboTerm="SBO:0000240">
        <notes>
          <body xmlns="http://www.w3.org/1999/xhtml">
            <p>formula: C64H115N2O30P2</p>
          </body>
        </notes>
      </species>
      <species boundaryCondition="false" compartment="c" constant="false" fbc:charge="0" fbc:chemicalFormula="C7H22N3" hasOnlySubstanceUnits="true" id="M_spmd_c" metaid="_1bc902f1-27a8-40e4-ac43-2f6dadec93e3" name="Spermidine" sboTerm="SBO:0000240">
        <notes>
          <body xmlns="http://www.w3.org/1999/xhtml">
            <p>formula: C7H22N3</p>
          </body>
        </notes>
      </species>
      <species boundaryCondition="false" compartment="c" constant="false" fbc:charge="0" fbc:chemicalFormula="C9H11N2O12P2" hasOnlySubstanceUnits="true" id="M_udp_c" metaid="_886d8581-de18-42c5-b2f3-5bd554ba92bd" name="UDP" sboTerm="SBO:0000240">
        <notes>
          <body xmlns="http://www.w3.org/1999/xhtml">
            <p>formula: C9H11N2O12P2</p>
          </body>
        </notes>
      </species>
      <species boundaryCondition="false" compartment="c" constant="false" fbc:charge="0" fbc:chemicalFormula="C29H53N2O8PRS" hasOnlySubstanceUnits="true" id="M_octeACP_c" metaid="_6fc1220a-b131-4747-81f2-970e39a8f3aa" name="cis_octadec_11_enoyl__acyl_carrier_protein___n_C18_1_" sboTerm="SBO:0000240">
        <notes>
          <body xmlns="http://www.w3.org/1999/xhtml">
            <p>formula: C29H53N2O8PRS</p>
          </body>
        </notes>
      </species>
      <species boundaryCondition="false" compartment="c" constant="false" fbc:charge="0" fbc:chemicalFormula="C5H3N2O4" hasOnlySubstanceUnits="true" id="M_orot_c" metaid="_9892e8f7-cd75-424c-9921-d2e5441a9bf2" name="Orotate" sboTerm="SBO:0000240">
        <notes>
          <body xmlns="http://www.w3.org/1999/xhtml">
            <p>formula: C5H3N2O4</p>
          </body>
        </notes>
      </species>
      <species boundaryCondition="false" compartment="p" constant="false" fbc:charge="0" fbc:chemicalFormula="C7H22N3" hasOnlySubstanceUnits="true" id="M_spmd_p" metaid="_88096ddb-8776-4948-a7de-e0cf40e74b5d" name="Spermidine" sboTerm="SBO:0000240">
        <notes>
          <body xmlns="http://www.w3.org/1999/xhtml">
            <p>formula: C7H22N3</p>
          </body>
        </notes>
      </species>
      <species boundaryCondition="false" compartment="c" constant="false" fbc:charge="0" fbc:chemicalFormula="C6H15N4O2" hasOnlySubstanceUnits="true" id="M_arg_L_c" metaid="_94c434a4-5a34-4449-8db4-853c81a64cc9" name="L_Arginine" sboTerm="SBO:0000240">
        <notes>
          <body xmlns="http://www.w3.org/1999/xhtml">
            <p>formula: C6H15N4O2</p>
          </body>
        </notes>
      </species>
      <species boundaryCondition="false" compartment="c" constant="false" fbc:charge="0" fbc:chemicalFormula="C17H19N4O9P" hasOnlySubstanceUnits="true" id="M_fmn_c" metaid="_5ad4d4a7-2aa3-47bd-8e30-3d523930f1e9" name="FMN" sboTerm="SBO:0000240">
        <notes>
          <body xmlns="http://www.w3.org/1999/xhtml">
            <p>formula: C17H19N4O9P</p>
          </body>
        </notes>
      </species>
      <species boundaryCondition="false" compartment="c" constant="false" fbc:charge="0" fbc:chemicalFormula="C17H22N4O6" hasOnlySubstanceUnits="true" id="M_rbflvrd_c" metaid="a6e8fe44-0f41-4834-91f6-6edf74df2da0" name="M_rbflvrd_c" sboTerm="SBO:0000240">
        <notes>
          <body xmlns="http://www.w3.org/1999/xhtml">
            <p>formula: C17H22N4O6</p>
          </body>
        </notes>
      </species>
      <species boundaryCondition="false" compartment="e" constant="false" fbc:charge="0" fbc:chemicalFormula="C6H15N4O2" hasOnlySubstanceUnits="true" id="M_arg_L_e" metaid="_0c8316dc-3ba0-49d6-a957-aae85d9e7cad" name="L_Arginine" sboTerm="SBO:0000240">
        <notes>
          <body xmlns="http://www.w3.org/1999/xhtml">
            <p>formula: C6H15N4O2</p>
          </body>
        </notes>
      </species>
      <species boundaryCondition="false" compartment="p" constant="false" fbc:charge="0" fbc:chemicalFormula="C38H69O13P2" hasOnlySubstanceUnits="true" id="M_pgp161_p" metaid="a0da53b8-c792-41ba-8484-f4ec21057617" name="Phosphatidylglycerophosphate__dihexadec_9_enoyl__n_C16_1_" sboTerm="SBO:0000240">
        <notes>
          <body xmlns="http://www.w3.org/1999/xhtml">
            <p>formula: C38H69O13P2</p>
          </body>
        </notes>
      </species>
      <species boundaryCondition="false" compartment="c" constant="false" fbc:charge="0" fbc:chemicalFormula="C3H8O3" hasOnlySubstanceUnits="true" id="M_glyc_c" metaid="_9df2aff8-e262-4ebe-9101-31dd63ea3f87" name="Glycerol" sboTerm="SBO:0000240">
        <notes>
          <body xmlns="http://www.w3.org/1999/xhtml">
            <p>formula: C3H8O3</p>
          </body>
        </notes>
      </species>
      <species boundaryCondition="false" compartment="c" constant="false" fbc:charge="0" fbc:chemicalFormula="C15H19N5O20P4" hasOnlySubstanceUnits="true" id="M_prbatp_c" metaid="f7a1bbc2-1d49-4a51-969c-3e4ea072aa16" name="1__5_Phosphoribosyl__ATP" sboTerm="SBO:0000240">
        <notes>
          <body xmlns="http://www.w3.org/1999/xhtml">
            <p>formula: C15H19N5O20P4</p>
          </body>
        </notes>
      </species>
      <species boundaryCondition="false" compartment="c" constant="false" fbc:charge="0" fbc:chemicalFormula="C9H12N3O11P2" hasOnlySubstanceUnits="true" id="M_cdp_c" metaid="_12dfc747-9d1d-42fc-8415-cef561969dd8" name="CDP" sboTerm="SBO:0000240">
        <notes>
          <body xmlns="http://www.w3.org/1999/xhtml">
            <p>formula: C9H12N3O11P2</p>
          </body>
        </notes>
      </species>
      <species boundaryCondition="false" compartment="e" constant="false" fbc:charge="0" fbc:chemicalFormula="C3H8O3" hasOnlySubstanceUnits="true" id="M_glyc_e" metaid="_36ac6ef4-5949-4647-ae8e-7d19fdfdb042" name="Glycerol" sboTerm="SBO:0000240">
        <notes>
          <body xmlns="http://www.w3.org/1999/xhtml">
            <p>formula: C3H8O3</p>
          </body>
        </notes>
      </species>
      <species boundaryCondition="false" compartment="c" constant="false" fbc:charge="0" fbc:chemicalFormula="C6H11O4" hasOnlySubstanceUnits="true" id="M_pant_R_c" metaid="ba5bdbf6-327c-4868-bdb6-05e79154bf88" name="R__Pantoate" sboTerm="SBO:0000240">
        <notes>
          <body xmlns="http://www.w3.org/1999/xhtml">
            <p>formula: C6H11O4</p>
          </body>
        </notes>
      </species>
      <species boundaryCondition="false" compartment="p" constant="false" fbc:charge="0" fbc:chemicalFormula="C6H15N4O2" hasOnlySubstanceUnits="true" id="M_arg_L_p" metaid="e75fff8e-1303-4870-b151-b37a796d810c" name="L_Arginine" sboTerm="SBO:0000240">
        <notes>
          <body xmlns="http://www.w3.org/1999/xhtml">
            <p>formula: C6H15N4O2</p>
          </body>
        </notes>
      </species>
      <species boundaryCondition="false" compartment="c" constant="false" fbc:charge="0" fbc:chemicalFormula="C34H62O10P1" hasOnlySubstanceUnits="true" id="M_pg141_c" metaid="_396efca1-3737-4da9-801b-835aba9e0d3b" name="Phosphatidylglycerol__ditetradec_7_enoyl__n_C14_1_" sboTerm="SBO:0000240">
        <notes>
          <body xmlns="http://www.w3.org/1999/xhtml">
            <p>formula: C34H62O10P1</p>
          </body>
        </notes>
      </species>
      <species boundaryCondition="false" compartment="p" constant="false" fbc:charge="0" fbc:chemicalFormula="C5H3N2O4" hasOnlySubstanceUnits="true" id="M_orot_p" metaid="f3256e54-e8cb-4076-a633-48b7d04e0753" name="Orotate" sboTerm="SBO:0000240">
        <notes>
          <body xmlns="http://www.w3.org/1999/xhtml">
            <p>formula: C5H3N2O4</p>
          </body>
        </notes>
      </species>
      <species boundaryCondition="false" compartment="p" constant="false" fbc:charge="0" fbc:chemicalFormula="CHO2" hasOnlySubstanceUnits="true" id="M_for_p" metaid="_94e1c75d-9258-432e-a9f0-c5510773ae4b" name="Formate" sboTerm="SBO:0000240">
        <notes>
          <body xmlns="http://www.w3.org/1999/xhtml">
            <p>formula: CHO2</p>
          </body>
        </notes>
      </species>
      <species boundaryCondition="false" compartment="e" constant="false" fbc:charge="0" fbc:chemicalFormula="O4S" hasOnlySubstanceUnits="true" id="M_so4_e" metaid="_75423fa7-d028-4ccd-87fd-e54fb68a549e" name="Sulfate" sboTerm="SBO:0000240">
        <notes>
          <body xmlns="http://www.w3.org/1999/xhtml">
            <p>formula: O4S</p>
          </body>
        </notes>
      </species>
      <species boundaryCondition="false" compartment="c" constant="false" fbc:charge="0" fbc:chemicalFormula="C7H5O6" hasOnlySubstanceUnits="true" id="M_2mcacn_c" metaid="_0369c556-1309-46b7-911c-c8ae4028fa9e" name="cis_2_Methylaconitate" sboTerm="SBO:0000240">
        <notes>
          <body xmlns="http://www.w3.org/1999/xhtml">
            <p>formula: C7H5O6</p>
          </body>
        </notes>
      </species>
      <species boundaryCondition="false" compartment="p" constant="false" fbc:charge="0" fbc:chemicalFormula="C39H71O8P1" hasOnlySubstanceUnits="true" id="M_pa181_p" metaid="_53a3581f-53a2-4327-bd2e-d961186629d2" name="1_2_dioctadec_11_enoyl_sn_glycerol_3_phosphate" sboTerm="SBO:0000240">
        <notes>
          <body xmlns="http://www.w3.org/1999/xhtml">
            <p>formula: C39H71O8P1</p>
          </body>
        </notes>
      </species>
      <species boundaryCondition="false" compartment="c" constant="false" fbc:charge="0" fbc:chemicalFormula="O4S" hasOnlySubstanceUnits="true" id="M_so4_c" metaid="_5d8acb70-ed97-4be9-8bf7-0924b2df4903" name="Sulfate" sboTerm="SBO:0000240">
        <notes>
          <body xmlns="http://www.w3.org/1999/xhtml">
            <p>formula: O4S</p>
          </body>
        </notes>
      </species>
      <species boundaryCondition="false" compartment="e" constant="false" fbc:charge="0" fbc:chemicalFormula="C5H3N2O4" hasOnlySubstanceUnits="true" id="M_orot_e" metaid="_2a2ef40d-c0e1-43a3-b035-3f8c6aad8341" name="Orotate" sboTerm="SBO:0000240">
        <notes>
          <body xmlns="http://www.w3.org/1999/xhtml">
            <p>formula: C5H3N2O4</p>
          </body>
        </notes>
      </species>
      <species boundaryCondition="false" compartment="p" constant="false" fbc:charge="0" fbc:chemicalFormula="O4S" hasOnlySubstanceUnits="true" id="M_so4_p" metaid="_0e3610ce-7c67-4912-b48c-247cfa74a857" name="Sulfate" sboTerm="SBO:0000240">
        <notes>
          <body xmlns="http://www.w3.org/1999/xhtml">
            <p>formula: O4S</p>
          </body>
        </notes>
      </species>
      <species boundaryCondition="false" compartment="e" constant="false" fbc:charge="0" fbc:chemicalFormula="H2S" hasOnlySubstanceUnits="true" id="M_h2s_e" metaid="_2a472705-813d-43ca-bc43-a33f7afca219" name="Hydrogen_sulfide" sboTerm="SBO:0000240">
        <notes>
          <body xmlns="http://www.w3.org/1999/xhtml">
            <p>formula: H2S</p>
          </body>
        </notes>
      </species>
      <species boundaryCondition="false" compartment="c" constant="false" fbc:charge="0" fbc:chemicalFormula="H2S" hasOnlySubstanceUnits="true" id="M_h2s_c" metaid="ad954544-7662-42d5-800f-2f227ad2acaf" name="Hydrogen_sulfide" sboTerm="SBO:0000240">
        <notes>
          <body xmlns="http://www.w3.org/1999/xhtml">
            <p>formula: H2S</p>
          </body>
        </notes>
      </species>
      <species boundaryCondition="false" compartment="c" constant="false" fbc:charge="0" fbc:chemicalFormula="C39H71O8P1" hasOnlySubstanceUnits="true" id="M_pa181_c" metaid="_2726332e-0f8d-4091-a348-94bdb68d7b10" name="1_2_dioctadec_11_enoyl_sn_glycerol_3_phosphate" sboTerm="SBO:0000240">
        <notes>
          <body xmlns="http://www.w3.org/1999/xhtml">
            <p>formula: C39H71O8P1</p>
          </body>
        </notes>
      </species>
      <species boundaryCondition="false" compartment="c" constant="false" fbc:charge="0" fbc:chemicalFormula="C12H21O14P" hasOnlySubstanceUnits="true" id="M_tre6p_c" metaid="_1a6fc82e-1e0c-4fc2-99eb-4550d4c85a83" name="alpha_alpha__Trehalose_6_phosphate" sboTerm="SBO:0000240">
        <notes>
          <body xmlns="http://www.w3.org/1999/xhtml">
            <p>formula: C12H21O14P</p>
          </body>
        </notes>
      </species>
      <species boundaryCondition="false" compartment="c" constant="false" fbc:charge="0" fbc:chemicalFormula="C5H9O7P" hasOnlySubstanceUnits="true" id="M_dxyl5p_c" metaid="f1d8ed1b-b19b-4fde-8fcd-c8e21723c2b3" name="1_deoxy_D_xylulose_5_phosphate" sboTerm="SBO:0000240">
        <notes>
          <body xmlns="http://www.w3.org/1999/xhtml">
            <p>formula: C5H9O7P</p>
          </body>
        </notes>
      </species>
      <species boundaryCondition="false" compartment="p" constant="false" fbc:charge="0" fbc:chemicalFormula="C34H62O10P1" hasOnlySubstanceUnits="true" id="M_pg141_p" metaid="_2a7a19c8-9350-4c9e-a897-932010c24e8e" name="Phosphatidylglycerol__ditetradec_7_enoyl__n_C14_1_" sboTerm="SBO:0000240">
        <notes>
          <body xmlns="http://www.w3.org/1999/xhtml">
            <p>formula: C34H62O10P1</p>
          </body>
        </notes>
      </species>
      <species boundaryCondition="false" compartment="p" constant="false" fbc:charge="0" fbc:chemicalFormula="C5H5N5" hasOnlySubstanceUnits="true" id="M_ade_p" metaid="_88c0f2d2-4508-4acc-bf5f-a0d5b625e467" name="Adenine" sboTerm="SBO:0000240">
        <notes>
          <body xmlns="http://www.w3.org/1999/xhtml">
            <p>formula: C5H5N5</p>
          </body>
        </notes>
      </species>
      <species boundaryCondition="false" compartment="p" constant="false" fbc:charge="0" fbc:chemicalFormula="C6H9N3O2" hasOnlySubstanceUnits="true" id="M_his_L_p" metaid="d0fff8a7-0697-486a-bf94-43f3a5b74cba" name="L_Histidine" sboTerm="SBO:0000240">
        <notes>
          <body xmlns="http://www.w3.org/1999/xhtml">
            <p>formula: C6H9N3O2</p>
          </body>
        </notes>
      </species>
      <species boundaryCondition="false" compartment="c" constant="false" fbc:charge="0" fbc:chemicalFormula="C63H103O11N1P2" hasOnlySubstanceUnits="true" id="M_f2Nappudp_c" metaid="bb9d8548-b26d-4f7a-b0d4-1f504d604de4" name="M_f2Nappudp_c" sboTerm="SBO:0000240">
        <notes>
          <body xmlns="http://www.w3.org/1999/xhtml">
            <p>formula: C63H103O11N1P2</p>
          </body>
        </notes>
      </species>
      <species boundaryCondition="false" compartment="p" constant="false" fbc:charge="0" fbc:chemicalFormula="C6H12O6" hasOnlySubstanceUnits="true" id="M_fru_p" metaid="_69c8f14d-d64c-4d8c-9a77-25967c14aa76" name="D_Fructose" sboTerm="SBO:0000240">
        <notes>
          <body xmlns="http://www.w3.org/1999/xhtml">
            <p>formula: C6H12O6</p>
          </body>
        </notes>
      </species>
      <species boundaryCondition="false" compartment="c" constant="false" fbc:charge="0" fbc:chemicalFormula="C2H2NO2" hasOnlySubstanceUnits="true" id="M_dhgly_c" metaid="_7254c1c8-5a1c-4d57-8589-aeecd451abfd" name="M_dhgly_c" sboTerm="SBO:0000240">
        <notes>
          <body xmlns="http://www.w3.org/1999/xhtml">
            <p>formula: C2H2NO2</p>
          </body>
        </notes>
      </species>
      <species boundaryCondition="false" compartment="c" constant="false" fbc:charge="0" fbc:chemicalFormula="C33H66N1O8P1" hasOnlySubstanceUnits="true" id="M_pe140_c" metaid="_8245318c-ed8c-49d2-84fc-e779a60f1962" name="phosphatidylethanolamine__ditetradecanoyl__n_C14_0_" sboTerm="SBO:0000240">
        <notes>
          <body xmlns="http://www.w3.org/1999/xhtml">
            <p>formula: C33H66N1O8P1</p>
          </body>
        </notes>
      </species>
      <species boundaryCondition="false" compartment="e" constant="false" fbc:charge="0" fbc:chemicalFormula="C6H9N3O2" hasOnlySubstanceUnits="true" id="M_his_L_e" metaid="_8f084f1e-30e1-4cb4-bcb6-460cd5e20606" name="L_Histidine" sboTerm="SBO:0000240">
        <notes>
          <body xmlns="http://www.w3.org/1999/xhtml">
            <p>formula: C6H9N3O2</p>
          </body>
        </notes>
      </species>
      <species boundaryCondition="false" compartment="c" constant="false" fbc:charge="0" fbc:chemicalFormula="C6H9N3O2" hasOnlySubstanceUnits="true" id="M_his_L_c" metaid="_61773072-1fb7-4ec7-ac8f-2390ada500aa" name="L_Histidine" sboTerm="SBO:0000240">
        <notes>
          <body xmlns="http://www.w3.org/1999/xhtml">
            <p>formula: C6H9N3O2</p>
          </body>
        </notes>
      </species>
      <species boundaryCondition="false" compartment="c" constant="false" fbc:charge="0" fbc:chemicalFormula="C6H10O12P2" hasOnlySubstanceUnits="true" id="M_fdp_c" metaid="_6ccf20bf-c7be-4f81-a98e-3f4d6b73a91c" name="D_Fructose_1_6_bisphosphate" sboTerm="SBO:0000240">
        <notes>
          <body xmlns="http://www.w3.org/1999/xhtml">
            <p>formula: C6H10O12P2</p>
          </body>
        </notes>
      </species>
      <species boundaryCondition="false" compartment="p" constant="false" fbc:charge="0" fbc:chemicalFormula="C111H169N21O59" hasOnlySubstanceUnits="true" id="M_murein4px4p4p_p" metaid="_4cb12875-094c-41d1-94ff-bc20d2e0fbd7" name="three_disacharide_linked_murein_units__tetrapeptide_crosslinked_tetrapeptide__A2pm__D_ala___one_uncrosslinked_tetrapaptide___middle_of_chain_" sboTerm="SBO:0000240">
        <notes>
          <body xmlns="http://www.w3.org/1999/xhtml">
            <p>formula: C111H169N21O59</p>
          </body>
        </notes>
      </species>
      <species boundaryCondition="false" compartment="c" constant="false" fbc:charge="0" fbc:chemicalFormula="C38H73N1O10P1" hasOnlySubstanceUnits="true" id="M_ps160_c" metaid="b76187c5-3735-4406-9f26-251c7ca293bc" name="phosphatidylserine__dihexadecanoyl__n_C16_0_" sboTerm="SBO:0000240">
        <notes>
          <body xmlns="http://www.w3.org/1999/xhtml">
            <p>formula: C38H73N1O10P1</p>
          </body>
        </notes>
      </species>
      <species boundaryCondition="false" compartment="p" constant="false" fbc:charge="0" fbc:chemicalFormula="C33H66N1O8P1" hasOnlySubstanceUnits="true" id="M_pe140_p" metaid="bf97d63f-337c-4ba2-a1db-c9d2ed5dfe73" name="phosphatidylethanolamine__ditetradecanoyl__n_C14_0_" sboTerm="SBO:0000240">
        <notes>
          <body xmlns="http://www.w3.org/1999/xhtml">
            <p>formula: C33H66N1O8P1</p>
          </body>
        </notes>
      </species>
      <species boundaryCondition="false" compartment="c" constant="false" fbc:charge="0" fbc:chemicalFormula="C7H7O5" hasOnlySubstanceUnits="true" id="M_3dhsk_c" metaid="_041d6376-f95e-45b0-9bdd-fac22a1cf373" name="3_Dehydroshikimate" sboTerm="SBO:0000240">
        <notes>
          <body xmlns="http://www.w3.org/1999/xhtml">
            <p>formula: C7H7O5</p>
          </body>
        </notes>
      </species>
      <species boundaryCondition="false" compartment="c" constant="false" fbc:charge="0" fbc:chemicalFormula="C8H14N3O4" hasOnlySubstanceUnits="true" id="M_accitr_c" metaid="b0c01965-2d7a-4351-9104-cb4d34ab2630" name="M_accitr_c" sboTerm="SBO:0000240">
        <notes>
          <body xmlns="http://www.w3.org/1999/xhtml">
            <p>formula: C8H14N3O4</p>
          </body>
        </notes>
      </species>
      <species boundaryCondition="false" compartment="c" constant="false" fbc:charge="0" fbc:chemicalFormula="C10H11N4O13P3" hasOnlySubstanceUnits="true" id="M_ditp_c" metaid="dfef8771-f0e8-476f-84ae-980d23f32ed1" name="dITP" sboTerm="SBO:0000240">
        <notes>
          <body xmlns="http://www.w3.org/1999/xhtml">
            <p>formula: C10H11N4O13P3</p>
          </body>
        </notes>
      </species>
      <species boundaryCondition="false" compartment="c" constant="false" fbc:charge="0" fbc:chemicalFormula="C9H15N5O4" hasOnlySubstanceUnits="true" id="M_thbpt4acam_c" metaid="f1c18f41-2bc6-4b31-b2ec-468cb38d0dca" name="Tetrahydrobiopterin_4a_carbinolamine" sboTerm="SBO:0000240">
        <notes>
          <body xmlns="http://www.w3.org/1999/xhtml">
            <p>formula: C9H15N5O4</p>
          </body>
        </notes>
      </species>
      <species boundaryCondition="false" compartment="p" constant="false" fbc:charge="0" fbc:chemicalFormula="C65H124O17P2" hasOnlySubstanceUnits="true" id="M_clpn140_p" metaid="d976ebdc-3b64-4c21-b18c-e8002752fbda" name="cardiolipin__tetratetradecanoyl__n_C14_0_" sboTerm="SBO:0000240">
        <notes>
          <body xmlns="http://www.w3.org/1999/xhtml">
            <p>formula: C65H124O17P2</p>
          </body>
        </notes>
      </species>
      <species boundaryCondition="false" compartment="e" constant="false" fbc:charge="0" fbc:chemicalFormula="C34FeH30N4O4" hasOnlySubstanceUnits="true" id="M_pheme_e" metaid="_3b4e271f-4b4f-46be-b161-64021c86a3fd" name="M_pheme_e" sboTerm="SBO:0000240">
        <notes>
          <body xmlns="http://www.w3.org/1999/xhtml">
            <p>formula: C34FeH30N4O4</p>
          </body>
        </notes>
      </species>
      <species boundaryCondition="false" compartment="c" constant="false" fbc:charge="0" fbc:chemicalFormula="C4H4O8P" hasOnlySubstanceUnits="true" id="M_ohpb_c" metaid="_43cfdd25-bc13-446b-b54b-1c3ecd101f70" name="2_Oxo_3_hydroxy_4_phosphobutanoate" sboTerm="SBO:0000240">
        <notes>
          <body xmlns="http://www.w3.org/1999/xhtml">
            <p>formula: C4H4O8P</p>
          </body>
        </notes>
      </species>
      <species boundaryCondition="false" compartment="c" constant="false" fbc:charge="0" fbc:chemicalFormula="C17H24N3O15P" hasOnlySubstanceUnits="true" id="M_ckdo_c" metaid="_7358cc12-80df-4e0c-938a-3256918f1736" name="CMP_3_deoxy_D_manno_octulosonate" sboTerm="SBO:0000240">
        <notes>
          <body xmlns="http://www.w3.org/1999/xhtml">
            <p>formula: C17H24N3O15P</p>
          </body>
        </notes>
      </species>
      <species boundaryCondition="false" compartment="p" constant="false" fbc:charge="0" fbc:chemicalFormula="C4H9NO3" hasOnlySubstanceUnits="true" id="M_thr_L_p" metaid="ef6fc25f-dc22-448e-ac56-09bb7cd71dd7" name="L_Threonine" sboTerm="SBO:0000240">
        <notes>
          <body xmlns="http://www.w3.org/1999/xhtml">
            <p>formula: C4H9NO3</p>
          </body>
        </notes>
      </species>
      <species boundaryCondition="false" compartment="c" constant="false" fbc:charge="0" fbc:chemicalFormula="HSR" hasOnlySubstanceUnits="true" id="M_iscs_c" metaid="_22cb5b73-fbba-4c16-a2ed-1e9242363b30" name="IscS_sulfur_acceptor_protein" sboTerm="SBO:0000240">
        <notes>
          <body xmlns="http://www.w3.org/1999/xhtml">
            <p>formula: HSR</p>
          </body>
        </notes>
      </species>
      <species boundaryCondition="false" compartment="c" constant="false" fbc:charge="0" fbc:chemicalFormula="C8H13N2O5S" hasOnlySubstanceUnits="true" id="M_glucys_c" metaid="f236c86d-42fa-4142-b0e7-d89e523011c4" name="gamma_L_Glutamyl_L_cysteine" sboTerm="SBO:0000240">
        <notes>
          <body xmlns="http://www.w3.org/1999/xhtml">
            <p>formula: C8H13N2O5S</p>
          </body>
        </notes>
      </species>
      <species boundaryCondition="false" compartment="c" constant="false" fbc:charge="0" fbc:chemicalFormula="C11H12N2OR" hasOnlySubstanceUnits="true" id="M_trptrna_c" metaid="_0529dcc8-2336-4478-a8e2-4e0f631fa51b" name="L_Tryptophanyl_tRNA_Trp_" sboTerm="SBO:0000240">
        <notes>
          <body xmlns="http://www.w3.org/1999/xhtml">
            <p>formula: C11H12N2OR</p>
          </body>
        </notes>
      </species>
      <species boundaryCondition="false" compartment="c" constant="false" fbc:charge="0" fbc:chemicalFormula="C8H15O" hasOnlySubstanceUnits="true" id="M_octapb_c" metaid="f7686454-00d0-42f2-b814-35f5295d8038" name="octanoate__protein_bound_" sboTerm="SBO:0000240">
        <notes>
          <body xmlns="http://www.w3.org/1999/xhtml">
            <p>formula: C8H15O</p>
          </body>
        </notes>
      </species>
      <species boundaryCondition="false" compartment="c" constant="false" fbc:charge="0" fbc:chemicalFormula="C34FeH30N4O4" hasOnlySubstanceUnits="true" id="M_pheme_c" metaid="_1abc66e7-59fa-40cd-88c1-4242cf1fa425" name="Protoheme" sboTerm="SBO:0000240">
        <notes>
          <body xmlns="http://www.w3.org/1999/xhtml">
            <p>formula: C34FeH30N4O4</p>
          </body>
        </notes>
      </species>
      <species boundaryCondition="false" compartment="c" constant="false" fbc:charge="0" fbc:chemicalFormula="H3N" hasOnlySubstanceUnits="true" id="M_nh3_c" metaid="b86d4940-5cb3-4099-971b-2bcc661b41b7" name="M_nh3_c" sboTerm="SBO:0000240">
        <notes>
          <body xmlns="http://www.w3.org/1999/xhtml">
            <p>formula: H3N</p>
          </body>
        </notes>
      </species>
      <species boundaryCondition="false" compartment="e" constant="false" fbc:charge="0" fbc:chemicalFormula="C6H12O6" hasOnlySubstanceUnits="true" id="M_fru_e" metaid="_4cb9c971-bd9c-48a4-a844-7414f11e8932" name="D_Fructose" sboTerm="SBO:0000240">
        <notes>
          <body xmlns="http://www.w3.org/1999/xhtml">
            <p>formula: C6H12O6</p>
          </body>
        </notes>
      </species>
      <species boundaryCondition="false" compartment="c" constant="false" fbc:charge="0" fbc:chemicalFormula="C25H45N2O8PRS" hasOnlySubstanceUnits="true" id="M_tmrs2eACP_c" metaid="c4c1e4fd-5a97-403f-916f-593ac932e591" name="trans_Tetradec_2_enoyl__acyl_carrier_protein_" sboTerm="SBO:0000240">
        <notes>
          <body xmlns="http://www.w3.org/1999/xhtml">
            <p>formula: C25H45N2O8PRS</p>
          </body>
        </notes>
      </species>
      <species boundaryCondition="false" compartment="p" constant="false" fbc:charge="0" fbc:chemicalFormula="C5H14NO6P" hasOnlySubstanceUnits="true" id="M_g3pe_p" metaid="_57754263-bd27-4ea0-b4c9-9a119d3c8eed" name="sn_Glycero_3_phosphoethanolamine" sboTerm="SBO:0000240">
        <notes>
          <body xmlns="http://www.w3.org/1999/xhtml">
            <p>formula: C5H14NO6P</p>
          </body>
        </notes>
      </species>
      <species boundaryCondition="false" compartment="e" constant="false" fbc:charge="0" fbc:chemicalFormula="C5H5N5" hasOnlySubstanceUnits="true" id="M_ade_e" metaid="_52f357c9-6dc1-429d-ad0d-51c134be17ad" name="Adenine" sboTerm="SBO:0000240">
        <notes>
          <body xmlns="http://www.w3.org/1999/xhtml">
            <p>formula: C5H5N5</p>
          </body>
        </notes>
      </species>
      <species boundaryCondition="false" compartment="c" constant="false" fbc:charge="0" fbc:chemicalFormula="C19H35N2O9PRS" hasOnlySubstanceUnits="true" id="M_3hoctACP_c" metaid="_4f206e71-6854-4ada-8bf4-c315e03c6c74" name="R__3_Hydroxyoctanoyl__acyl_carrier_protein_" sboTerm="SBO:0000240">
        <notes>
          <body xmlns="http://www.w3.org/1999/xhtml">
            <p>formula: C19H35N2O9PRS</p>
          </body>
        </notes>
      </species>
      <species boundaryCondition="false" compartment="c" constant="false" fbc:charge="0" fbc:chemicalFormula="C5H5N5" hasOnlySubstanceUnits="true" id="M_ade_c" metaid="_400eef5a-a6b2-4fda-bfb1-350215ef981e" name="Adenine" sboTerm="SBO:0000240">
        <notes>
          <body xmlns="http://www.w3.org/1999/xhtml">
            <p>formula: C5H5N5</p>
          </body>
        </notes>
      </species>
      <species boundaryCondition="false" compartment="c" constant="false" fbc:charge="0" fbc:chemicalFormula="C6H11O9P" hasOnlySubstanceUnits="true" id="M_tag6p_D_c" metaid="_2fdadae5-7512-4e34-a916-92f11dfbc22d" name="M_tag6p_D_c" sboTerm="SBO:0000240">
        <notes>
          <body xmlns="http://www.w3.org/1999/xhtml">
            <p>formula: C6H11O9P</p>
          </body>
        </notes>
      </species>
      <species boundaryCondition="false" compartment="c" constant="false" fbc:charge="0" fbc:chemicalFormula="C8H24N3" hasOnlySubstanceUnits="true" id="M_na15dap_c" metaid="_64ba78a0-186c-45a2-b118-8ec27de6bd9e" name="M_na15dap_c" sboTerm="SBO:0000240">
        <notes>
          <body xmlns="http://www.w3.org/1999/xhtml">
            <p>formula: C8H24N3</p>
          </body>
        </notes>
      </species>
      <species boundaryCondition="false" compartment="c" constant="false" fbc:charge="0" fbc:chemicalFormula="C8H7N" hasOnlySubstanceUnits="true" id="M_pheacnit_c" metaid="cfd55262-5b07-4537-8d4f-7589f090f6c0" name="Phenylacetonitrile" sboTerm="SBO:0000240">
        <notes>
          <body xmlns="http://www.w3.org/1999/xhtml">
            <p>formula: C8H7N</p>
          </body>
        </notes>
      </species>
      <species boundaryCondition="false" compartment="c" constant="false" fbc:charge="0" fbc:chemicalFormula="C4H6O8P" hasOnlySubstanceUnits="true" id="M_4per_c" metaid="_1f658f0f-13bc-4762-bb3d-5ab2ea667f37" name="4_Phospho_D_erythronate" sboTerm="SBO:0000240">
        <notes>
          <body xmlns="http://www.w3.org/1999/xhtml">
            <p>formula: C4H6O8P</p>
          </body>
        </notes>
      </species>
      <species boundaryCondition="false" compartment="c" constant="false" fbc:charge="0" fbc:chemicalFormula="C35H56N7O17P3S" hasOnlySubstanceUnits="true" id="M_tdecoa_c" metaid="_0e92c27a-f47c-4a45-adce-07b0220da4af" name="Tetradecenoyl_CoA__n_C14_1CoA_" sboTerm="SBO:0000240">
        <notes>
          <body xmlns="http://www.w3.org/1999/xhtml">
            <p>formula: C35H56N7O17P3S</p>
          </body>
        </notes>
      </species>
      <species boundaryCondition="false" compartment="c" constant="false" fbc:charge="0" fbc:chemicalFormula="C5H10O9P2" hasOnlySubstanceUnits="true" id="M_2mecdp_c" metaid="_65745c5a-9ad9-4206-88c7-5d4a1d556609" name="2_C_methyl_D_erythritol_2_4_cyclodiphosphate" sboTerm="SBO:0000240">
        <notes>
          <body xmlns="http://www.w3.org/1999/xhtml">
            <p>formula: C5H10O9P2</p>
          </body>
        </notes>
      </species>
      <species boundaryCondition="false" compartment="c" constant="false" fbc:charge="0" fbc:chemicalFormula="C5H14NO6P" hasOnlySubstanceUnits="true" id="M_g3pe_c" metaid="_904be4a7-e1c6-4224-901a-ee9c05f9bd13" name="sn_Glycero_3_phosphoethanolamine" sboTerm="SBO:0000240">
        <notes>
          <body xmlns="http://www.w3.org/1999/xhtml">
            <p>formula: C5H14NO6P</p>
          </body>
        </notes>
      </species>
      <species boundaryCondition="false" compartment="e" constant="false" fbc:charge="0" fbc:chemicalFormula="C5H14NO6P" hasOnlySubstanceUnits="true" id="M_g3pe_e" metaid="_5163c9e9-c52c-43a2-aa1d-5212aa0df27f" name="sn_Glycero_3_phosphoethanolamine" sboTerm="SBO:0000240">
        <notes>
          <body xmlns="http://www.w3.org/1999/xhtml">
            <p>formula: C5H14NO6P</p>
          </body>
        </notes>
      </species>
      <species boundaryCondition="false" compartment="c" constant="false" fbc:charge="0" fbc:chemicalFormula="C8H9O3" hasOnlySubstanceUnits="true" id="M_tmoxdpq_c" metaid="_5dc181bf-7b30-4e56-a32b-2125c3f403ac" name="tetramethoxydiphenylquinone" sboTerm="SBO:0000240">
        <notes>
          <body xmlns="http://www.w3.org/1999/xhtml">
            <p>formula: C8H9O3</p>
          </body>
        </notes>
      </species>
      <species boundaryCondition="false" compartment="c" constant="false" fbc:charge="0" fbc:chemicalFormula="C20H30N6O12S2Se" hasOnlySubstanceUnits="true" id="M_dgslnt_c" metaid="a265ea4f-bf5e-4aca-8bca-8b5d5c1a15d4" name="M_dgslnt_c" sboTerm="SBO:0000240">
        <notes>
          <body xmlns="http://www.w3.org/1999/xhtml">
            <p>formula: C20H30N6O12S2Se</p>
          </body>
        </notes>
      </species>
      <species boundaryCondition="false" compartment="c" constant="false" fbc:charge="0" fbc:chemicalFormula="C40H38N4O17" hasOnlySubstanceUnits="true" id="M_hmbil_c" metaid="_12277419-30ac-46b8-a5c0-7da316ff20ec" name="Hydroxymethylbilane" sboTerm="SBO:0000240">
        <notes>
          <body xmlns="http://www.w3.org/1999/xhtml">
            <p>formula: C40H38N4O17</p>
          </body>
        </notes>
      </species>
      <species boundaryCondition="false" compartment="c" constant="false" fbc:charge="0" fbc:chemicalFormula="C8H13N2O9P" hasOnlySubstanceUnits="true" id="M_fgam_c" metaid="_6f4ac80f-34f4-49cf-97d7-f2a191e7f6bd" name="N2_Formyl_N1__5_phospho_D_ribosyl_glycinamide" sboTerm="SBO:0000240">
        <notes>
          <body xmlns="http://www.w3.org/1999/xhtml">
            <p>formula: C8H13N2O9P</p>
          </body>
        </notes>
      </species>
      <species boundaryCondition="false" compartment="c" constant="false" fbc:charge="0" fbc:chemicalFormula="C3H7NO2S" hasOnlySubstanceUnits="true" id="M_cys_L_c" metaid="_4ce2e4aa-b2df-43a7-8dca-aed5ebdf3607" name="L_Cysteine" sboTerm="SBO:0000240">
        <notes>
          <body xmlns="http://www.w3.org/1999/xhtml">
            <p>formula: C3H7NO2S</p>
          </body>
        </notes>
      </species>
      <species boundaryCondition="false" compartment="e" constant="false" fbc:charge="0" fbc:chemicalFormula="C3H7NO2S" hasOnlySubstanceUnits="true" id="M_cys_L_e" metaid="_46466521-2bd4-405a-a792-7e71ccb6e2a2" name="L_Cysteine" sboTerm="SBO:0000240">
        <notes>
          <body xmlns="http://www.w3.org/1999/xhtml">
            <p>formula: C3H7NO2S</p>
          </body>
        </notes>
      </species>
      <species boundaryCondition="false" compartment="p" constant="false" fbc:charge="0" fbc:chemicalFormula="X" hasOnlySubstanceUnits="true" id="M_dsbgox_p" metaid="_3ccba35c-1507-4ef0-beb4-8e449643c06b" name="M_dsbgox_p" sboTerm="SBO:0000240">
        <notes>
          <body xmlns="http://www.w3.org/1999/xhtml">
            <p>formula: X</p>
          </body>
        </notes>
      </species>
      <species boundaryCondition="false" compartment="c" constant="false" fbc:charge="0" fbc:chemicalFormula="C6H13NOR" hasOnlySubstanceUnits="true" id="M_leutrna_c" metaid="_5a4d57a8-8d7d-4c7c-b513-ba3118976bde" name="L_Leucyl_tRNA_Leu_" sboTerm="SBO:0000240">
        <notes>
          <body xmlns="http://www.w3.org/1999/xhtml">
            <p>formula: C6H13NOR</p>
          </body>
        </notes>
      </species>
      <species boundaryCondition="false" compartment="c" constant="false" fbc:charge="0" fbc:chemicalFormula="C12H13NO9P" hasOnlySubstanceUnits="true" id="M_2cpr5p_c" metaid="b943f4bf-1162-4b51-971c-2b5ca8356d8b" name="1__2_Carboxyphenylamino__1_deoxy_D_ribulose_5_phosphate" sboTerm="SBO:0000240">
        <notes>
          <body xmlns="http://www.w3.org/1999/xhtml">
            <p>formula: C12H13NO9P</p>
          </body>
        </notes>
      </species>
      <species boundaryCondition="false" compartment="c" constant="false" fbc:charge="0" fbc:chemicalFormula="C25H43N2O8PRS" hasOnlySubstanceUnits="true" id="M_t3c7mrseACP_c" metaid="f3aeb5ef-5d98-4c04-83cf-f75440550e36" name="trans_3_cis_7_myristoleoyl__acyl_carrier_protein_" sboTerm="SBO:0000240">
        <notes>
          <body xmlns="http://www.w3.org/1999/xhtml">
            <p>formula: C25H43N2O8PRS</p>
          </body>
        </notes>
      </species>
      <species boundaryCondition="false" compartment="p" constant="false" fbc:charge="0" fbc:chemicalFormula="C34FeH30N4O4" hasOnlySubstanceUnits="true" id="M_pheme_p" metaid="_026945df-54db-48df-be4f-6d32c2a30bc4" name="M_pheme_p" sboTerm="SBO:0000240">
        <notes>
          <body xmlns="http://www.w3.org/1999/xhtml">
            <p>formula: C34FeH30N4O4</p>
          </body>
        </notes>
      </species>
      <species boundaryCondition="false" compartment="p" constant="false" fbc:charge="0" fbc:chemicalFormula="C57H108O17P2" hasOnlySubstanceUnits="true" id="M_clpn120_p" metaid="eadfade5-58ca-408e-a1e6-177a0f674584" name="cardiolipin__tetradodecanoyl__n_C12_0_" sboTerm="SBO:0000240">
        <notes>
          <body xmlns="http://www.w3.org/1999/xhtml">
            <p>formula: C57H108O17P2</p>
          </body>
        </notes>
      </species>
      <species boundaryCondition="false" compartment="c" constant="false" fbc:charge="0" fbc:chemicalFormula="C14H24N6O3S" hasOnlySubstanceUnits="true" id="M_ametam_c" metaid="_90a70698-c4fd-42d3-a190-fce1e543592b" name="S_Adenosylmethioninamine" sboTerm="SBO:0000240">
        <notes>
          <body xmlns="http://www.w3.org/1999/xhtml">
            <p>formula: C14H24N6O3S</p>
          </body>
        </notes>
      </species>
      <species boundaryCondition="false" compartment="c" constant="false" fbc:charge="0" fbc:chemicalFormula="C10H17N4O6" hasOnlySubstanceUnits="true" id="M_argsuc_c" metaid="_548dad0d-e810-4e0c-916f-533710098c69" name="N_omega___L_Arginino_succinate" sboTerm="SBO:0000240">
        <notes>
          <body xmlns="http://www.w3.org/1999/xhtml">
            <p>formula: C10H17N4O6</p>
          </body>
        </notes>
      </species>
      <species boundaryCondition="false" compartment="p" constant="false" fbc:charge="0" fbc:chemicalFormula="C37H57N7O20" hasOnlySubstanceUnits="true" id="M_anhgm4p_p" metaid="ef437769-d96e-486c-a0ac-7675c9c1f6b6" name="N_Acetyl_D_glucosamine_anhydrous_N_Acetylmuramyl_tetrapeptide" sboTerm="SBO:0000240">
        <notes>
          <body xmlns="http://www.w3.org/1999/xhtml">
            <p>formula: C37H57N7O20</p>
          </body>
        </notes>
      </species>
      <species boundaryCondition="false" compartment="c" constant="false" fbc:charge="0" fbc:chemicalFormula="C8H8NO6P" hasOnlySubstanceUnits="true" id="M_pydx5p_c" metaid="a265d20f-239c-4f2b-96e4-47806c52cb44" name="Pyridoxal_5__phosphate" sboTerm="SBO:0000240">
        <notes>
          <body xmlns="http://www.w3.org/1999/xhtml">
            <p>formula: C8H8NO6P</p>
          </body>
        </notes>
      </species>
      <species boundaryCondition="false" compartment="c" constant="false" fbc:charge="0" fbc:chemicalFormula="C36H63N3O15P2" hasOnlySubstanceUnits="true" id="M_cdpdddecg_c" metaid="_5e0de559-0d9f-4aef-bea2-0424d18015d3" name="CDP_1_2_didodecanoylglycerol" sboTerm="SBO:0000240">
        <notes>
          <body xmlns="http://www.w3.org/1999/xhtml">
            <p>formula: C36H63N3O15P2</p>
          </body>
        </notes>
      </species>
      <species boundaryCondition="false" compartment="c" constant="false" fbc:charge="0" fbc:chemicalFormula="C26H39N5O14" hasOnlySubstanceUnits="true" id="M_anhm3p_c" metaid="_09dfe524-bbda-4378-a739-2054adc3159d" name="1_6_anhydrous_N_Acetylmuramyl_tripeptide" sboTerm="SBO:0000240">
        <notes>
          <body xmlns="http://www.w3.org/1999/xhtml">
            <p>formula: C26H39N5O14</p>
          </body>
        </notes>
      </species>
      <species boundaryCondition="false" compartment="c" constant="false" fbc:charge="0" fbc:chemicalFormula="C6H8N3O7P2" hasOnlySubstanceUnits="true" id="M_2mahmp_c" metaid="_8f0c1114-c946-4418-90a9-839ab1169ae7" name="2_Methyl_4_amino_5_hydroxymethylpyrimidine_diphosphate" sboTerm="SBO:0000240">
        <notes>
          <body xmlns="http://www.w3.org/1999/xhtml">
            <p>formula: C6H8N3O7P2</p>
          </body>
        </notes>
      </species>
      <species boundaryCondition="false" compartment="c" constant="false" fbc:charge="0" fbc:chemicalFormula="C37H57N7O20" hasOnlySubstanceUnits="true" id="M_anhgm4p_c" metaid="ea3dd031-aa5c-47ed-910a-0abf1490feef" name="N_Acetyl_D_glucosamine_anhydrous_N_Acetylmuramyl_tetrapeptide" sboTerm="SBO:0000240">
        <notes>
          <body xmlns="http://www.w3.org/1999/xhtml">
            <p>formula: C37H57N7O20</p>
          </body>
        </notes>
      </species>
      <species boundaryCondition="false" compartment="c" constant="false" fbc:charge="0" fbc:chemicalFormula="C5H9O8P" hasOnlySubstanceUnits="true" id="M_xu5p_L_c" metaid="_23436539-9e41-4a4d-a6d2-81cd76e0feb0" name="M_xu5p_L_c" sboTerm="SBO:0000240">
        <notes>
          <body xmlns="http://www.w3.org/1999/xhtml">
            <p>formula: C5H9O8P</p>
          </body>
        </notes>
      </species>
      <species boundaryCondition="false" compartment="c" constant="false" fbc:charge="0" fbc:chemicalFormula="C5H8O3S" hasOnlySubstanceUnits="true" id="M_4met2obut_c" metaid="_368e95c1-6823-484a-9e7b-8cf21f3f3edb" name="M_4met2obut_c" sboTerm="SBO:0000240">
        <notes>
          <body xmlns="http://www.w3.org/1999/xhtml">
            <p>formula: C5H8O3S</p>
          </body>
        </notes>
      </species>
      <species boundaryCondition="false" compartment="c" constant="false" fbc:charge="0" fbc:chemicalFormula="C23H43N2O8PRS" hasOnlySubstanceUnits="true" id="M_ddcaACP_c" metaid="a40a1259-338c-48b2-806e-4b8876626406" name="Dodecanoyl_ACP__n_C12_0ACP_" sboTerm="SBO:0000240">
        <notes>
          <body xmlns="http://www.w3.org/1999/xhtml">
            <p>formula: C23H43N2O8PRS</p>
          </body>
        </notes>
      </species>
      <species boundaryCondition="false" compartment="c" constant="false" fbc:charge="0" fbc:chemicalFormula="C23H34N7O17P3S" hasOnlySubstanceUnits="true" id="M_accoa_c" metaid="dc821adc-7533-46fc-b79a-b053bc224359" name="Acetyl_CoA" sboTerm="SBO:0000240">
        <notes>
          <body xmlns="http://www.w3.org/1999/xhtml">
            <p>formula: C23H34N7O17P3S</p>
          </body>
        </notes>
      </species>
      <species boundaryCondition="false" compartment="c" constant="false" fbc:charge="0" fbc:chemicalFormula="C22H28N9O13P3S" hasOnlySubstanceUnits="true" id="M_athtp_c" metaid="_14063840-dfe8-4359-ad41-296aff807402" name="M_athtp_c" sboTerm="SBO:0000240">
        <notes>
          <body xmlns="http://www.w3.org/1999/xhtml">
            <p>formula: C22H28N9O13P3S</p>
          </body>
        </notes>
      </species>
      <species boundaryCondition="false" compartment="e" constant="false" fbc:charge="0" fbc:chemicalFormula="C6H12O6" hasOnlySubstanceUnits="true" id="M_man_e" metaid="ea9e4baf-ac95-4edd-9e5f-f6af023440fd" name="M_man_e" sboTerm="SBO:0000240">
        <notes>
          <body xmlns="http://www.w3.org/1999/xhtml">
            <p>formula: C6H12O6</p>
          </body>
        </notes>
      </species>
      <species boundaryCondition="false" compartment="c" constant="false" fbc:charge="0" fbc:chemicalFormula="HR" hasOnlySubstanceUnits="true" id="M_trnatrp_c" metaid="_4133f28a-dc52-4412-a730-8785003f0495" name="tRNA_Trp_" sboTerm="SBO:0000240">
        <notes>
          <body xmlns="http://www.w3.org/1999/xhtml">
            <p>formula: HR</p>
          </body>
        </notes>
      </species>
      <species boundaryCondition="false" compartment="p" constant="false" fbc:charge="0" fbc:chemicalFormula="Cd" hasOnlySubstanceUnits="true" id="M_cd2_p" metaid="_68615065-261f-4adb-90dd-4169baae9fee" name="Cadmium" sboTerm="SBO:0000240">
        <notes>
          <body xmlns="http://www.w3.org/1999/xhtml">
            <p>formula: Cd</p>
          </body>
        </notes>
      </species>
      <species boundaryCondition="false" compartment="p" constant="false" fbc:charge="0" fbc:chemicalFormula="C26H43O25P" hasOnlySubstanceUnits="true" id="M_EPS_XF_p" metaid="_1425e0c1-5151-429b-82d0-690b4ac59ccc" name="M_EPS_XF_p" sboTerm="SBO:0000240">
        <notes>
          <body xmlns="http://www.w3.org/1999/xhtml">
            <p>formula: C26H43O25P</p>
          </body>
        </notes>
      </species>
      <species boundaryCondition="false" compartment="p" constant="false" fbc:charge="0" fbc:chemicalFormula="C6H12O6" hasOnlySubstanceUnits="true" id="M_man_p" metaid="f7ff6e43-be3c-438a-8e9b-65925ce6ea46" name="M_man_p" sboTerm="SBO:0000240">
        <notes>
          <body xmlns="http://www.w3.org/1999/xhtml">
            <p>formula: C6H12O6</p>
          </body>
        </notes>
      </species>
      <species boundaryCondition="false" compartment="c" constant="false" fbc:charge="0" fbc:chemicalFormula="C7H8N5O8P2" hasOnlySubstanceUnits="true" id="M_6hmhptpp_c" metaid="_409c710f-29d6-4d07-b8f4-d87df02cb571" name="6_hydroxymethyl_dihydropterin_pyrophosphate" sboTerm="SBO:0000240">
        <notes>
          <body xmlns="http://www.w3.org/1999/xhtml">
            <p>formula: C7H8N5O8P2</p>
          </body>
        </notes>
      </species>
      <species boundaryCondition="false" compartment="c" constant="false" fbc:charge="0" fbc:chemicalFormula="C4H6N4O3" hasOnlySubstanceUnits="true" id="M_alltn_c" metaid="_47bab33a-0766-4505-87e4-28d8a330b249" name="Allantoin" sboTerm="SBO:0000240">
        <notes>
          <body xmlns="http://www.w3.org/1999/xhtml">
            <p>formula: C4H6N4O3</p>
          </body>
        </notes>
      </species>
      <species boundaryCondition="false" compartment="e" constant="false" fbc:charge="0" fbc:chemicalFormula="Cd" hasOnlySubstanceUnits="true" id="M_cd2_e" metaid="_44d6e309-8a37-487d-99c4-d0bdb19e9ec2" name="Cadmium" sboTerm="SBO:0000240">
        <notes>
          <body xmlns="http://www.w3.org/1999/xhtml">
            <p>formula: Cd</p>
          </body>
        </notes>
      </species>
      <species boundaryCondition="false" compartment="c" constant="false" fbc:charge="0" fbc:chemicalFormula="C9H12N2O6" hasOnlySubstanceUnits="true" id="M_uri_c" metaid="f8983947-5a36-4518-b9bf-e2aef0578fdd" name="Uridine" sboTerm="SBO:0000240">
        <notes>
          <body xmlns="http://www.w3.org/1999/xhtml">
            <p>formula: C9H12N2O6</p>
          </body>
        </notes>
      </species>
      <species boundaryCondition="false" compartment="c" constant="false" fbc:charge="0" fbc:chemicalFormula="CH2NO5P" hasOnlySubstanceUnits="true" id="M_cbp_c" metaid="b1c48880-7eb1-4123-981b-4ee1cea764b5" name="Carbamoyl_phosphate" sboTerm="SBO:0000240">
        <notes>
          <body xmlns="http://www.w3.org/1999/xhtml">
            <p>formula: CH2NO5P</p>
          </body>
        </notes>
      </species>
      <species boundaryCondition="false" compartment="c" constant="false" fbc:charge="0" fbc:chemicalFormula="Cd" hasOnlySubstanceUnits="true" id="M_cd2_c" metaid="_4eed35d5-b595-421f-adaf-11b88f15f818" name="Cadmium" sboTerm="SBO:0000240">
        <notes>
          <body xmlns="http://www.w3.org/1999/xhtml">
            <p>formula: Cd</p>
          </body>
        </notes>
      </species>
      <species boundaryCondition="false" compartment="c" constant="false" fbc:charge="0" fbc:chemicalFormula="C2HO3" hasOnlySubstanceUnits="true" id="M_glx_c" metaid="_674c32f1-edd7-40d6-a8bd-5f6faae95194" name="Glyoxylate" sboTerm="SBO:0000240">
        <notes>
          <body xmlns="http://www.w3.org/1999/xhtml">
            <p>formula: C2HO3</p>
          </body>
        </notes>
      </species>
      <species boundaryCondition="false" compartment="p" constant="false" fbc:charge="0" fbc:chemicalFormula="C3H7NO2S" hasOnlySubstanceUnits="true" id="M_cys_L_p" metaid="b7003694-442e-48bd-a6fd-13dbdfd3041b" name="L_Cysteine" sboTerm="SBO:0000240">
        <notes>
          <body xmlns="http://www.w3.org/1999/xhtml">
            <p>formula: C3H7NO2S</p>
          </body>
        </notes>
      </species>
      <species boundaryCondition="false" compartment="c" constant="false" fbc:charge="0" fbc:chemicalFormula="C7H8O8P" hasOnlySubstanceUnits="true" id="M_skm5p_c" metaid="_61c0b10c-e2ef-43ea-9718-a86f1544ca6e" name="M_skm5p_c" sboTerm="SBO:0000240">
        <notes>
          <body xmlns="http://www.w3.org/1999/xhtml">
            <p>formula: C7H8O8P</p>
          </body>
        </notes>
      </species>
      <species boundaryCondition="false" compartment="p" constant="false" fbc:charge="0" fbc:chemicalFormula="C96H172N2O41P2" hasOnlySubstanceUnits="true" id="M_kdo2lipidA_XF_p" metaid="_1099b2b6-5b56-4daa-b70e-9a2872702c32" name="M_kdo2lipidA_XF_p" sboTerm="SBO:0000240">
        <notes>
          <body xmlns="http://www.w3.org/1999/xhtml">
            <p>formula: C96H172N2O41P2</p>
          </body>
        </notes>
      </species>
      <species boundaryCondition="false" compartment="c" constant="false" fbc:charge="0" fbc:chemicalFormula="C6H11O9P" hasOnlySubstanceUnits="true" id="M_g1p_c" metaid="f0b1a5ef-33c9-4a08-92b5-7871d31dfeec" name="D_Glucose_1_phosphate" sboTerm="SBO:0000240">
        <notes>
          <body xmlns="http://www.w3.org/1999/xhtml">
            <p>formula: C6H11O9P</p>
          </body>
        </notes>
      </species>
      <species boundaryCondition="false" compartment="c" constant="false" fbc:charge="0" fbc:chemicalFormula="C16H22N2O15P2" hasOnlySubstanceUnits="true" id="M_dtdp4d6dm_c" metaid="_2a63a7ff-a67f-4f69-b544-8a572a3bc467" name="dTDP_4_dehydro_6_deoxy_L_mannose" sboTerm="SBO:0000240">
        <notes>
          <body xmlns="http://www.w3.org/1999/xhtml">
            <p>formula: C16H22N2O15P2</p>
          </body>
        </notes>
      </species>
      <species boundaryCondition="false" compartment="c" constant="false" fbc:charge="0" fbc:chemicalFormula="C96H172N2O41P2" hasOnlySubstanceUnits="true" id="M_kdo2lipidA_XF_c" metaid="_502ee221-f070-45a1-b54b-0c150d3ff782" name="M_kdo2lipidA_XF_c" sboTerm="SBO:0000240">
        <notes>
          <body xmlns="http://www.w3.org/1999/xhtml">
            <p>formula: C96H172N2O41P2</p>
          </body>
        </notes>
      </species>
      <species boundaryCondition="false" compartment="c" constant="false" fbc:charge="0" fbc:chemicalFormula="C12H21O14P" hasOnlySubstanceUnits="true" id="M_suc6p_c" metaid="_7253893e-3747-45d3-a25b-3efa6dbb7ecb" name="Sucrose_6_phosphate" sboTerm="SBO:0000240">
        <notes>
          <body xmlns="http://www.w3.org/1999/xhtml">
            <p>formula: C12H21O14P</p>
          </body>
        </notes>
      </species>
      <species boundaryCondition="false" compartment="c" constant="false" fbc:charge="0" fbc:chemicalFormula="C48H74O4" hasOnlySubstanceUnits="true" id="M_2omhmbl_c" metaid="f209ff94-a4fd-4bf0-a0b0-794f2dc7026f" name="2_Octaprenyl_3_methyl_5_hydroxy_6_methoxy_1_4_benzoquinol" sboTerm="SBO:0000240">
        <notes>
          <body xmlns="http://www.w3.org/1999/xhtml">
            <p>formula: C48H74O4</p>
          </body>
        </notes>
      </species>
      <species boundaryCondition="false" compartment="e" constant="false" fbc:charge="0" fbc:chemicalFormula="C96H172N2O41P2" hasOnlySubstanceUnits="true" id="M_kdo2lipidA_XF_e" metaid="_69303646-b652-47d7-b28c-a06b743379f5" name="M_kdo2lipidA_XF_e" sboTerm="SBO:0000240">
        <notes>
          <body xmlns="http://www.w3.org/1999/xhtml">
            <p>formula: C96H172N2O41P2</p>
          </body>
        </notes>
      </species>
      <species boundaryCondition="false" compartment="c" constant="false" fbc:charge="0" fbc:chemicalFormula="C77H139N2O38P3" hasOnlySubstanceUnits="true" id="M_hphhlipidA_XF_c" metaid="_3e5799d3-05f9-4a49-96cc-7de3d1cc505c" name="M_hphhlipidA_XF_c" sboTerm="SBO:0000240">
        <notes>
          <body xmlns="http://www.w3.org/1999/xhtml">
            <p>formula: C77H139N2O38P3</p>
          </body>
        </notes>
      </species>
      <species boundaryCondition="false" compartment="c" constant="false" fbc:charge="0" fbc:chemicalFormula="C9H12N2O5" hasOnlySubstanceUnits="true" id="M_duri_c" metaid="_34107222-3dde-46bf-9616-4a1acfd462f1" name="Deoxyuridine" sboTerm="SBO:0000240">
        <notes>
          <body xmlns="http://www.w3.org/1999/xhtml">
            <p>formula: C9H12N2O5</p>
          </body>
        </notes>
      </species>
      <species boundaryCondition="false" compartment="p" constant="false" fbc:charge="0" fbc:chemicalFormula="C3H7O6P" hasOnlySubstanceUnits="true" id="M_glyc2p_p" metaid="_57e43951-ed1a-4e31-820d-96d129a5db07" name="Glycerol_2_phosphate" sboTerm="SBO:0000240">
        <notes>
          <body xmlns="http://www.w3.org/1999/xhtml">
            <p>formula: C3H7O6P</p>
          </body>
        </notes>
      </species>
      <species boundaryCondition="false" compartment="c" constant="false" fbc:charge="0" fbc:chemicalFormula="C23H41N2O8PRS" hasOnlySubstanceUnits="true" id="M_tddec2eACP_c" metaid="_59c66f20-37e6-4161-8b60-c809a99967cb" name="trans_Dodec_2_enoyl__acyl_carrier_protein_" sboTerm="SBO:0000240">
        <notes>
          <body xmlns="http://www.w3.org/1999/xhtml">
            <p>formula: C23H41N2O8PRS</p>
          </body>
        </notes>
      </species>
      <species boundaryCondition="false" compartment="c" constant="false" fbc:charge="0" fbc:chemicalFormula="HR" hasOnlySubstanceUnits="true" id="M_trnagln_c" metaid="dfb26a16-0150-4829-98dd-75d71683c2c5" name="tRNA_Gln_" sboTerm="SBO:0000240">
        <notes>
          <body xmlns="http://www.w3.org/1999/xhtml">
            <p>formula: HR</p>
          </body>
        </notes>
      </species>
      <species boundaryCondition="false" compartment="e" constant="false" fbc:charge="0" fbc:chemicalFormula="C30H27FeN3O15" hasOnlySubstanceUnits="true" id="M_feenter_e" metaid="_06f569a1-82b1-43b5-b046-026c0df888af" name="M_feenter_e" sboTerm="SBO:0000240">
        <notes>
          <body xmlns="http://www.w3.org/1999/xhtml">
            <p>formula: C30H27FeN3O15</p>
          </body>
        </notes>
      </species>
      <species boundaryCondition="false" compartment="c" constant="false" fbc:charge="0" fbc:chemicalFormula="C10H12N4O4S2R4" hasOnlySubstanceUnits="true" id="M_trdox_c" metaid="cf02ed71-77c9-4b39-80b2-51932a2f7eca" name="Oxidized_thioredoxin" sboTerm="SBO:0000240">
        <notes>
          <body xmlns="http://www.w3.org/1999/xhtml">
            <p>formula: C10H12N4O4S2R4</p>
          </body>
        </notes>
      </species>
      <species boundaryCondition="false" compartment="p" constant="false" fbc:charge="0" fbc:chemicalFormula="C6H14O8P" hasOnlySubstanceUnits="true" id="M_g3pg_p" metaid="e47dbb18-e115-41f7-9384-3cc6a6e3458c" name="Glycerophosphoglycerol" sboTerm="SBO:0000240">
        <notes>
          <body xmlns="http://www.w3.org/1999/xhtml">
            <p>formula: C6H14O8P</p>
          </body>
        </notes>
      </species>
      <species boundaryCondition="false" compartment="p" constant="false" fbc:charge="0" fbc:chemicalFormula="C16H29O2" hasOnlySubstanceUnits="true" id="M_hdcea_p" metaid="_90416f38-abc8-4831-829d-60e30cc03e11" name="Hexadecenoate__n_C16_1_" sboTerm="SBO:0000240">
        <notes>
          <body xmlns="http://www.w3.org/1999/xhtml">
            <p>formula: C16H29O2</p>
          </body>
        </notes>
      </species>
      <species boundaryCondition="false" compartment="e" constant="false" fbc:charge="0" fbc:chemicalFormula="C26H43O25P" hasOnlySubstanceUnits="true" id="M_EPS_XF_e" metaid="_2dac150b-c2bc-4097-92ab-2c0d40f43e0b" name="M_EPS_XF_e" sboTerm="SBO:0000240">
        <notes>
          <body xmlns="http://www.w3.org/1999/xhtml">
            <p>formula: C26H43O25P</p>
          </body>
        </notes>
      </species>
      <species boundaryCondition="false" compartment="e" constant="false" fbc:charge="0" fbc:chemicalFormula="C3H7O6P" hasOnlySubstanceUnits="true" id="M_glyc2p_e" metaid="e1acabc2-2018-4e6b-97d6-976018236dfe" name="Glycerol_2_phosphate" sboTerm="SBO:0000240">
        <notes>
          <body xmlns="http://www.w3.org/1999/xhtml">
            <p>formula: C3H7O6P</p>
          </body>
        </notes>
      </species>
      <species boundaryCondition="false" compartment="p" constant="false" fbc:charge="0" fbc:chemicalFormula="C30H27FeN3O15" hasOnlySubstanceUnits="true" id="M_feenter_p" metaid="_9c8ce71a-2f18-4327-ad3f-83dd1397a99c" name="M_feenter_p" sboTerm="SBO:0000240">
        <notes>
          <body xmlns="http://www.w3.org/1999/xhtml">
            <p>formula: C30H27FeN3O15</p>
          </body>
        </notes>
      </species>
      <species boundaryCondition="false" compartment="c" constant="false" fbc:charge="0" fbc:chemicalFormula="C9H7O3" hasOnlySubstanceUnits="true" id="M_phpyr_c" metaid="a97a873d-235e-43f9-8f4f-ccc996e10f53" name="Phenylpyruvate" sboTerm="SBO:0000240">
        <notes>
          <body xmlns="http://www.w3.org/1999/xhtml">
            <p>formula: C9H7O3</p>
          </body>
        </notes>
      </species>
      <species boundaryCondition="false" compartment="c" constant="false" fbc:charge="0" fbc:chemicalFormula="C21H39N2O9PRS" hasOnlySubstanceUnits="true" id="M_3hdecACP_c" metaid="_7df5fb06-d0db-476d-ab24-9362bd3fbfaf" name="S__3_Hydroxydecanoyl__acyl_carrier_protein" sboTerm="SBO:0000240">
        <notes>
          <body xmlns="http://www.w3.org/1999/xhtml">
            <p>formula: C21H39N2O9PRS</p>
          </body>
        </notes>
      </species>
      <species boundaryCondition="false" compartment="c" constant="false" fbc:charge="0" fbc:chemicalFormula="C26H43O25P" hasOnlySubstanceUnits="true" id="M_EPS_XF_c" metaid="_4ec00c07-8dd8-42fd-8e51-fae404b3a71b" name="M_EPS_XF_c" sboTerm="SBO:0000240">
        <notes>
          <body xmlns="http://www.w3.org/1999/xhtml">
            <p>formula: C26H43O25P</p>
          </body>
        </notes>
      </species>
      <species boundaryCondition="false" compartment="c" constant="false" fbc:charge="0" fbc:chemicalFormula="C3H7O6P" hasOnlySubstanceUnits="true" id="M_glyc2p_c" metaid="_88c71068-60b9-4b38-88fe-4ea34f0dac5a" name="Glycerol_2_phosphate" sboTerm="SBO:0000240">
        <notes>
          <body xmlns="http://www.w3.org/1999/xhtml">
            <p>formula: C3H7O6P</p>
          </body>
        </notes>
      </species>
      <species boundaryCondition="false" compartment="p" constant="false" fbc:charge="0" fbc:chemicalFormula="C12H23O2" hasOnlySubstanceUnits="true" id="M_ddca_p" metaid="_4d96532d-03b0-4b58-887f-70241760ab8b" name="Dodecanoate__n_C12_0_" sboTerm="SBO:0000240">
        <notes>
          <body xmlns="http://www.w3.org/1999/xhtml">
            <p>formula: C12H23O2</p>
          </body>
        </notes>
      </species>
      <species boundaryCondition="false" compartment="c" constant="false" fbc:charge="0" fbc:chemicalFormula="C4H9NO2S" hasOnlySubstanceUnits="true" id="M_hcys_L_c" metaid="_4cf57846-c9a4-42d7-9458-b50552789a85" name="L_Homocysteine" sboTerm="SBO:0000240">
        <notes>
          <body xmlns="http://www.w3.org/1999/xhtml">
            <p>formula: C4H9NO2S</p>
          </body>
        </notes>
      </species>
      <species boundaryCondition="false" compartment="c" constant="false" fbc:charge="0" fbc:chemicalFormula="C10H14N2O5" hasOnlySubstanceUnits="true" id="M_thymd_c" metaid="_0ae5c203-0786-41f7-9cc0-7b9349cf63a2" name="Thymidine" sboTerm="SBO:0000240">
        <notes>
          <body xmlns="http://www.w3.org/1999/xhtml">
            <p>formula: C10H14N2O5</p>
          </body>
        </notes>
      </species>
      <species boundaryCondition="false" compartment="p" constant="false" fbc:charge="0" fbc:chemicalFormula="Cl" hasOnlySubstanceUnits="true" id="M_cl_p" metaid="a85023b1-6044-4628-88e4-6505990be08b" name="Chloride" sboTerm="SBO:0000240">
        <notes>
          <body xmlns="http://www.w3.org/1999/xhtml">
            <p>formula: Cl</p>
          </body>
        </notes>
      </species>
      <species boundaryCondition="false" compartment="c" constant="false" fbc:charge="0" fbc:chemicalFormula="HSR" hasOnlySubstanceUnits="true" id="M_sufse_c" metaid="c65b45a3-b9bd-4356-be1d-95a6ad9649b2" name="M_sufse_c" sboTerm="SBO:0000240">
        <notes>
          <body xmlns="http://www.w3.org/1999/xhtml">
            <p>formula: HSR</p>
          </body>
        </notes>
      </species>
      <species boundaryCondition="false" compartment="c" constant="false" fbc:charge="0" fbc:chemicalFormula="C3H4O7P" hasOnlySubstanceUnits="true" id="M_3pg_c" metaid="_7c850fdc-7ee4-4131-8713-1c4e7db33ef9" name="3_Phospho_D_glycerate" sboTerm="SBO:0000240">
        <notes>
          <body xmlns="http://www.w3.org/1999/xhtml">
            <p>formula: C3H4O7P</p>
          </body>
        </notes>
      </species>
      <species boundaryCondition="false" compartment="c" constant="false" fbc:charge="0" fbc:chemicalFormula="RH2" hasOnlySubstanceUnits="true" id="M_etfrd_c" metaid="bc7d1494-f2e3-4392-a6b4-20e2abdfe54f" name="Electron_transfer_flavoprotein_reduced" sboTerm="SBO:0000240">
        <notes>
          <body xmlns="http://www.w3.org/1999/xhtml">
            <p>formula: RH2</p>
          </body>
        </notes>
      </species>
      <species boundaryCondition="false" compartment="c" constant="false" fbc:charge="0" fbc:chemicalFormula="C27H49N2O9PRS" hasOnlySubstanceUnits="true" id="M_3opalmACP_c" metaid="d03ccd95-0ad8-40a6-99ec-cff5d909c168" name="3_Oxohexadecanoyl__acyl_carrier_protein_" sboTerm="SBO:0000240">
        <notes>
          <body xmlns="http://www.w3.org/1999/xhtml">
            <p>formula: C27H49N2O9PRS</p>
          </body>
        </notes>
      </species>
      <species boundaryCondition="false" compartment="c" constant="false" fbc:charge="0" fbc:chemicalFormula="C25H38N7O18P3S" hasOnlySubstanceUnits="true" id="M_r3hbcoa_c" metaid="_7091ffad-7925-4b77-97de-67b2358b790e" name="R__3_Hydroxybutanoyl_CoA" sboTerm="SBO:0000240">
        <notes>
          <body xmlns="http://www.w3.org/1999/xhtml">
            <p>formula: C25H38N7O18P3S</p>
          </body>
        </notes>
      </species>
      <species boundaryCondition="false" compartment="c" constant="false" fbc:charge="0" fbc:chemicalFormula="C15H21N5O14P2" hasOnlySubstanceUnits="true" id="M_adprib_c" metaid="_8447d936-9b96-4794-adad-6e64e8be25e9" name="ADPribose" sboTerm="SBO:0000240">
        <notes>
          <body xmlns="http://www.w3.org/1999/xhtml">
            <p>formula: C15H21N5O14P2</p>
          </body>
        </notes>
      </species>
      <species boundaryCondition="false" compartment="c" constant="false" fbc:charge="0" fbc:chemicalFormula="C17H25N3O17P2" hasOnlySubstanceUnits="true" id="M_uacmam_c" metaid="_87ee04d6-6c04-42fb-99a4-635593f51ae1" name="UDP_N_acetyl_D_mannosamine" sboTerm="SBO:0000240">
        <notes>
          <body xmlns="http://www.w3.org/1999/xhtml">
            <p>formula: C17H25N3O17P2</p>
          </body>
        </notes>
      </species>
      <species boundaryCondition="false" compartment="c" constant="false" fbc:charge="0" fbc:chemicalFormula="C14H20N2O16P2" hasOnlySubstanceUnits="true" id="M_udpxyl_c" metaid="_121290d7-eee1-43b4-9cc3-5cac99592dba" name="UDP_D_xylose" sboTerm="SBO:0000240">
        <notes>
          <body xmlns="http://www.w3.org/1999/xhtml">
            <p>formula: C14H20N2O16P2</p>
          </body>
        </notes>
      </species>
      <species boundaryCondition="false" compartment="c" constant="false" fbc:charge="0" fbc:chemicalFormula="C56H105N2O20P" hasOnlySubstanceUnits="true" id="M_lipidAds_XF_c" metaid="fdd44c49-62fd-40fe-a8f0-de3f2a5cf27f" name="M_lipidAds_XF_c" sboTerm="SBO:0000240">
        <notes>
          <body xmlns="http://www.w3.org/1999/xhtml">
            <p>formula: C56H105N2O20P</p>
          </body>
        </notes>
      </species>
      <species boundaryCondition="false" compartment="c" constant="false" fbc:charge="0" fbc:chemicalFormula="C8H15NO6" hasOnlySubstanceUnits="true" id="M_acgam_c" metaid="_929cca87-4c08-439f-8e38-8d760db037eb" name="N_Acetyl_D_glucosamine" sboTerm="SBO:0000240">
        <notes>
          <body xmlns="http://www.w3.org/1999/xhtml">
            <p>formula: C8H15NO6</p>
          </body>
        </notes>
      </species>
      <species boundaryCondition="false" compartment="c" constant="false" fbc:charge="0" fbc:chemicalFormula="C29H44N6O15" hasOnlySubstanceUnits="true" id="M_anhm4p_c" metaid="_55dc95a9-9c90-4e47-ac05-b51200af8681" name="1_6_anhydrous_N_Acetylmuramyl_tetrapeptide" sboTerm="SBO:0000240">
        <notes>
          <body xmlns="http://www.w3.org/1999/xhtml">
            <p>formula: C29H44N6O15</p>
          </body>
        </notes>
      </species>
      <species boundaryCondition="false" compartment="c" constant="false" fbc:charge="0" fbc:chemicalFormula="C10H8NO2" hasOnlySubstanceUnits="true" id="M_ind3ac_c" metaid="c05f427b-cebf-48fc-881b-2db18a86688c" name="Indole_3_acetate" sboTerm="SBO:0000240">
        <notes>
          <body xmlns="http://www.w3.org/1999/xhtml">
            <p>formula: C10H8NO2</p>
          </body>
        </notes>
      </species>
      <species boundaryCondition="false" compartment="e" constant="false" fbc:charge="0" fbc:chemicalFormula="Cl" hasOnlySubstanceUnits="true" id="M_cl_e" metaid="_8de57525-7850-4331-955a-593d97aa5cd9" name="Chloride" sboTerm="SBO:0000240">
        <notes>
          <body xmlns="http://www.w3.org/1999/xhtml">
            <p>formula: Cl</p>
          </body>
        </notes>
      </species>
      <species boundaryCondition="false" compartment="c" constant="false" fbc:charge="0" fbc:chemicalFormula="C4H8NO7P" hasOnlySubstanceUnits="true" id="M_phthr_c" metaid="_688ae74e-7e6c-444f-8ac7-ef9a56c07efc" name="O_Phospho_4_hydroxy_L_threonine" sboTerm="SBO:0000240">
        <notes>
          <body xmlns="http://www.w3.org/1999/xhtml">
            <p>formula: C4H8NO7P</p>
          </body>
        </notes>
      </species>
      <species boundaryCondition="false" compartment="c" constant="false" fbc:charge="0" fbc:chemicalFormula="C23H41N2O9PRS" hasOnlySubstanceUnits="true" id="M_3hcddec5eACP_c" metaid="e8ad6c5c-ffcf-4c14-bf13-617ce96feeaa" name="R__3_hydroxy_cis_dodec_5_enoyl__acyl_carrier_protein_" sboTerm="SBO:0000240">
        <notes>
          <body xmlns="http://www.w3.org/1999/xhtml">
            <p>formula: C23H41N2O9PRS</p>
          </body>
        </notes>
      </species>
      <species boundaryCondition="false" compartment="c" constant="false" fbc:charge="0" fbc:chemicalFormula="C7H7NO4" hasOnlySubstanceUnits="true" id="M_thdp_c" metaid="_1b78ecb9-a1be-43a5-9061-6b31d460fca8" name="2_3_4_5_Tetrahydrodipicolinate" sboTerm="SBO:0000240">
        <notes>
          <body xmlns="http://www.w3.org/1999/xhtml">
            <p>formula: C7H7NO4</p>
          </body>
        </notes>
      </species>
      <species boundaryCondition="false" compartment="p" constant="false" fbc:charge="0" fbc:chemicalFormula="C73H140O17P2" hasOnlySubstanceUnits="true" id="M_clpn160_p" metaid="be613459-f8dd-4b09-893a-2559577ca2fe" name="cardiolipin__tetrahexadecanoyl__n_C16_0_" sboTerm="SBO:0000240">
        <notes>
          <body xmlns="http://www.w3.org/1999/xhtml">
            <p>formula: C73H140O17P2</p>
          </body>
        </notes>
      </species>
      <species boundaryCondition="false" compartment="p" constant="false" fbc:charge="0" fbc:chemicalFormula="C8H15NO6" hasOnlySubstanceUnits="true" id="M_acgam_p" metaid="ebd83331-b18c-41b4-a44b-059dcf479c03" name="M_acgam_p" sboTerm="SBO:0000240">
        <notes>
          <body xmlns="http://www.w3.org/1999/xhtml">
            <p>formula: C8H15NO6</p>
          </body>
        </notes>
      </species>
      <species boundaryCondition="false" compartment="c" constant="false" fbc:charge="0" fbc:chemicalFormula="C17H29N2O8PRS" hasOnlySubstanceUnits="true" id="M_thex2eACP_c" metaid="e378c6d1-fb50-4d2c-be3f-7d9d0026a9d0" name="trans_Hex_2_enoyl__acyl_carrier_protein_" sboTerm="SBO:0000240">
        <notes>
          <body xmlns="http://www.w3.org/1999/xhtml">
            <p>formula: C17H29N2O8PRS</p>
          </body>
        </notes>
      </species>
      <species boundaryCondition="false" compartment="c" constant="false" fbc:charge="0" fbc:chemicalFormula="C42H41N4O16" hasOnlySubstanceUnits="true" id="M_dscl_c" metaid="ea6c4aa1-cc4d-4ada-87f2-809ebb395fa8" name="dihydrosirohydrochlorin" sboTerm="SBO:0000240">
        <notes>
          <body xmlns="http://www.w3.org/1999/xhtml">
            <p>formula: C42H41N4O16</p>
          </body>
        </notes>
      </species>
      <species boundaryCondition="false" compartment="c" constant="false" fbc:charge="0" fbc:chemicalFormula="C70H127N2O32P3" hasOnlySubstanceUnits="true" id="M_phhlipidA_XF_c" metaid="c96f56b7-b608-43d3-a6a1-356c9ba4b3e0" name="M_phhlipidA_XF_c" sboTerm="SBO:0000240">
        <notes>
          <body xmlns="http://www.w3.org/1999/xhtml">
            <p>formula: C70H127N2O32P3</p>
          </body>
        </notes>
      </species>
      <species boundaryCondition="false" compartment="c" constant="false" fbc:charge="0" fbc:chemicalFormula="C10H11N5O13P2S" hasOnlySubstanceUnits="true" id="M_paps_c" metaid="f209ccf7-0a4e-4739-a0cd-7b1df95736a6" name="3__Phosphoadenylyl_sulfate" sboTerm="SBO:0000240">
        <notes>
          <body xmlns="http://www.w3.org/1999/xhtml">
            <p>formula: C10H11N5O13P2S</p>
          </body>
        </notes>
      </species>
      <species boundaryCondition="false" compartment="c" constant="false" fbc:charge="0" fbc:chemicalFormula="C7H5O2" hasOnlySubstanceUnits="true" id="M_bz_c" metaid="ae1c7a8d-8097-40e1-8dac-f56ed8b8c459" name="Benzoate" sboTerm="SBO:0000240">
        <notes>
          <body xmlns="http://www.w3.org/1999/xhtml">
            <p>formula: C7H5O2</p>
          </body>
        </notes>
      </species>
      <species boundaryCondition="false" compartment="c" constant="false" fbc:charge="0" fbc:chemicalFormula="C10H12N5O13P3" hasOnlySubstanceUnits="true" id="M_dgtp_c" metaid="_02b8aea4-dd62-45c1-8ee6-2ed83d65c1a7" name="dGTP" sboTerm="SBO:0000240">
        <notes>
          <body xmlns="http://www.w3.org/1999/xhtml">
            <p>formula: C10H12N5O13P3</p>
          </body>
        </notes>
      </species>
      <species boundaryCondition="false" compartment="p" constant="false" fbc:charge="0" fbc:chemicalFormula="C31H60O5" hasOnlySubstanceUnits="true" id="M_12dgr140_p" metaid="aba63d0f-24a8-409d-850d-51ff5ed4bb19" name="M_12dgr140_p" sboTerm="SBO:0000240">
        <notes>
          <body xmlns="http://www.w3.org/1999/xhtml">
            <p>formula: C31H60O5</p>
          </body>
        </notes>
      </species>
      <species boundaryCondition="false" compartment="c" constant="false" fbc:charge="0" fbc:chemicalFormula="C8H10NO6P" hasOnlySubstanceUnits="true" id="M_pdx5p_c" metaid="_8c22f1f8-8834-4467-9706-e5cf85181be4" name="Pyridoxine_5__phosphate" sboTerm="SBO:0000240">
        <notes>
          <body xmlns="http://www.w3.org/1999/xhtml">
            <p>formula: C8H10NO6P</p>
          </body>
        </notes>
      </species>
      <species boundaryCondition="false" compartment="c" constant="false" fbc:charge="0" fbc:chemicalFormula="C11H12N5O8P1X" hasOnlySubstanceUnits="true" id="M_moadamp_c" metaid="_1673f815-08ff-48a9-a6c1-7fce124ac8f8" name="MoaD_Protein_with_bound_AMP" sboTerm="SBO:0000240">
        <notes>
          <body xmlns="http://www.w3.org/1999/xhtml">
            <p>formula: C11H12N5O8P1X</p>
          </body>
        </notes>
      </species>
      <species boundaryCondition="false" compartment="p" constant="false" fbc:charge="0" fbc:chemicalFormula="C7H5O2" hasOnlySubstanceUnits="true" id="M_bz_p" metaid="_4c50d908-be09-41cc-bd87-d9e77149cd86" name="M_bz_p" sboTerm="SBO:0000240">
        <notes>
          <body xmlns="http://www.w3.org/1999/xhtml">
            <p>formula: C7H5O2</p>
          </body>
        </notes>
      </species>
      <species boundaryCondition="false" compartment="c" constant="false" fbc:charge="0" fbc:chemicalFormula="C10H11N4O7P" hasOnlySubstanceUnits="true" id="M_dimp_c" metaid="_4847f1ea-fbe8-46a0-b954-d777099b14f5" name="dIMP" sboTerm="SBO:0000240">
        <notes>
          <body xmlns="http://www.w3.org/1999/xhtml">
            <p>formula: C10H11N4O7P</p>
          </body>
        </notes>
      </species>
      <species boundaryCondition="false" compartment="c" constant="false" fbc:charge="0" fbc:chemicalFormula="C5H9O8P" hasOnlySubstanceUnits="true" id="M_r1p_c" metaid="c51fe663-a96c-4d5f-b044-fd55cadbf789" name="alpha_D_Ribose_1_phosphate" sboTerm="SBO:0000240">
        <notes>
          <body xmlns="http://www.w3.org/1999/xhtml">
            <p>formula: C5H9O8P</p>
          </body>
        </notes>
      </species>
      <species boundaryCondition="false" compartment="c" constant="false" fbc:charge="0" fbc:chemicalFormula="C25H42N3O18P2" hasOnlySubstanceUnits="true" id="M_u3hga_XF_c" metaid="_8688a4a6-3274-4c07-b155-4025fa339e4e" name="M_u3hga_XF_c" sboTerm="SBO:0000240">
        <notes>
          <body xmlns="http://www.w3.org/1999/xhtml">
            <p>formula: C25H42N3O18P2</p>
          </body>
        </notes>
      </species>
      <species boundaryCondition="false" compartment="c" constant="false" fbc:charge="0" fbc:chemicalFormula="C10H12N5O10P2" hasOnlySubstanceUnits="true" id="M_adp_c" metaid="_2c5d4c58-1d75-4ae1-885b-ca295055afa8" name="ADP" sboTerm="SBO:0000240">
        <notes>
          <body xmlns="http://www.w3.org/1999/xhtml">
            <p>formula: C10H12N5O10P2</p>
          </body>
        </notes>
      </species>
      <species boundaryCondition="false" compartment="e" constant="false" fbc:charge="0" fbc:chemicalFormula="C7H5O2" hasOnlySubstanceUnits="true" id="M_bz_e" metaid="_50d58e18-184f-4feb-a6bb-b7f585abcda2" name="M_bz_e" sboTerm="SBO:0000240">
        <notes>
          <body xmlns="http://www.w3.org/1999/xhtml">
            <p>formula: C7H5O2</p>
          </body>
        </notes>
      </species>
      <species boundaryCondition="false" compartment="c" constant="false" fbc:charge="0" fbc:chemicalFormula="C71H113N2O18P2" hasOnlySubstanceUnits="true" id="M_unagamu_c" metaid="_9d0cf216-7876-451e-a63a-64554bdc32c4" name="M_unagamu_c" sboTerm="SBO:0000240">
        <notes>
          <body xmlns="http://www.w3.org/1999/xhtml">
            <p>formula: C71H113N2O18P2</p>
          </body>
        </notes>
      </species>
      <species boundaryCondition="false" compartment="e" constant="false" fbc:charge="0" fbc:chemicalFormula="C5H10NO2S" hasOnlySubstanceUnits="true" id="M_met_D_e" metaid="_0c467055-569b-4120-a154-eb8045b1652b" name="M_met_D_e" sboTerm="SBO:0000240">
        <notes>
          <body xmlns="http://www.w3.org/1999/xhtml">
            <p>formula: C5H10NO2S</p>
          </body>
        </notes>
      </species>
      <species boundaryCondition="false" compartment="c" constant="false" fbc:charge="0" fbc:chemicalFormula="C5H10NO2S" hasOnlySubstanceUnits="true" id="M_met_D_c" metaid="_4742ba11-749b-45ba-831f-6756fc3f2680" name="M_met_D_c" sboTerm="SBO:0000240">
        <notes>
          <body xmlns="http://www.w3.org/1999/xhtml">
            <p>formula: C5H10NO2S</p>
          </body>
        </notes>
      </species>
      <species boundaryCondition="false" compartment="c" constant="false" fbc:charge="0" fbc:chemicalFormula="C11H21N2O7PS" hasOnlySubstanceUnits="true" id="M_pan4p_c" metaid="b39ca11a-6517-469c-838a-d90ebfc77437" name="Pantetheine_4__phosphate" sboTerm="SBO:0000240">
        <notes>
          <body xmlns="http://www.w3.org/1999/xhtml">
            <p>formula: C11H21N2O7PS</p>
          </body>
        </notes>
      </species>
      <species boundaryCondition="false" compartment="c" constant="false" fbc:charge="0" fbc:chemicalFormula="C9H11N2O9P" hasOnlySubstanceUnits="true" id="M_ump_c" metaid="_52592ef6-e980-4115-a0ce-3be62c414f22" name="UMP" sboTerm="SBO:0000240">
        <notes>
          <body xmlns="http://www.w3.org/1999/xhtml">
            <p>formula: C9H11N2O9P</p>
          </body>
        </notes>
      </species>
      <species boundaryCondition="false" compartment="p" constant="false" fbc:charge="0" fbc:chemicalFormula="C5H4N4O" hasOnlySubstanceUnits="true" id="M_hxan_p" metaid="_43301271-49c5-439a-b48c-343af7c883ec" name="Hypoxanthine" sboTerm="SBO:0000240">
        <notes>
          <body xmlns="http://www.w3.org/1999/xhtml">
            <p>formula: C5H4N4O</p>
          </body>
        </notes>
      </species>
      <species boundaryCondition="false" compartment="c" constant="false" fbc:charge="0" fbc:chemicalFormula="C8H14NO9P" hasOnlySubstanceUnits="true" id="M_acgam1p_c" metaid="ee099462-057f-40f2-9318-435b77e02ac5" name="N_Acetyl_D_glucosamine_1_phosphate" sboTerm="SBO:0000240">
        <notes>
          <body xmlns="http://www.w3.org/1999/xhtml">
            <p>formula: C8H14NO9P</p>
          </body>
        </notes>
      </species>
      <species boundaryCondition="false" compartment="c" constant="false" fbc:charge="0" fbc:chemicalFormula="C84H149N2O39P2" hasOnlySubstanceUnits="true" id="M_kdo2lipid4HL_XF_c" metaid="_5f10e95f-0f73-4cb4-86f8-a423a42e26b4" name="M_kdo2lipid4HL_XF_c" sboTerm="SBO:0000240">
        <notes>
          <body xmlns="http://www.w3.org/1999/xhtml">
            <p>formula: C84H149N2O39P2</p>
          </body>
        </notes>
      </species>
      <species boundaryCondition="false" compartment="c" constant="false" fbc:charge="0" fbc:chemicalFormula="HR" hasOnlySubstanceUnits="true" id="M_trnasecys_c" metaid="_43e9e8dc-27a9-45c7-a846-a9806ffc5900" name="tRNA_SeCys_" sboTerm="SBO:0000240">
        <notes>
          <body xmlns="http://www.w3.org/1999/xhtml">
            <p>formula: HR</p>
          </body>
        </notes>
      </species>
      <species boundaryCondition="false" compartment="c" constant="false" fbc:charge="0" fbc:chemicalFormula="C16H22N2O15P2" hasOnlySubstanceUnits="true" id="M_dtdp4d6dg_c" metaid="c3c4a7d9-e30f-4081-a77a-b0f5247d5e59" name="dTDP_4_dehydro_6_deoxy_D_glucose" sboTerm="SBO:0000240">
        <notes>
          <body xmlns="http://www.w3.org/1999/xhtml">
            <p>formula: C16H22N2O15P2</p>
          </body>
        </notes>
      </species>
      <species boundaryCondition="false" compartment="c" constant="false" fbc:charge="0" fbc:chemicalFormula="C23H39N2O9PRS" hasOnlySubstanceUnits="true" id="M_3ocddec5eACP_c" metaid="c3249e6e-3844-464e-912b-eaffa32b9b2e" name="3_oxo_cis_dodec_5_enoyl__acyl_carrier_protein_" sboTerm="SBO:0000240">
        <notes>
          <body xmlns="http://www.w3.org/1999/xhtml">
            <p>formula: C23H39N2O9PRS</p>
          </body>
        </notes>
      </species>
      <species boundaryCondition="false" compartment="c" constant="false" fbc:charge="0" fbc:chemicalFormula="C38H56O3" hasOnlySubstanceUnits="true" id="M_2hpmhobq_c" metaid="e92b21fa-04e6-4466-8e88-54b6da43b2ec" name="2_Hexaprenyl_3_methyl_6_methoxy_1_4_benzoquinone" sboTerm="SBO:0000240">
        <notes>
          <body xmlns="http://www.w3.org/1999/xhtml">
            <p>formula: C38H56O3</p>
          </body>
        </notes>
      </species>
      <species boundaryCondition="false" compartment="c" constant="false" fbc:charge="0" fbc:chemicalFormula="C5H10N2O3" hasOnlySubstanceUnits="true" id="M_gln_L_c" metaid="f4a97e17-4cd4-4c44-a820-68d123b6536e" name="L_Glutamine" sboTerm="SBO:0000240">
        <notes>
          <body xmlns="http://www.w3.org/1999/xhtml">
            <p>formula: C5H10N2O3</p>
          </body>
        </notes>
      </species>
      <species boundaryCondition="false" compartment="e" constant="false" fbc:charge="0" fbc:chemicalFormula="C5H10N2O3" hasOnlySubstanceUnits="true" id="M_gln_L_e" metaid="cb3178e8-82df-4bfc-9bd3-2225d4f2deae" name="L_Glutamine" sboTerm="SBO:0000240">
        <notes>
          <body xmlns="http://www.w3.org/1999/xhtml">
            <p>formula: C5H10N2O3</p>
          </body>
        </notes>
      </species>
      <species boundaryCondition="false" compartment="e" constant="false" fbc:charge="0" fbc:chemicalFormula="C18H33O2" hasOnlySubstanceUnits="true" id="M_ocdcea_e" metaid="c49ceefe-cbb1-4c1f-b2c9-7d2be26c1725" name="octadecenoate__n_C18_1_" sboTerm="SBO:0000240">
        <notes>
          <body xmlns="http://www.w3.org/1999/xhtml">
            <p>formula: C18H33O2</p>
          </body>
        </notes>
      </species>
      <species boundaryCondition="false" compartment="c" constant="false" fbc:charge="0" fbc:chemicalFormula="C38H70O10P1" hasOnlySubstanceUnits="true" id="M_pg161_c" metaid="_30287bb9-8205-4e45-936c-6b7ff079fb61" name="Phosphatidylglycerol__dihexadec_9_enoyl__n_C16_1_" sboTerm="SBO:0000240">
        <notes>
          <body xmlns="http://www.w3.org/1999/xhtml">
            <p>formula: C38H70O10P1</p>
          </body>
        </notes>
      </species>
      <species boundaryCondition="false" compartment="c" constant="false" fbc:charge="0" fbc:chemicalFormula="C18H33O2" hasOnlySubstanceUnits="true" id="M_ocdcea_c" metaid="_80627c1f-2ab2-4b5e-b9ee-f3bace1053ad" name="M_ocdcea_c" sboTerm="SBO:0000240">
        <notes>
          <body xmlns="http://www.w3.org/1999/xhtml">
            <p>formula: C18H33O2</p>
          </body>
        </notes>
      </species>
      <species boundaryCondition="false" compartment="c" constant="false" fbc:charge="0" fbc:chemicalFormula="HS2R" hasOnlySubstanceUnits="true" id="M_sufsesh_c" metaid="_8a50d7ae-12e1-458b-bca1-41d50528128f" name="M_sufsesh_c" sboTerm="SBO:0000240">
        <notes>
          <body xmlns="http://www.w3.org/1999/xhtml">
            <p>formula: HS2R</p>
          </body>
        </notes>
      </species>
      <species boundaryCondition="false" compartment="c" constant="false" fbc:charge="0" fbc:chemicalFormula="C21H41O7P1" hasOnlySubstanceUnits="true" id="M_1odecg3p_c" metaid="bc7afb5b-a544-4ac5-b596-28d4f53b5a73" name="1_octadecanoyl_sn_glycerol_3_phosphate" sboTerm="SBO:0000240">
        <notes>
          <body xmlns="http://www.w3.org/1999/xhtml">
            <p>formula: C21H41O7P1</p>
          </body>
        </notes>
      </species>
      <species boundaryCondition="false" compartment="c" constant="false" fbc:charge="0" fbc:chemicalFormula="C10H12N5O10PS" hasOnlySubstanceUnits="true" id="M_aps_c" metaid="e8f644aa-cf4e-4851-9b52-524f55800b88" name="Adenosine_5__phosphosulfate" sboTerm="SBO:0000240">
        <notes>
          <body xmlns="http://www.w3.org/1999/xhtml">
            <p>formula: C10H12N5O10PS</p>
          </body>
        </notes>
      </species>
      <species boundaryCondition="false" compartment="c" constant="false" fbc:charge="0" fbc:chemicalFormula="Cl" hasOnlySubstanceUnits="true" id="M_cl_c" metaid="_460e0853-51f1-4911-9939-66ee68043783" name="Chloride" sboTerm="SBO:0000240">
        <notes>
          <body xmlns="http://www.w3.org/1999/xhtml">
            <p>formula: Cl</p>
          </body>
        </notes>
      </species>
      <species boundaryCondition="false" compartment="e" constant="false" fbc:charge="0" fbc:chemicalFormula="Cu" hasOnlySubstanceUnits="true" id="M_cu2_e" metaid="fa22814a-ff48-4484-925b-60b9d589e426" name="Copper_2_" sboTerm="SBO:0000240">
        <notes>
          <body xmlns="http://www.w3.org/1999/xhtml">
            <p>formula: Cu</p>
          </body>
        </notes>
      </species>
      <species boundaryCondition="false" compartment="p" constant="false" fbc:charge="0" fbc:chemicalFormula="C5H10NO2S" hasOnlySubstanceUnits="true" id="M_met_D_p" metaid="_29bc905d-471c-422d-ac52-fb6b64907c9f" name="M_met_D_p" sboTerm="SBO:0000240">
        <notes>
          <body xmlns="http://www.w3.org/1999/xhtml">
            <p>formula: C5H10NO2S</p>
          </body>
        </notes>
      </species>
      <species boundaryCondition="false" compartment="c" constant="false" fbc:charge="0" fbc:chemicalFormula="Cu" hasOnlySubstanceUnits="true" id="M_cu2_c" metaid="_7f917db6-f623-4384-ae7d-b478ab60e6e9" name="Copper_2_" sboTerm="SBO:0000240">
        <notes>
          <body xmlns="http://www.w3.org/1999/xhtml">
            <p>formula: Cu</p>
          </body>
        </notes>
      </species>
      <species boundaryCondition="false" compartment="c" constant="false" fbc:charge="0" fbc:chemicalFormula="C5H4N4O" hasOnlySubstanceUnits="true" id="M_hxan_c" metaid="d2e6ca98-7ed8-4c5b-9b61-fdd33de2e076" name="Hypoxanthine" sboTerm="SBO:0000240">
        <notes>
          <body xmlns="http://www.w3.org/1999/xhtml">
            <p>formula: C5H4N4O</p>
          </body>
        </notes>
      </species>
      <species boundaryCondition="false" compartment="c" constant="false" fbc:charge="0" fbc:chemicalFormula="C33H54N7O17P3S" hasOnlySubstanceUnits="true" id="M_ddcacoa_c" metaid="_108bae10-3aa7-4e54-955e-3f76398c8f5c" name="Dodecanoyl_CoA__n_C12_0CoA_" sboTerm="SBO:0000240">
        <notes>
          <body xmlns="http://www.w3.org/1999/xhtml">
            <p>formula: C33H54N7O17P3S</p>
          </body>
        </notes>
      </species>
      <species boundaryCondition="false" compartment="p" constant="false" fbc:charge="0" fbc:chemicalFormula="C38H70O10P1" hasOnlySubstanceUnits="true" id="M_pg161_p" metaid="_40f2b6ec-e609-48b0-a490-7f91812458f9" name="Phosphatidylglycerol__dihexadec_9_enoyl__n_C16_1_" sboTerm="SBO:0000240">
        <notes>
          <body xmlns="http://www.w3.org/1999/xhtml">
            <p>formula: C38H70O10P1</p>
          </body>
        </notes>
      </species>
      <species boundaryCondition="false" compartment="p" constant="false" fbc:charge="0" fbc:chemicalFormula="C5H10N2O3" hasOnlySubstanceUnits="true" id="M_gln_L_p" metaid="_11575be7-e27d-4ba4-b151-c5045e19fccd" name="L_Glutamine" sboTerm="SBO:0000240">
        <notes>
          <body xmlns="http://www.w3.org/1999/xhtml">
            <p>formula: C5H10N2O3</p>
          </body>
        </notes>
      </species>
      <species boundaryCondition="false" compartment="p" constant="false" fbc:charge="0" fbc:chemicalFormula="Cu" hasOnlySubstanceUnits="true" id="M_cu2_p" metaid="_4a0f9fdb-ba9d-4617-b1f5-84637d786267" name="Copper_2_" sboTerm="SBO:0000240">
        <notes>
          <body xmlns="http://www.w3.org/1999/xhtml">
            <p>formula: Cu</p>
          </body>
        </notes>
      </species>
      <species boundaryCondition="false" compartment="p" constant="false" fbc:charge="0" fbc:chemicalFormula="C18H33O2" hasOnlySubstanceUnits="true" id="M_ocdcea_p" metaid="accd4a8b-5987-440e-a077-9adbb463d0ea" name="octadecenoate__n_C18_1_" sboTerm="SBO:0000240">
        <notes>
          <body xmlns="http://www.w3.org/1999/xhtml">
            <p>formula: C18H33O2</p>
          </body>
        </notes>
      </species>
      <species boundaryCondition="false" compartment="e" constant="false" fbc:charge="0" fbc:chemicalFormula="C5H4N4O" hasOnlySubstanceUnits="true" id="M_hxan_e" metaid="aad41c36-39a2-4627-9de3-54ebb9a099c0" name="Hypoxanthine" sboTerm="SBO:0000240">
        <notes>
          <body xmlns="http://www.w3.org/1999/xhtml">
            <p>formula: C5H4N4O</p>
          </body>
        </notes>
      </species>
      <species boundaryCondition="false" compartment="c" constant="false" fbc:charge="0" fbc:chemicalFormula="C29H55N2O8PRS" hasOnlySubstanceUnits="true" id="M_ocdcaACP_c" metaid="a99cb6e9-3d7b-4418-8e12-3e3eadb5e4ac" name="Octadecanoyl_ACP__n_C18_0ACP_" sboTerm="SBO:0000240">
        <notes>
          <body xmlns="http://www.w3.org/1999/xhtml">
            <p>formula: C29H55N2O8PRS</p>
          </body>
        </notes>
      </species>
      <species boundaryCondition="false" compartment="c" constant="false" fbc:charge="0" fbc:chemicalFormula="C40H67N3O15P2" hasOnlySubstanceUnits="true" id="M_cdpdtdec7eg_c" metaid="cfed38fb-a6aa-4c04-925b-a8ddecbef47f" name="CDP_1_2_ditetradec_7_enoylglycerol" sboTerm="SBO:0000240">
        <notes>
          <body xmlns="http://www.w3.org/1999/xhtml">
            <p>formula: C40H67N3O15P2</p>
          </body>
        </notes>
      </species>
      <species boundaryCondition="false" compartment="c" constant="false" fbc:charge="0" fbc:chemicalFormula="C3H4O7P" hasOnlySubstanceUnits="true" id="M_2pg_c" metaid="e70b8811-d6b0-4409-805b-b6cb4cbcc792" name="D_Glycerate_2_phosphate" sboTerm="SBO:0000240">
        <notes>
          <body xmlns="http://www.w3.org/1999/xhtml">
            <p>formula: C3H4O7P</p>
          </body>
        </notes>
      </species>
      <species boundaryCondition="false" compartment="c" constant="false" fbc:charge="0" fbc:chemicalFormula="C15H22N2O17P2" hasOnlySubstanceUnits="true" id="M_udpgal_c" metaid="ca9477b5-955c-4986-8dda-a59e550e5e7a" name="UDPgalactose" sboTerm="SBO:0000240">
        <notes>
          <body xmlns="http://www.w3.org/1999/xhtml">
            <p>formula: C15H22N2O17P2</p>
          </body>
        </notes>
      </species>
      <species boundaryCondition="false" compartment="c" constant="false" fbc:charge="0" fbc:chemicalFormula="C17H29N2O10PRS" hasOnlySubstanceUnits="true" id="M_gmeACP_c" metaid="ddead12e-825c-49d7-aabf-988f35133766" name="Glutaryl__acyl_carrier_protein__methyl_ester" sboTerm="SBO:0000240">
        <notes>
          <body xmlns="http://www.w3.org/1999/xhtml">
            <p>formula: C17H29N2O10PRS</p>
          </body>
        </notes>
      </species>
      <species boundaryCondition="false" compartment="p" constant="false" fbc:charge="0" fbc:chemicalFormula="C6H12O6" hasOnlySubstanceUnits="true" id="M_inost_p" metaid="bdbe4468-697b-4df1-8745-7da05a39e022" name="myo_Inositol" sboTerm="SBO:0000240">
        <notes>
          <body xmlns="http://www.w3.org/1999/xhtml">
            <p>formula: C6H12O6</p>
          </body>
        </notes>
      </species>
      <species boundaryCondition="false" compartment="c" constant="false" fbc:charge="0" fbc:chemicalFormula="C42H81N1O10P1" hasOnlySubstanceUnits="true" id="M_ps180_c" metaid="_8df23e87-1dbe-4a1a-aad2-a2499978d7bb" name="phosphatidylserine__dioctadecanoyl__n_C18_0_" sboTerm="SBO:0000240">
        <notes>
          <body xmlns="http://www.w3.org/1999/xhtml">
            <p>formula: C42H81N1O10P1</p>
          </body>
        </notes>
      </species>
      <species boundaryCondition="false" compartment="c" constant="false" fbc:charge="0" fbc:chemicalFormula="C5H6N2O2" hasOnlySubstanceUnits="true" id="M_thym_c" metaid="_78dcf97b-b64a-4383-8155-483beeb01f07" name="Thymine" sboTerm="SBO:0000240">
        <notes>
          <body xmlns="http://www.w3.org/1999/xhtml">
            <p>formula: C5H6N2O2</p>
          </body>
        </notes>
      </species>
      <species boundaryCondition="false" compartment="c" constant="false" fbc:charge="0" fbc:chemicalFormula="C11H12NO6P" hasOnlySubstanceUnits="true" id="M_3ig3p_c" metaid="_4794eeab-2b3a-4e86-947e-a3668dd50e19" name="C___3_Indolyl__glycerol_3_phosphate" sboTerm="SBO:0000240">
        <notes>
          <body xmlns="http://www.w3.org/1999/xhtml">
            <p>formula: C11H12NO6P</p>
          </body>
        </notes>
      </species>
      <species boundaryCondition="false" compartment="c" constant="false" fbc:charge="0" fbc:chemicalFormula="C39H64N7O17P3S" hasOnlySubstanceUnits="true" id="M_odecoa_c" metaid="_09cf7336-e84b-4f05-badd-7be76bcbabe8" name="Octadecenoyl_CoA__n_C18_1CoA_" sboTerm="SBO:0000240">
        <notes>
          <body xmlns="http://www.w3.org/1999/xhtml">
            <p>formula: C39H64N7O17P3S</p>
          </body>
        </notes>
      </species>
      <species boundaryCondition="false" compartment="c" constant="false" fbc:charge="0" fbc:chemicalFormula="C10H16N3O6S" hasOnlySubstanceUnits="true" id="M_gthrd_c" metaid="_6d318b97-a47e-49aa-87cc-3ad6fb676344" name="Reduced_glutathione" sboTerm="SBO:0000240">
        <notes>
          <body xmlns="http://www.w3.org/1999/xhtml">
            <p>formula: C10H16N3O6S</p>
          </body>
        </notes>
      </species>
      <species boundaryCondition="false" compartment="c" constant="false" fbc:charge="0" fbc:chemicalFormula="H4O2S10Fe4R" hasOnlySubstanceUnits="true" id="M_sufbcd_4fe4s_c" metaid="ef85ce8a-599c-49c2-b934-52d0e2f16d6c" name="M_sufbcd_4fe4s_c" sboTerm="SBO:0000240">
        <notes>
          <body xmlns="http://www.w3.org/1999/xhtml">
            <p>formula: H4O2S10Fe4R</p>
          </body>
        </notes>
      </species>
      <species boundaryCondition="false" compartment="p" constant="false" fbc:charge="0" fbc:chemicalFormula="C68H104N12O38" hasOnlySubstanceUnits="true" id="M_murein3p3p_p" metaid="_9933264b-e15a-4ed1-a4f0-f4fc7c227565" name="two_linked_disacharide_tripeptide_murein_units__uncrosslinked__middle_of_chain_" sboTerm="SBO:0000240">
        <notes>
          <body xmlns="http://www.w3.org/1999/xhtml">
            <p>formula: C68H104N12O38</p>
          </body>
        </notes>
      </species>
      <species boundaryCondition="false" compartment="c" constant="false" fbc:charge="0" fbc:chemicalFormula="C17H31O7P1" hasOnlySubstanceUnits="true" id="M_1tdec7eg3p_c" metaid="ab977643-263a-4a03-a254-bb852121a6e2" name="1_tetradec_7_enoyl_sn_glycerol_3_phosphate" sboTerm="SBO:0000240">
        <notes>
          <body xmlns="http://www.w3.org/1999/xhtml">
            <p>formula: C17H31O7P1</p>
          </body>
        </notes>
      </species>
      <species boundaryCondition="false" compartment="e" constant="false" fbc:charge="0" fbc:chemicalFormula="C4H9NO2" hasOnlySubstanceUnits="true" id="M_4abut_e" metaid="_83f27303-75f4-4d6e-8ac2-28eeb19db871" name="4_Aminobutanoate" sboTerm="SBO:0000240">
        <notes>
          <body xmlns="http://www.w3.org/1999/xhtml">
            <p>formula: C4H9NO2</p>
          </body>
        </notes>
      </species>
      <species boundaryCondition="false" compartment="c" constant="false" fbc:charge="0" fbc:chemicalFormula="C5H9NO3" hasOnlySubstanceUnits="true" id="M_5aop_c" metaid="a32ed875-f60f-4312-961c-01fc0b55d16b" name="5_Amino_4_oxopentanoate" sboTerm="SBO:0000240">
        <notes>
          <body xmlns="http://www.w3.org/1999/xhtml">
            <p>formula: C5H9NO3</p>
          </body>
        </notes>
      </species>
      <species boundaryCondition="false" compartment="p" constant="false" fbc:charge="0" fbc:chemicalFormula="C5H6N2O2" hasOnlySubstanceUnits="true" id="M_thym_p" metaid="b8c96569-55bb-4c39-bfb6-94c7bdf53eda" name="M_thym_p" sboTerm="SBO:0000240">
        <notes>
          <body xmlns="http://www.w3.org/1999/xhtml">
            <p>formula: C5H6N2O2</p>
          </body>
        </notes>
      </species>
      <species boundaryCondition="false" compartment="e" constant="false" fbc:charge="0" fbc:chemicalFormula="CH4O1" hasOnlySubstanceUnits="true" id="M_meoh_e" metaid="a3aecd07-6bf3-464b-8ac1-bdd59da7f49e" name="Methanol" sboTerm="SBO:0000240">
        <notes>
          <body xmlns="http://www.w3.org/1999/xhtml">
            <p>formula: CH4O1</p>
          </body>
        </notes>
      </species>
      <species boundaryCondition="false" compartment="c" constant="false" fbc:charge="0" fbc:chemicalFormula="CH4O1" hasOnlySubstanceUnits="true" id="M_meoh_c" metaid="_9890bb12-45ac-4f4d-a19a-fc811557ae3c" name="Methanol" sboTerm="SBO:0000240">
        <notes>
          <body xmlns="http://www.w3.org/1999/xhtml">
            <p>formula: CH4O1</p>
          </body>
        </notes>
      </species>
      <species boundaryCondition="false" compartment="c" constant="false" fbc:charge="0" fbc:chemicalFormula="C10H13N5O3" hasOnlySubstanceUnits="true" id="M_dad_2_c" metaid="_90683926-b866-41fe-80c1-98babccbacf6" name="Deoxyadenosine" sboTerm="SBO:0000240">
        <notes>
          <body xmlns="http://www.w3.org/1999/xhtml">
            <p>formula: C10H13N5O3</p>
          </body>
        </notes>
      </species>
      <species boundaryCondition="false" compartment="c" constant="false" fbc:charge="0" fbc:chemicalFormula="C42H78O10P1" hasOnlySubstanceUnits="true" id="M_pg181_c" metaid="_8f92af48-2761-440e-9022-9d3fa1cbc681" name="Phosphatidylglycerol__dioctadec_11_enoyl__n_C18_1_" sboTerm="SBO:0000240">
        <notes>
          <body xmlns="http://www.w3.org/1999/xhtml">
            <p>formula: C42H78O10P1</p>
          </body>
        </notes>
      </species>
      <species boundaryCondition="false" compartment="c" constant="false" fbc:charge="0" fbc:chemicalFormula="C4H9NO2" hasOnlySubstanceUnits="true" id="M_4abut_c" metaid="b71769b5-a14b-48f8-91d0-88bb3d343059" name="4_Aminobutanoate" sboTerm="SBO:0000240">
        <notes>
          <body xmlns="http://www.w3.org/1999/xhtml">
            <p>formula: C4H9NO2</p>
          </body>
        </notes>
      </species>
      <species boundaryCondition="false" compartment="e" constant="false" fbc:charge="0" fbc:chemicalFormula="C5H6N2O2" hasOnlySubstanceUnits="true" id="M_thym_e" metaid="_7f85071a-6a4f-43db-9823-8a031f2c7d41" name="M_thym_e" sboTerm="SBO:0000240">
        <notes>
          <body xmlns="http://www.w3.org/1999/xhtml">
            <p>formula: C5H6N2O2</p>
          </body>
        </notes>
      </species>
      <species boundaryCondition="false" compartment="c" constant="false" fbc:charge="0" fbc:chemicalFormula="C19H33N2O11PRS" hasOnlySubstanceUnits="true" id="M_hpmeACP_c" metaid="_94c28444-1421-443a-aba2-0691b5acec37" name="3_Hydroxypimeloyl__acyl_carrier_protein__methyl_ester" sboTerm="SBO:0000240">
        <notes>
          <body xmlns="http://www.w3.org/1999/xhtml">
            <p>formula: C19H33N2O11PRS</p>
          </body>
        </notes>
      </species>
      <species boundaryCondition="false" compartment="p" constant="false" fbc:charge="0" fbc:chemicalFormula="C74H112N14O39" hasOnlySubstanceUnits="true" id="M_murein4px4p_p" metaid="eeb327c2-4345-4f36-91b1-60518942ab25" name="two_disacharide_linked_murein_units__tetrapeptide_corsslinked_tetrapeptide__A2pm__D_ala___middle_of_chain_" sboTerm="SBO:0000240">
        <notes>
          <body xmlns="http://www.w3.org/1999/xhtml">
            <p>formula: C74H112N14O39</p>
          </body>
        </notes>
      </species>
      <species boundaryCondition="false" compartment="p" constant="false" fbc:charge="0" fbc:chemicalFormula="C4H9NO2" hasOnlySubstanceUnits="true" id="M_4abut_p" metaid="_7bbf70a8-f779-47ec-a17e-4c489edf91d3" name="4_Aminobutanoate" sboTerm="SBO:0000240">
        <notes>
          <body xmlns="http://www.w3.org/1999/xhtml">
            <p>formula: C4H9NO2</p>
          </body>
        </notes>
      </species>
      <species boundaryCondition="false" compartment="p" constant="false" fbc:charge="0" fbc:chemicalFormula="CH4O1" hasOnlySubstanceUnits="true" id="M_meoh_p" metaid="d5cde6e6-4478-4de3-a0a9-0fef3954603c" name="Methanol" sboTerm="SBO:0000240">
        <notes>
          <body xmlns="http://www.w3.org/1999/xhtml">
            <p>formula: CH4O1</p>
          </body>
        </notes>
      </species>
      <species boundaryCondition="false" compartment="p" constant="false" fbc:charge="0" fbc:chemicalFormula="C42H78O10P1" hasOnlySubstanceUnits="true" id="M_pg181_p" metaid="_12290258-af5c-47c1-979d-c45053f67323" name="Phosphatidylglycerol__dioctadec_11_enoyl__n_C18_1_" sboTerm="SBO:0000240">
        <notes>
          <body xmlns="http://www.w3.org/1999/xhtml">
            <p>formula: C42H78O10P1</p>
          </body>
        </notes>
      </species>
      <species boundaryCondition="false" compartment="c" constant="false" fbc:charge="0" fbc:chemicalFormula="C21H37N2O8PRS" hasOnlySubstanceUnits="true" id="M_tdec2eACP_c" metaid="b40796b5-d9da-41e2-8108-7ab4fac80089" name="trans_Dec_2_enoyl__acyl_carrier_protein_" sboTerm="SBO:0000240">
        <notes>
          <body xmlns="http://www.w3.org/1999/xhtml">
            <p>formula: C21H37N2O8PRS</p>
          </body>
        </notes>
      </species>
      <species boundaryCondition="false" compartment="c" constant="false" fbc:charge="0" fbc:chemicalFormula="C47H72O2" hasOnlySubstanceUnits="true" id="M_2omph_c" metaid="_50c8fd8a-0b8d-4b9d-9f3f-7e73939896c7" name="2_Octaprenyl_6_methoxyphenol" sboTerm="SBO:0000240">
        <notes>
          <body xmlns="http://www.w3.org/1999/xhtml">
            <p>formula: C47H72O2</p>
          </body>
        </notes>
      </species>
      <species boundaryCondition="false" compartment="c" constant="false" fbc:charge="0" fbc:chemicalFormula="C21H33N7O13P2S" hasOnlySubstanceUnits="true" id="M_dpcoa_c" metaid="_2114affe-c062-4904-a403-daf62352e50a" name="Dephospho_CoA" sboTerm="SBO:0000240">
        <notes>
          <body xmlns="http://www.w3.org/1999/xhtml">
            <p>formula: C21H33N7O13P2S</p>
          </body>
        </notes>
      </species>
      <species boundaryCondition="false" compartment="p" constant="false" fbc:charge="0" fbc:chemicalFormula="K" hasOnlySubstanceUnits="true" id="M_k_p" metaid="_215c8043-9dff-438d-a258-cec5f2bc47ac" name="potassium" sboTerm="SBO:0000240">
        <notes>
          <body xmlns="http://www.w3.org/1999/xhtml">
            <p>formula: K</p>
          </body>
        </notes>
      </species>
      <species boundaryCondition="false" compartment="c" constant="false" fbc:charge="0" fbc:chemicalFormula="C7H5NO4" hasOnlySubstanceUnits="true" id="M_23dhdp_c" metaid="_752884b5-3ccf-4ce5-b928-ef740b225ab0" name="2_3_Dihydrodipicolinate" sboTerm="SBO:0000240">
        <notes>
          <body xmlns="http://www.w3.org/1999/xhtml">
            <p>formula: C7H5NO4</p>
          </body>
        </notes>
      </species>
      <species boundaryCondition="false" compartment="p" constant="false" fbc:charge="0" fbc:chemicalFormula="C12H22O11" hasOnlySubstanceUnits="true" id="M_lcts_p" metaid="f961f514-f854-4ab7-a243-2b378a11a89f" name="M_lcts_p" sboTerm="SBO:0000240">
        <notes>
          <body xmlns="http://www.w3.org/1999/xhtml">
            <p>formula: C12H22O11</p>
          </body>
        </notes>
      </species>
      <species boundaryCondition="false" compartment="c" constant="false" fbc:charge="0" fbc:chemicalFormula="C11H15N5O3S" hasOnlySubstanceUnits="true" id="M_5mta_c" metaid="cbac2a4e-49f7-48a8-9add-029ce811ba89" name="5_Methylthioadenosine" sboTerm="SBO:0000240">
        <notes>
          <body xmlns="http://www.w3.org/1999/xhtml">
            <p>formula: C11H15N5O3S</p>
          </body>
        </notes>
      </species>
      <species boundaryCondition="false" compartment="c" constant="false" fbc:charge="0" fbc:chemicalFormula="C42H77O13P2" hasOnlySubstanceUnits="true" id="M_pgp181_c" metaid="_5f9ad7b0-8d3c-43cf-8a33-90e1eb710e57" name="Phosphatidylglycerophosphate__dioctadec_11_enoyl__n_C18_1_" sboTerm="SBO:0000240">
        <notes>
          <body xmlns="http://www.w3.org/1999/xhtml">
            <p>formula: C42H77O13P2</p>
          </body>
        </notes>
      </species>
      <species boundaryCondition="false" compartment="c" constant="false" fbc:charge="0" fbc:chemicalFormula="C12H16N4O7P2S" hasOnlySubstanceUnits="true" id="M_thmpp_c" metaid="_30903d62-892f-48e3-a1c0-6b6a72280043" name="Thiamine_diphosphate" sboTerm="SBO:0000240">
        <notes>
          <body xmlns="http://www.w3.org/1999/xhtml">
            <p>formula: C12H16N4O7P2S</p>
          </body>
        </notes>
      </species>
      <species boundaryCondition="false" compartment="c" constant="false" fbc:charge="0" fbc:chemicalFormula="C10H12N5O7P" hasOnlySubstanceUnits="true" id="M_amp_c" metaid="_4fe6c29c-fecf-470c-be2a-a9bcf8656833" name="AMP" sboTerm="SBO:0000240">
        <notes>
          <body xmlns="http://www.w3.org/1999/xhtml">
            <p>formula: C10H12N5O7P</p>
          </body>
        </notes>
      </species>
      <species boundaryCondition="false" compartment="c" constant="false" fbc:charge="0" fbc:chemicalFormula="C31H60O5" hasOnlySubstanceUnits="true" id="M_12dgr140_c" metaid="_7e1e6be4-b6d5-4044-b0b9-2f04b2bea97a" name="1_2_Diacyl_sn_glycerol__ditetradecanoyl__n_C14_0_" sboTerm="SBO:0000240">
        <notes>
          <body xmlns="http://www.w3.org/1999/xhtml">
            <p>formula: C31H60O5</p>
          </body>
        </notes>
      </species>
      <species boundaryCondition="false" compartment="c" constant="false" fbc:charge="0" fbc:chemicalFormula="C3H7NO2R" hasOnlySubstanceUnits="true" id="M_sertrna_c" metaid="_81f93249-c898-454e-98bd-866ce601f5ba" name="L_Seryl_tRNA_Ser_" sboTerm="SBO:0000240">
        <notes>
          <body xmlns="http://www.w3.org/1999/xhtml">
            <p>formula: C3H7NO2R</p>
          </body>
        </notes>
      </species>
      <species boundaryCondition="false" compartment="c" constant="false" fbc:charge="0" fbc:chemicalFormula="C27H33N9O15P2" hasOnlySubstanceUnits="true" id="M_fadh2_c" metaid="_4041656b-e412-49f4-b816-7600ed0651ee" name="Flavin_adenine_dinucleotide_reduced" sboTerm="SBO:0000240">
        <notes>
          <body xmlns="http://www.w3.org/1999/xhtml">
            <p>formula: C27H33N9O15P2</p>
          </body>
        </notes>
      </species>
      <species boundaryCondition="false" compartment="c" constant="false" fbc:charge="0" fbc:chemicalFormula="C12H22O11" hasOnlySubstanceUnits="true" id="M_lcts_c" metaid="_37a5c5d2-2f41-4400-b1e7-bcba04bb38d5" name="M_lcts_c" sboTerm="SBO:0000240">
        <notes>
          <body xmlns="http://www.w3.org/1999/xhtml">
            <p>formula: C12H22O11</p>
          </body>
        </notes>
      </species>
      <species boundaryCondition="false" compartment="c" constant="false" fbc:charge="0" fbc:chemicalFormula="C9H12N5O13P3" hasOnlySubstanceUnits="true" id="M_ahdt_c" metaid="_5035af71-197d-41f9-aa74-443f3358baaf" name="2_Amino_4_hydroxy_6__erythro_1_2_3_trihydroxypropyl_dihydropteridine_triphosphate" sboTerm="SBO:0000240">
        <notes>
          <body xmlns="http://www.w3.org/1999/xhtml">
            <p>formula: C9H12N5O13P3</p>
          </body>
        </notes>
      </species>
      <species boundaryCondition="false" compartment="c" constant="false" fbc:charge="0" fbc:chemicalFormula="C9H11N2O14P3" hasOnlySubstanceUnits="true" id="M_dutp_c" metaid="_80fe83ce-be12-4f96-a6f6-a17511a22de4" name="dUTP" sboTerm="SBO:0000240">
        <notes>
          <body xmlns="http://www.w3.org/1999/xhtml">
            <p>formula: C9H11N2O14P3</p>
          </body>
        </notes>
      </species>
      <species boundaryCondition="false" compartment="c" constant="false" fbc:charge="0" fbc:chemicalFormula="C21H37N2O9PRS" hasOnlySubstanceUnits="true" id="M_3odecACP_c" metaid="a34c0d26-e907-4875-baf3-7229d06e1f16" name="3_Oxodecanoyl__acyl_carrier_protein_" sboTerm="SBO:0000240">
        <notes>
          <body xmlns="http://www.w3.org/1999/xhtml">
            <p>formula: C21H37N2O9PRS</p>
          </body>
        </notes>
      </species>
      <species boundaryCondition="false" compartment="c" constant="false" fbc:charge="0" fbc:chemicalFormula="C6H13NO8P" hasOnlySubstanceUnits="true" id="M_gam6p_c" metaid="f0da3ccb-33da-4fb1-ac90-d48b92df0746" name="D_Glucosamine_6_phosphate" sboTerm="SBO:0000240">
        <notes>
          <body xmlns="http://www.w3.org/1999/xhtml">
            <p>formula: C6H13NO8P</p>
          </body>
        </notes>
      </species>
      <species boundaryCondition="false" compartment="p" constant="false" fbc:charge="0" fbc:chemicalFormula="C42H77O13P2" hasOnlySubstanceUnits="true" id="M_pgp181_p" metaid="af1769b8-8aed-4c2c-a532-e2aab8ffd559" name="Phosphatidylglycerophosphate__dioctadec_11_enoyl__n_C18_1_" sboTerm="SBO:0000240">
        <notes>
          <body xmlns="http://www.w3.org/1999/xhtml">
            <p>formula: C42H77O13P2</p>
          </body>
        </notes>
      </species>
      <species boundaryCondition="false" compartment="c" constant="false" fbc:charge="0" fbc:chemicalFormula="C15H21N5O15P2" hasOnlySubstanceUnits="true" id="M_prfp_c" metaid="fa867997-62a0-40f2-99a3-cf71a1fa8319" name="1__5_Phosphoribosyl__5___5_phosphoribosylamino_methylideneamino_imidazole_4_carboxamide" sboTerm="SBO:0000240">
        <notes>
          <body xmlns="http://www.w3.org/1999/xhtml">
            <p>formula: C15H21N5O15P2</p>
          </body>
        </notes>
      </species>
      <species boundaryCondition="false" compartment="c" constant="false" fbc:charge="0" fbc:chemicalFormula="C4H4O4" hasOnlySubstanceUnits="true" id="M_succ_c" metaid="_474e6990-28d1-4ec8-9f01-356e9e7060cd" name="Succinate" sboTerm="SBO:0000240">
        <notes>
          <body xmlns="http://www.w3.org/1999/xhtml">
            <p>formula: C4H4O4</p>
          </body>
        </notes>
      </species>
      <species boundaryCondition="false" compartment="p" constant="false" fbc:charge="0" fbc:chemicalFormula="C6H13NO8P" hasOnlySubstanceUnits="true" id="M_g3ps_p" metaid="_4f51406a-ef1b-4d16-9d37-94c2adea606c" name="Glycerophosphoserine" sboTerm="SBO:0000240">
        <notes>
          <body xmlns="http://www.w3.org/1999/xhtml">
            <p>formula: C6H13NO8P</p>
          </body>
        </notes>
      </species>
      <species boundaryCondition="false" compartment="p" constant="false" fbc:charge="0" fbc:chemicalFormula="C4H4O4" hasOnlySubstanceUnits="true" id="M_succ_p" metaid="_37f6347d-7051-42e9-a560-40c4bf52c173" name="Succinate" sboTerm="SBO:0000240">
        <notes>
          <body xmlns="http://www.w3.org/1999/xhtml">
            <p>formula: C4H4O4</p>
          </body>
        </notes>
      </species>
      <species boundaryCondition="false" compartment="p" constant="false" fbc:charge="0" fbc:chemicalFormula="C6H12O6" hasOnlySubstanceUnits="true" id="M_gal_p" metaid="fa6238b5-6319-4f16-8851-65f593e11a36" name="D_Galactose" sboTerm="SBO:0000240">
        <notes>
          <body xmlns="http://www.w3.org/1999/xhtml">
            <p>formula: C6H12O6</p>
          </body>
        </notes>
      </species>
      <species boundaryCondition="false" compartment="e" constant="false" fbc:charge="0" fbc:chemicalFormula="C10H16N3O6S" hasOnlySubstanceUnits="true" id="M_gthrd_e" metaid="f6eae696-19ab-4dd8-af09-37528a564931" name="Reduced_glutathione" sboTerm="SBO:0000240">
        <notes>
          <body xmlns="http://www.w3.org/1999/xhtml">
            <p>formula: C10H16N3O6S</p>
          </body>
        </notes>
      </species>
      <species boundaryCondition="false" compartment="p" constant="false" fbc:charge="0" fbc:chemicalFormula="C10H16N3O6S" hasOnlySubstanceUnits="true" id="M_gthrd_p" metaid="a9635167-b7c7-4115-a2fa-95aa4914a33b" name="Reduced_glutathione" sboTerm="SBO:0000240">
        <notes>
          <body xmlns="http://www.w3.org/1999/xhtml">
            <p>formula: C10H16N3O6S</p>
          </body>
        </notes>
      </species>
      <species boundaryCondition="false" compartment="c" constant="false" fbc:charge="0" fbc:chemicalFormula="C63H116N2O29P2" hasOnlySubstanceUnits="true" id="M_hlipidA_XF_c" metaid="cde26a11-d4db-4032-a434-28c5ec93113f" name="M_hlipidA_XF_c" sboTerm="SBO:0000240">
        <notes>
          <body xmlns="http://www.w3.org/1999/xhtml">
            <p>formula: C63H116N2O29P2</p>
          </body>
        </notes>
      </species>
      <species boundaryCondition="false" compartment="c" constant="false" fbc:charge="0" fbc:chemicalFormula="C31H50N7O17P3S" hasOnlySubstanceUnits="true" id="M_dcacoa_c" metaid="_793f8d72-7a4d-47d7-98e2-bcbb112cd0b2" name="Decanoyl_CoA__n_C10_0CoA_" sboTerm="SBO:0000240">
        <notes>
          <body xmlns="http://www.w3.org/1999/xhtml">
            <p>formula: C31H50N7O17P3S</p>
          </body>
        </notes>
      </species>
      <species boundaryCondition="false" compartment="c" constant="false" fbc:charge="0" fbc:chemicalFormula="C6H12O6" hasOnlySubstanceUnits="true" id="M_gal_c" metaid="_9ba9d16d-988a-4711-970f-57a94cce6ea5" name="D_Galactose" sboTerm="SBO:0000240">
        <notes>
          <body xmlns="http://www.w3.org/1999/xhtml">
            <p>formula: C6H12O6</p>
          </body>
        </notes>
      </species>
      <species boundaryCondition="false" compartment="e" constant="false" fbc:charge="0" fbc:chemicalFormula="C6H12O6" hasOnlySubstanceUnits="true" id="M_gal_e" metaid="_52e47f01-5ef5-4afe-bfda-be27bfeca562" name="D_Galactose" sboTerm="SBO:0000240">
        <notes>
          <body xmlns="http://www.w3.org/1999/xhtml">
            <p>formula: C6H12O6</p>
          </body>
        </notes>
      </species>
      <species boundaryCondition="false" compartment="c" constant="false" fbc:charge="0" fbc:chemicalFormula="K" hasOnlySubstanceUnits="true" id="M_k_c" metaid="_232f0d8c-8b0a-4749-a7ca-5d12734bd206" name="potassium" sboTerm="SBO:0000240">
        <notes>
          <body xmlns="http://www.w3.org/1999/xhtml">
            <p>formula: K</p>
          </body>
        </notes>
      </species>
      <species boundaryCondition="false" compartment="c" constant="false" fbc:charge="0" fbc:chemicalFormula="C4H5O3" hasOnlySubstanceUnits="true" id="M_2obut_c" metaid="ee189109-cd3b-4543-81a6-b72eefb96c9d" name="2_Oxobutanoate" sboTerm="SBO:0000240">
        <notes>
          <body xmlns="http://www.w3.org/1999/xhtml">
            <p>formula: C4H5O3</p>
          </body>
        </notes>
      </species>
      <species boundaryCondition="false" compartment="c" constant="false" fbc:charge="0" fbc:chemicalFormula="C6H13NO8P" hasOnlySubstanceUnits="true" id="M_g3ps_c" metaid="_40067cd7-167d-4fba-a233-0883aa18794d" name="Glycerophosphoserine" sboTerm="SBO:0000240">
        <notes>
          <body xmlns="http://www.w3.org/1999/xhtml">
            <p>formula: C6H13NO8P</p>
          </body>
        </notes>
      </species>
      <species boundaryCondition="false" compartment="c" constant="false" fbc:charge="0" fbc:chemicalFormula="C4H5N3O" hasOnlySubstanceUnits="true" id="M_csn_c" metaid="_0a157836-f6dd-476a-b4fb-6fe5231d5451" name="Cytosine" sboTerm="SBO:0000240">
        <notes>
          <body xmlns="http://www.w3.org/1999/xhtml">
            <p>formula: C4H5N3O</p>
          </body>
        </notes>
      </species>
      <species boundaryCondition="false" compartment="e" constant="false" fbc:charge="0" fbc:chemicalFormula="K" hasOnlySubstanceUnits="true" id="M_k_e" metaid="_806bd4c5-c3bb-413a-bf66-963a22bfb2f4" name="potassium" sboTerm="SBO:0000240">
        <notes>
          <body xmlns="http://www.w3.org/1999/xhtml">
            <p>formula: K</p>
          </body>
        </notes>
      </species>
      <species boundaryCondition="false" compartment="e" constant="false" fbc:charge="0" fbc:chemicalFormula="C6H13NO8P" hasOnlySubstanceUnits="true" id="M_g3ps_e" metaid="_9df4095e-2177-43b9-b941-0114c6f850c6" name="Glycerophosphoserine" sboTerm="SBO:0000240">
        <notes>
          <body xmlns="http://www.w3.org/1999/xhtml">
            <p>formula: C6H13NO8P</p>
          </body>
        </notes>
      </species>
      <species boundaryCondition="false" compartment="c" constant="false" fbc:charge="0" fbc:chemicalFormula="C5H9O7P2" hasOnlySubstanceUnits="true" id="M_ipdp_c" metaid="_57069a2f-f263-4d87-b32a-03f2a90a3ce3" name="Isopentenyl_diphosphate" sboTerm="SBO:0000240">
        <notes>
          <body xmlns="http://www.w3.org/1999/xhtml">
            <p>formula: C5H9O7P2</p>
          </body>
        </notes>
      </species>
      <species boundaryCondition="false" compartment="c" constant="false" fbc:charge="0" fbc:chemicalFormula="C13H23N2O8PRS" hasOnlySubstanceUnits="true" id="M_acACP_c" metaid="_7a08b1a3-ec7b-4b70-acd9-8907b1ab9e9f" name="Acetyl_ACP" sboTerm="SBO:0000240">
        <notes>
          <body xmlns="http://www.w3.org/1999/xhtml">
            <p>formula: C13H23N2O8PRS</p>
          </body>
        </notes>
      </species>
      <species boundaryCondition="false" compartment="p" constant="false" fbc:charge="0" fbc:chemicalFormula="C111H167N21O58" hasOnlySubstanceUnits="true" id="M_murein4px4px4p_p" metaid="_7034283c-795d-4c7c-8dd9-c73ebfa3af89" name="three_disacharide_linked_murein_units__tetrapeptide_crosslinked_tetrapeptide__A2pm__D_ala____tetrapeptide_corsslinked_tetrapeptide__A2pm__D_ala____middle_of_chain_" sboTerm="SBO:0000240">
        <notes>
          <body xmlns="http://www.w3.org/1999/xhtml">
            <p>formula: C111H167N21O58</p>
          </body>
        </notes>
      </species>
      <species boundaryCondition="false" compartment="c" constant="false" fbc:charge="0" fbc:chemicalFormula="C49H54FeN4O6" hasOnlySubstanceUnits="true" id="M_hemeA_1_c" metaid="_8dafc607-8c60-4144-bb61-e69d7933af41" name="M_hemeA_1_c" sboTerm="SBO:0000240">
        <notes>
          <body xmlns="http://www.w3.org/1999/xhtml">
            <p>formula: C49H54FeN4O6</p>
          </body>
        </notes>
      </species>
      <species boundaryCondition="false" compartment="c" constant="false" fbc:charge="0" fbc:chemicalFormula="C3H6O3" hasOnlySubstanceUnits="true" id="M_glyald_c" metaid="_99315983-b783-4d15-a64c-bb7c50508372" name="D_Glyceraldehyde" sboTerm="SBO:0000240">
        <notes>
          <body xmlns="http://www.w3.org/1999/xhtml">
            <p>formula: C3H6O3</p>
          </body>
        </notes>
      </species>
      <species boundaryCondition="false" compartment="e" constant="false" fbc:charge="0" fbc:chemicalFormula="C4H4O5" hasOnlySubstanceUnits="true" id="M_mal_D_e" metaid="_3f836984-888d-442d-a80d-124ea9653d5e" name="M_mal_D_e" sboTerm="SBO:0000240">
        <notes>
          <body xmlns="http://www.w3.org/1999/xhtml">
            <p>formula: C4H4O5</p>
          </body>
        </notes>
      </species>
      <species boundaryCondition="false" compartment="e" constant="false" fbc:charge="0" fbc:chemicalFormula="C3H6O3" hasOnlySubstanceUnits="true" id="M_glyald_e" metaid="_52131b8a-027f-4a1b-b1dc-4307a0d9d7c4" name="M_glyald_e" sboTerm="SBO:0000240">
        <notes>
          <body xmlns="http://www.w3.org/1999/xhtml">
            <p>formula: C3H6O3</p>
          </body>
        </notes>
      </species>
      <species boundaryCondition="false" compartment="p" constant="false" fbc:charge="0" fbc:chemicalFormula="HCO3" hasOnlySubstanceUnits="true" id="M_hco3_p" metaid="_73857529-3fa7-459d-b32c-74dc47eeba72" name="M_hco3_p" sboTerm="SBO:0000240">
        <notes>
          <body xmlns="http://www.w3.org/1999/xhtml">
            <p>formula: HCO3</p>
          </body>
        </notes>
      </species>
      <species boundaryCondition="false" compartment="p" constant="false" fbc:charge="0" fbc:chemicalFormula="C4H4O5" hasOnlySubstanceUnits="true" id="M_mal_D_p" metaid="b66491f9-b558-456f-84fe-f45205b1a417" name="M_mal_D_p" sboTerm="SBO:0000240">
        <notes>
          <body xmlns="http://www.w3.org/1999/xhtml">
            <p>formula: C4H4O5</p>
          </body>
        </notes>
      </species>
      <species boundaryCondition="false" compartment="c" constant="false" fbc:charge="0" fbc:chemicalFormula="C10H16N3O6SSe" hasOnlySubstanceUnits="true" id="M_gslnt_c" metaid="f5b6bdf7-9148-4ce7-bd50-24127c890289" name="M_gslnt_c" sboTerm="SBO:0000240">
        <notes>
          <body xmlns="http://www.w3.org/1999/xhtml">
            <p>formula: C10H16N3O6SSe</p>
          </body>
        </notes>
      </species>
      <species boundaryCondition="false" compartment="c" constant="false" fbc:charge="0" fbc:chemicalFormula="C7H5N5O" hasOnlySubstanceUnits="true" id="M_preq0_c" metaid="b309cee8-6e97-4114-96bd-93c5d0ba25cb" name="7_cyano_7_carbaguanine" sboTerm="SBO:0000240">
        <notes>
          <body xmlns="http://www.w3.org/1999/xhtml">
            <p>formula: C7H5N5O</p>
          </body>
        </notes>
      </species>
      <species boundaryCondition="false" compartment="c" constant="false" fbc:charge="0" fbc:chemicalFormula="C4H4O5" hasOnlySubstanceUnits="true" id="M_mal_D_c" metaid="_458861eb-3197-4592-90fe-ca6bd9aa0f88" name="M_mal_D_c" sboTerm="SBO:0000240">
        <notes>
          <body xmlns="http://www.w3.org/1999/xhtml">
            <p>formula: C4H4O5</p>
          </body>
        </notes>
      </species>
      <species boundaryCondition="false" compartment="c" constant="false" fbc:charge="0" fbc:chemicalFormula="C6H9O9P" hasOnlySubstanceUnits="true" id="M_6pgl_c" metaid="ee88dbde-4073-4637-b00b-0767b52d584b" name="6_phospho_D_glucono_1_5_lactone" sboTerm="SBO:0000240">
        <notes>
          <body xmlns="http://www.w3.org/1999/xhtml">
            <p>formula: C6H9O9P</p>
          </body>
        </notes>
      </species>
      <species boundaryCondition="false" compartment="c" constant="false" fbc:charge="0" fbc:chemicalFormula="C6H3O6" hasOnlySubstanceUnits="true" id="M_acon_C_c" metaid="_983551f4-31f2-4080-ae0b-846e98ef4a74" name="cis_Aconitate" sboTerm="SBO:0000240">
        <notes>
          <body xmlns="http://www.w3.org/1999/xhtml">
            <p>formula: C6H3O6</p>
          </body>
        </notes>
      </species>
      <species boundaryCondition="false" compartment="c" constant="false" fbc:charge="0" fbc:chemicalFormula="C5H11NO3S" hasOnlySubstanceUnits="true" id="M_metsox_R_L_c" metaid="ed0f82b6-0a1a-4986-a913-e2835731af7d" name="L_methionine_R_sulfoxide" sboTerm="SBO:0000240">
        <notes>
          <body xmlns="http://www.w3.org/1999/xhtml">
            <p>formula: C5H11NO3S</p>
          </body>
        </notes>
      </species>
      <species boundaryCondition="false" compartment="c" constant="false" fbc:charge="0" fbc:chemicalFormula="C4H8N2O2R" hasOnlySubstanceUnits="true" id="M_asntrna_c" metaid="ee82cb7d-b294-4e8f-bcbd-9d89b010173f" name="L_Asparaginyl_tRNA_Asn_" sboTerm="SBO:0000240">
        <notes>
          <body xmlns="http://www.w3.org/1999/xhtml">
            <p>formula: C4H8N2O2R</p>
          </body>
        </notes>
      </species>
      <species boundaryCondition="false" compartment="e" constant="false" fbc:charge="0" fbc:chemicalFormula="C5H11NO3S" hasOnlySubstanceUnits="true" id="M_metsox_R_L_e" metaid="d6df6cfa-f5fd-4e6a-bb9f-54c0f495e3fd" name="M_metsox_R_L_e" sboTerm="SBO:0000240">
        <notes>
          <body xmlns="http://www.w3.org/1999/xhtml">
            <p>formula: C5H11NO3S</p>
          </body>
        </notes>
      </species>
      <species boundaryCondition="false" compartment="c" constant="false" fbc:charge="0" fbc:chemicalFormula="C13H18N4O6" hasOnlySubstanceUnits="true" id="M_dmlz_c" metaid="cb34b92e-e342-4791-b821-d9e212d8605d" name="6_7_Dimethyl_8__1_D_ribityl_lumazine" sboTerm="SBO:0000240">
        <notes>
          <body xmlns="http://www.w3.org/1999/xhtml">
            <p>formula: C13H18N4O6</p>
          </body>
        </notes>
      </species>
      <species boundaryCondition="false" compartment="e" constant="false" fbc:charge="0" fbc:chemicalFormula="Zn" hasOnlySubstanceUnits="true" id="M_zn2_e" metaid="_4a556ba2-0ee3-43e7-a4f8-7546de1ffafa" name="Zinc" sboTerm="SBO:0000240">
        <notes>
          <body xmlns="http://www.w3.org/1999/xhtml">
            <p>formula: Zn</p>
          </body>
        </notes>
      </species>
      <species boundaryCondition="false" compartment="c" constant="false" fbc:charge="0" fbc:chemicalFormula="C9H7O4" hasOnlySubstanceUnits="true" id="M_34hpp_c" metaid="c9300efc-7e75-456f-b6a3-aea4c65b139d" name="3__4_Hydroxyphenyl_pyruvate" sboTerm="SBO:0000240">
        <notes>
          <body xmlns="http://www.w3.org/1999/xhtml">
            <p>formula: C9H7O4</p>
          </body>
        </notes>
      </species>
      <species boundaryCondition="false" compartment="p" constant="false" fbc:charge="0" fbc:chemicalFormula="RCu11" hasOnlySubstanceUnits="true" id="M_11cu2s_CopA_p" metaid="_997bc6c2-f19f-44e1-b525-322eb1f375bb" name="Protein_CopA_bounded_to_11_atoms_of_copper" sboTerm="SBO:0000240">
        <notes>
          <body xmlns="http://www.w3.org/1999/xhtml">
            <p>formula: RCu11</p>
          </body>
        </notes>
      </species>
      <species boundaryCondition="false" compartment="c" constant="false" fbc:charge="0" fbc:chemicalFormula="Zn" hasOnlySubstanceUnits="true" id="M_zn2_c" metaid="_1fb155a7-e27d-4f0f-8fb7-10e208dcab56" name="Zinc" sboTerm="SBO:0000240">
        <notes>
          <body xmlns="http://www.w3.org/1999/xhtml">
            <p>formula: Zn</p>
          </body>
        </notes>
      </species>
      <species boundaryCondition="false" compartment="c" constant="false" fbc:charge="0" fbc:chemicalFormula="C8H12NO6" hasOnlySubstanceUnits="true" id="M_suchms_c" metaid="_3f394db0-1c6a-4775-9589-e5b9a86fe816" name="M_suchms_c" sboTerm="SBO:0000240">
        <notes>
          <body xmlns="http://www.w3.org/1999/xhtml">
            <p>formula: C8H12NO6</p>
          </body>
        </notes>
      </species>
      <species boundaryCondition="false" compartment="p" constant="false" fbc:charge="0" fbc:chemicalFormula="Zn" hasOnlySubstanceUnits="true" id="M_zn2_p" metaid="_3f542a6b-e6f5-429b-a313-c9d62a9fe0c9" name="Zinc" sboTerm="SBO:0000240">
        <notes>
          <body xmlns="http://www.w3.org/1999/xhtml">
            <p>formula: Zn</p>
          </body>
        </notes>
      </species>
      <species boundaryCondition="false" compartment="c" constant="false" fbc:charge="0" fbc:chemicalFormula="C6H7N2O5P" hasOnlySubstanceUnits="true" id="M_imacp_c" metaid="aabf93be-f89c-4836-a9ec-ea62f62bbbc9" name="3__Imidazol_4_yl__2_oxopropyl_phosphate" sboTerm="SBO:0000240">
        <notes>
          <body xmlns="http://www.w3.org/1999/xhtml">
            <p>formula: C6H7N2O5P</p>
          </body>
        </notes>
      </species>
      <species boundaryCondition="false" compartment="e" constant="false" fbc:charge="0" hasOnlySubstanceUnits="true" id="M_na1_e" metaid="_83d73a25-8317-4dca-910b-370f23535b9c" name="Sodium" sboTerm="SBO:0000240"/>
      <species boundaryCondition="false" compartment="c" constant="false" fbc:charge="0" fbc:chemicalFormula="C4H7N4O4" hasOnlySubstanceUnits="true" id="M_alltt_c" metaid="eee9822b-fa76-413e-9f94-233797c284c6" name="Allantoate" sboTerm="SBO:0000240">
        <notes>
          <body xmlns="http://www.w3.org/1999/xhtml">
            <p>formula: C4H7N4O4</p>
          </body>
        </notes>
      </species>
      <species boundaryCondition="false" compartment="c" constant="false" fbc:charge="0" hasOnlySubstanceUnits="true" id="M_na1_c" metaid="_4c0b1829-431b-453e-a0be-2f3caf81bfe3" name="Sodium" sboTerm="SBO:0000240"/>
      <species boundaryCondition="false" compartment="c" constant="false" fbc:charge="0" fbc:chemicalFormula="C8H13O8" hasOnlySubstanceUnits="true" id="M_kdo_c" metaid="_83255d96-44c0-4eac-9047-d321d1883508" name="3_Deoxy_D_manno_2_octulosonate" sboTerm="SBO:0000240">
        <notes>
          <body xmlns="http://www.w3.org/1999/xhtml">
            <p>formula: C8H13O8</p>
          </body>
        </notes>
      </species>
      <species boundaryCondition="false" compartment="c" constant="false" fbc:charge="0" fbc:chemicalFormula="C4H9NO4" hasOnlySubstanceUnits="true" id="M_4hthr_c" metaid="_2f970658-3405-49d2-827e-cda31ac3c580" name="M_4hthr_c" sboTerm="SBO:0000240">
        <notes>
          <body xmlns="http://www.w3.org/1999/xhtml">
            <p>formula: C4H9NO4</p>
          </body>
        </notes>
      </species>
      <species boundaryCondition="false" compartment="c" constant="false" fbc:charge="0" fbc:chemicalFormula="C19H37O7P" hasOnlySubstanceUnits="true" id="M_1hdecg3p_c" metaid="e94be5d7-f496-4f2a-8593-3bcfc9c2d1ce" name="1_hexadecanoyl_sn_glycerol_3_phosphate" sboTerm="SBO:0000240">
        <notes>
          <body xmlns="http://www.w3.org/1999/xhtml">
            <p>formula: C19H37O7P</p>
          </body>
        </notes>
      </species>
      <species boundaryCondition="false" compartment="p" constant="false" fbc:charge="0" hasOnlySubstanceUnits="true" id="M_na1_p" metaid="_67530b6e-a8f1-458c-b939-90f3fc424138" name="Sodium" sboTerm="SBO:0000240"/>
      <species boundaryCondition="false" compartment="c" constant="false" fbc:charge="0" fbc:chemicalFormula="C23H41N2O8PRS" hasOnlySubstanceUnits="true" id="M_cddec5eACP_c" metaid="_7d9bf15a-c064-4218-a701-d71b4206b45f" name="cis_dodec_5_enoyl__acyl_carrier_protein___n_C12_1_" sboTerm="SBO:0000240">
        <notes>
          <body xmlns="http://www.w3.org/1999/xhtml">
            <p>formula: C23H41N2O8PRS</p>
          </body>
        </notes>
      </species>
      <species boundaryCondition="false" compartment="c" constant="false" fbc:charge="0" fbc:chemicalFormula="C9H15NO8P" hasOnlySubstanceUnits="true" id="M_4ppan_c" metaid="_32fb951f-9d39-48a0-bf99-b42cd73fcf37" name="D_4__Phosphopantothenate" sboTerm="SBO:0000240">
        <notes>
          <body xmlns="http://www.w3.org/1999/xhtml">
            <p>formula: C9H15NO8P</p>
          </body>
        </notes>
      </species>
      <species boundaryCondition="false" compartment="c" constant="false" fbc:charge="0" fbc:chemicalFormula="C14H18N2O16P2" hasOnlySubstanceUnits="true" id="M_udp4kp_c" metaid="_267c7469-631b-4806-b114-f73873b2ca8f" name="UDP_4_keto_pentose" sboTerm="SBO:0000240">
        <notes>
          <body xmlns="http://www.w3.org/1999/xhtml">
            <p>formula: C14H18N2O16P2</p>
          </body>
        </notes>
      </species>
      <species boundaryCondition="false" compartment="c" constant="false" fbc:charge="0" fbc:chemicalFormula="C11H12NO8" hasOnlySubstanceUnits="true" id="M_sl2a6o_c" metaid="c53714e9-99bf-443b-a309-9745c89bcdac" name="N_Succinyl_2_L_amino_6_oxoheptanedioate" sboTerm="SBO:0000240">
        <notes>
          <body xmlns="http://www.w3.org/1999/xhtml">
            <p>formula: C11H12NO8</p>
          </body>
        </notes>
      </species>
      <species boundaryCondition="false" compartment="c" constant="false" fbc:charge="0" fbc:chemicalFormula="C10H12N5O7P" hasOnlySubstanceUnits="true" id="M_dgmp_c" metaid="_88eff2be-703f-4c42-9026-2053283954d6" name="dGMP" sboTerm="SBO:0000240">
        <notes>
          <body xmlns="http://www.w3.org/1999/xhtml">
            <p>formula: C10H12N5O7P</p>
          </body>
        </notes>
      </species>
      <species boundaryCondition="false" compartment="p" constant="false" fbc:charge="0" fbc:chemicalFormula="C5H11NO3S" hasOnlySubstanceUnits="true" id="M_metsox_R_L_p" metaid="_1a7ecca6-839c-43db-a508-6bb4abbdeec9" name="M_metsox_R_L_p" sboTerm="SBO:0000240">
        <notes>
          <body xmlns="http://www.w3.org/1999/xhtml">
            <p>formula: C5H11NO3S</p>
          </body>
        </notes>
      </species>
      <species boundaryCondition="false" compartment="c" constant="false" fbc:charge="0" fbc:chemicalFormula="C39H76O5" hasOnlySubstanceUnits="true" id="M_12dgr180_c" metaid="_912e1495-951c-4316-88ef-1f633ce29a60" name="1_2_Diacyl_sn_glycerol__dioctadecanoyl__n_C18_0_" sboTerm="SBO:0000240">
        <notes>
          <body xmlns="http://www.w3.org/1999/xhtml">
            <p>formula: C39H76O5</p>
          </body>
        </notes>
      </species>
      <species boundaryCondition="false" compartment="c" constant="false" fbc:charge="0" fbc:chemicalFormula="C9H16N4O6" hasOnlySubstanceUnits="true" id="M_4r5au_c" metaid="f669c91e-8061-44ca-aa0c-0aa962f5d915" name="4__1_D_Ribitylamino__5_aminouracil" sboTerm="SBO:0000240">
        <notes>
          <body xmlns="http://www.w3.org/1999/xhtml">
            <p>formula: C9H16N4O6</p>
          </body>
        </notes>
      </species>
      <species boundaryCondition="false" compartment="c" constant="false" fbc:charge="0" fbc:chemicalFormula="C6H13NOR" hasOnlySubstanceUnits="true" id="M_iletrna_c" metaid="_6b19678e-6701-474f-9abc-29755a992a42" name="L_Isoleucyl_tRNA_Ile_" sboTerm="SBO:0000240">
        <notes>
          <body xmlns="http://www.w3.org/1999/xhtml">
            <p>formula: C6H13NOR</p>
          </body>
        </notes>
      </species>
      <species boundaryCondition="false" compartment="c" constant="false" fbc:charge="0" fbc:chemicalFormula="C25H35N7O19P3S" hasOnlySubstanceUnits="true" id="M_succoa_c" metaid="_09209ea9-8108-4d26-8459-40fe64cf3fb6" name="Succinyl_CoA" sboTerm="SBO:0000240">
        <notes>
          <body xmlns="http://www.w3.org/1999/xhtml">
            <p>formula: C25H35N7O19P3S</p>
          </body>
        </notes>
      </species>
      <species boundaryCondition="false" compartment="p" constant="false" fbc:charge="0" fbc:chemicalFormula="C39H76O5" hasOnlySubstanceUnits="true" id="M_12dgr180_p" metaid="_00a128f5-2674-4f2d-8a4c-aeb6c8a5bc36" name="M_12dgr180_p" sboTerm="SBO:0000240">
        <notes>
          <body xmlns="http://www.w3.org/1999/xhtml">
            <p>formula: C39H76O5</p>
          </body>
        </notes>
      </species>
      <species boundaryCondition="false" compartment="e" constant="false" fbc:charge="0" fbc:chemicalFormula="C6H12O6" hasOnlySubstanceUnits="true" id="M_inost_e" metaid="_75ad0a0a-5032-4e7e-bb14-0333fceb16a6" name="myo_Inositol" sboTerm="SBO:0000240">
        <notes>
          <body xmlns="http://www.w3.org/1999/xhtml">
            <p>formula: C6H12O6</p>
          </body>
        </notes>
      </species>
      <species boundaryCondition="false" compartment="c" constant="false" fbc:charge="0" fbc:chemicalFormula="C20H24N10O22P5" hasOnlySubstanceUnits="true" id="M_ap5a_c" metaid="_84f0382a-a19e-4f6c-9e95-ad5376ac7502" name="P1_P5_Bis_5__adenosyl__pentaphosphate" sboTerm="SBO:0000240">
        <notes>
          <body xmlns="http://www.w3.org/1999/xhtml">
            <p>formula: C20H24N10O22P5</p>
          </body>
        </notes>
      </species>
      <species boundaryCondition="false" compartment="c" constant="false" fbc:charge="0" fbc:chemicalFormula="C6H12O6" hasOnlySubstanceUnits="true" id="M_inost_c" metaid="de6efc63-7434-4c4c-ae58-746a80de0478" name="myo_Inositol" sboTerm="SBO:0000240">
        <notes>
          <body xmlns="http://www.w3.org/1999/xhtml">
            <p>formula: C6H12O6</p>
          </body>
        </notes>
      </species>
      <species boundaryCondition="false" compartment="c" constant="false" fbc:charge="0" fbc:chemicalFormula="C23H43N2O9PRS" hasOnlySubstanceUnits="true" id="M_3hddecACP_c" metaid="_80a29bd8-d2b9-471b-bb2b-956596ab1831" name="R__3_Hydroxydodecanoyl__acyl_carrier_protein_" sboTerm="SBO:0000240">
        <notes>
          <body xmlns="http://www.w3.org/1999/xhtml">
            <p>formula: C23H43N2O9PRS</p>
          </body>
        </notes>
      </species>
      <species boundaryCondition="false" compartment="c" constant="false" fbc:charge="0" fbc:chemicalFormula="C20H24N7O6" hasOnlySubstanceUnits="true" id="M_5mthf_c" metaid="d2df0672-3e3e-4352-aada-dde3e5ab2c86" name="5_Methyltetrahydrofolate" sboTerm="SBO:0000240">
        <notes>
          <body xmlns="http://www.w3.org/1999/xhtml">
            <p>formula: C20H24N7O6</p>
          </body>
        </notes>
      </species>
      <species boundaryCondition="false" compartment="p" constant="false" fbc:charge="0" fbc:chemicalFormula="C3H6O3" hasOnlySubstanceUnits="true" id="M_glyald_p" metaid="_61ea2ba8-0f32-4126-96e8-4b79cae44de2" name="M_glyald_p" sboTerm="SBO:0000240">
        <notes>
          <body xmlns="http://www.w3.org/1999/xhtml">
            <p>formula: C3H6O3</p>
          </body>
        </notes>
      </species>
      <species boundaryCondition="false" compartment="c" constant="false" fbc:charge="0" fbc:chemicalFormula="HCO3" hasOnlySubstanceUnits="true" id="M_hco3_c" metaid="f323515f-6b4d-4f7b-9856-3eefd33b670e" name="Bicarbonate" sboTerm="SBO:0000240">
        <notes>
          <body xmlns="http://www.w3.org/1999/xhtml">
            <p>formula: HCO3</p>
          </body>
        </notes>
      </species>
      <species boundaryCondition="false" compartment="c" constant="false" fbc:charge="0" fbc:chemicalFormula="C7H14N2O8P" hasOnlySubstanceUnits="true" id="M_gar_c" metaid="fd54baee-ee54-4189-b660-6d95f5456c1b" name="N1__5_Phospho_D_ribosyl_glycinamide" sboTerm="SBO:0000240">
        <notes>
          <body xmlns="http://www.w3.org/1999/xhtml">
            <p>formula: C7H14N2O8P</p>
          </body>
        </notes>
      </species>
      <species boundaryCondition="false" compartment="e" constant="false" fbc:charge="0" fbc:chemicalFormula="HCO3" hasOnlySubstanceUnits="true" id="M_hco3_e" metaid="_61d939b1-ed1f-43ce-9e03-a4c08e8bc887" name="M_hco3_e" sboTerm="SBO:0000240">
        <notes>
          <body xmlns="http://www.w3.org/1999/xhtml">
            <p>formula: HCO3</p>
          </body>
        </notes>
      </species>
      <species boundaryCondition="false" compartment="c" constant="false" fbc:charge="0" fbc:chemicalFormula="C15H27N2O9PRS" hasOnlySubstanceUnits="true" id="M_3haACP_c" metaid="_033de923-3d72-446f-8bf6-1ceeaf457028" name="3R__3_Hydroxyacyl__acyl_carrier_protein_" sboTerm="SBO:0000240">
        <notes>
          <body xmlns="http://www.w3.org/1999/xhtml">
            <p>formula: C15H27N2O9PRS</p>
          </body>
        </notes>
      </species>
      <species boundaryCondition="false" compartment="c" constant="false" fbc:charge="0" fbc:chemicalFormula="C3H6O3" hasOnlySubstanceUnits="true" id="M_dha_c" metaid="a0bfad08-cbfb-4f6d-806f-0f4ff1765afa" name="M_dha_c" sboTerm="SBO:0000240">
        <notes>
          <body xmlns="http://www.w3.org/1999/xhtml">
            <p>formula: C3H6O3</p>
          </body>
        </notes>
      </species>
      <species boundaryCondition="false" compartment="e" constant="false" fbc:charge="0" fbc:chemicalFormula="C7H12O6" hasOnlySubstanceUnits="true" id="M_quin_e" metaid="bd99a476-4b2e-4522-a3e4-6f25d1489e01" name="M_quin_e" sboTerm="SBO:0000240">
        <notes>
          <body xmlns="http://www.w3.org/1999/xhtml">
            <p>formula: C7H12O6</p>
          </body>
        </notes>
      </species>
      <species boundaryCondition="false" compartment="p" constant="false" fbc:charge="0" fbc:chemicalFormula="C10H13N5O4" hasOnlySubstanceUnits="true" id="M_adn_p" metaid="_7d39ad76-0d65-4592-89a3-0c21f052f029" name="Adenosine" sboTerm="SBO:0000240">
        <notes>
          <body xmlns="http://www.w3.org/1999/xhtml">
            <p>formula: C10H13N5O4</p>
          </body>
        </notes>
      </species>
      <species boundaryCondition="false" compartment="c" constant="false" fbc:charge="0" fbc:chemicalFormula="CH4N2O" hasOnlySubstanceUnits="true" id="M_urea_c" metaid="_77223863-1562-4b4d-8f6e-dd771c950861" name="Urea" sboTerm="SBO:0000240">
        <notes>
          <body xmlns="http://www.w3.org/1999/xhtml">
            <p>formula: CH4N2O</p>
          </body>
        </notes>
      </species>
      <species boundaryCondition="false" compartment="c" constant="false" fbc:charge="0" fbc:chemicalFormula="C9H21N2O2" hasOnlySubstanceUnits="true" id="M_dann_c" metaid="_2352f11e-ba6f-4ddd-a073-d343b40a6112" name="7_8_Diaminononanoate" sboTerm="SBO:0000240">
        <notes>
          <body xmlns="http://www.w3.org/1999/xhtml">
            <p>formula: C9H21N2O2</p>
          </body>
        </notes>
      </species>
      <species boundaryCondition="false" compartment="c" constant="false" fbc:charge="0" fbc:chemicalFormula="C3H7NO3" hasOnlySubstanceUnits="true" id="M_ser_D_c" metaid="aeb53456-a522-4845-a201-588cd0c2e42a" name="D_Serine" sboTerm="SBO:0000240">
        <notes>
          <body xmlns="http://www.w3.org/1999/xhtml">
            <p>formula: C3H7NO3</p>
          </body>
        </notes>
      </species>
      <species boundaryCondition="false" compartment="c" constant="false" fbc:charge="0" fbc:chemicalFormula="C44H75N3O15P2" hasOnlySubstanceUnits="true" id="M_cdpdhdec9eg_c" metaid="_43d30dbe-5f11-4ef3-953f-e8f9ea4f67b2" name="CDP_1_2_dihexadec_9_enoylglycerol" sboTerm="SBO:0000240">
        <notes>
          <body xmlns="http://www.w3.org/1999/xhtml">
            <p>formula: C44H75N3O15P2</p>
          </body>
        </notes>
      </species>
      <species boundaryCondition="false" compartment="p" constant="false" fbc:charge="0" fbc:chemicalFormula="C7H12O6" hasOnlySubstanceUnits="true" id="M_quin_p" metaid="_8fc5fa9f-9288-4b97-99a7-dff2a6505342" name="M_quin_p" sboTerm="SBO:0000240">
        <notes>
          <body xmlns="http://www.w3.org/1999/xhtml">
            <p>formula: C7H12O6</p>
          </body>
        </notes>
      </species>
      <species boundaryCondition="false" compartment="c" constant="false" fbc:charge="0" fbc:chemicalFormula="C11H16N2O7" hasOnlySubstanceUnits="true" id="M_sl26da_c" metaid="_41ef3c64-c064-4cd4-92ed-418079560801" name="N_Succinyl_LL_2_6_diaminoheptanedioate" sboTerm="SBO:0000240">
        <notes>
          <body xmlns="http://www.w3.org/1999/xhtml">
            <p>formula: C11H16N2O7</p>
          </body>
        </notes>
      </species>
      <species boundaryCondition="false" compartment="c" constant="false" fbc:charge="0" fbc:chemicalFormula="C6H10O3S" hasOnlySubstanceUnits="true" id="M_dhmtp_c" metaid="ac881e6e-fec6-4756-b044-e561c508a25e" name="M_dhmtp_c" sboTerm="SBO:0000240">
        <notes>
          <body xmlns="http://www.w3.org/1999/xhtml">
            <p>formula: C6H10O3S</p>
          </body>
        </notes>
      </species>
      <species boundaryCondition="false" compartment="c" constant="false" fbc:charge="0" fbc:chemicalFormula="C35H68O5" hasOnlySubstanceUnits="true" id="M_12dgr160_c" metaid="_0afbc90f-9b1c-452c-8ad7-a4429280ce87" name="1_2_Diacyl_sn_glycerol__dihexadecanoyl__n_C16_0_" sboTerm="SBO:0000240">
        <notes>
          <body xmlns="http://www.w3.org/1999/xhtml">
            <p>formula: C35H68O5</p>
          </body>
        </notes>
      </species>
      <species boundaryCondition="false" compartment="c" constant="false" fbc:charge="0" fbc:chemicalFormula="C5H11NO3S" hasOnlySubstanceUnits="true" id="M_metsox_S_L_c" metaid="_16643f8f-c679-4729-9aa3-9f1f5f62564f" name="L_Methionine_Sulfoxide" sboTerm="SBO:0000240">
        <notes>
          <body xmlns="http://www.w3.org/1999/xhtml">
            <p>formula: C5H11NO3S</p>
          </body>
        </notes>
      </species>
      <species boundaryCondition="false" compartment="c" constant="false" fbc:charge="0" fbc:chemicalFormula="C6H11O4" hasOnlySubstanceUnits="true" id="M_23dhmp_c" metaid="c4a26a7f-7396-4c9b-b382-953bea50f73f" name="R__2_3_Dihydroxy_3_methylpentanoate" sboTerm="SBO:0000240">
        <notes>
          <body xmlns="http://www.w3.org/1999/xhtml">
            <p>formula: C6H11O4</p>
          </body>
        </notes>
      </species>
      <species boundaryCondition="false" compartment="e" constant="false" fbc:charge="0" fbc:chemicalFormula="C5H11NO3S" hasOnlySubstanceUnits="true" id="M_metsox_S_L_e" metaid="_49986ea5-6b53-4473-b693-50ce26c6e9e8" name="M_metsox_S_L_e" sboTerm="SBO:0000240">
        <notes>
          <body xmlns="http://www.w3.org/1999/xhtml">
            <p>formula: C5H11NO3S</p>
          </body>
        </notes>
      </species>
      <species boundaryCondition="false" compartment="p" constant="false" fbc:charge="0" fbc:chemicalFormula="CH4N2O" hasOnlySubstanceUnits="true" id="M_urea_p" metaid="_43c3bda0-062b-47b6-a12b-f30f608bbe0d" name="Urea" sboTerm="SBO:0000240">
        <notes>
          <body xmlns="http://www.w3.org/1999/xhtml">
            <p>formula: CH4N2O</p>
          </body>
        </notes>
      </species>
      <species boundaryCondition="false" compartment="c" constant="false" fbc:charge="0" fbc:chemicalFormula="C31H55O8P1" hasOnlySubstanceUnits="true" id="M_pa141_c" metaid="c188f9da-a9ab-4218-9ddf-0a1bf83e6f7c" name="1_2_ditetradec_7_enoyl_sn_glycerol_3_phosphate" sboTerm="SBO:0000240">
        <notes>
          <body xmlns="http://www.w3.org/1999/xhtml">
            <p>formula: C31H55O8P1</p>
          </body>
        </notes>
      </species>
      <species boundaryCondition="false" compartment="c" constant="false" fbc:charge="0" fbc:chemicalFormula="C4H6NO3R" hasOnlySubstanceUnits="true" id="M_asptrna_c" metaid="_1bc00e1f-f2fd-4a62-9bba-e097ba867cb0" name="L_Aspartyl_tRNA_Asp_" sboTerm="SBO:0000240">
        <notes>
          <body xmlns="http://www.w3.org/1999/xhtml">
            <p>formula: C4H6NO3R</p>
          </body>
        </notes>
      </species>
      <species boundaryCondition="false" compartment="c" constant="false" fbc:charge="0" fbc:chemicalFormula="C5H7O3" hasOnlySubstanceUnits="true" id="M_3mob_c" metaid="_026bee60-b896-4ae9-ac99-18069021688d" name="3_Methyl_2_oxobutanoate" sboTerm="SBO:0000240">
        <notes>
          <body xmlns="http://www.w3.org/1999/xhtml">
            <p>formula: C5H7O3</p>
          </body>
        </notes>
      </species>
      <species boundaryCondition="false" compartment="c" constant="false" fbc:charge="0" fbc:chemicalFormula="C9H12N5O7P" hasOnlySubstanceUnits="true" id="M_dhpmp_c" metaid="f228857b-3f2f-4b3f-83ca-0044dd00329f" name="M_dhpmp_c" sboTerm="SBO:0000240">
        <notes>
          <body xmlns="http://www.w3.org/1999/xhtml">
            <p>formula: C9H12N5O7P</p>
          </body>
        </notes>
      </species>
      <species boundaryCondition="false" compartment="c" constant="false" fbc:charge="0" fbc:chemicalFormula="C17H25N5O16P2" hasOnlySubstanceUnits="true" id="M_adphep_LD_c" metaid="_043aff48-157c-40a7-820d-8b79c5d4c269" name="ADP_L_glycero_D_manno_heptose" sboTerm="SBO:0000240">
        <notes>
          <body xmlns="http://www.w3.org/1999/xhtml">
            <p>formula: C17H25N5O16P2</p>
          </body>
        </notes>
      </species>
      <species boundaryCondition="false" compartment="c" constant="false" fbc:charge="0" fbc:chemicalFormula="C14H27O2" hasOnlySubstanceUnits="true" id="M_ttdca_c" metaid="_8193484f-1f9f-4cde-8c77-a264ef32b72c" name="tetradecanoate__n_C14_0_" sboTerm="SBO:0000240">
        <notes>
          <body xmlns="http://www.w3.org/1999/xhtml">
            <p>formula: C14H27O2</p>
          </body>
        </notes>
      </species>
      <species boundaryCondition="false" compartment="c" constant="false" fbc:charge="0" fbc:chemicalFormula="C5H10O5" hasOnlySubstanceUnits="true" id="M_xylu_L_c" metaid="_9ea7f04a-68b4-4f04-b027-8a9a1d987e35" name="M_xylu_L_c" sboTerm="SBO:0000240">
        <notes>
          <body xmlns="http://www.w3.org/1999/xhtml">
            <p>formula: C5H10O5</p>
          </body>
        </notes>
      </species>
      <species boundaryCondition="false" compartment="e" constant="false" fbc:charge="0" fbc:chemicalFormula="C14H27O2" hasOnlySubstanceUnits="true" id="M_ttdca_e" metaid="_85bf543c-dbf3-40b8-aec0-f8867d1a9759" name="tetradecanoate__n_C14_0_" sboTerm="SBO:0000240">
        <notes>
          <body xmlns="http://www.w3.org/1999/xhtml">
            <p>formula: C14H27O2</p>
          </body>
        </notes>
      </species>
      <species boundaryCondition="false" compartment="p" constant="false" fbc:charge="0" fbc:chemicalFormula="C31H55O8P1" hasOnlySubstanceUnits="true" id="M_pa141_p" metaid="f110f5d8-f27b-4fb9-86de-ac4db73ccf6d" name="1_2_ditetradec_7_enoyl_sn_glycerol_3_phosphate" sboTerm="SBO:0000240">
        <notes>
          <body xmlns="http://www.w3.org/1999/xhtml">
            <p>formula: C31H55O8P1</p>
          </body>
        </notes>
      </species>
      <species boundaryCondition="false" compartment="c" constant="false" fbc:charge="0" fbc:chemicalFormula="C37H62N7O17P3S" hasOnlySubstanceUnits="true" id="M_pmtcoa_c" metaid="a2492e1d-7658-447e-bc3f-6f124b6498ca" name="Palmitoyl_CoA__n_C16_0CoA_" sboTerm="SBO:0000240">
        <notes>
          <body xmlns="http://www.w3.org/1999/xhtml">
            <p>formula: C37H62N7O17P3S</p>
          </body>
        </notes>
      </species>
      <species boundaryCondition="false" compartment="c" constant="false" fbc:charge="0" fbc:chemicalFormula="C21H39N2O8PRS" hasOnlySubstanceUnits="true" id="M_dcaACP_c" metaid="_39d6026b-bd6c-43e1-819e-3e37a4d38279" name="Decanoyl_ACP__n_C10_0ACP_" sboTerm="SBO:0000240">
        <notes>
          <body xmlns="http://www.w3.org/1999/xhtml">
            <p>formula: C21H39N2O8PRS</p>
          </body>
        </notes>
      </species>
      <species boundaryCondition="false" compartment="e" constant="false" fbc:charge="0" fbc:chemicalFormula="C10H13N5O4" hasOnlySubstanceUnits="true" id="M_adn_e" metaid="_06681255-ca55-4d6e-a318-5146048fe430" name="Adenosine" sboTerm="SBO:0000240">
        <notes>
          <body xmlns="http://www.w3.org/1999/xhtml">
            <p>formula: C10H13N5O4</p>
          </body>
        </notes>
      </species>
      <species boundaryCondition="false" compartment="c" constant="false" fbc:charge="0" fbc:chemicalFormula="C25H45N2O9PRS" hasOnlySubstanceUnits="true" id="M_3hcmrs7eACP_c" metaid="_991b9738-33dd-4908-9225-f410485a340b" name="R__3_hydroxy_cis_myristol_7_eoyl__acyl_carrier_protein_" sboTerm="SBO:0000240">
        <notes>
          <body xmlns="http://www.w3.org/1999/xhtml">
            <p>formula: C25H45N2O9PRS</p>
          </body>
        </notes>
      </species>
      <species boundaryCondition="false" compartment="c" constant="false" fbc:charge="0" fbc:chemicalFormula="C6H9O4" hasOnlySubstanceUnits="true" id="M_2dhp_c" metaid="_35e85121-8948-4271-b5da-3a8ee3131c50" name="2_Dehydropantoate" sboTerm="SBO:0000240">
        <notes>
          <body xmlns="http://www.w3.org/1999/xhtml">
            <p>formula: C6H9O4</p>
          </body>
        </notes>
      </species>
      <species boundaryCondition="false" compartment="c" constant="false" fbc:charge="0" fbc:chemicalFormula="C10H13N5O4" hasOnlySubstanceUnits="true" id="M_adn_c" metaid="_7ee4933b-44b9-4ef3-b32f-6eb2879a4af8" name="Adenosine" sboTerm="SBO:0000240">
        <notes>
          <body xmlns="http://www.w3.org/1999/xhtml">
            <p>formula: C10H13N5O4</p>
          </body>
        </notes>
      </species>
      <species boundaryCondition="false" compartment="c" constant="false" fbc:charge="0" fbc:chemicalFormula="C7H12O6" hasOnlySubstanceUnits="true" id="M_quin_c" metaid="_0f6f353d-ba4b-494d-90c0-1ed3ad6ee4e1" name="M_quin_c" sboTerm="SBO:0000240">
        <notes>
          <body xmlns="http://www.w3.org/1999/xhtml">
            <p>formula: C7H12O6</p>
          </body>
        </notes>
      </species>
      <species boundaryCondition="false" compartment="c" constant="false" fbc:charge="0" fbc:chemicalFormula="C2H6O" hasOnlySubstanceUnits="true" id="M_etoh_c" metaid="e47016c7-19a2-4935-ab82-c5eb220b89d0" name="Ethanol" sboTerm="SBO:0000240">
        <notes>
          <body xmlns="http://www.w3.org/1999/xhtml">
            <p>formula: C2H6O</p>
          </body>
        </notes>
      </species>
      <species boundaryCondition="false" compartment="p" constant="false" fbc:charge="0" fbc:chemicalFormula="C5H11NO2" hasOnlySubstanceUnits="true" id="M_val_L_p" metaid="d9887695-6657-4c5f-bb99-08f7125c9e82" name="L_Valine" sboTerm="SBO:0000240">
        <notes>
          <body xmlns="http://www.w3.org/1999/xhtml">
            <p>formula: C5H11NO2</p>
          </body>
        </notes>
      </species>
      <species boundaryCondition="false" compartment="c" constant="false" fbc:charge="0" fbc:chemicalFormula="C46H70O" hasOnlySubstanceUnits="true" id="M_2oph_c" metaid="d49cb102-3bd8-47e0-bf24-9cfa84e5179e" name="2_Octaprenylphenol" sboTerm="SBO:0000240">
        <notes>
          <body xmlns="http://www.w3.org/1999/xhtml">
            <p>formula: C46H70O</p>
          </body>
        </notes>
      </species>
      <species boundaryCondition="false" compartment="c" constant="false" fbc:charge="0" fbc:chemicalFormula="C5H11NO2" hasOnlySubstanceUnits="true" id="M_val_L_c" metaid="e438fed2-aa4e-4393-abde-490c77c49a61" name="L_Valine" sboTerm="SBO:0000240">
        <notes>
          <body xmlns="http://www.w3.org/1999/xhtml">
            <p>formula: C5H11NO2</p>
          </body>
        </notes>
      </species>
      <species boundaryCondition="false" compartment="c" constant="false" fbc:charge="0" fbc:chemicalFormula="C6H9N3O" hasOnlySubstanceUnits="true" id="M_4ahmmp_c" metaid="ce138066-f4d6-4c15-9b02-8caddd0dff9e" name="4_Amino_5_hydroxymethyl_2_methylpyrimidine" sboTerm="SBO:0000240">
        <notes>
          <body xmlns="http://www.w3.org/1999/xhtml">
            <p>formula: C6H9N3O</p>
          </body>
        </notes>
      </species>
      <species boundaryCondition="false" compartment="e" constant="false" fbc:charge="0" fbc:chemicalFormula="C5H11NO2" hasOnlySubstanceUnits="true" id="M_val_L_e" metaid="_46ca55d5-b6be-4c78-9219-c02c32c4dc16" name="L_Valine" sboTerm="SBO:0000240">
        <notes>
          <body xmlns="http://www.w3.org/1999/xhtml">
            <p>formula: C5H11NO2</p>
          </body>
        </notes>
      </species>
      <species boundaryCondition="false" compartment="e" constant="false" fbc:charge="0" fbc:chemicalFormula="C6H12O5" hasOnlySubstanceUnits="true" id="M_fuc_L_e" metaid="e73d084e-64bf-40b1-b7b4-945299e2f7c9" name="M_fuc_L_e" sboTerm="SBO:0000240">
        <notes>
          <body xmlns="http://www.w3.org/1999/xhtml">
            <p>formula: C6H12O5</p>
          </body>
        </notes>
      </species>
      <species boundaryCondition="false" compartment="c" constant="false" fbc:charge="0" fbc:chemicalFormula="C21H26N7O14P2" hasOnlySubstanceUnits="true" id="M_nad_c" metaid="bb1b199e-2969-485a-a88c-1ec5f0179d20" name="Nicotinamide_adenine_dinucleotide" sboTerm="SBO:0000240">
        <notes>
          <body xmlns="http://www.w3.org/1999/xhtml">
            <p>formula: C21H26N7O14P2</p>
          </body>
        </notes>
      </species>
      <species boundaryCondition="false" compartment="c" constant="false" fbc:charge="0" fbc:chemicalFormula="C6H12O5" hasOnlySubstanceUnits="true" id="M_fuc_L_c" metaid="_355a215d-4db8-4832-8fb8-ca1ab01f0eda" name="M_fuc_L_c" sboTerm="SBO:0000240">
        <notes>
          <body xmlns="http://www.w3.org/1999/xhtml">
            <p>formula: C6H12O5</p>
          </body>
        </notes>
      </species>
      <species boundaryCondition="false" compartment="c" constant="false" fbc:charge="0" fbc:chemicalFormula="AsO3" hasOnlySubstanceUnits="true" id="M_aso3_c" metaid="_5453d5d0-a66b-49bb-b42a-eabca45bc40c" name="Arsenite" sboTerm="SBO:0000240">
        <notes>
          <body xmlns="http://www.w3.org/1999/xhtml">
            <p>formula: AsO3</p>
          </body>
        </notes>
      </species>
      <species boundaryCondition="false" compartment="c" constant="false" fbc:charge="0" fbc:chemicalFormula="C6H8O9P" hasOnlySubstanceUnits="true" id="M_2ddg6p_c" metaid="_114fd6c5-31ba-4155-b85e-21f7a01dd1c9" name="M_2ddg6p_c" sboTerm="SBO:0000240">
        <notes>
          <body xmlns="http://www.w3.org/1999/xhtml">
            <p>formula: C6H8O9P</p>
          </body>
        </notes>
      </species>
      <species boundaryCondition="false" compartment="p" constant="false" fbc:charge="0" fbc:chemicalFormula="C77H119N15O41" hasOnlySubstanceUnits="true" id="M_murein5p4p_p" metaid="_9dc1160f-ee56-4e10-a93c-c065af2fb172" name="two_linked_disacharide_pentapeptide_and_tetrapeptide_murein_units__uncrosslinked__middle_of_chain_" sboTerm="SBO:0000240">
        <notes>
          <body xmlns="http://www.w3.org/1999/xhtml">
            <p>formula: C77H119N15O41</p>
          </body>
        </notes>
      </species>
      <species boundaryCondition="false" compartment="p" constant="false" fbc:charge="0" fbc:chemicalFormula="C14H27O2" hasOnlySubstanceUnits="true" id="M_ttdca_p" metaid="f632defc-455c-460e-8b73-ffab54254999" name="tetradecanoate__n_C14_0_" sboTerm="SBO:0000240">
        <notes>
          <body xmlns="http://www.w3.org/1999/xhtml">
            <p>formula: C14H27O2</p>
          </body>
        </notes>
      </species>
      <species boundaryCondition="false" compartment="c" constant="false" fbc:charge="0" fbc:chemicalFormula="C6H9O7" hasOnlySubstanceUnits="true" id="M_5dglcn_c" metaid="d17cd973-347c-4f92-808f-f3db2829a900" name="5_Dehydro_D_gluconate" sboTerm="SBO:0000240">
        <notes>
          <body xmlns="http://www.w3.org/1999/xhtml">
            <p>formula: C6H9O7</p>
          </body>
        </notes>
      </species>
      <species boundaryCondition="false" compartment="p" constant="false" fbc:charge="0" fbc:chemicalFormula="C81H156O17P2" hasOnlySubstanceUnits="true" id="M_clpn180_p" metaid="_070e315e-74cc-433c-867e-b5840ddb5f12" name="cardiolipin__tetraoctadecanoyl__n_C18_0_" sboTerm="SBO:0000240">
        <notes>
          <body xmlns="http://www.w3.org/1999/xhtml">
            <p>formula: C81H156O17P2</p>
          </body>
        </notes>
      </species>
      <species boundaryCondition="false" compartment="c" constant="false" fbc:charge="0" fbc:chemicalFormula="C7H10O5" hasOnlySubstanceUnits="true" id="M_3c2hmp_c" metaid="_177a430c-8868-472c-893e-1beb2488d67f" name="3_Carboxy_2_hydroxy_4_methylpentanoate" sboTerm="SBO:0000240">
        <notes>
          <body xmlns="http://www.w3.org/1999/xhtml">
            <p>formula: C7H10O5</p>
          </body>
        </notes>
      </species>
      <species boundaryCondition="false" compartment="c" constant="false" fbc:charge="0" fbc:chemicalFormula="C14H22N3O15P2" hasOnlySubstanceUnits="true" id="M_udpLa4n_c" metaid="ce336872-4e86-448f-8eff-547a30ec3470" name="M_udpLa4n_c" sboTerm="SBO:0000240">
        <notes>
          <body xmlns="http://www.w3.org/1999/xhtml">
            <p>formula: C14H22N3O15P2</p>
          </body>
        </notes>
      </species>
      <species boundaryCondition="false" compartment="p" constant="false" fbc:charge="0" fbc:chemicalFormula="C5H11NO3S" hasOnlySubstanceUnits="true" id="M_metsox_S_L_p" metaid="fa47220e-2432-42c1-9b38-149e2ebb40e0" name="M_metsox_S_L_p" sboTerm="SBO:0000240">
        <notes>
          <body xmlns="http://www.w3.org/1999/xhtml">
            <p>formula: C5H11NO3S</p>
          </body>
        </notes>
      </species>
      <species boundaryCondition="false" compartment="p" constant="false" fbc:charge="0" fbc:chemicalFormula="C35H68O5" hasOnlySubstanceUnits="true" id="M_12dgr160_p" metaid="e162bccf-b25d-40c0-b12e-e97ff2edd2ff" name="M_12dgr160_p" sboTerm="SBO:0000240">
        <notes>
          <body xmlns="http://www.w3.org/1999/xhtml">
            <p>formula: C35H68O5</p>
          </body>
        </notes>
      </species>
      <species boundaryCondition="false" compartment="c" constant="false" fbc:charge="0" fbc:chemicalFormula="C28H53NO12P" hasOnlySubstanceUnits="true" id="M_lipidX_XF_c" metaid="b1c41bb2-0646-4bcc-9e04-a1133485d7d4" name="M_lipidX_XF_c" sboTerm="SBO:0000240">
        <notes>
          <body xmlns="http://www.w3.org/1999/xhtml">
            <p>formula: C28H53NO12P</p>
          </body>
        </notes>
      </species>
      <species boundaryCondition="false" compartment="e" constant="false" fbc:charge="0" fbc:chemicalFormula="C31H36N2O11" hasOnlySubstanceUnits="true" id="M_novbcn_e" metaid="_47801743-fdfb-408d-a8a7-9787d1283699" name="novobiocin" sboTerm="SBO:0000240">
        <notes>
          <body xmlns="http://www.w3.org/1999/xhtml">
            <p>formula: C31H36N2O11</p>
          </body>
        </notes>
      </species>
      <species boundaryCondition="false" compartment="c" constant="false" fbc:charge="0" fbc:chemicalFormula="C9H11N3O9P" hasOnlySubstanceUnits="true" id="M_5caiz_c" metaid="_6c9e98ef-7d1e-44ce-b4a9-42c3263c2ab8" name="5_phosphoribosyl_5_carboxyaminoimidazole" sboTerm="SBO:0000240">
        <notes>
          <body xmlns="http://www.w3.org/1999/xhtml">
            <p>formula: C9H11N3O9P</p>
          </body>
        </notes>
      </species>
      <species boundaryCondition="false" compartment="p" constant="false" fbc:charge="0" fbc:chemicalFormula="C2H6O" hasOnlySubstanceUnits="true" id="M_etoh_p" metaid="_83b31a68-c565-4434-910e-c0c6359fff49" name="M_etoh_p" sboTerm="SBO:0000240">
        <notes>
          <body xmlns="http://www.w3.org/1999/xhtml">
            <p>formula: C2H6O</p>
          </body>
        </notes>
      </species>
      <species boundaryCondition="false" compartment="c" constant="false" fbc:charge="0" fbc:chemicalFormula="C27H49N2O8PRS" hasOnlySubstanceUnits="true" id="M_tpalm2eACP_c" metaid="_22e5a1e3-e9c3-4ff0-90da-9ab71904dc41" name="trans_Hexadec_2_enoyl__acyl_carrier_protein_" sboTerm="SBO:0000240">
        <notes>
          <body xmlns="http://www.w3.org/1999/xhtml">
            <p>formula: C27H49N2O8PRS</p>
          </body>
        </notes>
      </species>
      <species boundaryCondition="false" compartment="c" constant="false" fbc:charge="0" fbc:chemicalFormula="C6H8N2O4" hasOnlySubstanceUnits="true" id="M_forglu_c" metaid="e0b032b0-6ff3-46ef-b5ab-71288f24bc8d" name="N_Formimidoyl_L_glutamate" sboTerm="SBO:0000240">
        <notes>
          <body xmlns="http://www.w3.org/1999/xhtml">
            <p>formula: C6H8N2O4</p>
          </body>
        </notes>
      </species>
      <species boundaryCondition="false" compartment="c" constant="false" fbc:charge="0" fbc:chemicalFormula="C7H12N2O3" hasOnlySubstanceUnits="true" id="M_progly_c" metaid="_691ebdf0-21c6-4598-a1ad-36baaae52159" name="M_progly_c" sboTerm="SBO:0000240">
        <notes>
          <body xmlns="http://www.w3.org/1999/xhtml">
            <p>formula: C7H12N2O3</p>
          </body>
        </notes>
      </species>
      <species boundaryCondition="false" compartment="c" constant="false" fbc:charge="0" fbc:chemicalFormula="C17H22N3O18P2" hasOnlySubstanceUnits="true" id="M_uacmamu_c" metaid="a6428724-467c-4601-8651-14050b290d18" name="UDP_N_acetyl_D_mannosaminouronate" sboTerm="SBO:0000240">
        <notes>
          <body xmlns="http://www.w3.org/1999/xhtml">
            <p>formula: C17H22N3O18P2</p>
          </body>
        </notes>
      </species>
      <species boundaryCondition="false" compartment="c" constant="false" fbc:charge="0" fbc:chemicalFormula="C5H11NO7P" hasOnlySubstanceUnits="true" id="M_pram_c" metaid="_85c62393-413d-4893-8c01-3c328c75978f" name="5_Phospho_beta_D_ribosylamine" sboTerm="SBO:0000240">
        <notes>
          <body xmlns="http://www.w3.org/1999/xhtml">
            <p>formula: C5H11NO7P</p>
          </body>
        </notes>
      </species>
      <species boundaryCondition="false" compartment="c" constant="false" fbc:charge="0" fbc:chemicalFormula="C27H43N3O19P2" hasOnlySubstanceUnits="true" id="M_u3aga_XF_c" metaid="bdcddf87-891e-48b4-ada6-61140f93ac48" name="M_u3aga_XF_c" sboTerm="SBO:0000240">
        <notes>
          <body xmlns="http://www.w3.org/1999/xhtml">
            <p>formula: C27H43N3O19P2</p>
          </body>
        </notes>
      </species>
      <species boundaryCondition="false" compartment="p" constant="false" fbc:charge="0" fbc:chemicalFormula="C31H36N2O11" hasOnlySubstanceUnits="true" id="M_novbcn_p" metaid="_352b1076-1234-4942-9297-1cd9f37bc16d" name="novobiocin" sboTerm="SBO:0000240">
        <notes>
          <body xmlns="http://www.w3.org/1999/xhtml">
            <p>formula: C31H36N2O11</p>
          </body>
        </notes>
      </species>
      <species boundaryCondition="false" compartment="c" constant="false" fbc:charge="0" fbc:chemicalFormula="C10H14N4O4S2R4" hasOnlySubstanceUnits="true" id="M_trdrd_c" metaid="c0f2e38a-aeaf-4c60-9faa-7d994d090104" name="Reduced_thioredoxin" sboTerm="SBO:0000240">
        <notes>
          <body xmlns="http://www.w3.org/1999/xhtml">
            <p>formula: C10H14N4O4S2R4</p>
          </body>
        </notes>
      </species>
      <species boundaryCondition="false" compartment="c" constant="false" fbc:charge="0" fbc:chemicalFormula="C6H9N3OR" hasOnlySubstanceUnits="true" id="M_histrna_c" metaid="_46576463-2ab2-47d6-bc19-ece0396b696e" name="L_Histidyl_tRNA_His_" sboTerm="SBO:0000240">
        <notes>
          <body xmlns="http://www.w3.org/1999/xhtml">
            <p>formula: C6H9N3OR</p>
          </body>
        </notes>
      </species>
      <species boundaryCondition="false" compartment="c" constant="false" fbc:charge="0" fbc:chemicalFormula="C16H24N2O15P2" hasOnlySubstanceUnits="true" id="M_dtdprmn_c" metaid="_7248c5f2-5536-4fa6-8885-a1f09fd313f4" name="dTDP_L_rhamnose" sboTerm="SBO:0000240">
        <notes>
          <body xmlns="http://www.w3.org/1999/xhtml">
            <p>formula: C16H24N2O15P2</p>
          </body>
        </notes>
      </species>
      <species boundaryCondition="false" compartment="e" constant="false" fbc:charge="0" fbc:chemicalFormula="C5H9NO2" hasOnlySubstanceUnits="true" id="M_pro_L_e" metaid="e5935128-9d10-4545-bc60-df7762d32050" name="L_Proline" sboTerm="SBO:0000240">
        <notes>
          <body xmlns="http://www.w3.org/1999/xhtml">
            <p>formula: C5H9NO2</p>
          </body>
        </notes>
      </species>
      <species boundaryCondition="false" compartment="c" constant="false" fbc:charge="0" fbc:chemicalFormula="C5H9NO2" hasOnlySubstanceUnits="true" id="M_pro_L_c" metaid="_60cffd2a-0723-46c3-b847-76149ed8ba06" name="L_Proline" sboTerm="SBO:0000240">
        <notes>
          <body xmlns="http://www.w3.org/1999/xhtml">
            <p>formula: C5H9NO2</p>
          </body>
        </notes>
      </species>
      <species boundaryCondition="false" compartment="c" constant="false" fbc:charge="0" fbc:chemicalFormula="C6H9O6" hasOnlySubstanceUnits="true" id="M_2ddglcn_c" metaid="_0c68e62b-a2ad-4ab3-a62d-59eea5cf7389" name="2_Dehydro_3_deoxy_D_gluconate" sboTerm="SBO:0000240">
        <notes>
          <body xmlns="http://www.w3.org/1999/xhtml">
            <p>formula: C6H9O6</p>
          </body>
        </notes>
      </species>
      <species boundaryCondition="false" compartment="c" constant="false" fbc:charge="0" fbc:chemicalFormula="C40H71N3O15P2" hasOnlySubstanceUnits="true" id="M_cdpdtdecg_c" metaid="d172f13d-c895-4c2c-b6e8-bbe229008d13" name="CDP_1_2_ditetradecanoylglycerol" sboTerm="SBO:0000240">
        <notes>
          <body xmlns="http://www.w3.org/1999/xhtml">
            <p>formula: C40H71N3O15P2</p>
          </body>
        </notes>
      </species>
      <species boundaryCondition="false" compartment="c" constant="false" fbc:charge="0" fbc:chemicalFormula="C10H11N5O17P4" hasOnlySubstanceUnits="true" id="M_ppgpp_c" metaid="fbbed2b2-bc7f-463e-8a61-dedfb2f17969" name="Guanosine_3__5__bis_diphosphate_" sboTerm="SBO:0000240">
        <notes>
          <body xmlns="http://www.w3.org/1999/xhtml">
            <p>formula: C10H11N5O17P4</p>
          </body>
        </notes>
      </species>
      <species boundaryCondition="false" compartment="c" constant="false" fbc:charge="0" fbc:chemicalFormula="C9H13N3O5" hasOnlySubstanceUnits="true" id="M_cytd_c" metaid="d7071268-659c-44cc-9d26-6f94bc593872" name="Cytidine" sboTerm="SBO:0000240">
        <notes>
          <body xmlns="http://www.w3.org/1999/xhtml">
            <p>formula: C9H13N3O5</p>
          </body>
        </notes>
      </species>
      <species boundaryCondition="false" compartment="c" constant="false" fbc:charge="0" fbc:chemicalFormula="C5H9O8P" hasOnlySubstanceUnits="true" id="M_ara5p_c" metaid="e94b938e-eac2-49a5-b775-b6b2ada4953a" name="D_Arabinose_5_phosphate" sboTerm="SBO:0000240">
        <notes>
          <body xmlns="http://www.w3.org/1999/xhtml">
            <p>formula: C5H9O8P</p>
          </body>
        </notes>
      </species>
      <species boundaryCondition="false" compartment="c" constant="false" fbc:charge="0" fbc:chemicalFormula="C10H12N5O10P2" hasOnlySubstanceUnits="true" id="M_dgdp_c" metaid="f40b6e12-896e-42da-ad86-290ed78876b0" name="dGDP" sboTerm="SBO:0000240">
        <notes>
          <body xmlns="http://www.w3.org/1999/xhtml">
            <p>formula: C10H12N5O10P2</p>
          </body>
        </notes>
      </species>
      <species boundaryCondition="false" compartment="c" constant="false" fbc:charge="0" fbc:chemicalFormula="R" hasOnlySubstanceUnits="true" id="M_etfox_c" metaid="_1d6c03df-9b36-4f17-99aa-1b3c105d8f19" name="Electron_transfer_flavoprotein_oxidized" sboTerm="SBO:0000240">
        <notes>
          <body xmlns="http://www.w3.org/1999/xhtml">
            <p>formula: R</p>
          </body>
        </notes>
      </species>
      <species boundaryCondition="false" compartment="c" constant="false" fbc:charge="0" fbc:chemicalFormula="C19H35N2O8PRS" hasOnlySubstanceUnits="true" id="M_ocACP_c" metaid="a12506fc-a8d8-4489-83e9-6eca6690bad8" name="Octanoyl_ACP__n_C8_0ACP_" sboTerm="SBO:0000240">
        <notes>
          <body xmlns="http://www.w3.org/1999/xhtml">
            <p>formula: C19H35N2O8PRS</p>
          </body>
        </notes>
      </species>
      <species boundaryCondition="false" compartment="p" constant="false" fbc:charge="0" fbc:chemicalFormula="C5H9NO2" hasOnlySubstanceUnits="true" id="M_pro_L_p" metaid="_3aa4181e-df32-468a-996f-8ee889f22e76" name="L_Proline" sboTerm="SBO:0000240">
        <notes>
          <body xmlns="http://www.w3.org/1999/xhtml">
            <p>formula: C5H9NO2</p>
          </body>
        </notes>
      </species>
      <species boundaryCondition="false" compartment="c" constant="false" fbc:charge="0" fbc:chemicalFormula="C14H14N5O11P" hasOnlySubstanceUnits="true" id="M_dcamp_c" metaid="_3e36d473-0360-46f6-bea3-6e69921f5b5d" name="N6__1_2_Dicarboxyethyl__AMP" sboTerm="SBO:0000240">
        <notes>
          <body xmlns="http://www.w3.org/1999/xhtml">
            <p>formula: C14H14N5O11P</p>
          </body>
        </notes>
      </species>
      <species boundaryCondition="false" compartment="c" constant="false" fbc:charge="0" fbc:chemicalFormula="C10H8O6" hasOnlySubstanceUnits="true" id="M_chor_c" metaid="_861501cd-bfaf-4379-af20-55f06b55f048" name="chorismate" sboTerm="SBO:0000240">
        <notes>
          <body xmlns="http://www.w3.org/1999/xhtml">
            <p>formula: C10H8O6</p>
          </body>
        </notes>
      </species>
      <species boundaryCondition="false" compartment="c" constant="false" fbc:charge="0" fbc:chemicalFormula="C11H17NO11P" hasOnlySubstanceUnits="true" id="M_acmum6p_c" metaid="a7f2ca1c-7335-40a7-a4c9-40213dffd6c9" name="N_acetylmuramate_6_phosphate" sboTerm="SBO:0000240">
        <notes>
          <body xmlns="http://www.w3.org/1999/xhtml">
            <p>formula: C11H17NO11P</p>
          </body>
        </notes>
      </species>
      <species boundaryCondition="false" compartment="c" constant="false" fbc:charge="0" fbc:chemicalFormula="C4H5O3" hasOnlySubstanceUnits="true" id="M_sucsal_c" metaid="_5bb109ef-224e-4128-9d2a-82069c112e24" name="Succinic_semialdehyde" sboTerm="SBO:0000240">
        <notes>
          <body xmlns="http://www.w3.org/1999/xhtml">
            <p>formula: C4H5O3</p>
          </body>
[truncated: 2,160,761 more chars]
