# Supplementary material for: Genome-Scale Investigation of the Metabolic Determinants Generating Bacterial Fastidious Growth
Source: mSystems. 2020 Mar 31;5(2):e00698-19. doi: 10.1128/mSystems.00698-19 (PMC7112962; doi:10.1128/mSystems.00698-19)
Supplement: DATA SET S1 [file mSystems.00698-19-sd001.xlsx]

## Sheet: Network
#Id	Name	FormulaIds	EC	type	pathways	subsystem	final genes	final orthology	origin	propagated organism	reference (PMID)	quality score	Thiele and Palsson score	prop	prop2	comment
R_DM_LesA_e	LesA exchange	M_LesA_e ->	No_Assignment	Exchange	Sink	Extracellular exchange	No_Assignment	No_Assignment	Manually_added	No_Assignment		6	1	NO_GPR	NO_GPR
R_PROT_pe_LesA	Protein_LesA_Secretion_periplasm_to_extracellular	M_LesA_p + 601 M_atp_c + 601 M_h2o_c -> M_LesA_e + 601 M_adp_c + 601 M_pi_c	No_Assignment	Transport	Protein_Biosynthesis_And_Excretion	Transport, Outer Membrane	( XFCFBP8418_002410 and XFCFBP8418_002430 and XFCFBP8418_002450 and XFCFBP8418_002490 and XFCFBP8418_002510 and XFCFBP8418_007090 and XFCFBP8418_007140 and XFCFBP8418_008580 and XFCFBP8418_009650 and XFCFBP8418_014460 )	No_Assignment	Manually_added	No_Assignment	26753904	2	4	NO_GPR	NO_GPR	Used to model the protein excretion rate
R_PROT_cp_LesA	Protein_LesA_Secretion_cytoplasm_to_periplasm	M_LesA_c + 601 M_atp_c + 601 M_h2o_c -> M_LesA_p + 601 M_adp_c + 601 M_pi_c	No_Assignment	Transport	Protein_Biosynthesis_And_Excretion	Transport, Inner Membrane	( XFCFBP8418_002410 and XFCFBP8418_002430 and XFCFBP8418_002450 and XFCFBP8418_002490 and XFCFBP8418_002510 and XFCFBP8418_007090 and XFCFBP8418_007140 and XFCFBP8418_008580 and XFCFBP8418_009650 and XFCFBP8418_014460 )	No_Assignment	Manually_added	No_Assignment	26753904	2	4	NO_GPR	NO_GPR	Used to model the protein excretion rate
R_PROT_LesA_BioS	Protein_Biosynthesis_LesA	1997.72 M_atp_c + 1997.72 M_h2o_c + 60 M_alatrna_c + 3 M_cystrna_c + 23 M_asptrna_c + 17 M_glutrna_c + 22 M_phetrna_c + 59 M_glytrna_c + 14 M_histrna_c + 29 M_iletrna_c + 15 M_lystrna_c + 58 M_leutrna_c + 7 M_mettrna_c + 37 M_asntrna_c + 28 M_protrna_c + 34 M_glntrna_c + 21 M_argtrna_c + 47 M_sertrna_c + 63 M_thrtrna_c + 25 M_valtrna_c + 11 M_trptrna_c + 28 M_tyrtrna_c -> 1997.72 M_adp_c + 1997.7…	No_Assignment	Internal	Protein_Biosynthesis_And_Excretion	Cell Envelope Biosynthesis	( XFCFBP8418_011400 )	No_Assignment	Manually_added	No_Assignment	26753904	2	4	NO_GPR	NO_GPR	Used to model the protein excretion rate
R_14GLUCANtex	1,4-alpha-D-glucan transport (extracellular)	1 M_14aglucan_e <-> 1 M_14aglucan_p	No_Assignment	Transport	Carbon_Source_Transport	Transport, Outer Membrane	No_Assignment	No_Assignment	Manually_added	R. solanacearum	This study	3	2	NO_GPR	NO_GPR	Reaction added to allow growth on dextrin as observed with biolog data.
R_dextrin_DEC_e_	Dextrin_deconvolution_in_its_subcomponents	1 M_dextrin_e -> 1 M_14aglucan_e	No_Assignment	External	Dextrin_catabolism	Alternate Carbon Metabolism	No_Assignment	No_Assignment	Manually_added	R. solanacearum	This study	3	2	NO_GPR	NO_GPR	Reaction added to allow growth on dextrin as observed with biolog data.
R_GLCGSD_c	glucan_1_4_alpha_glucosidase_extracellular	1 M_14aglucan_c + 11 M_h2o_c -> 12 M_glc_D_c	3.2.1.3	External	Dextrin_catabolism	Alternate Carbon Metabolism	No_Assignment	No_Assignment	Manually_added	R. solanacearum	This study	3	2	NO_GPR	NO_GPR	Reaction added to allow growth on dextrin as observed with biolog data.
R_XYLK2	L-xylulokinase	M_atp_c + M_xylu_L_c -> M_adp_c + M_h_c + M_xu5p_L_c	No_Assignment	Internal	L-Lyxose_degradation	Alternate Carbon Metabolism	No_Assignment	No_Assignment	Manually_added	E. coli	This study	3	2	NO_GPR	NO_GPR	Reaction added to allow growth on L-Lyxose as observed with biolog data.
R_X5PL3E	L-xylulose 5-phosphate 3-epimerase	M_xu5p_L_c -> M_ru5p_L_c	No_Assignment	Internal	L-Lyxose_degradation	Alternate Carbon Metabolism	No_Assignment	No_Assignment	Manually_added	E. coli	This study	3	2	NO_GPR	NO_GPR	Reaction added to allow growth on L-Lyxose as observed with biolog data.
R_RBP4E	L-ribulose-phosphate 4-epimerase	M_ru5p_L_c <-> M_xu5p_D_c	No_Assignment	Internal	L-Lyxose_degradation	Alternate Carbon Metabolism	No_Assignment	No_Assignment	Manually_added	E. coli	This study	3	2	NO_GPR	NO_GPR	Reaction added to allow growth on L-Lyxose as observed with biolog data.
R_MMSAD3	methylmalonate_semialdehyde_dehydrogenase__malonic_semialdehyde_	1 M_nad_c + 1 M_msa_c + 1 M_coa_c -> 1 M_co2_c + 1 M_accoa_c + 1 M_nadh_c	1.2.1.18	Internal	Myo-Inositol_metabolism	Alternate Carbon Metabolism	No_Assignment	No_Assignment	Manually_added	B. subtilis	This study	3	2	NO_GPR	NO_GPR	Reaction added to allow growth on Myo-Inositol as observed with biolog data.
R_DKMPPD	2,3-diketo-5-methylthio-1-phosphopentane degradation	1 M_h2o_c + 1 M_o2_c + 1 M_dkmpp_c -> 1 M_for_c + 2.0 M_h_c + 1 M_pi_c + 1 M_2kmb_c	No_Assignment	Internal	Met_Cys_Ser_metabolism	Methionine Metabolism	No_Assignment	No_Assignment	Manually_added	E. coli		6	1	NO_GPR	NO_GPR	No GPR in ref organisms like E. coli
R_INSTtex	inositol_transport_via_diffusion__extracellular_to_periplasm_	1 M_inost_e <-> 1 M_inost_p	No_Assignment	Transport	Carbon_Source_Transport	Transport, Outer Membrane	No_Assignment	No_Assignment	Manually_added	E. coli	This study	3	2	NO_GPR	NO_GPR	Reaction added to allow growth on Myo-Inositol as observed with biolog data.
R_INOSTt2pp	myo_Inositol_transport_in_via_proton_symport__periplasm_	1 M_inost_p + 1 M_h_p <-> 1 M_inost_c + 1 M_h_c	No_Assignment	Transport	Carbon_Source_Transport	Transport, Inner Membrane	No_Assignment	No_Assignment	Manually_added	R. solanacearum	This study	3	2	NO_GPR	NO_GPR	Reaction added to allow growth on Myo-Inositol as observed with biolog data.
R_INS2D	inositol_2_dehydrogenase	1 M_nad_c + 1 M_inost_c -> 1 M_2ins_c + 1 M_nadh_c + 1 M_h_c	1.1.1.18	Internal	Myo-Inositol_metabolism	Alternate Carbon Metabolism	No_Assignment	No_Assignment	Manually_added	R. solanacearum	This study	3	2	NO_GPR	NO_GPR	Reaction added to allow growth on Myo-Inositol as observed with biolog data.
R_INSDH	2_keto_myo_inositol_dehydratase	1 M_2ins_c -> 1 M_dkdepiins_c + 1 M_h2o_c	4.2.1.44	Internal	Myo-Inositol_metabolism	Alternate Carbon Metabolism	No_Assignment	No_Assignment	Manually_added	R. solanacearum	This study	3	2	NO_GPR	NO_GPR	Reaction added to allow growth on Myo-Inositol as observed with biolog data.
R_INSEPIH	3D__3_5/4__trihydroxycyclohexane_1_2_dione_hydrolase	1 M_dkdepiins_c + 1 M_h2o_c -> 1 M_dglca_c + 1 M_h_c	No_Assignment	Internal	Myo-Inositol_metabolism	Alternate Carbon Metabolism	No_Assignment	No_Assignment	Manually_added	R. solanacearum	This study	3	2	NO_GPR	NO_GPR	Reaction added to allow growth on Myo-Inositol as observed with biolog data.
R_DGLUISO	5_deoxy_D_glucuronic_acid_isomerase	1 M_dglca_c -> 1 M_dkglc_c	No_Assignment	Internal	Myo-Inositol_metabolism	Alternate Carbon Metabolism	No_Assignment	No_Assignment	Manually_added	R. solanacearum	This study	3	2	NO_GPR	NO_GPR	Reaction added to allow growth on Myo-Inositol as observed with biolog data.
R_DKGLUCK	2_deoxy_5_keto_D_gluconic_acid_kinase	1 M_dkglc_c + 1 M_atp_c -> 1 M_adp_c + 1 M_6pddgluc_c + 1 M_h_c	2.7.1.92	Internal	Myo-Inositol_metabolism	Alternate Carbon Metabolism	No_Assignment	No_Assignment	Manually_added	R. solanacearum	This study	3	2	NO_GPR	NO_GPR	Reaction added to allow growth on Myo-Inositol as observed with biolog data.
R_6PDDGLUCA	6_phospho_5_dehydro_2_deoxy_D_gluconate_aldolase	1 M_6pddgluc_c <-> 1 M_msa_c + 1 M_dhap_c	4.1.2.29	Internal	Myo-Inositol_metabolism	Alternate Carbon Metabolism	No_Assignment	No_Assignment	Manually_added	R. solanacearum	This study	3	2	NO_GPR	NO_GPR	Reaction added to allow growth on Myo-Inositol as observed with biolog data.
R_ADNtex	Adenosine transport (extracellular)	M_adn_e <-> M_adn_p	No_Assignment	Transport	Carbon_Source_Transport	Transport, Outer Membrane	No_Assignment	No_Assignment	Manually_added	R. solanacearum	This study	3	2	NO_GPR	NO_GPR	Reaction added to allow growth on adenosine as observed with biolog data.
R_ADNt2pp	Adenosine transport in via proton symport (periplasm)	M_adn_p + M_h_p -> M_adn_c + M_h_c	No_Assignment	Transport	Carbon_Source_Transport	Transport, Inner Membrane	No_Assignment	No_Assignment	Manually_added	E. coli	This study	3	2	NO_GPR	NO_GPR	Reaction added to allow growth on adenosine as observed with biolog data.
R_ADNUC	adenosine_hydrolase	1 M_adn_c + 1 M_h2o_c -> 1 M_ade_c + 1 M_rib_D_c	3.2.2.7	Internal	Adenosine_degradation	Alternate Carbon Metabolism	No_Assignment	No_Assignment	Manually_added	E. coli	This study	3	2	NO_GPR	NO_GPR	Reaction added to allow growth on adenosine as observed with biolog data.
R_ACACT1r	acetyl_CoA_C_acetyltransferase	2 M_accoa_c <-> 1 M_aacoa_c + 1 M_coa_c	2.3.1.9	Internal	Acetoacetate_degradation	Alternate Carbon Metabolism	No_Assignment	No_Assignment	Manually_added	E. coli	This study	3	2	NO_GPR	NO_GPR	Reaction added to allow growth on acetoacetate as observed with biolog data.
R_OCOAT1r	3_oxoacid_CoA_transferase__Succinyl_CoA__acetoacetate_	1 M_acac_c + 1 M_succoa_c <-> 1 M_succ_c + 1 M_aacoa_c	2.8.3.5	Internal	Acetoacetate_degradation	Alternate Carbon Metabolism	No_Assignment	No_Assignment	Manually_added	R. solanacearum	This study	3	2	NO_GPR	NO_GPR	Reaction added to allow growth on acetoacetate as observed with biolog data.
R_ABTA	4-aminobutyrate transaminase	M_4abut_c + M_akg_c -> M_glu_L_c + M_sucsal_c	2.6.1.19	Internal	4aminobutyrate_degradation	Alternate Carbon Metabolism	( XFCFBP8418_003360 )	( b2662 ) or ( b1302 )	Manually_added	E. coli	This study	3	2	50	100	Reaction added to allow growth on 4-aminobutyrate as observed with biolog data.
R_ABUTt2pp	4-aminobutyrate transport in via proton symport (periplasm)	M_4abut_p + M_h_p -> M_4abut_c + M_h_c	No_Assignment	Transport	Carbon_Source_Transport	Transport, Inner Membrane	No_Assignment	No_Assignment	Manually_added	E. coli	This study	3	2	NO_GPR	NO_GPR	Reaction added to allow growth on 4-aminobutyrate as observed with biolog data.
R_SSALy	Succinate-semialdehyde dehydrogenase (NADP)	M_h2o_c + M_nadp_c + M_sucsal_c -> 2.0 M_h_c + M_nadph_c + M_succ_c	1.2.1.16	Internal	4aminobutyrate_degradation	Alternate Carbon Metabolism	No_Assignment	No_Assignment	Manually_added	E. coli	This study	3	2	NO_GPR	NO_GPR	Reaction added to allow growth on 4-aminobutyrate as observed with biolog data.
R_ABUTtex	4-aminobutyrate transport in via diffusion (extracellular to periplasm)	M_4abut_e <-> M_4abut_p	No_Assignment	Transport	Carbon_Source_Transport	Transport, Outer Membrane	No_Assignment	No_Assignment	Manually_added	E. coli	This study	3	2	NO_GPR	NO_GPR	Reaction added to allow growth on 4-aminobutyrate as observed with biolog data.
R_FGLU	formimidoylglutamase	1 M_forglu_c + 1 M_h_c + 1 M_h2o_c -> 1 M_frmd_c + 1 M_glu_L_c	3.5.3.8	Internal	His_metabolism	Histidine Metabolism	No_Assignment	No_Assignment	Manually_added	R. solanacearum	This study	3	2	NO_GPR	NO_GPR	Reaction added to allow growth on histidine as observed with biolog data.
R_HISDr	histidase_r	1 M_his_L_c -> 1 M_nh4_c + 1 M_urcan_c	4.3.1.3	Internal	His_metabolism	Histidine Metabolism	No_Assignment	No_Assignment	Manually_added	R. solanacearum	This study	3	2	NO_GPR	NO_GPR	Reaction added to allow growth on histidine as observed with biolog data.
R_IZPN	imidazolonepropionase	1 M_h2o_c + 1 M_4izp_c -> 1 M_forglu_c + 1 M_h_c	3.5.2.7	Internal	His_metabolism	Histidine Metabolism	No_Assignment	No_Assignment	Manually_added	R. solanacearum	This study	3	2	NO_GPR	NO_GPR	Reaction added to allow growth on histidine as observed with biolog data.
R_URCN	urocanase	1 M_urcan_c + 1 M_h2o_c -> 1 M_4izp_c	4.2.1.49	Internal	His_metabolism	Histidine Metabolism	No_Assignment	No_Assignment	Manually_added	E. coli	This study	3	2	NO_GPR	NO_GPR	Reaction added to allow growth on histidine as observed with biolog data.
R_DM_FRMD	Sink_needed_to_allow_formamide_to_leave_system	1 M_frmd_c ->	No_Assignment	Exchange	Sink	Extracellular exchange	No_Assignment	No_Assignment	Manually_added	No_Assignment	This study	3	2	NO_GPR	NO_GPR	Sink added to allow growth on histidine as observed with biolog data.
R_ARGN	arginase	1 M_h2o_c + 1 M_arg_L_c -> 1 M_urea_c + 1 M_orn_c	3.5.3.1	Internal	Arg_Pro_Glu_Gln_metabolism	Arginine and Proline Metabolism	No_Assignment	No_Assignment	Manually_added	R. solanacearum	This study	3	2	NO_GPR	NO_GPR	Reaction added to allow growth on arginine as observed with biolog data.
R_UREA	urease	2 M_h_c + 1 M_h2o_c + 1 M_urea_c -> 2 M_nh4_c + 1 M_co2_c	3.5.1.5	Internal	Arg_Pro_Glu_Gln_metabolism	Arginine and Proline Metabolism	No_Assignment	No_Assignment	Manually_added	R. solanacearum	This study	3	2	NO_GPR	NO_GPR	Reaction added to allow growth on arginine as observed with biolog data.
R_ORNTA	ornithine_transaminase	1 M_orn_c + 1 M_akg_c -> 1 M_glu5sa_c + 1 M_glu_L_c	2.6.1.13	Internal	Arg_Pro_Glu_Gln_metabolism	Glutamate Metabolism	( XFCFBP8418_003360 )	( RSc0159 )	Manually_added	R. solanacearum	This study	3	2	100	100	Reaction added to allow growth on arginine as observed with biolog data.
R_PYNP2r	Pyrimidine-nucleoside phosphorylase (uracil)	M_pi_c + M_uri_c -> M_r1p_c + M_ura_c	2.4.2.3	Internal	Uridine_degradation	Nucleotide Salvage Pathway	No_Assignment	No_Assignment	Manually_added	E. coli	This study	3	2	NO_GPR	NO_GPR	Reaction added to allow growth on uridine as observed with biolog data.
R_URAt2pp	Uracil transport in via proton symport (periplasm)	M_h_p + M_ura_p <-> M_h_c + M_ura_c	No_Assignment	Transport	Carbon_Source_Transport	Transport, Inner Membrane	No_Assignment	No_Assignment	Manually_added	E. coli	This study	3	2	NO_GPR	NO_GPR	Reaction added to allow growth on uridine as observed with biolog data.
R_URAtex	Uracil transport via diffusion (extracellular to periplasm)	M_ura_e <-> M_ura_p	No_Assignment	Transport	Uridine_degradation	Transport, Outer Membrane	No_Assignment	No_Assignment	Manually_added	E. coli	This study	3	2	NO_GPR	NO_GPR	Reaction added to allow growth on uridine as observed with biolog data.
R_EX_URA_e	Uracil exchange	<-> M_ura_e	No_Assignment	Exchange	Carbon_Source_Transport	Extracellular exchange	No_Assignment	No_Assignment	Manually_added	No_Assignment	This study	3	2	NO_GPR	NO_GPR	Reaction added to allow growth on uridine as observed with biolog data.
R_XYLtex	D-xylose transport via diffusion (extracellular to periplasm)	M_xyl_D_e <-> M_xyl_D_p	No_Assignment	Transport	Carbon_Source_Transport	Transport, Outer Membrane	No_Assignment	No_Assignment	Manually_added	E. coli	This study	3	2	NO_GPR	NO_GPR	Reaction added to allow growth on xylose as observed with biolog data.
R_XYLabcpp	D-xylose transport via ABC system (periplasm)	M_atp_c + M_h2o_c + M_xyl_D_p -> M_adp_c + M_h_c + M_pi_c + M_xyl_D_c	No_Assignment	Transport	Carbon_Source_Transport	Transport, Inner Membrane	( XFCFBP8418_019450 and No_Assignment and No_Assignment )	( b3567 and n3566 and b3568 )	Manually_added	E. coli	This study	3	2	25	25	Reaction added to allow growth on xylose as observed with biolog data.
R_XYLI1	Xylose isomerase	M_xyl_D_c <-> M_xylu_D_c	5.3.1.5	Internal	Xylose_degradation	Alternate Carbon Metabolism	No_Assignment	No_Assignment	Manually_added	E. coli	This study	3	2	NO_GPR	NO_GPR	Reaction added to allow growth on xylose as observed with biolog data.
R_XYLK	Xylulokinase	M_atp_c + M_xylu_D_c -> M_adp_c + M_h_c + M_xu5p_D_c	2.7.1.17	Internal	Xylose_degradation	Alternate Carbon Metabolism	No_Assignment	No_Assignment	Manually_added	E. coli	This study	3	2	NO_GPR	NO_GPR	Reaction added to allow growth on xylose as observed with biolog data.
R_PROtex	L_proline_transport_via_diffusion__extracellular_to_periplasm_	1 M_pro_L_e <-> 1 M_pro_L_p	No_Assignment	Transport	Carbon_Source_Transport	Transport, Outer Membrane	No_Assignment	No_Assignment	Manually_added	E. coli	This study	3	2	NO_GPR	NO_GPR	Reaction added to allow growth on proline as observed with biolog data.
R_SUCD1	succinate_dehydrogenase	1 M_fad_c + 1 M_succ_c <-> 1 M_fum_c + 1 M_fadh2_c	1.3.99.1	Internal	Citric_Acid_Cycle	Citric Acid Cycle	( XFCFBP8418_024610 and XFCFBP8418_024620 and XFCFBP8418_024640 )	( b0724 and b0723 and b0722 and b0721 )	Manually_added	E. coli	1138695; 2553479	4	2	75	75	Reaction added to allow growth on proline as observed with biolog data.
R_P5CD	1_pyrroline_5_carboxylate_dehydrogenase	1 M_1pyr5c_c + 2 M_h2o_c + 1 M_nad_c -> 1 M_glu_L_c + 1 M_h_c + 1 M_nadh_c	1.5.1.12	Internal	Proline_degradation	Arginine and Proline Metabolism	No_Assignment	No_Assignment	Manually_added	E. coli	This study	3	2	NO_GPR	NO_GPR	Reaction added to allow growth on proline as observed with biolog data.
R_P5CD1p	1_pyrroline_5_carboxylate_dehydrogenase	1 M_nadp_c + 2 M_h2o_c + 1 M_1pyr5c_c -> 1 M_h_c + 1 M_glu_L_c + 1 M_nadph_c	1.5.1.12	Internal	Proline_degradation	Arginine and Proline Metabolism	No_Assignment	No_Assignment	Manually_added	E. coli	This study	3	2	NO_GPR	NO_GPR	Reaction added to allow growth on proline as observed with biolog data.
R_PROD2	Proline_dehydrogenase	1 M_pro_L_c + 1 M_fad_c -> 1 M_h_c + 1 M_fadh2_c + 1 M_1pyr5c_c	1.5.99.8	Internal	Proline_degradation	Arginine and Proline Metabolism	No_Assignment	No_Assignment	Manually_added	E. coli	This study	3	2	NO_GPR	NO_GPR	Reaction added to allow growth on proline as observed with biolog data.
R_PROt2rpp	L_proline_reversible_transport_via_proton_symport__periplasm_	1 M_h_p + 1 M_pro_L_p <-> 1 M_pro_L_c + 1 M_h_c	No_Assignment	Transport	Carbon_Source_Transport	Transport, Inner Membrane	No_Assignment	No_Assignment	Manually_added	E. coli	This study	3	2	NO_GPR	NO_GPR	Reaction added to allow growth on proline as observed with biolog data.
R_MANtex	D-mannose_transport_via_diffusion__extracellular_to_periplasm_	M_man_e <-> M_man_p	No_Assignment	Transport	Carbon_Source_Transport	Transport, Outer Membrane	No_Assignment	No_Assignment	Manually_added	E. coli	This study	3	2	NO_GPR	NO_GPR	Reaction added to allow growth on mannose as observed with biolog data.
R_MANptspp	D-mannose transport via PEP:Pyr PTS (periplasm)	M_pep_c + M_man_p -> M_man6p_c + M_pyr_c	No_Assignment	Transport	Carbon_Source_Transport	Transport, Inner Membrane	( No_Assignment and XFCFBP8418_003580 and No_Assignment and No_Assignment and XFCFBP8418_003570 )	( b1817 and b2415 and b1818 and b2416 and b1819 )	Manually_added	E. coli	This study	3	2	NO_GPR	NO_GPR	Reaction added to allow growth on mannose as observed with biolog data.
R_RIBtex	D-ribose_transport_via_diffusion__extracellular_to_periplasm_	1 M_rib_D_e <-> 1 M_rib_D_p	No_Assignment	Transport	Carbon_Source_Transport	Transport, Outer Membrane	No_Assignment	No_Assignment	Manually_added	E. coli	This study	3	2	NO_GPR	NO_GPR	Reaction added to allow growth on ribose as observed with biolog data.
R_RIBabcpp	D-ribose transport via ABC system	1 M_atp_c + 1 M_h2o_c + 1 M_rib_D_p -> 1 M_adp_c + 1 M_h_c + 1 M_pi_c + 1 M_rib_D_c	3.6.3.17	Transport	Carbon_Source_Transport	Transport, Inner Membrane	No_Assignment	No_Assignment	Manually_added	E. coli	This study	3	2	NO_GPR	NO_GPR	Reaction added to allow growth on ribose as observed with biolog data.
R_TREtex	trehalose_transport_via_diffusion__extracellular_to_periplasm_	1 M_tre_e <-> 1 M_tre_p	No_Assignment	Transport	Carbon_Source_Transport	Transport, Outer Membrane	No_Assignment	No_Assignment	Manually_added	E. coli	This study	3	2	NO_GPR	NO_GPR	Reaction added to allow growth on trehalose as observed with biolog data.
R_TREHpp	alpha_alpha_trehalose__periplasm_	1 M_tre_p + 1 M_h2o_p -> 2 M_glc_D_p	3.2.1.28	Internal	Trehalose_metabolism	Alternate Carbon Metabolism	No_Assignment	No_Assignment	Manually_added	E. coli	This study	3	2	NO_GPR	NO_GPR	Reaction added to allow growth on trehalose as observed with biolog data.
R_ICL	Isocitrate_lyase	1 M_icit_c -> 1 M_glx_c + 1 M_succ_c	4.1.3.1	Internal	Glyoxylate_cycle	Anaplerotic Reactions	No_Assignment	No_Assignment	Manually_added	E. coli	This study	3	2	NO_GPR	NO_GPR	Reaction added to allow growth on acetate as observed with biolog data.
R_MALS	malate_synthase	1 M_h2o_c + 1 M_accoa_c + 1 M_glx_c -> 1 M_coa_c + 1 M_h_c + 1 M_mal_L_c	2.3.3.9	Internal	Glyoxylate_cycle	Anaplerotic Reactions	No_Assignment	No_Assignment	Manually_added	E. coli	This study	3	2	NO_GPR	NO_GPR	Reaction added to allow growth on acetate as observed with biolog data.
R_UGLT	UDPglucose__hexose_1_phosphate_uridylyltransferase	M_gal1p_c + 1 M_udpg_c <-> 1 M_g1p_c + 1 M_udpgal_c	2.7.7.12	Internal	Galactose_metabolism	Alternate Carbon Metabolism	No_Assignment	No_Assignment	Manually_added	E. coli	This study	3	2	NO_GPR	NO_GPR	Reaction added to allow growth on galactose as observed with biolog data.
R_GALKr	galactokinase	1 M_gal_c + 1 M_atp_c -> 1 M_h_c + 1 M_gal1p_c + 1 M_adp_c	2.7.1.6	Internal	Galactose_metabolism	Alternate Carbon Metabolism	No_Assignment	No_Assignment	Manually_added	E. coli	This study	3	2	NO_GPR	NO_GPR	Reaction added to allow growth on galactose as observed with biolog data.
R_UDPG4E	UDPglucose_4_epimerase	1 M_udpg_c <-> 1 M_udpgal_c	5.1.3.2	Internal	Galactose_metabolism	Alternate Carbon Metabolism	No_Assignment	No_Assignment	Manually_added	No_Assignment	This study	3	2	NO_GPR	NO_GPR	Reaction added to allow growth on galactose as observed with biolog data.
R_PDH	pyruvate dehydrogenase	1 M_nad_c + 1 M_pyr_c + 1 M_coa_c -> 1 M_co2_c + 1 M_accoa_c + 1 M_nadh_c	No_Assignment	Internal	Acetyl-CoA_synthesis	Glycolysis/Gluconeogenesis	( XFCFBP8418_005940 and XFCFBP8418_010550 and XFCFBP8418_010560 )	( b0116 and b0115 and b0114 )	Automatic_reconstruction	E. coli		1	2	100	100
R_ACS	acetyl-CoA synthetase	1 M_atp_c + 1 M_ac_c + 1 M_coa_c -> 1 M_amp_c + 1 M_ppi_c + 1 M_accoa_c	6.2.1.1	Internal	Acetyl-CoA_synthesis	Pyruvate Metabolism	( XFCFBP8418_020630 )	( b4069 )	Automatic_reconstruction	E. coli		1	2	100	100
R_ADSL1r	adenylsuccinate lyase	1 M_dcamp_c <-> 1 M_amp_c + 1 M_fum_c	4.3.2.2	Internal	Adenosine_biosynthesis	Purine and Pyrimidine Biosynthesis	( XFCFBP8418_002120 )	( b1131 )	Automatic_reconstruction	E. coli		1	2	100	100
R_NTP1	nucleoside-triphosphatase (ATP)	1 M_h2o_c + 1 M_atp_c -> 1 M_adp_c + 1 M_pi_c + 1 M_h_c	3.6.1.15	Internal	Adenosine_biosynthesis	Nucleotide Salvage Pathway	( XFCFBP8418_006890 )	( b4161 ) or ( b0650 )	Automatic_reconstruction	E. coli		2	2	50	100
R_ADSS	adenylosuccinate synthase	1 M_asp_L_c + 1 M_imp_c + 1 M_gtp_c -> 2 M_h_c + 1 M_gdp_c + 1 M_dcamp_c + 1 M_pi_c	6.3.4.4	Internal	Adenosine_biosynthesis	Purine and Pyrimidine Biosynthesis	( XFCFBP8418_007280 )	( b4177 )	Automatic_reconstruction	E. coli		1	2	100	100
R_NTD7	5'-nucleotidase (AMP)	1 M_amp_c + 1 M_h2o_c -> 1 M_pi_c + 1 M_adn_c	3.1.3.5	Internal	Adenosine_biosynthesis	Nucleotide Salvage Pathway	( XFCFBP8418_010630 )	( b2744 )	Automatic_reconstruction	E. coli		1	2	100	100
R_NTD6	5'-nucleotidase (dAMP)	1 M_damp_c + 1 M_h2o_c -> 1 M_dad_2_c + 1 M_pi_c	3.1.3.5	Internal	Adenosine_biosynthesis	Nucleotide Salvage Pathway	( XFCFBP8418_010630 )	( b2291 ) or ( b2744 )	Automatic_reconstruction	E. coli		2	2	50	100
R_RNDR1b	ribonucleoside-diphosphate reductase (ADP) (glutaredoxin)	1 M_adp_c + 1 M_grxrd_c -> 1 M_h2o_c + 1 M_grxox_c + 1 M_dadp_c	1.17.4.1	Internal	Adenosine_biosynthesis	Nucleotide Salvage Pathway	( XFCFBP8418_013020 and XFCFBP8418_023120 and XFCFBP8418_023110 )	( b2675 and b2676 and b1654 ) or ( b2675 and b2676 and b0849 ) or ( b3610 and b2675 and b2676 ) or ( b2675 and b2676 and b1064 )	Automatic_reconstruction	E. coli		2	2	33	33
R_NTPP5	Nucleoside triphosphate pyrophosphorylase (datp)	1 M_h2o_c + 1 M_datp_c -> 1 M_damp_c + 1 M_ppi_c + 1 M_h_c	3.6.1.9	Internal	Adenosine_biosynthesis	Nucleotide Salvage Pathway	( XFCFBP8418_015800 )	( b1865 ) or ( b2781 )	Automatic_reconstruction	E. coli		2	2	50	100
R_NTPP6	Nucleoside triphosphate pyrophosphorylase (atp)	1 M_h2o_c + 1 M_atp_c -> 1 M_amp_c + 1 M_ppi_c + 1 M_h_c	3.6.1.9	Internal	Adenosine_biosynthesis	Nucleotide Salvage Pathway	( XFCFBP8418_015800 )	( b2781 )	Automatic_reconstruction	E. coli		1	2	100	100
R_ADPRDP	ADPribose diphosphatase	1 M_h2o_c + 1 M_adprib_c -> 2 M_h_c + 1 M_amp_c + 1 M_r5p_c	3.6.1.13	Internal	Adenosine_biosynthesis	Nucleotide Salvage Pathway	( XFCFBP8418_015820 )	( b3397 ) or ( b3034 )	Automatic_reconstruction	E. coli		2	2	50	100
R_AP4AHr	Ap4A hydrolase	1 M_ap4a_c + 1 M_h2o_c -> 2 M_h_c + 2 M_adp_c	3.6.1.41	Internal	Adenosine_biosynthesis	Nucleotide Salvage Pathway	( XFCFBP8418_019500 )	( b0049 )	Automatic_reconstruction	E. coli		1	2	100	100
R_AP5AH	Ap5A hydrolase	1 M_ap5a_c + 1 M_h2o_c -> 2 M_h_c + 1 M_adp_c + 1 M_atp_c	3.6.1.61	Internal	Adenosine_biosynthesis	Nucleotide Salvage Pathway	( XFCFBP8418_019500 )	( b0049 )	Automatic_reconstruction	E. coli		1	2	100	100
R_RNDR1	ribonucleoside-diphosphate reductase (ADP)	1 M_trdrd_c + 1 M_adp_c -> 1 M_h2o_c + 1 M_trdox_c + 1 M_dadp_c	1.17.4.1	Internal	Adenosine_biosynthesis	Nucleotide Salvage Pathway	( XFCFBP8418_023120 and XFCFBP8418_013260 and XFCFBP8418_023110 ) or ( No_Assignment and XFCFBP8418_023120 and XFCFBP8418_023110 )	( b2235 and b2582 and b2234 ) or ( b2235 and b3781 and b2234 )	Automatic_reconstruction	E. coli		2	2	75	100
R_AP4AS	Ap4A synthetase	1 M_h_c + 2 M_atp_c -> 1 M_ap4a_c + 1 M_ppi_c	No_Assignment	Internal	Adenosine_biosynthesis	Nucleotide Salvage Pathway	( XFCFBP8418_023900 )	( b4129 )	Automatic_reconstruction	E. coli		1	2	100	100
R_ADNK1	adenosine kinase	1 M_atp_c + 1 M_adn_c -> 1 M_adp_c + 1 M_amp_c + 1 M_h_c	2.7.1.20	Internal	Adenosine_biosynthesis	Nucleotide Salvage Pathway	( XFCFBP8418_026070 )	( b0474 )	Automatic_reconstruction	E. coli		1	2	100	100
R_DADK	deoxyadenylate kinase	1 M_damp_c + 1 M_atp_c <-> 1 M_adp_c + 1 M_dadp_c	2.7.4.11	Internal	Adenosine_biosynthesis	Nucleotide Salvage Pathway	( XFCFBP8418_026070 )	( b0474 )	Automatic_reconstruction	E. coli		1	2	100	100
R_ADK1	adenylate kinase	1 M_amp_c + 1 M_atp_c <-> 2 M_adp_c	2.7.4.3	Internal	Adenosine_biosynthesis	Nucleotide Salvage Pathway	( XFCFBP8418_026070 )	( b0474 )	Automatic_reconstruction	E. coli		1	2	100	100
R_NDPK8	nucleoside-diphosphate kinase (ATP:dADP)	1 M_atp_c + 1 M_dadp_c <-> 1 M_adp_c + 1 M_datp_c	2.7.4.6	Internal	Adenosine_biosynthesis	Nucleotide Salvage Pathway	( XFCFBP8418_026070 ) or ( XFCFBP8418_007250 )	( b2518 ) or ( b0474 )	Automatic_reconstruction	E. coli		1	2	100	100
R_SCYSDS	SUF Cysteine desulfuration	1 M_cys_L_c + 1 M_sufse_c -> 1 M_ala_L_c + 1 M_sufsesh_c	2.8.1.7	Internal	Ala_metabolism	Cofactor and Prosthetic Group Biosynthesis	( XFCFBP8418_002960 and XFCFBP8418_025330 )	( b1679 and b1680 )	Automatic_reconstruction	E. coli		1	2	100	100
R_ALATA_L	L-alanine transaminase	1 M_ala_L_c + 1 M_akg_c <-> 1 M_pyr_c + 1 M_glu_L_c	2.6.1.2	Internal	Ala_metabolism	Alanine and Aspartate Metabolism	( XFCFBP8418_004540 )	( b2290 ) or ( b2379 )	Automatic_reconstruction	E. coli		2	2	50	100
R_ALAR	alanine racemase	1 M_ala_L_c <-> 1 M_ala_D_c	5.1.1.1	Internal	Ala_metabolism	Alanine and Aspartate Metabolism	( XFCFBP8418_010700 )	( b4053 ) or ( b1190 )	Automatic_reconstruction	E. coli		1	2	100	100
R_DAAD	D-Amino acid dehydrogenase	1 M_h2o_c + 1 M_fad_c + 1 M_ala_D_c -> 1 M_pyr_c + 1 M_nh4_c + 1 M_fadh2_c	1.4.99.6	Internal	Ala_metabolism	Alanine and Aspartate Metabolism	( XFCFBP8418_010710 )	( b1189 )	Automatic_reconstruction	E. coli		1	2	100	100
R_G2PP	glycerol-2-phosphate phosphatase	1 M_glyc2p_c + 1 M_h2o_c -> 1 M_glyc_c + 1 M_pi_c	3.1.3.19	Internal	Alternate_carbon_metabolism	Alternate Carbon Metabolism	( XFCFBP8418_005240 )	( b2533 )	Automatic_reconstruction	E. coli		1	2	100	100
R_LACZpp	b-galactosidase	1 M_lcts_p + 1 M_h2o_p -> 1 M_gal_p + 1 M_glc_D_p	3.2.1.108	Internal	Alternate_carbon_metabolism	Alternate Carbon Metabolism	( XFCFBP8418_007430 )	( b2132 )	Automatic_reconstruction	E. coli		1	2	100	100
R_RBKr	ribokinase	1 M_atp_c + 1 M_rib_D_c -> 1 M_adp_c + 1 M_r5p_c + 1 M_h_c	2.7.1.15	Internal	Alternate_carbon_metabolism	Alternate Carbon Metabolism	( XFCFBP8418_008660 )	( b3752 )	Automatic_reconstruction	E. coli		1	2	100	100
R_MSAR	malonic semialdehyde reductase	1 M_h_c + 1 M_nadph_c + 1 M_msa_c -> 1 M_3hpp_c + 1 M_nadp_c	1.1.1.298	Internal	Alternate_carbon_metabolism	Nucleotide Salvage Pathway	( XFCFBP8418_015390 )	( b1539 ) or ( b1008 )	Automatic_reconstruction	E. coli		2	2	50	100	Unconnected reaction
R_DTARTD	D(-)-tartrate dehydratase	1 M_tartr_D_c -> 1 M_h2o_c + 1 M_oaa_c	4.2.1.81	Internal	Alternate_carbon_metabolism	Alternate Carbon Metabolism	( XFCFBP8418_016890 )	( b4122 )	Automatic_reconstruction	E. coli		1	2	100	100
R_G3PD2	glycerol-3-phosphate dehydrogenase (NADP)	1 M_glyc3p_c + 1 M_nadp_c <-> 1 M_dhap_c + 1 M_h_c + 1 M_nadph_c	1.1.1.94	Internal	Alternate_carbon_metabolism	Alternate Carbon Metabolism	( XFCFBP8418_018110 )	( b3608 )	Automatic_reconstruction	E. coli		1	2	100	100
R_DDGLK	2-dehydro-3-deoxygluconokinase	1 M_atp_c + 1 M_2ddglcn_c -> 1 M_adp_c + 1 M_2ddg6p_c + 1 M_h_c	2.7.1.45	Internal	Alternate_carbon_metabolism	Alternate Carbon Metabolism	( XFCFBP8418_018640 )	( b3526 )	Automatic_reconstruction	E. coli		1	2	100	100	Unconnected reaction
R_ACCOAL2r	acetate-CoA ligase (ADP-forming)	1 M_atp_c + 1 M_coa_c + 1 M_ppa_c -> 1 M_ppcoa_c + 1 M_adp_c + 1 M_pi_c	6.2.1.13	Internal	Alternate_carbon_metabolism	Alternate Carbon Metabolism	( XFCFBP8418_020630 )	( b4069 )	Automatic_reconstruction	E. coli		1	2	100	100	Unconnected reaction
R_G3PD5	glycerol-3-phosphate dehydrogenase (ubiquinone-8)	1 M_glyc3p_c + 1 M_q8_c -> 1 M_q8h2_c + 1 M_dhap_c	1.1.5.3	Internal	Alternate_carbon_metabolism	Glycerol Degradation	( XFCFBP8418_020700 )	( b2241 and b2242 and b2243 ) or ( b3426 )	Automatic_reconstruction	E. coli		2	2	25	100
R_GLYCtpp	glycerol transport via channel (periplasm)	1 M_glyc_c <-> 1 M_glyc_p	No_Assignment	Transport	Alternate_carbon_metabolism	Transport, Inner Membrane	( XFCFBP8418_020710 )	( b3927 ) or ( s0001 )	Automatic_reconstruction	E. coli		2	2	50	100
R_GLYKr	glycerol kinase	1 M_glyc_c + 1 M_atp_c -> 1 M_adp_c + 1 M_glyc3p_c + 1 M_h_c	2.7.1.30	Internal	Alternate_carbon_metabolism	Alternate Carbon Metabolism	( XFCFBP8418_020720 )	( b3926 )	Automatic_reconstruction	E. coli		1	2	100	100
R_MCITL2	methylisocitrate lyase	1 M_micit_c <-> 1 M_pyr_c + 1 M_succ_c	4.1.3.30	Internal	Alternate_carbon_metabolism	Alternate Carbon Metabolism	( XFCFBP8418_022790 )	( b0331 )	Automatic_reconstruction	E. coli		1	2	100	100	Unconnected reaction
R_ME2	malic enzyme (NADP)	1 M_nadp_c + 1 M_mal_L_c -> 1 M_pyr_c + 1 M_co2_c + 1 M_nadph_c	1.1.1.40	Internal	Alternate_carbon_metabolism	Anaplerotic Reactions	( XFCFBP8418_025470 )	( b2463 )	Automatic_reconstruction	E. coli		1	2	100	100
R_MICITDr	2-methylisocitrate dehydratase	1 M_2mcacn_c + 1 M_h2o_c <-> 1 M_micit_c	4.2.1.99	Internal	Alternate_carbon_metabolism	Alternate Carbon Metabolism	( XFCFBP8418_025910 )	( b0118 )	Automatic_reconstruction	E. coli		1	2	100	100	Unconnected reaction
R_PFK_2	Phosphofructokinase	1 M_atp_c + 1 M_tag6p_D_c -> 1 M_adp_c + 1 M_tagdp_D_c + 1 M_h_c	2.7.1.11	Internal	Alternate_carbon_metabolism	Alternate Carbon Metabolism	( XFCFBP8418_026080 )	( b3916 )	Automatic_reconstruction	E. coli		1	2	100	100	Unconnected reaction
R_METabcpp	L-methionine transport via ABC system (periplasm)	1 M_met_L_p + 1 M_h2o_c + 1 M_atp_c -> 1 M_adp_c + 1 M_met_L_c + 1 M_pi_c + 1 M_h_c	No_Assignment	Transport	Amino_Acid_Transport	Transport, Inner Membrane	( XFCFBP8418_010500 and XFCFBP8418_010510 and XFCFBP8418_010520 )	( b0199 and b0198 and b0197 )	Automatic_reconstruction	E. coli		1	2	100	100
R_METDabcpp	D-methionine transport via ABC system (periplasm)	1 M_h2o_c + 1 M_atp_c + 1 M_met_D_p -> 1 M_adp_c + 1 M_pi_c + 1 M_met_D_c + 1 M_h_c	No_Assignment	Transport	Amino_Acid_Transport	Transport, Inner Membrane	( XFCFBP8418_010500 and XFCFBP8418_010510 and XFCFBP8418_010520 )	( b0199 and b0198 and b0197 )	Automatic_reconstruction	E. coli		1	2	100	100
R_ASPt2_2pp	Aspartate transport via proton symport (2 H) (periplasm)	1 M_asp_L_p + 2 M_h_p -> 2 M_h_c + 1 M_asp_L_c	No_Assignment	Transport	Amino_Acid_Transport	Transport, Inner Membrane	( XFCFBP8418_025480 )	( b3528 )	Automatic_reconstruction	E. coli		1	2	100	100
R_SOTA	Succinylornithine transaminase	1 M_akg_c + 1 M_sucorn_c <-> 1 M_glu_L_c + 1 M_sucgsa_c	2.6.1.81	Internal	Arg_Pro_Glu_Gln_metabolism	Arginine and Proline Metabolism	( XFCFBP8418_003360 )	( b1748 )	Automatic_reconstruction	E. coli		1	2	100	100
R_AMPTASEPG	aminopeptidase (pro-gly)	1 M_h2o_c + 1 M_progly_c -> 1 M_pro_L_c + 1 M_gly_c	3.4.11.2	Internal	Arg_Pro_Glu_Gln_metabolism	Arginine and Proline Metabolism	( XFCFBP8418_015310 )	( b0932 ) or ( b0237 ) or ( b4260 ) or ( b2523 )	Automatic_reconstruction	E. coli		2	2	25	100
R_APCS	aminopropylcadaverine synthase	1 M_15dap_c + 1 M_ametam_c -> 1 M_na15dap_c + 1 M_5mta_c + 1 M_h_c	2.5.1.16	Internal	Arg_Pro_Glu_Gln_metabolism	Arginine and Proline Metabolism	( XFCFBP8418_015370 )	( b0121 )	Automatic_reconstruction	E. coli		1	2	100	100
R_ADMDCr	adenosylmethionine decarboxylase	1 M_amet_c + 1 M_h_c -> 1 M_co2_c + 1 M_ametam_c	4.1.1.50	Internal	Arg_Pro_Glu_Gln_metabolism	Arginine and Proline Metabolism	( XFCFBP8418_002270 )	( b0120 )	Automatic_reconstruction	E. coli		1	2	100	100
R_ACOTA	acetylornithine transaminase	1 M_akg_c + 1 M_acorn_c <-> 1 M_acg5sa_c + 1 M_glu_L_c	2.6.1.11	Internal	Arg_Pro_Glu_Gln_metabolism	Arginine and Proline Metabolism	( XFCFBP8418_003360 )	( b1748 ) or ( b3359 )	Automatic_reconstruction	E. coli		1	2	100	100	Maybe irreversible (opposite side) https://ecocyc.org/ECOLI/NEW-IMAGE?type=REACTION&object=ACETYLORNTRANSAM-RXN
R_GLUSy	glutamate synthase (NADPH)	1 M_akg_c + 1 M_gln_L_c + 1 M_h_c + 1 M_nadph_c -> 1 M_nadp_c + 2 M_glu_L_c	1.4.1.13	Internal	Arg_Pro_Glu_Gln_metabolism	Glutamate Metabolism	( XFCFBP8418_013360 and XFCFBP8418_013350 )	( b3212 and b3213 )	Automatic_reconstruction	E. coli		1	2	100	100
R_P5CR	pyrroline-5-carboxylate reductase	2 M_h_c + 1 M_1pyr5c_c + 1 M_nadph_c -> 1 M_nadp_c + 1 M_pro_L_c	1.5.1.2	Internal	Arg_Pro_Glu_Gln_metabolism	Arginine and Proline Metabolism	( XFCFBP8418_013370 )	( b0386 )	Automatic_reconstruction	E. coli		1	2	100	100
R_SPMS	spermidine synthase	1 M_ptrc_c + 1 M_ametam_c -> 1 M_5mta_c + 1 M_spmd_c + 1 M_h_c	2.5.1.16	Internal	Arg_Pro_Glu_Gln_metabolism	Arginine and Proline Metabolism	( XFCFBP8418_015370 )	( b0121 )	Automatic_reconstruction	E. coli		1	2	100	100
R_ARGDCpp	arginine decarboxylase periplasm	1 M_arg_L_p + 1 M_h_p -> 1 M_agm_p + 1 M_co2_p	4.1.1.19	Internal	Arg_Pro_Glu_Gln_metabolism	Arginine and Proline Metabolism	( XFCFBP8418_015380 )	( b2938 )	Automatic_reconstruction	E. coli		1	2	100	100
R_ARGDC	arginine decarboxylase	1 M_arg_L_c + 1 M_h_c -> 1 M_agm_c + 1 M_co2_c	4.1.1.19	Internal	Arg_Pro_Glu_Gln_metabolism	Arginine and Proline Metabolism	( XFCFBP8418_015380 )	( b2938 )	Manually_added	E. coli		2	3	100	100
R_GLNS	glutamine synthetase	1 M_glu_L_c + 1 M_nh4_c + 1 M_atp_c -> 1 M_adp_c + 1 M_gln_L_c + 1 M_pi_c + 1 M_h_c	6.3.1.2	Internal	Arg_Pro_Glu_Gln_metabolism	Glutamate Metabolism	( XFCFBP8418_017710 )	( b3870 ) or ( b1297 )	Automatic_reconstruction	E. coli		2	2	50	100
R_CBPS	carbamoyl-phosphate synthase (glutamine-hydrolysing)	1 M_hco3_c + 1 M_h2o_c + 1 M_gln_L_c + 2 M_atp_c -> 2 M_h_c + 1 M_glu_L_c + 2 M_adp_c + 1 M_cbp_c + 1 M_pi_c	6.3.5.5	Internal	Arg_Pro_Glu_Gln_metabolism	Arginine and Proline Metabolism	( XFCFBP8418_023970 and XFCFBP8418_023960 )	( b0033 and b0032 )	Automatic_reconstruction	E. coli		1	2	100	100
R_G5SD	glutamate-5-semialdehyde dehydrogenase	1 M_h_c + 1 M_nadph_c + 1 M_glu5p_c -> 1 M_nadp_c + 1 M_pi_c + 1 M_glu5sa_c	1.2.1.41	Internal	Arg_Pro_Glu_Gln_metabolism	Arginine and Proline Metabolism	( XFCFBP8418_025220 )	( b0243 )	Automatic_reconstruction	E. coli		1	2	100	100
R_GLU5K	glutamate 5-kinase	1 M_glu_L_c + 1 M_atp_c -> 1 M_adp_c + 1 M_glu5p_c	2.7.2.11	Internal	Arg_Pro_Glu_Gln_metabolism	Arginine and Proline Metabolism	( XFCFBP8418_025230 )	( b0242 )	Automatic_reconstruction	E. coli		1	2	100	100
R_ARGSL	argininosuccinate lyase	1 M_argsuc_c <-> 1 M_arg_L_c + 1 M_fum_c	4.3.2.1	Internal	Arg_Pro_Glu_Gln_metabolism	Arginine and Proline Metabolism	( XFCFBP8418_025240 )	( b3960 )	Automatic_reconstruction	E. coli		1	2	100	100
R_AGPR	N-acetyl-g-glutamyl-phosphate reductase	1 M_acg5sa_c + 1 M_nadp_c + 1 M_pi_c <-> 1 M_acg5p_c + 1 M_h_c + 1 M_nadph_c	1.2.1.38	Internal	Arg_Pro_Glu_Gln_metabolism	Arginine and Proline Metabolism	( XFCFBP8418_025250 )	( b3958 )	Automatic_reconstruction	E. coli		1	2	100	100
R_ACGS	N-acetylglutamate synthase	1 M_glu_L_c + 1 M_accoa_c <-> 1 M_coa_c + 1 M_h_c + 1 M_acglu_c	2.3.1.1	Internal	Arg_Pro_Glu_Gln_metabolism	Glutamate Metabolism	( XFCFBP8418_025260 )	( b2818 )	Manually_added	E. coli		1	2	100	100
R_ACGK	acetylglutamate kinase	1 M_acglu_c + 1 M_atp_c -> 1 M_adp_c + 1 M_acg5p_c	2.7.2.8	Internal	Arg_Pro_Glu_Gln_metabolism	Arginine and Proline Metabolism	( XFCFBP8418_025260 )	( b3959 )	Automatic_reconstruction	E. coli		1	2	100	100
R_ACODA	acetylornithine deacetylase	1 M_h2o_c + 1 M_acorn_c -> 1 M_orn_c + 1 M_ac_c	3.5.1.16	Internal	Arg_Pro_Glu_Gln_metabolism	Arginine and Proline Metabolism	( XFCFBP8418_025270 )	( b3957 )	Automatic_reconstruction	E. coli		1	2	100	100
R_NACODA	N-acetylornithine deacetylase	1 M_acg5sa_c + 1 M_h2o_c -> 1 M_ac_c + 1 M_glu5sa_c	No_Assignment	Internal	Arg_Pro_Glu_Gln_metabolism	Arginine and Proline Metabolism	( XFCFBP8418_025270 )	( b3957 )	Automatic_reconstruction	E. coli		1	2	100	100
R_ACCITRH	N-acetyl-L-citrulline amidohydrolase	1 M_accitr_c + 1 M_h2o_c -> 1 M_ac_c + 1 M_citr_L_c	3.5.1.16	Internal	Arg_Pro_Glu_Gln_metabolism	Glutamate Metabolism	( XFCFBP8418_025270 )	No_Assignment	Manually_added	E. coli		1	2	100	100
R_ARGSSr	argininosuccinate synthase	1 M_asp_L_c + 1 M_citr_L_c + 1 M_atp_c -> 1 M_amp_c + 1 M_ppi_c + 1 M_argsuc_c + 1 M_h_c	6.3.4.5	Internal	Arg_Pro_Glu_Gln_metabolism	Arginine and Proline Metabolism	( XFCFBP8418_025280 )	( b3172 )	Automatic_reconstruction	E. coli		1	2	100	100
R_OCBT	ornithine carbamoyltransferase	1 M_orn_c + 1 M_cbp_c <-> 1 M_citr_L_c + 1 M_pi_c + 1 M_h_c	2.1.3.3	Internal	Arg_Pro_Glu_Gln_metabolism	Arginine and Proline Metabolism	( XFCFBP8418_025290 )	( b4254 ) or ( b0273 )	Automatic_reconstruction	E. coli		1	2	100	100
R_ACOCMT	N-acetylornithine carbamoyltransferase	1 M_acorn_c + 1 M_cbp_c -> 1 M_accitr_c + 1 M_h_c + 1 M_pi_c	2.1.3.9	Internal	Arg_Pro_Glu_Gln_metabolism	Glutamate Metabolism	( XFCFBP8418_025290 )	No_Assignment	Manually_added	E. coli		1	2	100	100
R_GLUN	glutaminase	1 M_h2o_c + 1 M_gln_L_c -> 1 M_glu_L_c + 1 M_nh4_c	3.5.1.2	Internal	Arg_Pro_Glu_Gln_metabolism	Glutamate Metabolism	( XFCFBP8418_026750 )	( b1524 ) or ( b1812 ) or ( b0485 )	Automatic_reconstruction	E. coli		2	2	33	100
R_ASPT	L-aspartase	1 M_asp_L_c -> 1 M_fum_c + 1 M_nh4_c	4.3.1.1	Internal	Asp_Asn_metabolism	Alanine and Aspartate Metabolism	( XFCFBP8418_002100 )	( b4139 )	Manually_added	E. coli		1	2	100	100
R_ASPTA	Aspartate transaminase	1 M_akg_c + 1 M_asp_L_c <-> 1 M_glu_L_c + 1 M_oaa_c	2.6.1.1	Internal	Asp_Asn_metabolism	Alanine and Aspartate Metabolism	( XFCFBP8418_014480 )	( b0928 )	Manually_added	E. coli		1	2	100	100
R_ASNS1	asparagine synthase (glutamine-hydrolysing)	1 M_h2o_c + 1 M_asp_L_c + 1 M_gln_L_c + 1 M_atp_c -> 1 M_asn_L_c + 1 M_amp_c + 1 M_glu_L_c + 1 M_ppi_c + 1 M_h_c	6.3.5.4	Internal	Asp_Asn_metabolism	Alanine and Aspartate Metabolism	( XFCFBP8418_015130 )	( b0674 )	Automatic_reconstruction	E. coli		1	2	100	100
R_ASNN	L-asparaginase	1 M_asn_L_c + 1 M_h2o_c -> 1 M_nh4_c + 1 M_asp_L_c	3.5.1.1	Internal	Asp_Asn_metabolism	Alanine and Aspartate Metabolism	( XFCFBP8418_024050 )	( b1767 ) or ( b0828 )	Automatic_reconstruction	E. coli		2	2	50	100
R_MALCOAMT	Malonyl-CoA methyltransferase	1 M_malcoa_c + 1 M_amet_c -> 1 M_ahcys_c + 1 M_malcoame_c	2.1.1.197	Internal	Biotin_metabolism	Cofactor and Prosthetic Group Biosynthesis	( XFCFBP8418_001720 ) or ( XFCFBP8418_000200 )	( b0777 )	Automatic_reconstruction	E. coli		1	2	100	100
R_AOXSr2	8-amino-7-oxononanoate synthase	1 M_ala_L_c + 1 M_pimACP_c -> 1 M_8aonn_c + 1 M_co2_c + 1 M_ACP_c	2.3.1.47	Internal	Biotin_metabolism	Cofactor and Prosthetic Group Biosynthesis	( XFCFBP8418_004000 )	( b0776 )	Automatic_reconstruction	E. coli		1	2	100	100
R_PMEACPE	Pimeloyl-[ACP] methyl ester esterase	1 M_pmeACP_c + 1 M_h2o_c -> 1 M_pimACP_c + 1 M_meoh_c	3.1.1.85	Internal	Biotin_metabolism	Cofactor and Prosthetic Group Biosynthesis	( XFCFBP8418_004010 )	( b3412 )	Automatic_reconstruction	E. coli		1	2	100	100
R_DBTSr	dethiobiotin synthase	1 M_dann_c + 1 M_co2_c + 1 M_atp_c -> 1 M_adp_c + 1 M_pi_c + 1 M_dtbt_c + 3 M_h_c	6.3.3.3	Internal	Biotin_metabolism	Cofactor and Prosthetic Group Biosynthesis	( XFCFBP8418_005250 )	( b0778 )	Automatic_reconstruction	E. coli		1	2	100	100
R_OPMEACPS	3-Oxo-pimeloyl-[ACP] methyl ester synthase	1 M_gmeACP_c + 1 M_h_c + 1 M_malACP_c -> 1 M_ACP_c + 1 M_co2_c + 1 M_opmeACP_c	2.3.1.41	Internal	Biotin_metabolism	Cofactor and Prosthetic Group Biosynthesis	( XFCFBP8418_005890 )	( b2323 )	Manually_added	E. coli		1	2	100	100
R_OPMEACPR	3-Oxo-pimeloyl-[ACP] methyl ester reductase	1 M_h_c + 1 M_nadph_c + 1 M_opmeACP_c -> 1 M_hpmeACP_c + 1 M_nadp_c	1.1.1.100	Internal	Biotin_metabolism	Cofactor and Prosthetic Group Biosynthesis	( XFCFBP8418_005910 )	( b1093 )	Manually_added	E. coli		1	2	100	100
R_OGMEACPR	3-Oxo-glutaryl-[ACP] methyl ester reductase	1 M_ogmeACP_c + 1 M_h_c + 1 M_nadph_c -> 1 M_hgmeACP_c + 1 M_nadp_c	1.1.1.100	Internal	Biotin_metabolism	Cofactor and Prosthetic Group Biosynthesis	( XFCFBP8418_005910 )	( b1093 )	Automatic_reconstruction	E. coli		1	2	100	100
R_EGMEACPR	Enoylglutaryl-[ACP] methyl ester reductase	1 M_egmeACP_c + M_h_c + M_nadph_c -> M_gmeACP_c + M_nadp_c	1.3.1.10	Internal	Biotin_metabolism	Cofactor and Prosthetic Group Biosynthesis	( XFCFBP8418_010080 )	( PA1806 )	Manually_added	E. coli		1	2	100	100
R_EPMEACPR	Enoylpimeloyl-[ACP] methyl ester reductase	1 M_epmeACP_c + 1 M_h_c + 1 M_nadph_c -> 1 M_nadp_c + 1 M_pmeACP_c	1.3.1.10	Internal	Biotin_metabolism	Cofactor and Prosthetic Group Biosynthesis	( XFCFBP8418_010080 )	( PA1806 )	Manually_added	E. coli		1	2	100	100
R_BTS5	Biotin synthase	1 M_2fe2s_c + 1 M_dtbt_c + 1 M_amet_c -> 1 M_2fe1s_c + 1 M_met_L_c + 1 M_btn_c + 1 M_dad_5_c + 1 M_h_c	2.8.1.6	Internal	Biotin_metabolism	Cofactor and Prosthetic Group Biosynthesis	( XFCFBP8418_014650 )	( b0775 )	Automatic_reconstruction	E. coli		1	2	100	100
R_AMAOTr	adenosylmethionine-8-amino-7-oxononanoate transaminase	1 M_8aonn_c + 1 M_amet_c <-> 1 M_dann_c + 1 M_amob_c	2.6.1.62	Internal	Biotin_metabolism	Cofactor and Prosthetic Group Biosynthesis	( XFCFBP8418_015830 )	( b0774 )	Automatic_reconstruction	E. coli		1	2	100	100
R_OGMEACPS	3-Oxo-glutaryl-[ACP] methyl ester synthase	1 M_malACP_c + 1 M_malcoame_c + 1 M_h_c -> 1 M_co2_c + 1 M_coa_c + 1 M_ogmeACP_c	No_Assignment	Internal	Biotin_metabolism	Cofactor and Prosthetic Group Biosynthesis	( XFCFBP8418_017940 )	( b1091 )	Automatic_reconstruction	E. coli		1	2	100	100
R_OPMEACPD	3-Oxo-pimeloyl-[ACP] methyl ester dehydratase	1 M_hpmeACP_c -> 1 M_epmeACP_c + 1 M_h2o_c	4.2.1.59	Internal	Biotin_metabolism	Cofactor and Prosthetic Group Biosynthesis	( XFCFBP8418_024890 )	( b0180 )	Manually_added	E. coli		1	2	100	100
R_OGMEACPD	3-Oxo-glutaryl-[ACP] methyl ester dehydratase	1 M_hgmeACP_c -> 1 M_h2o_c + 1 M_egmeACP_c	4.2.1.59	Internal	Biotin_metabolism	Cofactor and Prosthetic Group Biosynthesis	( XFCFBP8418_024890 )	( b0180 )	Automatic_reconstruction	E. coli		1	2	100	100
R_FRUptspp	D-fructose transport via PEP:Pyr PTS (periplasm)	1 M_fru_p + 1 M_pep_c -> 1 M_pyr_c + 1 M_f1p_c	No_Assignment	Transport	Carbon_Source_Transport	Transport, Inner Membrane	( No_Assignment and XFCFBP8418_003580 and No_Assignment and No_Assignment and XFCFBP8418_003570 )	( b2169 and b2415 and b2416 and b2167 )	Automatic_reconstruction	E. coli		6	1	50	50
R_GLCptspp	D-glucose transport via PEP:Pyr PTS (periplasm)	1 M_glc_D_p + 1 M_pep_c -> 1 M_pyr_c + 1 M_g6p_c	No_Assignment	Transport	Carbon_Source_Transport	Transport, Inner Membrane	( No_Assignment and XFCFBP8418_003580 and No_Assignment and No_Assignment and XFCFBP8418_003570 )	( b1817 and b2415 and b1818 and b2416 and b1819 ) or ( b1621 and b2415 and b2416 and b2417 ) or ( b2415 and b2416 and b2417 and b1101 )	Automatic_reconstruction	E. coli		6	1	25	50
R_FRUpts2	Fructose transport via PEP:Pyr PTS (f6p generating) (periplasm)	1 M_fru_e + 1 M_pep_c -> 1 M_f6p_c + 1 M_pyr_c	No_Assignment	Transport	Carbon_Source_Transport	Transport, Outer Membrane	( No_Assignment and XFCFBP8418_003580 and No_Assignment and No_Assignment and XFCFBP8418_003570 )	( b1817 and b2415 and b1818 and b2416 and b1819 )	Automatic_reconstruction	E. coli		6	1	40	40
R_GAMptspp	D-glucosamine transport via PEP:Pyr PTS (periplasm)	1 M_gam_e + 1 M_pep_c -> 1 M_pyr_c + 1 M_gam6p_c	No_Assignment	Transport	Carbon_Source_Transport	Transport, Inner Membrane	( No_Assignment and XFCFBP8418_003580 and No_Assignment and No_Assignment and XFCFBP8418_003570 )	( b1817 and b2415 and b1818 and b2416 and b1819 )	Automatic_reconstruction	E. coli		6	1	40	40
R_FUCtpp	L-fucose transport via proton symport (periplasm)	1 M_fuc_L_p + 1 M_h_p <-> 1 M_h_c + 1 M_fuc_L_c	No_Assignment	Transport	Carbon_Source_Transport	Transport, Inner Membrane	( XFCFBP8418_018650 )	( b2801 )	Automatic_reconstruction	E. coli		1	2	100	100
R_GLYCLTt4pp	glycolate transport via sodium symport (periplasm)	1 M_glyclt_p + 1 M_na1_p -> 1 M_glyclt_c + 1 M_na1_c	No_Assignment	Transport	Carbon_Source_Transport	Transport, Inner Membrane	( XFCFBP8418_020610 )	( b4067 )	Automatic_reconstruction	E. coli		1	2	100	100
R_GLYALDtpp	Glyceraldehyde facilitated diffusion (periplasm)	1 M_glyald_p <-> 1 M_glyald_c	No_Assignment	Transport	Carbon_Source_Transport	Transport, Inner Membrane	( XFCFBP8418_020710 )	( b3927 )	Automatic_reconstruction	E. coli		1	2	100	100
R_MALDt2_2pp	D-Malate transport via proton symport (2 H) (periplasm)	2 M_h_p + 1 M_mal_D_p -> 2 M_h_c + 1 M_mal_D_c	No_Assignment	Transport	Carbon_Source_Transport	Transport, Inner Membrane	( XFCFBP8418_025480 )	( b3528 )	Automatic_reconstruction	E. coli		1	2	100	100
R_NMNt7pp	NMN transport via NMN glycohydrolase (periplasm)	1 M_nmn_p + 1 M_h2o_c -> 1 M_ncam_c + 1 M_r5p_c + 1 M_h_c	3.2.2.14	Transport	Carbon_Source_Transport	Transport, Inner Membrane	No_Assignment	No_Assignment	Automatic_reconstruction	E. coli		6	1	NO_GPR	NO_GPR
R_DAPabcpp	M-diaminopimelic acid ABC transport (periplasm)	1 M_26dap_M_p + 1 M_h2o_c + 1 M_atp_c -> 1 M_adp_c + 1 M_pi_c + 1 M_26dap_M_c + 1 M_h_c	No_Assignment	Transport	Carbon_Source_Transport	Transport, Inner Membrane	No_Assignment	No_Assignment	Automatic_reconstruction	E. coli		6	1	NO_GPR	NO_GPR
R_G3PCtex	sn-glycerol-3-phosphocholine transport extracellular to periplasm	1 M_g3pc_e -> 1 M_g3pc_p	No_Assignment	Transport	Carbon_Source_Transport	Transport, Outer Membrane	No_Assignment	No_Assignment	Manually_added	E. coli		6	1	NO_GPR	NO_GPR
R_G3PEtex	sn-glycerol-3-phosphoethanolamine transport extracellular to periplasm	1 M_g3pe_e -> 1 M_g3pe_p	No_Assignment	Transport	Carbon_Source_Transport	Transport, Outer Membrane	No_Assignment	No_Assignment	Manually_added	E. coli		6	1	NO_GPR	NO_GPR
R_G3PGtex	sn-glycerol-3-phosphoglycerol transport extracellular to periplasm	1 M_g3pg_e -> 1 M_g3pg_p	No_Assignment	Transport	Carbon_Source_Transport	Transport, Outer Membrane	No_Assignment	No_Assignment	Manually_added	E. coli		6	1	NO_GPR	NO_GPR
R_G3PItex	sn-glycerol-3-phosphoethanolamine transport extracellular to periplasm	1 M_g3pi_e -> 1 M_g3pi_p	No_Assignment	Transport	Carbon_Source_Transport	Transport, Outer Membrane	No_Assignment	No_Assignment	Manually_added	E. coli		6	1	NO_GPR	NO_GPR
R_G3PStex	sn-glycerol-3-phosphoserine transport extracellular to periplasm	1 M_g3ps_e -> 1 M_g3ps_p	No_Assignment	Transport	Carbon_Source_Transport	Transport, Outer Membrane	No_Assignment	No_Assignment	Manually_added	E. coli		6	1	NO_GPR	NO_GPR
R_GLYC2Ptex	sn-Glycerol 2-phosphate transport extracellular to periplasm	1 M_glyc2p_e -> 1 M_glyc2p_p	No_Assignment	Transport	Carbon_Source_Transport	Transport, Outer Membrane	No_Assignment	No_Assignment	Manually_added	E. coli		6	1	NO_GPR	NO_GPR
R_GLYC3Ptex	sn-Glycerol 3-phosphate transport extracellular to periplasm	1 M_glyc3p_e -> 1 M_glyc3p_p	No_Assignment	Transport	Carbon_Source_Transport	Transport, Outer Membrane	No_Assignment	No_Assignment	Manually_added	E. coli		6	1	NO_GPR	NO_GPR
R_G3PCabcpp	sn-glycerol-3-phosphocholine transport via ABC system (periplasm)	1 M_h2o_c + 1 M_atp_c + 1 M_g3pc_p -> 1 M_adp_c + 1 M_g3pc_c + 1 M_pi_c + 1 M_h_c	No_Assignment	Transport	Carbon_Source_Transport	Transport, Inner Membrane	( No_Assignment and XFCFBP8418_004940 and XFCFBP8418_024670 and XFCFBP8418_004930 )	( b3450 and b3451 and b3452 and b3453 )	Automatic_reconstruction	E. coli		6	1	75	75
R_G3PEabcpp	sn-glycerol-3-phosphoethanolamine transport via ABC system (periplasm)	1 M_h2o_c + 1 M_atp_c + 1 M_g3pe_p -> 1 M_adp_c + 1 M_g3pe_c + 1 M_pi_c + 1 M_h_c	No_Assignment	Transport	Carbon_Source_Transport	Transport, Inner Membrane	( No_Assignment and XFCFBP8418_004940 and XFCFBP8418_024670 and XFCFBP8418_004930 )	( b3450 and b3451 and b3452 and b3453 )	Automatic_reconstruction	E. coli		6	1	75	75
R_G3PGabcpp	sn-glycerol-3-phosphoglycerol transport via ABC system (periplasm)	1 M_h2o_c + 1 M_atp_c + 1 M_g3pg_p -> 1 M_adp_c + 1 M_g3pg_c + 1 M_pi_c + 1 M_h_c	No_Assignment	Transport	Carbon_Source_Transport	Transport, Inner Membrane	( No_Assignment and XFCFBP8418_004940 and XFCFBP8418_024670 and XFCFBP8418_004930 )	( b3450 and b3451 and b3452 and b3453 )	Automatic_reconstruction	E. coli		6	1	75	75
R_G3PIabcpp	sn-glycerol-3-phosphoethanolamine transport via ABC system (periplasm)	1 M_h2o_c + 1 M_atp_c + 1 M_g3pi_p -> 1 M_adp_c + 1 M_g3pi_c + 1 M_pi_c + 1 M_h_c	No_Assignment	Transport	Carbon_Source_Transport	Transport, Inner Membrane	( No_Assignment and XFCFBP8418_004940 and XFCFBP8418_024670 and XFCFBP8418_004930 )	( b3450 and b3451 and b3452 and b3453 )	Automatic_reconstruction	E. coli		6	1	75	75
R_G3PSabcpp	sn-glycerol-3-phosphoserine transport via ABC system (periplasm)	1 M_h2o_c + 1 M_atp_c + 1 M_g3ps_p -> 1 M_adp_c + 1 M_g3ps_c + 1 M_pi_c + 1 M_h_c	No_Assignment	Transport	Carbon_Source_Transport	Transport, Inner Membrane	( No_Assignment and XFCFBP8418_004940 and XFCFBP8418_024670 and XFCFBP8418_004930 )	( b3450 and b3451 and b3452 and b3453 )	Automatic_reconstruction	E. coli		6	1	75	75
R_GLYC2Pabcpp	sn-Glycerol 2-phosphate transport via ABC system (periplasm)	1 M_h2o_c + 1 M_atp_c + 1 M_glyc2p_p -> 1 M_adp_c + 1 M_glyc2p_c + 1 M_pi_c + 1 M_h_c	No_Assignment	Transport	Carbon_Source_Transport	Transport, Inner Membrane	( No_Assignment and XFCFBP8418_004940 and XFCFBP8418_024670 and XFCFBP8418_004930 )	( b3450 and b3451 and b3452 and b3453 )	Automatic_reconstruction	E. coli		6	1	75	75
R_GLYC3Pabcpp	sn-Glycerol 3-phosphate transport via ABC system (periplasm)	1 M_h2o_c + 1 M_atp_c + 1 M_glyc3p_p -> 1 M_adp_c + 1 M_glyc3p_c + 1 M_pi_c + 1 M_h_c	No_Assignment	Transport	Carbon_Source_Transport	Transport, Inner Membrane	( No_Assignment and XFCFBP8418_004940 and XFCFBP8418_024670 and XFCFBP8418_004930 )	( b3450 and b3451 and b3452 and b3453 )	Automatic_reconstruction	E. coli		6	1	75	75
R_ATPM	ATP maintenance requirement	1 M_h2o_c + 1 M_atp_c -> 1 M_adp_c + 1 M_pi_c + 1 M_h_c	No_Assignment	Internal	Cell_functioning	Biomass and maintenance functions	No_Assignment	No_Assignment	Automatic_reconstruction	E. coli		3	4	NO_GPR	NO_GPR	Essential reaction
R_CHTBSptspp	chitobiose transport via PEP:Pyr PTS (periplasm)	1 M_pep_c + 1 M_chtbs_p -> 1 M_pyr_c + 1 M_chtbs6p_c	No_Assignment	Transport	Chitin_degradation	Transport, Inner Membrane	( XFCFBP8418_003580 )	( b2416 )	Automatic_reconstruction	E. coli		1	2	100	100
R_AKGDH	2-Oxogluterate dehydrogenase	1 M_nad_c + 1 M_akg_c + 1 M_coa_c -> 1 M_succoa_c + 1 M_co2_c + 1 M_nadh_c	No_Assignment	Internal	Citric_Acid_Cycle	Citric Acid Cycle	( XFCFBP8418_002150 and XFCFBP8418_002140 and XFCFBP8418_010560 )	( b0116 and b0727 and b0726 )	Automatic_reconstruction	E. coli		1	2	100	100
R_CS	citrate synthase	1 M_h2o_c + 1 M_oaa_c + 1 M_accoa_c -> 1 M_coa_c + 1 M_h_c + 1 M_cit_c	2.3.3.16	Internal	Citric_Acid_Cycle	Citric Acid Cycle	( XFCFBP8418_002320 )	( b0720 )	Automatic_reconstruction	E. coli		1	2	100	100
R_MDH2	Malate dehydrogenase (ubiquinone 8 as acceptor)	1 M_q8_c + 1 M_mal_L_c -> 1 M_oaa_c + 1 M_q8h2_c	1.1.5.4	Internal	Citric_Acid_Cycle	Citric Acid Cycle	( XFCFBP8418_009850 )	( b2210 )	Automatic_reconstruction	E. coli		1	2	100	100
R_SUCOAS	succinyl-CoA synthetase (ADP-forming)	1 M_succ_c + 1 M_atp_c + 1 M_coa_c <-> 1 M_adp_c + 1 M_succoa_c + 1 M_pi_c	6.2.1.5	Internal	Citric_Acid_Cycle	Citric Acid Cycle	( XFCFBP8418_011970 and XFCFBP8418_011960 )	( b0728 and b0729 )	Automatic_reconstruction	E. coli		1	2	100	100
R_FUM	fumarase	1 M_h2o_c + 1 M_fum_c <-> 1 M_mal_L_c	4.2.1.2	Internal	Citric_Acid_Cycle	Citric Acid Cycle	( XFCFBP8418_016890 ) or ( XFCFBP8418_002100 )	( b4122 ) or ( b1612 ) or ( b1611 )	Automatic_reconstruction	E. coli		1	2	100	100
R_SUCDi	succinate dehydrogenase (irreversible)	1 M_succ_c + 1 M_q8_c -> 1 M_q8h2_c + 1 M_fum_c	1.3.5.1	Internal	Citric_Acid_Cycle	Oxidative Phosphorylation	( XFCFBP8418_024610 and XFCFBP8418_024620 and XFCFBP8418_024640 )	( b0724 and b0723 and b0722 and b0721 )	Automatic_reconstruction	E. coli	1138695; 2553479	4	2	75	75
R_OAADC	oxaloacetate decarboxylase	1 M_oaa_c + 1 M_h_c -> 1 M_pyr_c + 1 M_co2_c	4.1.1.3	Internal	Citric_Acid_Cycle	Pyruvate Metabolism	( XFCFBP8418_024720 )	( b1850 )	Automatic_reconstruction	E. coli		1	2	100	100
R_ACONTa	aconitase (half-reaction A, Citrate hydro-lyase)	1 M_cit_c <-> 1 M_h2o_c + 1 M_acon_C_c	4.2.1.3	Internal	Citric_Acid_Cycle	Citric Acid Cycle	( XFCFBP8418_025910 ) or ( XFCFBP8418_022570 ) or ( XFCFBP8418_025940 )	( b0118 ) or ( b1276 )	Automatic_reconstruction	E. coli		1	2	100	100
R_ACONTb	aconitase (half-reaction B, Isocitrate hydro-lyase)	1 M_h2o_c + 1 M_acon_C_c <-> 1 M_icit_c	4.2.1.3	Internal	Citric_Acid_Cycle	Citric Acid Cycle	( XFCFBP8418_025910 ) or ( XFCFBP8418_022570 ) or ( XFCFBP8418_025940 )	( b0118 ) or ( b1276 )	Automatic_reconstruction	E. coli		1	2	100	100
R_MPTSS	molybdopterin synthase sulfurylase	1 M_moadcoo_c + 1 M_atp_c + 1 M_h_c -> 1 M_ppi_c + 1 M_moadamp_c	2.7.7.80	Internal	Cofactor_metabolism	Cofactor and Prosthetic Group Biosynthesis	( XFCFBP8418_007180 )	( b0826 )	Automatic_reconstruction	E. coli		1	2	100	100
R_THZPSN3	thiazole phosphate synthesis	1 M_iscssh_c + 1 M_atp_c + 1 M_dxyl5p_c + 1 M_dhgly_c + 1 M_h_c + 1 M_nadph_c -> 1 M_amp_c + 1 M_ppi_c + 1 M_4mpetz_c + 1 M_nadp_c + 1 M_iscs_c + 2 M_h2o_c + 1 M_co2_c	2.8.1.10	Internal	Cofactor_metabolism	Cofactor and Prosthetic Group Biosynthesis	( XFCFBP8418_011380 )	( b3991 )	Automatic_reconstruction	E. coli		4	2	40	40	Added EC number
R_DHGLYH	Dehydroglycine Hydratase	M_dhgly_c + M_h_c + M_h2o_c <-> M_glx_c + M_nh4_c	No_Assignment	Internal	Cofactor_metabolism	Cofactor and Prosthetic Group Biosynthesis	No_Assignment	No_Assignment	Manually_added	E. coli		6	1	NO_GPR	NO_GPR	Necessary for thiamin synthesis
R_ICYSDS	ISC Cysteine desulfuration	M_cys_L_c + M_iscs_c -> M_ala_L_c + M_iscssh_c	No_Assignment	Internal	Cofactor_metabolism	Cofactor and Prosthetic Group Biosynthesis	( XFCFBP8418_002960 )	( b2530 )	Manually_added	E. coli		2	1	100	100
R_CPH4S	6-carboxy-5,6,7,8-tetrahydropterin synthase	1 M_h2o_c + 1 M_ahdt_c -> 1 M_acald_c + 1 M_pppi_c + 1 M_h_c + 1 M_cph4_c	4.1.2.50	Internal	Cofactor_metabolism	Cofactor and Prosthetic Group Biosynthesis	( XFCFBP8418_015860 )	( b2765 )	Automatic_reconstruction	E. coli		1	2	100	100
R_DHNCOAT	1,4-dihydroxy-2-napthoyl-CoA thioesterase	1 M_14dhncoa_c + 1 M_h2o_c -> 1 M_dhna_c + 1 M_coa_c + 1 M_h_c	No_Assignment	Internal	Cofactor_metabolism	Cofactor and Prosthetic Group Biosynthesis	( XFCFBP8418_016380 ) or ( XFCFBP8418_027720 ) or ( XFCFBP8418_000310 )	( b0736 )	Automatic_reconstruction	E. coli		1	2	100	100
R_CDGS	7-deaza-7-carboxyguanine synthase	1 M_h_c + 1 M_cph4_c -> 1 M_cdg_c + 1 M_nh4_c	4.3.99.3	Internal	Cofactor_metabolism	Cofactor and Prosthetic Group Biosynthesis	( XFCFBP8418_0164500 )	( BSU13740 )	Automatic_reconstruction	E. coli		5	2	NO_GPR	NO_GPR
R_RZ5PP	alpha-ribazole 5-phosphate phosphatase	1 M_5prdmbz_c + 1 M_h2o_c -> 1 M_pi_c + 1 M_rdmbzi_c	3.1.3.73	Internal	Cofactor_metabolism	Cofactor and Prosthetic Group Biosynthesis	( XFCFBP8418_016540 )	( b0638 )	Automatic_reconstruction	E. coli		1	2	100	100
R_CCGS	7-cyano-7-carbaguanine synthase	1 M_nh4_c + 1 M_cdg_c + 1 M_atp_c -> 1 M_adp_c + 1 M_h2o_c + 1 M_preq0_c + 1 M_pi_c + 1 M_h_c	6.3.4.20	Internal	Cofactor_metabolism	Cofactor and Prosthetic Group Biosynthesis	( XFCFBP8418_016870 )	( b0444 )	Automatic_reconstruction	E. coli		1	2	100	100
R_4HTHRS	4-Hydroxy-L-threonine synthase	1 M_h2o_c + 1 M_phthr_c -> 1 M_4hthr_c + 1 M_pi_c	4.2.3.1	Internal	Cofactor_metabolism	Cofactor and Prosthetic Group Biosynthesis	( XFCFBP8418_020360 )	( b0004 )	Automatic_reconstruction	E. coli		1	2	100	100
R_CDGR	7-cyano-7-deazaguanine reductase	2 M_nadph_c + 1 M_preq0_c + 3 M_h_c -> 2 M_nadp_c + 1 M_preq1_c	1.7.1.13	Internal	Cofactor_metabolism	Cofactor and Prosthetic Group Biosynthesis	( XFCFBP8418_021550 )	( b2794 )	Automatic_reconstruction	E. coli		1	2	100	100
R_ThDPAT	ThDP adenylyl transferase	1 M_adp_c + 1 M_thmpp_c + 1 M_h_c <-> 1 M_athtp_c + 1 M_pi_c	No_Assignment	Internal	Cofactor_metabolism	Cofactor and Prosthetic Group Biosynthesis	No_Assignment	No_Assignment	Automatic_reconstruction	E. coli	17705845	6		NO_GPR	NO_GPR	assumed in E. coli
R_CYTK1	cytidylate kinase (CMP)	1 M_cmp_c + 1 M_atp_c <-> 1 M_adp_c + 1 M_cdp_c	2.7.4.14	Internal	Cytosine_biosynthesis	Nucleotide Salvage Pathway	( XFCFBP8418_004870 )	( b0910 )	Automatic_reconstruction	E. coli		1	2	100	100
R_CYTK2	cytidylate kinase (dCMP)	1 M_dcmp_c + 1 M_atp_c <-> 1 M_adp_c + 1 M_dcdp_c	2.7.4.14	Internal	Cytosine_biosynthesis	Nucleotide Salvage Pathway	( XFCFBP8418_004870 )	( b0910 )	Automatic_reconstruction	E. coli		1	2	100	100
R_NTP5	nucleoside-triphosphatase (CTP)	1 M_h2o_c + 1 M_ctp_c -> 1 M_pi_c + 1 M_h_c + 1 M_cdp_c	3.6.1.15	Internal	Cytosine_biosynthesis	Nucleotide Salvage Pathway	( XFCFBP8418_006890 )	( b4161 )	Automatic_reconstruction	E. coli		1	2	100	100
R_CMPN	CMP nucleosidase	1 M_h2o_c + 1 M_cmp_c -> 1 M_csn_c + 1 M_r5p_c	3.2.2.10	Internal	Cytosine_biosynthesis	Nucleotide Salvage Pathway	( XFCFBP8418_007150 )	( b2795 )	Automatic_reconstruction	E. coli		5		NO_GPR	NO_GPR
R_NTD4	5'-nucleotidase (CMP)	1 M_h2o_c + 1 M_cmp_c -> 1 M_pi_c + 1 M_cytd_c	3.1.3.5	Internal	Cytosine_biosynthesis	Nucleotide Salvage Pathway	( XFCFBP8418_010630 )	( b2744 )	Automatic_reconstruction	E. coli		1	2	100	100
R_NTD3	5'-nucleotidase (dCMP)	1 M_h2o_c + 1 M_dcmp_c -> 1 M_dcyt_c + 1 M_pi_c	3.1.3.5	Internal	Cytosine_biosynthesis	Nucleotide Salvage Pathway	( XFCFBP8418_010630 )	( b2291 ) or ( b2744 )	Automatic_reconstruction	E. coli		2	2	50	100
R_RNDR3b	ribonucleoside-diphosphate reductase (CDP) (glutaredoxin)	1 M_grxrd_c + 1 M_cdp_c -> 1 M_h2o_c + 1 M_grxox_c + 1 M_dcdp_c	1.17.4.1	Internal	Cytosine_biosynthesis	Nucleotide Salvage Pathway	( XFCFBP8418_013020 and XFCFBP8418_023120 and XFCFBP8418_023110 )	( b2675 and b2676 and b0849 ) or ( b2675 and b2676 and b1654 ) or ( b3610 and b2675 and b2676 ) or ( b2675 and b2676 and b1064 )	Automatic_reconstruction	E. coli		2		33	33
R_NTPP4	Nucleoside triphosphate pyrophosphorylase (ctp)	1 M_h2o_c + 1 M_ctp_c -> 1 M_ppi_c + 1 M_cmp_c + 1 M_h_c	3.6.1.9	Internal	Cytosine_biosynthesis	Nucleotide Salvage Pathway	( XFCFBP8418_015800 )	( b1759 ) or ( b2781 )	Automatic_reconstruction	E. coli		2	2	50	100
R_NTPP3	Nucleoside triphosphate pyrophosphorylase (dctp)	1 M_dctp_c + 1 M_h2o_c -> 1 M_ppi_c + 1 M_dcmp_c + 1 M_h_c	3.6.1.9	Internal	Cytosine_biosynthesis	Nucleotide Salvage Pathway	( XFCFBP8418_015800 )	( b1759 ) or ( b2251 ) or ( b2781 )	Automatic_reconstruction	E. coli		2	2	33	100
R_CTPS2	CTP synthase (glutamine)	1 M_h2o_c + 1 M_utp_c + 1 M_gln_L_c + 1 M_atp_c -> 2 M_h_c + 1 M_adp_c + 1 M_glu_L_c + 1 M_ctp_c + 1 M_pi_c	6.3.4.2	Internal	Cytosine_biosynthesis	Purine and Pyrimidine Biosynthesis	( XFCFBP8418_022240 )	( b2780 )	Automatic_reconstruction	E. coli		1	2	100	100
R_RNDR3	ribonucleoside-diphosphate reductase (CDP)	1 M_trdrd_c + 1 M_cdp_c -> 1 M_h2o_c + 1 M_trdox_c + 1 M_dcdp_c	1.17.4.1	Internal	Cytosine_biosynthesis	Nucleotide Salvage Pathway	( XFCFBP8418_023120 and XFCFBP8418_013260 and XFCFBP8418_023110 ) or ( No_Assignment and XFCFBP8418_023120 and XFCFBP8418_023110 )	( b2235 and b2582 and b2234 ) or ( b2235 and b3781 and b2234 )	Automatic_reconstruction	E. coli		2	2	75	100
R_NDPK3	nucleoside-diphosphate kinase (ATP:CDP)	1 M_atp_c + 1 M_cdp_c <-> 1 M_adp_c + 1 M_ctp_c	2.7.4.6	Internal	Cytosine_biosynthesis	Nucleotide Salvage Pathway	( XFCFBP8418_026070 ) or ( XFCFBP8418_007250 )	( b2518 ) or ( b0474 )	Automatic_reconstruction	E. coli		1	2	100	100
R_NDPK7	nucleoside-diphosphate kinase (ATP:dCDP)	1 M_atp_c + 1 M_dcdp_c <-> 1 M_adp_c + 1 M_dctp_c	2.7.4.6	Internal	Cytosine_biosynthesis	Nucleotide Salvage Pathway	( XFCFBP8418_026070 ) or ( XFCFBP8418_007250 )	( b2518 ) or ( b0474 )	Automatic_reconstruction	E. coli		1	2	100	100
R_DSBCGT	DsbC:glutathione thiotransferase	1 M_dsbcox_p + 2 M_gthrd_p -> 1 M_dsbcrd_p + 1 M_gthox_p	No_Assignment	Internal	Degradation_pathway	Protein disulfide bond transfer	( XFCFBP8418_003390 )	( b2893 )	Automatic_reconstruction	E. coli		1	2	100	100
R_DSBAO1	DsbA protein reoxidation reaction (aerobic)	1 M_q8_c + 1 M_dsbard_p -> 1 M_dsbaox_p + 1 M_q8h2_c	No_Assignment	Internal	Degradation_pathway	Protein disulfide bond transfer	( XFCFBP8418_008810 and XFCFBP8418_003300 ) or ( XFCFBP8418_008810 and XFCFBP8418_003290 )	( b3860 and b1185 )	Automatic_reconstruction	E. coli		1	2	100	100	Unconnected reaction
R_G6PDH2r	glucose 6-phosphate dehydrogenase	1 M_g6p_c + 1 M_nadp_c <-> 1 M_6pgl_c + 1 M_h_c + 1 M_nadph_c	1.1.1.49	Internal	Entner-Doudoroff_pathway	Pentose Phosphate Pathway	( XFCFBP8418_024680 )	( b1852 )	Automatic_reconstruction	E. coli		1	2	100	100
R_EDD	6-phosphogluconate dehydratase	1 M_6pgc_c -> 1 M_2ddg6p_c + 1 M_h2o_c	4.2.1.12	Internal	Entner-Doudoroff_pathway	Pentose Phosphate Pathway	( XFCFBP8418_024710 )	( b1851 )	Automatic_reconstruction	E. coli		1	2	100	100
R_EDA	2-dehydro-3-deoxy-phosphogluconate aldolase	1 M_2ddg6p_c -> 1 M_pyr_c + 1 M_g3p_c	4.1.2.14	Internal	Entner-Doudoroff_pathway	Pentose Phosphate Pathway	( XFCFBP8418_024720 )	( b1850 )	Automatic_reconstruction	E. coli		1	2	100	100
R_FLDR2	flavodoxin reductase (NADPH)	2 M_flxso_c + 1 M_nadph_c -> 1 M_nadp_c + 2 M_flxr_c + 1 M_h_c	No_Assignment	Internal	Flavodoxin_reduction	Cofactor and Prosthetic Group Biosynthesis	( XFCFBP8418_027840 and XFCFBP9418_023100 ) or ( XFCFBP9418_023100 and XFCFBP8418_027840 ) or ( XFCFBP8418_016500 and XFCFBP9418_023100 ) or ( XFCFBP9418_023100 and XFCFBP8418_016500 )	( b3924 and b0684 ) or ( b2895 and b3924 )	Automatic_reconstruction	E. coli		5	2	33	50
R_DHFS	dihydrofolate synthase	1 M_glu_L_c + 1 M_dhpt_c + 1 M_atp_c -> 1 M_adp_c + 1 M_dhf_c + 1 M_pi_c + 1 M_h_c	6.3.2.12	Internal	Folate_biosynthesis_and_metabolism	Cofactor and Prosthetic Group Biosynthesis	( XFCFBP8418_000740 )	( b2315 )	Automatic_reconstruction	E. coli		1	2	100	100
R_GTPCI	GTP cyclohydrolase I	1 M_h2o_c + 1 M_gtp_c -> 1 M_for_c + 1 M_ahdt_c + 1 M_h_c	3.5.4.16	Internal	Folate_biosynthesis_and_metabolism	Cofactor and Prosthetic Group Biosynthesis	( XFCFBP8418_001100 )	( b2153 )	Automatic_reconstruction	E. coli		1	2	100	100
R_FOMETR	Aminomethyltransferase	1 M_5fthf_c + 1 M_h_c -> 1 M_methf_c + 1 M_h2o_c	2.1.2.10	Internal	Folate_biosynthesis_and_metabolism	Folate Metabolism	( XFCFBP8418_001390 )	( b2912 )	Automatic_reconstruction	E. coli		1	2	100	100
R_GLYCL	Glycine Cleavage System	1 M_nad_c + 1 M_thf_c + 1 M_gly_c -> 1 M_nh4_c + 1 M_co2_c + 1 M_mlthf_c + 1 M_nadh_c	No_Assignment	Internal	Folate_biosynthesis_and_metabolism	Folate Metabolism	( XFCFBP8418_003740 and XFCFBP8418_015770 and XFCFBP8418_010560 and XFCFBP8418_015760 )	( b2903 and b2904 and b2905 and b0116 )	Automatic_reconstruction	E. coli		1	2	100	100
R_MTHFD	methylenetetrahydrofolate dehydrogenase (NADP)	1 M_nadp_c + 1 M_mlthf_c <-> 1 M_methf_c + 1 M_nadph_c	1.5.1.5	Internal	Folate_biosynthesis_and_metabolism	Folate Metabolism	( XFCFBP8418_004790 )	( b0529 )	Automatic_reconstruction	E. coli		1	2	100	100
R_MTHFC	methenyltetrahydrofolate cyclohydrolase	1 M_methf_c + 1 M_h2o_c <-> 1 M_10fthf_c + 1 M_h_c	3.5.4.9	Internal	Folate_biosynthesis_and_metabolism	Folate Metabolism	( XFCFBP8418_004790 )	( b0529 )	Automatic_reconstruction	E. coli		1	2	100	100
R_DHNPA2	dihydroneopterin aldolase reversible	1 M_dhnpt_c <-> 1 M_gcald_c + 1 M_6hmhpt_c	4.1.2.25	Internal	Folate_biosynthesis_and_metabolism	Cofactor and Prosthetic Group Biosynthesis	( XFCFBP8418_007450 )	( b3058 )	Automatic_reconstruction	E. coli		1	2	100	100
R_DHNPTE	Dihydroneopterin epimerase	1 M_dhnpt_c <-> 1 M_dhmpt_c	5.1.99.8	Internal	Folate_biosynthesis_and_metabolism	Cofactor and Prosthetic Group Biosynthesis	( XFCFBP8418_007450 )	( b3058 )	Automatic_reconstruction	E. coli		1	2	100	100
R_THFAT	Tetrahydrofolate aminomethyltransferase	1 M_methf_c + 1 M_h2o_c -> 1 M_5fthf_c + 1 M_h_c	2.1.2.10	Internal	Folate_biosynthesis_and_metabolism	Cofactor and Prosthetic Group Biosynthesis	( XFCFBP8418_009820 )	( b2551 )	Automatic_reconstruction	E. coli		1	2	100	100
R_ADCL	4-aminobenzoate synthase	1 M_4adcho_c <-> 1 M_pyr_c + 1 M_4abz_c + 1 M_h_c	4.1.3.38	Internal	Folate_biosynthesis_and_metabolism	Cofactor and Prosthetic Group Biosynthesis	( XFCFBP8418_014810 )	( b1096 )	Automatic_reconstruction	E. coli		1	2	100	100
R_DHPS2	dihydropteroate synthase	1 M_4abz_c + 1 M_6hmhptpp_c -> 1 M_dhpt_c + 1 M_ppi_c	2.5.1.15	Internal	Folate_biosynthesis_and_metabolism	Cofactor and Prosthetic Group Biosynthesis	( XFCFBP8418_014930 )	( b3177 )	Automatic_reconstruction	E. coli		1	2	100	100
R_FTHFD	formyltetrahydrofolate deformylase	1 M_h2o_c + 1 M_10fthf_c -> 1 M_for_c + 1 M_thf_c + 1 M_h_c	3.5.1.10	Internal	Folate_biosynthesis_and_metabolism	Folate Metabolism	( XFCFBP8418_017820 )	( b1232 )	Automatic_reconstruction	E. coli		1	2	100	100
R_DHFR	dihydrofolate reductase	1 M_dhf_c + 1 M_h_c + 1 M_nadph_c -> 1 M_nadp_c + 1 M_thf_c	1.5.1.3	Internal	Folate_biosynthesis_and_metabolism	Cofactor and Prosthetic Group Biosynthesis	( XFCFBP8418_021150 )	( b1606 ) or ( b0048 )	Automatic_reconstruction	E. coli		2	2	50	100
R_MTHFR2	5,10-methylenetetrahydrofolate reductase (NADH)	2 M_h_c + 1 M_mlthf_c + 1 M_nadh_c -> 1 M_nad_c + 1 M_5mthf_c	1.5.1.20	Internal	Folate_biosynthesis_and_metabolism	Folate Metabolism	( XFCFBP8418_023810 )	( b3941 )	Automatic_reconstruction	E. coli		1	2	100	100
R_DNTPPA	Dihydroneopterin triphosphate pyrophosphatase	1 M_h2o_c + 1 M_ahdt_c -> 1 M_ppi_c + 1 M_dhpmp_c + 1 M_h_c	3.6.1.67	Internal	Folate_biosynthesis_and_metabolism	Cofactor and Prosthetic Group Biosynthesis	( XFCFBP8418_023820 )	( b1865 ) or ( b0099 )	Automatic_reconstruction	E. coli		2	2	50	100
R_HPPK2	6-hydroxymethyl-dihydropterin pyrophosphokinase	1 M_atp_c + 1 M_6hmhpt_c -> 1 M_amp_c + 1 M_6hmhptpp_c + 1 M_h_c	2.7.6.3	Internal	Folate_biosynthesis_and_metabolism	Cofactor and Prosthetic Group Biosynthesis	( XFCFBP8418_026570 )	( b0142 )	Automatic_reconstruction	E. coli		1	2	100	100
R_ADCS	4-amino-4-deoxychorismate synthase	1 M_gln_L_c + 1 M_chor_c <-> 1 M_glu_L_c + 1 M_4adcho_c	2.6.1.85	Internal	Folate_biosynthesis_and_metabolism	Cofactor and Prosthetic Group Biosynthesis	( XFCFBP8418_026750 and XFCFBP8418_026740 )	( b3360 and b1812 )	Automatic_reconstruction	E. coli		1	2	100	100
R_DNMPPA	Dihydroneopterin monophosphate dephosphorylase	1 M_h2o_c + 1 M_dhpmp_c -> 1 M_dhnpt_c + 1 M_pi_c	No_Assignment	Internal	Folate_biosynthesis_and_metabolism	Cofactor and Prosthetic Group Biosynthesis	No_Assignment	No_Assignment	Automatic_reconstruction	E. coli		6	2	NO_GPR	NO_GPR
R_GTHS	glutathione synthetase	1 M_glucys_c + 1 M_atp_c + 1 M_gly_c -> 1 M_adp_c + 1 M_pi_c + 1 M_gthrd_c + 1 M_h_c	6.3.2.3	Internal	Glutathione_metabolism	Cofactor and Prosthetic Group Biosynthesis	( XFCFBP8418_000840 )	( b2947 )	Automatic_reconstruction	E. coli		1	2	100	100
R_GTHOr	glutathione_oxidoreductase	1 M_nadph_c + 1 M_gthox_c + 1 M_h_c -> 1 M_nadp_c + 2 M_gthrd_c	1.8.1.7	Internal	Glutathione_metabolism	Cofactor and Prosthetic Group Biosynthesis	( XFCFBP8418_002170 )	( b3500 )	Automatic_reconstruction	E. coli		1	2	100	100
R_GRXR	glutaredoxin_reductase	1 M_grxox_c + 2 M_gthrd_c -> 1 M_grxrd_c + 1 M_gthox_c	1.8.4.2	Internal	Glutathione_metabolism	Cofactor and Prosthetic Group Biosynthesis	( XFCFBP8418_012410 )	( b3610 )	Automatic_reconstruction	E. coli		1	2	100	100
R_GTHRDHpp	glutathione hydralase (periplasmic)	1 M_gthrd_p + 1 M_h2o_p -> 1 M_cgly_p + 1 M_glu_L_p	3.4.19.13	Internal	Glutathione_metabolism	Cofactor and Prosthetic Group Biosynthesis	( XFCFBP8418_025410 )	( b3447 )	Automatic_reconstruction	E. coli		1	2	100	100
R_GAPD	glyceraldehyde-3-phosphate dehydrogenase	1 M_nad_c + 1 M_g3p_c + 1 M_pi_c <-> 1 M_13dpg_c + 1 M_h_c + 1 M_nadh_c	1.2.1.12	Internal	Glycolysis_Embden-Meyerhof-Parnas_pathway	Glycolysis/Gluconeogenesis	( XFCFBP8418_007260 )	( b1779 )	Automatic_reconstruction	E. coli		1	2	100	100
R_PYK	pyruvate kinase	1 M_adp_c + 1 M_pep_c + 1 M_h_c -> 1 M_pyr_c + 1 M_atp_c	2.7.1.40	Internal	Glycolysis_Embden-Meyerhof-Parnas_pathway	Glycolysis/Gluconeogenesis	( XFCFBP8418_011050 )	( b1854 ) or ( b1676 )	Automatic_reconstruction	E. coli		2	2	50	100
R_PGK	phosphoglycerate kinase	1 M_3pg_c + 1 M_atp_c <-> 1 M_adp_c + 1 M_13dpg_c	2.7.2.3	Internal	Glycolysis_Embden-Meyerhof-Parnas_pathway	Glycolysis/Gluconeogenesis	( XFCFBP8418_011060 )	( b2926 )	Automatic_reconstruction	E. coli		1	2	100	100
R_PGM	phosphoglycerate mutase	1 M_2pg_c <-> 1 M_3pg_c	5.4.2.1	Internal	Glycolysis_Embden-Meyerhof-Parnas_pathway	Glycolysis/Gluconeogenesis	( XFCFBP8418_016460 ) or ( XFCFBP8418_027800 ) or ( XFCFBP8418_016540 )	( b4395 ) or ( b0755 ) or ( b3612 )	Automatic_reconstruction	E. coli		2	2	67	100
R_ENO	enolase	1 M_2pg_c <-> 1 M_h2o_c + 1 M_pep_c	4.2.1.11	Internal	Glycolysis_Embden-Meyerhof-Parnas_pathway	Glycolysis/Gluconeogenesis	( XFCFBP8418_022220 )	( b2779 )	Automatic_reconstruction	E. coli		1	2	100	100
R_PPS	phosphoenolpyruvate synthase	1 M_pyr_c + 1 M_h2o_c + 1 M_atp_c -> 2 M_h_c + 1 M_amp_c + 1 M_pep_c + 1 M_pi_c	2.7.9.2	Internal	Glycolysis_Embden-Meyerhof-Parnas_pathway	Glycolysis/Gluconeogenesis	( XFCFBP8418_022440 )	( b1702 )	Automatic_reconstruction	E. coli		1	2	100	100
R_HEX1	hexokinase (D-glucose:ATP)	1 M_glc_D_c + 1 M_atp_c -> 1 M_adp_c + 1 M_g6p_c + 1 M_h_c	2.7.1.1	Internal	Glycolysis_Embden-Meyerhof-Parnas_pathway	Glycolysis/Gluconeogenesis	( XFCFBP8418_024690 )	( b2388 )	Automatic_reconstruction	E. coli		1	2	100	100
R_TPI	triose-phosphate isomerase	1 M_dhap_c <-> 1 M_g3p_c	5.3.1.1	Internal	Glycolysis_Embden-Meyerhof-Parnas_pathway	Glycolysis/Gluconeogenesis	( XFCFBP8418_025760 )	( b3919 )	Automatic_reconstruction	E. coli		1	2	100	100
R_PFK	phosphofructokinase	1 M_f6p_c + 1 M_atp_c -> 1 M_adp_c + 1 M_fdp_c + 1 M_h_c	2.7.1.11	Internal	Glycolysis_Embden-Meyerhof-Parnas_pathway	Glycolysis/Gluconeogenesis	( XFCFBP8418_026080 )	( b3916 ) or ( b1723 )	Automatic_reconstruction	E. coli		2	2	50	100
R_PGI	glucose-6-phosphate isomerase	1 M_g6p_c <-> 1 M_f6p_c	5.3.1.9	Internal	Glycolysis_Embden-Meyerhof-Parnas_pathway	Glycolysis/Gluconeogenesis	( XFCFBP8418_026530 )	( b4025 )	Automatic_reconstruction	E. coli		1	2	100	100
R_NTPP11	Nucleoside triphosphate pyrophosphorylase (xtp)	1 M_h2o_c + 1 M_xtp_c -> 1 M_ppi_c + 1 M_xmp_c + 1 M_h_c	3.6.1.9	Internal	Guanine_biosynthesis	Nucleotide Salvage Pathway	( XFCFBP8418_002620 )	( b2954 )	Automatic_reconstruction	E. coli		1	2	100	100
R_DGK1	deoxyguanylate kinase (dGMP:ATP)	1 M_dgmp_c + 1 M_atp_c <-> 1 M_adp_c + 1 M_dgdp_c	2.7.4.12	Internal	Guanine_biosynthesis	Nucleotide Salvage Pathway	( XFCFBP8418_002650 )	( b3648 )	Automatic_reconstruction	E. coli		1	2	100	100
R_GK1	guanylate kinase (GMP:ATP)	1 M_gmp_c + 1 M_atp_c <-> 1 M_adp_c + 1 M_gdp_c	2.7.4.8	Internal	Guanine_biosynthesis	Nucleotide Salvage Pathway	( XFCFBP8418_002650 )	( b3648 )	Automatic_reconstruction	E. coli		1	2	100	100
R_GMPS2	GMP synthase	1 M_h2o_c + 1 M_xmp_c + 1 M_atp_c + 1 M_gln_L_c -> 2 M_h_c + 1 M_amp_c + 1 M_glu_L_c + 1 M_gmp_c + 1 M_ppi_c	6.3.5.2	Internal	Guanine_biosynthesis	Purine_biosynthesis	( XFCFBP8418_004770 )	( b2507 )	Automatic_reconstruction	E. coli		1	2	100	100
R_IMPD	IMP dehydrogenase	1 M_nad_c + 1 M_h2o_c + 1 M_imp_c -> 1 M_xmp_c + 1 M_h_c + 1 M_nadh_c	1.1.1.205	Internal	Guanine_biosynthesis	Purine and Pyrimidine Biosynthesis	( XFCFBP8418_004780 )	( b2508 )	Automatic_reconstruction	E. coli		1	2	100	100
R_NTP3	nucleoside-triphosphatase (GTP)	1 M_h2o_c + 1 M_gtp_c -> 1 M_gdp_c + 1 M_pi_c + 1 M_h_c	3.6.1.15	Internal	Guanine_biosynthesis	Nucleotide Salvage Pathway	( XFCFBP8418_006890 )	( b4161 )	Automatic_reconstruction	E. coli		1	2	100	100
R_NTD9	5'-nucleotidase (GMP)	1 M_gmp_c + 1 M_h2o_c -> 1 M_gsn_c + 1 M_pi_c	3.1.3.5	Internal	Guanine_biosynthesis	Nucleotide Salvage Pathway	( XFCFBP8418_010630 )	( b2744 )	Automatic_reconstruction	E. coli		1	2	100	100
R_NTD8	5'-nucleotidase (dGMP)	1 M_dgmp_c + 1 M_h2o_c -> 1 M_pi_c + 1 M_dgsn_c	3.1.3.5	Internal	Guanine_biosynthesis	Nucleotide Salvage Pathway	( XFCFBP8418_010630 )	( b2291 ) or ( b2744 )	Automatic_reconstruction	E. coli		2	2	50	100
R_NTD10	5'-nucleotidase (XMP)	1 M_h2o_c + 1 M_xmp_c -> 1 M_xtsn_c + 1 M_pi_c	3.1.3.5	Internal	Guanine_biosynthesis	Nucleotide Salvage Pathway	( XFCFBP8418_010630 )	( b2744 )	Automatic_reconstruction	E. coli		1	2	100	100
R_RNDR2b	ribonucleoside-diphosphate reductase (GDP) (glutaredoxin)	1 M_gdp_c + 1 M_grxrd_c -> 1 M_dgdp_c + 1 M_h2o_c + 1 M_grxox_c	1.17.4.1	Internal	Guanine_biosynthesis	Nucleotide Salvage Pathway	( XFCFBP8418_013020 and XFCFBP8418_023120 and XFCFBP8418_023110 )	( b2675 and b2676 and b0849 ) or ( b2675 and b2676 and b1654 ) or ( b3610 and b2675 and b2676 ) or ( b2675 and b2676 and b1064 )	Automatic_reconstruction	E. coli		2		33	33
R_GP4GH	Gp4G hydrolase	1 M_h2o_c + 1 M_gp4g_c -> 2 M_h_c + 2 M_gdp_c	No_Assignment	Internal	Guanine_biosynthesis	Nucleotide Salvage Pathway	( XFCFBP8418_019500 )	( b0049 )	Automatic_reconstruction	E. coli		1	2	100	100
R_GUAPRT	guanine phosphoribosyltransferase	1 M_prpp_c + 1 M_gua_c -> 1 M_gmp_c + 1 M_ppi_c	2.4.2.8	Internal	Guanine_biosynthesis	Nucleotide Salvage Pathway	( XFCFBP8418_021340 )	( b0238 ) or ( b0125 )	Automatic_reconstruction	E. coli		2	2	50	100
R_RNDR2	ribonucleoside-diphosphate reductase (GDP)	1 M_trdrd_c + 1 M_gdp_c -> 1 M_dgdp_c + 1 M_h2o_c + 1 M_trdox_c	1.17.4.1	Internal	Guanine_biosynthesis	Nucleotide Salvage Pathway	( XFCFBP8418_023120 and XFCFBP8418_013260 and XFCFBP8418_023110 ) or ( No_Assignment and XFCFBP8418_023120 and XFCFBP8418_023110 )	( b2235 and b2582 and b2234 ) or ( b2235 and b3781 and b2234 )	Automatic_reconstruction	E. coli		2	2	75	100
R_NTPP1	Nucleoside triphosphate pyrophosphorylase (dgtp)	1 M_h2o_c + 1 M_dgtp_c -> 1 M_dgmp_c + 1 M_ppi_c + 1 M_h_c	3.6.1.9	Internal	Guanine_biosynthesis	Nucleotide Salvage Pathway	( XFCFBP8418_023820 ) or ( XFCFBP8418_015800 )	( b0099 ) or ( b2781 )	Automatic_reconstruction	E. coli		1	2	100	100
R_NTPP2	Nucleoside triphosphate pyrophosphorylase (gtp)	1 M_h2o_c + 1 M_gtp_c -> 1 M_gmp_c + 1 M_ppi_c + 1 M_h_c	3.6.1.9	Internal	Guanine_biosynthesis	Nucleotide Salvage Pathway	( XFCFBP8418_023820 ) or ( XFCFBP8418_015800 )	( b0099 ) or ( b2781 )	Automatic_reconstruction	E. coli		1	2	100	100
R_ADK3	adentylate kinase (GTP)	1 M_amp_c + 1 M_gtp_c <-> 1 M_adp_c + 1 M_gdp_c	2.7.4.4	Internal	Guanine_biosynthesis	Nucleotide Salvage Pathway	( XFCFBP8418_026070 )	( b0474 )	Automatic_reconstruction	E. coli		1	2	100	100
R_NDPK1	nucleoside-diphosphate kinase (ATP:GDP)	1 M_gdp_c + 1 M_atp_c <-> 1 M_adp_c + 1 M_gtp_c	2.7.4.6	Internal	Guanine_biosynthesis	Nucleotide Salvage Pathway	( XFCFBP8418_026070 ) or ( XFCFBP8418_007250 )	( b2518 ) or ( b0474 )	Automatic_reconstruction	E. coli		1	2	100	100
R_NDPK5	nucleoside-diphosphate kinase (ATP:dGDP)	1 M_dgdp_c + 1 M_atp_c <-> 1 M_adp_c + 1 M_dgtp_c	2.7.4.6	Internal	Guanine_biosynthesis	Nucleotide Salvage Pathway	( XFCFBP8418_026070 ) or ( XFCFBP8418_007250 )	( b2518 ) or ( b0474 )	Automatic_reconstruction	E. coli		1	2	100	100
R_PRPPS	phosphoribosylpyrophosphate synthetase	1 M_atp_c + 1 M_r5p_c -> 1 M_amp_c + 1 M_prpp_c + 1 M_h_c	2.7.6.1	Internal	His_metabolism	Histidine Metabolism	( XFCFBP8418_012870 )	( b1207 )	Automatic_reconstruction	E. coli		1	2	100	100
R_PRAMPC	phosphoribosyl-AMP cyclohydrolase	1 M_h2o_c + 1 M_prbamp_c -> 1 M_prfp_c	3.5.4.19	Internal	His_metabolism	Histidine Metabolism	( XFCFBP8418_020260 )	( b2026 )	Automatic_reconstruction	E. coli		1	2	100	100
R_PRATPP	phosphoribosyl-ATP pyrophosphatase	1 M_h2o_c + 1 M_prbatp_c -> 1 M_ppi_c + 1 M_prbamp_c + 1 M_h_c	3.6.1.31	Internal	His_metabolism	Histidine Metabolism	( XFCFBP8418_020260 )	( b2026 )	Automatic_reconstruction	E. coli		1	2	100	100
R_PRMICI	1-(5-phosphoribosyl)-5-[(5-phosphoribosylamino)methylideneamino)imidazole-4-carboxamide isomerase	1 M_prfp_c -> 1 M_prlp_c	5.3.1.16	Internal	His_metabolism	Histidine Metabolism	( XFCFBP8418_020280 )	( b2024 )	Automatic_reconstruction	E. coli		1	2	100	100
R_IG3PS	Imidazole-glycerol-3-phosphate synthase	1 M_prlp_c + 1 M_gln_L_c -> 1 M_glu_L_c + 1 M_eig3p_c + 1 M_aicar_c + 1 M_h_c	No_Assignment	Internal	His_metabolism	Histidine Metabolism	( XFCFBP8418_020290 and XFCFBP8418_020270 )	( b2023 and b2025 )	Automatic_reconstruction	E. coli		1	2	100	100
R_HISTP	histidinol-phosphatase	1 M_h2o_c + 1 M_hisp_c -> 1 M_pi_c + 1 M_histd_c	3.1.3.15	Internal	His_metabolism	Histidine Metabolism	( XFCFBP8418_020300 )	( b2022 )	Automatic_reconstruction	E. coli		1	2	100	100
R_IGPDH	imidazoleglycerol-phosphate dehydratase	1 M_eig3p_c -> 1 M_imacp_c + 1 M_h2o_c	4.2.1.19	Internal	His_metabolism	Histidine Metabolism	( XFCFBP8418_020300 )	( b2022 )	Automatic_reconstruction	E. coli		1	2	100	100
R_HISTD	histidinol dehydrogenase	1 M_h2o_c + 1 M_histd_c + 2 M_nad_c -> 2 M_nadh_c + 1 M_his_L_c + 3 M_h_c	1.1.1.23	Internal	His_metabolism	Histidine Metabolism	( XFCFBP8418_020320 )	( b2020 )	Automatic_reconstruction	E. coli		1	2	100	100
R_ATPPRTr	ATP phosphoribosyltransferase	1 M_prpp_c + 1 M_atp_c <-> 1 M_ppi_c + 1 M_prbatp_c	2.4.2.17	Internal	His_metabolism	Histidine Metabolism	( XFCFBP8418_020330 )	( b2019 )	Automatic_reconstruction	E. coli		1	2	100	100
R_PPTHpp	Phosphonate hydrogenase (periplasm)	1 M_h2o_p + 1 M_ppt_p -> 1 M_h2_p + 1 M_pi_p	No_Assignment	Internal	Inorganic_element_conversion	Nucleotides degradation	( XFCFBP8418_006010 )	( b0383 )	Automatic_reconstruction	E. coli		1	2	100	100
R_HCO3E	HCO3 equilibration reaction	1 M_h2o_c + 1 M_co2_c <-> 1 M_hco3_c + 1 M_h_c	4.2.1.1	Internal	Inorganic_element_conversion	Cyanate degradation	( XFCFBP8418_010460 )	( b0339 ) or ( b0126 )	Automatic_reconstruction	E. coli		2	2	50	100
R_PPA2	inorganic triphosphatase	1 M_h2o_c + 1 M_pppi_c -> 1 M_ppi_c + 1 M_pi_c + 1 M_h_c	3.6.1.1	Internal	Inorganic_element_conversion	Anaplerotic Reactions	( XFCFBP8418_010630 ) or ( XFCFBP8418_012360 )	( b2502 ) or ( b2744 )	Automatic_reconstruction	E. coli		1	2	100	100
R_PPA	inorganic diphosphatase	1 M_h2o_c + 1 M_ppi_c -> 2 M_pi_c + 1 M_h_c	3.6.1.1	Internal	Inorganic_element_conversion	Anaplerotic Reactions	( XFCFBP8418_010630 ) or ( XFCFBP8418_019680 ) or ( XFCFBP8418_012360 )	( b4226 ) or ( b2744 ) or ( b2502 )	Automatic_reconstruction	E. coli		1	2	100	100
R_SPODM	superoxide dismutase	2 M_o2s_c + 2 M_h_c -> 1 M_h2o2_c + 1 M_o2_c	1.15.1.1	Internal	Inorganic_element_conversion	Superoxide radicals degradation	( XFCFBP8418_012590 )	( b1656 ) or ( b3908 )	Automatic_reconstruction	E. coli		1	2	100	100
R_THIORDXi	hydrogen peroxide reductase (thioredoxin)	1 M_trdrd_c + 1 M_h2o2_c -> 1 M_trdox_c + 2 M_h2o_c	1.11.1.16	Internal	Inorganic_element_conversion	Superoxide radicals degradation	( XFCFBP8418_016490 ) or ( XFCFBP8418_027830 ) or ( XFCFBP8418_009690 and XFCFBP8418_013260 ) or ( No_Assignment and XFCFBP8418_009690 )	( b2480 and b3781 ) or ( b2480 and b2582 ) or ( b1710 )	Automatic_reconstruction	E. coli		2	2	75	100
R_CAT	catalase	2 M_h2o2_c -> 2 M_h2o_c + 1 M_o2_c	1.11.1.6	Internal	Inorganic_element_conversion	Superoxide radicals degradation	( XFCFBP8418_020430 )	( b1732 ) or ( b3942 )	Automatic_reconstruction	E. coli		2	2	50	100
R_FEENTERtonex	Fe-enterobactin transport via ton system (extracellular)	1 M_feenter_e + 1 M_h_p -> 1 M_feenter_p + 1 M_h_c	No_Assignment	Transport	Inorganic_element_transport	Transport, Outer Membrane	( No_Assignment and XFCFBP8418_014300 and No_Assignment and No_Assignment ) or ( No_Assignment and XFCFBP8418_014310 and No_Assignment and No_Assignment )	( b0584 and b3005 and b3006 and b1252 )	Automatic_reconstruction	E. coli		6	1	25	25
R_SLNTtpp	selenite transport via proton symport (periplasm)	1 M_slnt_p + 1 M_h_p -> 1 M_h_c + 1 M_slnt_c	No_Assignment	Transport	Inorganic_element_transport	Inorganic Ion Transport and Metabolism	( No_Assignment and XFCFBP8418_004070 and XFCFBP8418_004090 and XFCFBP8418_004080 )	( b2422 and b2423 and b2424 and b2425 )	Automatic_reconstruction	E. coli		6	1	75	75
R_TSULabcpp	thiosulfate transport via ABC system (periplasm)	1 M_h2o_c + 1 M_atp_c + 1 M_tsul_p -> 1 M_adp_c + 1 M_pi_c + 1 M_h_c + 1 M_tsul_c	No_Assignment	Transport	Inorganic_element_transport	Inorganic Ion Transport and Metabolism	( XFCFBP8418_004070 and XFCFBP8418_004100 and XFCFBP8418_004090 and XFCFBP8418_004080 )	( b2422 and b2423 and b2424 and b3917 ) or ( b2422 and b2423 and b2424 and b2425 )	Automatic_reconstruction	E. coli		2	2	80	100
R_MOBDabcpp	molybdate transport via ABC system (periplasm)	1 M_h2o_c + 1 M_mobd_p + 1 M_atp_c -> 1 M_adp_c + 1 M_mobd_c + 1 M_pi_c + 1 M_h_c	No_Assignment	Transport	Inorganic_element_transport	Inorganic Ion Transport and Metabolism	( XFCFBP8418_004070 and XFCFBP8418_004100 and XFCFBP8418_004090 and XFCFBP8418_004080 )	( b0765 and b0764 and b0763 ) or ( b2422 and b2423 and b2424 and b3917 ) or ( b2422 and b2423 and b2424 and b2425 )	Automatic_reconstruction	E. coli		2	2	50	100
R_SULabcpp	sulfate transport via ABC system (periplasm)	1 M_h2o_c + 1 M_atp_c + 1 M_so4_p -> 1 M_adp_c + 1 M_so4_c + 1 M_pi_c + 1 M_h_c	No_Assignment	Transport	Inorganic_element_transport	Inorganic Ion Transport and Metabolism	( XFCFBP8418_004070 and XFCFBP8418_004100 and XFCFBP8418_004090 and XFCFBP8418_004080 )	( b0765 and b0764 and b0763 ) or ( b2422 and b2423 and b2424 and b3917 ) or ( b2422 and b2423 and b2424 and b2425 )	Automatic_reconstruction	E. coli		2	2	50	100
R_FE2abcpp	iron (II) transport via ABC system (periplasm)	1 M_fe2_p + 1 M_h2o_c + 1 M_atp_c -> 1 M_adp_c + 1 M_fe2_c + 1 M_pi_c + 1 M_h_c	No_Assignment	Transport	Inorganic_element_transport	Inorganic Ion Transport and Metabolism	( XFCFBP8418_009910 )	( b3409 )	Automatic_reconstruction	E. coli		1	2	100	100
R_CD2t3pp	cadmium (Cd+2) transport out via proton antiport (periplasm)	1 M_cd2_c + 1 M_h_p <-> 1 M_cd2_p + 1 M_h_c	No_Assignment	Transport	Inorganic_element_transport	Inorganic Ion Transport and Metabolism	( XFCFBP8418_010570 )	( b3915 ) or ( b0752 )	Automatic_reconstruction	E. coli		2	2	50	100
R_COBALT2t3pp	cobalt (Co+2) transport out via proton antiport (periplasm)	1 M_h_p + 1 M_cobalt2_c <-> 1 M_cobalt2_p + 1 M_h_c	No_Assignment	Transport	Inorganic_element_transport	Inorganic Ion Transport and Metabolism	( XFCFBP8418_010570 )	( b3915 ) or ( b0752 )	Automatic_reconstruction	E. coli		2	2	50	100
R_MN2t3pp	manganese (Mn+2) transport out via proton antiport (periplasm)	1 M_mn2_c + 1 M_h_p <-> 1 M_mn2_p + 1 M_h_c	No_Assignment	Transport	Inorganic_element_transport	Inorganic Ion Transport and Metabolism	( XFCFBP8418_010570 )	( b3915 ) or ( b0752 )	Automatic_reconstruction	E. coli		2	2	50	100
R_NI2t3pp	nickle (Ni+2) transport out via proton antiport (periplasm)	1 M_ni2_c + 1 M_h_p <-> 1 M_h_c + 1 M_ni2_p	No_Assignment	Transport	Inorganic_element_transport	Inorganic Ion Transport and Metabolism	( XFCFBP8418_010570 )	( b3915 ) or ( b0752 )	Automatic_reconstruction	E. coli		2	2	50	100
R_ZN2t3pp	zinc (Zn+2) transport out via proton antiport (periplasm)	1 M_zn2_c + 1 M_h_p <-> 1 M_zn2_p + 1 M_h_c	No_Assignment	Transport	Inorganic_element_transport	Inorganic Ion Transport and Metabolism	( XFCFBP8418_010570 )	( b3915 ) or ( b0752 )	Automatic_reconstruction	E. coli		2	2	50	100
R_FEENTERtex	enterochelin transport (secretion periplasm)	1 M_enter_p + 1 M_h_p -> 1 M_enter_e + 1 M_h_c	No_Assignment	Transport	Inorganic_element_transport	Inorganic Ion Transport and Metabolism	( XFCFBP8418_012340 )	( b3035 )	Automatic_reconstruction	E. coli		1	2	100	100
R_Kt2pp	potassium transport in via proton symport (periplasm)	1 M_k_p + 1 M_h_p -> 1 M_k_c + 1 M_h_c	No_Assignment	Transport	Inorganic_element_transport	Inorganic Ion Transport and Metabolism	( XFCFBP8418_016360 ) or ( XFCFBP8418_027690 ) or ( XFCFBP8418_000330 )	( b1250 ) or ( b3747 ) or ( b3290 and b1363 and b1291 ) or ( b3849 and b3290 and b1291 )	Automatic_reconstruction	E. coli		2	2	17	100
R_NH4tpp	ammonia reversible transport (periplasm)	1 M_nh4_p <-> 1 M_nh4_c	No_Assignment	Transport	Inorganic_element_transport	Inorganic Ion Transport and Metabolism	( XFCFBP8418_017690 )	( b0451 ) or ( s0001 )	Automatic_reconstruction	E. coli		2	2	50	100
R_PIuabcpp	phosphate transport via ABC system (uptake, periplasm)	1 M_h2o_c + 1 M_atp_c + 1 M_pi_p -> 1 M_adp_c + 2 M_pi_c + 1 M_h_c	No_Assignment	Transport	Inorganic_element_transport	Inorganic Ion Transport and Metabolism	( XFCFBP8418_019420 and XFCFBP8418_019430 and XFCFBP8418_019440 and XFCFBP8418_019450 )	( b3728 and b3725 and b3727 and b3726 )	Automatic_reconstruction	E. coli		1	2	100	100
R_ACt4pp	Na+/Acetate symport (periplasm)	1 M_na1_p + 1 M_ac_p -> 1 M_na1_c + 1 M_ac_c	No_Assignment	Transport	Inorganic_element_transport	Transport, Inner Membrane	( XFCFBP8418_020610 )	( b4067 )	Automatic_reconstruction	E. coli		1	2	100	100
R_FE2t2pp	iron (II) transport in via proton symport (periplasm)	1 M_fe2_p + 1 M_h_p -> 1 M_fe2_c + 1 M_h_c	No_Assignment	Transport	Inorganic_element_transport	Inorganic Ion Transport and Metabolism	( XFCFBP8418_025100 )	( b2392 )	Automatic_reconstruction	E. coli		1	2	100	100
R_MNt2pp	manganese (Mn+2) transport in via proton symport (periplasm)	1 M_mn2_p + 1 M_h_p -> 1 M_mn2_c + 1 M_h_c	No_Assignment	Transport	Inorganic_element_transport	Transport, Inner Membrane	( XFCFBP8418_025100 )	( b2392 )	Automatic_reconstruction	E. coli		1	2	100	100
R_FEENTERtpp	enterochelin transport (secretion)	1 M_enter_c + 1 M_h_p -> 1 M_h_c + 1 M_enter_p	No_Assignment	Transport	Inorganic_element_transport	Transport, Inner Membrane	( XFCFBP8418_025340 )	( b0591 )	Automatic_reconstruction	E. coli		1	2	100	100
R_H2SO	Hydrogen sulfide oxidation	1 M_h2s_c + 2 M_o2_c -> 2 M_h_c + 1 M_so4_c	No_Assignment	Internal	Inorganic_element_transport	Inorganic Ion Transport and Metabolism	No_Assignment	No_Assignment	Automatic_reconstruction	E. coli		6	1	NO_GPR	NO_GPR
R_MG2t3_2pp	magnesium (Mg+2) transport in/out via proton antiport (periplasm)	2 M_h_c + 1 M_mg2_p <-> 1 M_mg2_c + 2 M_h_p	No_Assignment	Transport	Inorganic_element_transport	Inorganic Ion Transport and Metabolism	No_Assignment	No_Assignment	Automatic_reconstruction	E. coli		6	1	NO_GPR	NO_GPR
R_SELGTHR2	selenate glutathione reductase II	1 M_dgslnt_c + 1 M_h_c + 1 M_nadph_c -> 1 M_nadp_c + 1 M_gslnt_c + 1 M_gthrd_c	No_Assignment	Internal	Inorganic_element_transport	Inorganic Ion Transport and Metabolism	No_Assignment	No_Assignment	Automatic_reconstruction	E. coli		6	1	NO_GPR	NO_GPR
R_SELGTHR3	selenate glutathione reductase III	1 M_gslnt_c + 1 M_nadph_c -> 1 M_nadp_c + 1 M_gthrd_c + 1 M_seln_c	No_Assignment	Internal	Inorganic_element_transport	Inorganic Ion Transport and Metabolism	No_Assignment	No_Assignment	Automatic_reconstruction	E. coli		6	1	NO_GPR	NO_GPR
R_SELGTHR	selenate glutathione reductase	2 M_h_c + 4 M_gthrd_c + 1 M_slnt_c -> 1 M_dgslnt_c + 1 M_gthox_c + 3 M_h2o_c	No_Assignment	Internal	Inorganic_element_transport	Inorganic Ion Transport and Metabolism	No_Assignment	No_Assignment	Automatic_reconstruction	E. coli		6	1	NO_GPR	NO_GPR
R_GLUPRT	glutamine phosphoribosyldiphosphate amidotransferase	1 M_h2o_c + 1 M_prpp_c + 1 M_gln_L_c -> 1 M_glu_L_c + 1 M_ppi_c + 1 M_pram_c	2.4.2.14	Internal	Inosine_biosynthesis	Purine and Pyrimidine Biosynthesis	( XFCFBP8418_000770 )	( b2312 )	Automatic_reconstruction	E. coli		1	2	100	100
R_AICART	phosphoribosylaminoimidazolecarboxamide formyltransferase	1 M_10fthf_c + 1 M_aicar_c <-> 1 M_fprica_c + 1 M_thf_c	2.1.2.3	Internal	Inosine_biosynthesis	Purine and Pyrimidine Biosynthesis	( XFCFBP8418_001030 )	( b4006 )	Automatic_reconstruction	E. coli		1	2	100	100
R_IMPC	IMP cyclohydrolase	1 M_h2o_c + 1 M_imp_c <-> 1 M_fprica_c	3.5.4.10	Internal	Inosine_biosynthesis	Purine and Pyrimidine Biosynthesis	( XFCFBP8418_001030 )	( b4006 )	Automatic_reconstruction	E. coli		1	2	100	100
R_PRAGSr	phosphoribosylglycinamide synthase	1 M_atp_c + 1 M_pram_c + 1 M_gly_c <-> 1 M_adp_c + 1 M_pi_c + 1 M_h_c + 1 M_gar_c	6.3.4.13	Internal	Inosine_biosynthesis	Purine and Pyrimidine Biosynthesis	( XFCFBP8418_001040 )	( b4005 )	Automatic_reconstruction	E. coli		1	2	100	100
R_ADSL2r	adenylosuccinate lyase	1 M_25aics_c <-> 1 M_aicar_c + 1 M_fum_c	4.3.2.2	Internal	Inosine_biosynthesis	Purine and Pyrimidine Biosynthesis	( XFCFBP8418_002120 )	( b1131 )	Automatic_reconstruction	E. coli		1	2	100	100
R_NTPP10	Nucleoside triphosphate pyrophosphorylase (ditp)	1 M_h2o_c + 1 M_ditp_c -> 1 M_ppi_c + 1 M_dimp_c + 1 M_h_c	3.6.1.9	Internal	Inosine_biosynthesis	Nucleotide Salvage Pathway	( XFCFBP8418_002620 )	( b2954 )	Automatic_reconstruction	E. coli		1	2	100	100
R_NTPP9	Nucleoside triphosphate pyrophosphorylase (itp)	1 M_itp_c + 1 M_h2o_c -> 1 M_ppi_c + 1 M_imp_c + 1 M_h_c	3.6.1.9	Internal	Inosine_biosynthesis	Nucleotide Salvage Pathway	( XFCFBP8418_002620 )	( b2954 )	Automatic_reconstruction	E. coli		1	2	100	100
R_PRFGS	phosphoribosylformylglycinamidine synthase	1 M_h2o_c + 1 M_atp_c + 1 M_gln_L_c + 1 M_fgam_c -> 1 M_fpram_c + 1 M_adp_c + 1 M_glu_L_c + 1 M_pi_c + 1 M_h_c	6.3.5.3	Internal	Inosine_biosynthesis	Purine and Pyrimidine Biosynthesis	( XFCFBP8418_003400 )	( b2557 )	Automatic_reconstruction	E. coli		1	2	100	100
R_PRAIS	phosphoribosylaminoimidazole synthase	1 M_fpram_c + 1 M_atp_c -> 2 M_h_c + 1 M_adp_c + 1 M_pi_c + 1 M_air_c	6.3.3.1	Internal	Inosine_biosynthesis	Purine and Pyrimidine Biosynthesis	( XFCFBP8418_006650 )	( b2499 )	Automatic_reconstruction	E. coli		1	2	100	100
R_GARFT	phosphoribosylglycinamide formyltransferase	1 M_10fthf_c + 1 M_gar_c <-> 1 M_thf_c + 1 M_fgam_c + 1 M_h_c	2.1.2.2	Internal	Inosine_biosynthesis	Purine and Pyrimidine Biosynthesis	( XFCFBP8418_006660 )	( b2500 )	Automatic_reconstruction	E. coli		1	2	100	100
R_NTP10	nucleoside-triphosphatase (ITP)	1 M_itp_c + 1 M_h2o_c -> 1 M_idp_c + 1 M_pi_c + 1 M_h_c	3.6.1.15	Internal	Inosine_biosynthesis	Nucleotide Salvage Pathway	( XFCFBP8418_006890 )	( b4394 ) or ( b4161 )	Automatic_reconstruction	E. coli		2	2	50	100
R_NTD11	5'-nucleotidase (IMP)	1 M_h2o_c + 1 M_imp_c -> 1 M_ins_c + 1 M_pi_c	3.1.3.5	Internal	Inosine_biosynthesis	Nucleotide Salvage Pathway	( XFCFBP8418_010630 )	( b2744 )	Automatic_reconstruction	E. coli		1	2	100	100
R_NTD12	5'-nucleotidase (dIMP)	1 M_h2o_c + 1 M_dimp_c -> 1 M_din_c + 1 M_pi_c	3.1.3.5	Internal	Inosine_biosynthesis	Nucleotide Salvage Pathway	( XFCFBP8418_010630 )	( b2291 ) or ( b2744 )	Automatic_reconstruction	E. coli		2	2	50	100
R_AIRC2r	phosphoribosylaminoimidazole carboxylase	1 M_hco3_c + 1 M_atp_c + 1 M_air_c -> 1 M_adp_c + 1 M_pi_c + 1 M_5caiz_c + 1 M_h_c	6.3.4.18	Internal	Inosine_biosynthesis	Purine and Pyrimidine Biosynthesis	( XFCFBP8418_013030 )	( b0522 )	Automatic_reconstruction	E. coli		1	2	100	100
R_AIRC3	phosphoribosylaminoimidazole carboxylase (mutase rxn)	1 M_5aizc_c <-> 1 M_5caiz_c	5.44.99.18	Internal	Inosine_biosynthesis	Purine and Pyrimidine Biosynthesis	( XFCFBP8418_013040 )	( b0523 )	Automatic_reconstruction	E. coli		1	2	100	100
R_HXPRT	hypoxanthine phosphoribosyltransferase (Hypoxanthine)	1 M_hxan_c + 1 M_prpp_c -> 1 M_ppi_c + 1 M_imp_c	2.4.2.8	Internal	Inosine_biosynthesis	Nucleotide Salvage Pathway	( XFCFBP8418_021340 )	( b0238 ) or ( b0125 )	Automatic_reconstruction	E. coli		2	2	50	100
R_ADK4	adentylate kinase (ITP)	1 M_itp_c + 1 M_amp_c <-> 1 M_adp_c + 1 M_idp_c	No_Assignment	Internal	Inosine_biosynthesis	Nucleotide Salvage Pathway	( XFCFBP8418_026070 )	( b0474 )	Automatic_reconstruction	E. coli		1	2	100	100
R_S2FE2SS2	SUF [2Fe-2S] Synthesis II	1 M_sufbcd_2fe2s_c + 2 M_sufsesh_c + 1 M_h2o_c + 1 M_atp_c + 1 M_fadh2_c + 2 M_fe2_c -> 1 M_sufbcd_2fe2s2_c + 1 M_adp_c + 7 M_h_c + 1 M_fad_c + 1 M_pi_c + 2 M_sufse_c	No_Assignment	Internal	Iron-sulfur_cluster_synthesis_and_regeneration	Cofactor and Prosthetic Group Biosynthesis	( XFCFBP8418_002940 and XFCFBP8418_002930 and XFCFBP8418_002960 and XFCFBP8418_002950 and XFCFBP8418_025330 )	( b3807 and b1680 and b1679 and b1681 and b1682 and b1683 )	Automatic_reconstruction	E. coli	21799759	4	2	83	83
R_S2FE2SS	SUF [2Fe-2S] Synthesis	1 M_sufbcd_c + 2 M_sufsesh_c + 1 M_h2o_c + 1 M_atp_c + 1 M_fadh2_c + 2 M_fe2_c -> 1 M_adp_c + 1 M_sufbcd_2fe2s_c + 1 M_fad_c + 7 M_h_c + 1 M_pi_c + 2 M_sufse_c	No_Assignment	Internal	Iron-sulfur_cluster_synthesis_and_regeneration	Cofactor and Prosthetic Group Biosynthesis	( XFCFBP8418_002940 and XFCFBP8418_002930 and XFCFBP8418_002960 and XFCFBP8418_002950 and XFCFBP8418_025330 )	( b3807 and b1680 and b1679 and b1681 and b1682 and b1683 )	Automatic_reconstruction	E. coli	21799759	4	2	83	83
R_S4FE4SR	SUF [4Fe-4S] Reduction	2 M_h_c + 1 M_sufbcd_2fe2s2_c + 1 M_fadh2_c -> 1 M_sufbcd_4fe4s_c + 1 M_fad_c	No_Assignment	Internal	Iron-sulfur_cluster_synthesis_and_regeneration	Cofactor and Prosthetic Group Biosynthesis	( XFCFBP8418_002950 and XFCFBP8418_002940 and XFCFBP8418_002930 )	( b1681 and b1682 and b1683 )	Automatic_reconstruction	E. coli		1	2	100	100
R_S2FE2ST	SUF [2Fe-2S] Transfer	1 M_sufbcd_2fe2s_c + 4 M_h_c -> 1 M_sufbcd_c + 1 M_2fe2s_c	No_Assignment	Internal	Iron-sulfur_cluster_synthesis_and_regeneration	Cofactor and Prosthetic Group Biosynthesis	( XFCFBP8418_002950 and XFCFBP8418_012150 and XFCFBP8418_002940 and XFCFBP8418_002930 )	( b1681 and b1682 and b1683 and b1684 )	Automatic_reconstruction	E. coli		1	2	100	100
R_S4FE4ST	SUF [4Fe-4S] Transfer	1 M_sufbcd_4fe4s_c + 4 M_h_c -> 1 M_sufbcd_c + 1 M_4fe4s_c	No_Assignment	Internal	Iron-sulfur_cluster_synthesis_and_regeneration	Cofactor and Prosthetic Group Biosynthesis	( XFCFBP8418_002950 and XFCFBP8418_012150 and XFCFBP8418_002940 and XFCFBP8418_002930 )	( b1681 and b1682 and b1683 and b1684 )	Automatic_reconstruction	E. coli		1	2	100	100
R_S2FE2SR	SUF [2Fe-2S] regeneration	1 M_2fe1s_c + 1 M_sufbcd_c + 1 M_h2o_c + 1 M_sufsesh_c + 1 M_atp_c -> 5 M_h_c + 1 M_adp_c + 1 M_sufbcd_2fe2s_c + 1 M_sufse_c + 1 M_pi_c	No_Assignment	Internal	Iron-sulfur_cluster_synthesis_and_regeneration	Cofactor and Prosthetic Group Biosynthesis	( XFCFBP8418_002960 and XFCFBP8418_002950 and XFCFBP8418_025330 and XFCFBP8418_002940 and XFCFBP8418_002930 )	( b1680 and b1681 and b1679 and b1682 and b1683 )	Automatic_reconstruction	E. coli		1	2	100	100
R_PSD120	Phosphatidylserine decarboxylase (n-C12:0)	1 M_ps120_c + 1 M_h_c -> 1 M_co2_c + 1 M_pe120_c	4.1.1.65	Internal	Lipid_biosynthesis	Glycerophospholipid Metabolism	( XFCFBP8418_003930 )	( b4160 )	Automatic_reconstruction	E. coli		1	2	100	100
R_PSD140	Phosphatidylserine decarboxylase (n-C14:0)	1 M_ps140_c + 1 M_h_c -> 1 M_co2_c + 1 M_pe140_c	4.1.1.65	Internal	Lipid_biosynthesis	Glycerophospholipid Metabolism	( XFCFBP8418_003930 )	( b4160 )	Automatic_reconstruction	E. coli		1	2	100	100
R_PSD141	Phosphatidylserine decarboxylase (n-C14:1)	1 M_ps141_c + 1 M_h_c -> 1 M_co2_c + 1 M_pe141_c	4.1.1.65	Internal	Lipid_biosynthesis	Glycerophospholipid Metabolism	( XFCFBP8418_003930 )	( b4160 )	Automatic_reconstruction	E. coli		1	2	100	100
R_PSD160	Phosphatidylserine decarboxylase (n-C16:0)	1 M_ps160_c + 1 M_h_c -> 1 M_pe160_c + 1 M_co2_c	4.1.1.65	Internal	Lipid_biosynthesis	Glycerophospholipid Metabolism	( XFCFBP8418_003930 )	( b4160 )	Automatic_reconstruction	E. coli		1	2	100	100
R_PSD161	Phosphatidylserine decarboxylase (n-C16:1)	1 M_ps161_c + 1 M_h_c -> 1 M_pe161_c + 1 M_co2_c	4.1.1.65	Internal	Lipid_biosynthesis	Glycerophospholipid Metabolism	( XFCFBP8418_003930 )	( b4160 )	Automatic_reconstruction	E. coli		1	2	100	100
R_PSD180	Phosphatidylserine decarboxylase (n-C18:0)	1 M_ps180_c + 1 M_h_c -> 1 M_co2_c + 1 M_pe180_c	4.1.1.65	Internal	Lipid_biosynthesis	Glycerophospholipid Metabolism	( XFCFBP8418_003930 )	( b4160 )	Automatic_reconstruction	E. coli		1	2	100	100
R_PSD181	Phosphatidylserine decarboxylase (n-C18:1)	1 M_ps181_c + 1 M_h_c -> 1 M_pe181_c + 1 M_co2_c	4.1.1.65	Internal	Lipid_biosynthesis	Glycerophospholipid Metabolism	( XFCFBP8418_003930 )	( b4160 )	Automatic_reconstruction	E. coli		1	2	100	100
R_3OAS181	3_oxoacyl_acyl_carrier_protein_synthase_n_C18_1_	1 M_h_c + 1 M_hdeACP_c + 1 M_malACP_c -> 1 M_co2_c + 1 M_3ocvac11eACP_c + 1 M_ACP_c	2.3.1.179	Internal	Lipid_biosynthesis	Cell Envelope Biosynthesis	( XFCFBP8418_005890 )	( b1095 ) or ( b2323 )	Automatic_reconstruction	E. coli		6	2	50	100
R_3OAS100	3-oxoacyl-[acyl-carrier-protein] synthase (n-C10:0)	1 M_malACP_c + 1 M_ocACP_c + 1 M_h_c -> 1 M_3odecACP_c + 1 M_co2_c + 1 M_ACP_c	2.3.1.41	Internal	Lipid_biosynthesis	Cell Envelope Biosynthesis	( XFCFBP8418_005890 )	( b1095 ) or ( b2323 )	Automatic_reconstruction	E. coli		2	2	50	100
R_3OAS120	3-oxoacyl-[acyl-carrier-protein] synthase (n-C12:0)	1 M_malACP_c + 1 M_dcaACP_c + 1 M_h_c -> 1 M_3oddecACP_c + 1 M_co2_c + 1 M_ACP_c	2.3.1.41	Internal	Lipid_biosynthesis	Cell Envelope Biosynthesis	( XFCFBP8418_005890 )	( b1095 ) or ( b2323 )	Automatic_reconstruction	E. coli		2	2	50	100
R_3OAS140	3-oxoacyl-[acyl-carrier-protein] synthase (n-C14:0)	1 M_ddcaACP_c + 1 M_malACP_c + 1 M_h_c -> 1 M_3omrsACP_c + 1 M_co2_c + 1 M_ACP_c	2.3.1.41	Internal	Lipid_biosynthesis	Cell Envelope Biosynthesis	( XFCFBP8418_005890 )	( b1095 ) or ( b2323 )	Automatic_reconstruction	E. coli		2	2	50	100
R_3OAS160	3-oxoacyl-[acyl-carrier-protein] synthase (n-C16:0)	1 M_malACP_c + 1 M_myrsACP_c + 1 M_h_c -> 1 M_co2_c + 1 M_ACP_c + 1 M_3opalmACP_c	2.3.1.41	Internal	Lipid_biosynthesis	Cell Envelope Biosynthesis	( XFCFBP8418_005890 )	( b1095 ) or ( b2323 )	Automatic_reconstruction	E. coli		2	2	50	100
R_3OAS180	3-oxoacyl-[acyl-carrier-protein] synthase (n-C18:0)	1 M_palmACP_c + 1 M_malACP_c + 1 M_h_c -> 1 M_3ooctdACP_c + 1 M_co2_c + 1 M_ACP_c	2.3.1.41	Internal	Lipid_biosynthesis	Cell Envelope Biosynthesis	( XFCFBP8418_005890 )	( b1095 ) or ( b2323 )	Automatic_reconstruction	E. coli		2	2	50	100
R_3OAS121	3_oxoacyl_acyl_carrier_protein_synthase_n_C12_1_	1 M_malACP_c + 1 M_h_c + 1 M_cdec3eACP_c -> 1 M_3ocddec5eACP_c + 1 M_co2_c + 1 M_ACP_c	2.3.1.41	Internal	Lipid_biosynthesis	Cell Envelope Biosynthesis	( XFCFBP8418_005890 )	( b1095 ) or ( b2323 )	Automatic_reconstruction	E. coli		3	2	50	100
R_3OAS141	3_oxoacyl_acyl_carrier_protein_synthase_n_C14_1_	1 M_h_c + 1 M_malACP_c + 1 M_cddec5eACP_c -> 1 M_co2_c + 1 M_3ocmrs7eACP_c + 1 M_ACP_c	2.3.1.41	Internal	Lipid_biosynthesis	Cell Envelope Biosynthesis	( XFCFBP8418_005890 )	( b1095 ) or ( b2323 )	Automatic_reconstruction	E. coli		4	2	50	100
R_3OAS161	3_oxoacyl_acyl_carrier_protein_synthase_n_C16_1_	1 M_tdeACP_c + 1 M_malACP_c + 1 M_h_c -> 1 M_3ocpalm9eACP_c + 1 M_ACP_c + 1 M_co2_c	2.3.1.41	Internal	Lipid_biosynthesis	Cell Envelope Biosynthesis	( XFCFBP8418_005890 )	( b1095 ) or ( b2323 )	Automatic_reconstruction	E. coli		5	2	50	100
R_3OAS60	3-oxoacyl-[acyl-carrier-protein] synthase (n-C6:0)	1 M_malACP_c + 1 M_butACP_c + 1 M_h_c -> 1 M_3ohexACP_c + 1 M_co2_c + 1 M_ACP_c	2.3.1.41	Internal	Lipid_biosynthesis	Cell Envelope Biosynthesis	( XFCFBP8418_005890 )	( b1095 ) or ( b2323 )	Automatic_reconstruction	E. coli		2	2	50	100
R_3OAS80	3-oxoacyl-[acyl-carrier-protein] synthase (n-C8:0)	1 M_hexACP_c + 1 M_malACP_c + 1 M_h_c -> 1 M_co2_c + 1 M_3ooctACP_c + 1 M_ACP_c	2.3.1.41	Internal	Lipid_biosynthesis	Cell Envelope Biosynthesis	( XFCFBP8418_005890 )	( b1095 ) or ( b2323 )	Automatic_reconstruction	E. coli		2	2	50	100
R_KAS14	beta-ketoacyl-ACP synthase	1 M_malACP_c + 1 M_acACP_c + 1 M_h_c -> 1 M_actACP_c + 1 M_co2_c + 1 M_ACP_c	2.3.1.41	Internal	Lipid_biosynthesis	Membrane Lipid Metabolism	( XFCFBP8418_005890 )	( b1095 ) or ( b2323 )	Automatic_reconstruction	E. coli		2	2	50	100
R_ACOATA	Acetyl-CoA ACP transacylase	1 M_accoa_c + 1 M_ACP_c <-> 1 M_acACP_c + 1 M_coa_c	2.3.1.38	Internal	Lipid_biosynthesis	Membrane Lipid Metabolism	( XFCFBP8418_005900 and XFCFBP8418_017940 )	( b1094 and b1091 )	Automatic_reconstruction	E. coli		1	2	100	100
R_3OAR100	3-oxoacyl-[acyl-carrier-protein] reductase (n-C10:0)	1 M_3odecACP_c + 1 M_h_c + 1 M_nadph_c -> 1 M_nadp_c + 1 M_3hdecACP_c	1.1.1.100	Internal	Lipid_biosynthesis	Cell Envelope Biosynthesis	( XFCFBP8418_005910 )	( b1093 )	Automatic_reconstruction	E. coli		1	2	100	100
R_3OAR120	3-oxoacyl-[acyl-carrier-protein] reductase (n-C12:0)	1 M_3oddecACP_c + 1 M_h_c + 1 M_nadph_c -> 1 M_3hddecACP_c + 1 M_nadp_c	1.1.1.100	Internal	Lipid_biosynthesis	Cell Envelope Biosynthesis	( XFCFBP8418_005910 )	( b1093 )	Automatic_reconstruction	E. coli		1	2	100	100
R_3OAR121	3-oxoacyl-[acyl-carrier-protein] reductase (n-C12:1)	1 M_3ocddec5eACP_c + 1 M_h_c + 1 M_nadph_c -> 1 M_3hcddec5eACP_c + 1 M_nadp_c	1.1.1.100	Internal	Lipid_biosynthesis	Cell Envelope Biosynthesis	( XFCFBP8418_005910 )	( b1093 )	Automatic_reconstruction	E. coli		1	2	100	100
R_3OAR140	3-oxoacyl-[acyl-carrier-protein] reductase (n-C14:0)	1 M_3omrsACP_c + 1 M_h_c + 1 M_nadph_c -> 1 M_nadp_c + 1 M_3hmrsACP_c	1.1.1.100	Internal	Lipid_biosynthesis	Cell Envelope Biosynthesis	( XFCFBP8418_005910 )	( b1093 )	Automatic_reconstruction	E. coli		1	2	100	100
R_3OAR141	3-oxoacyl-[acyl-carrier-protein] reductase (n-C14:1)	1 M_3ocmrs7eACP_c + 1 M_h_c + 1 M_nadph_c -> 1 M_nadp_c + 1 M_3hcmrs7eACP_c	1.1.1.100	Internal	Lipid_biosynthesis	Cell Envelope Biosynthesis	( XFCFBP8418_005910 )	( b1093 )	Automatic_reconstruction	E. coli		1	2	100	100
R_3OAR160	3-oxoacyl-[acyl-carrier-protein] reductase (n-C16:0)	1 M_h_c + 1 M_nadph_c + 1 M_3opalmACP_c -> 1 M_3hpalmACP_c + 1 M_nadp_c	1.1.1.100	Internal	Lipid_biosynthesis	Cell Envelope Biosynthesis	( XFCFBP8418_005910 )	( b1093 )	Automatic_reconstruction	E. coli		1	2	100	100
R_3OAR161	3-oxoacyl-[acyl-carrier-protein] reductase (n-C16:1)	1 M_3ocpalm9eACP_c + 1 M_h_c + 1 M_nadph_c -> 1 M_3hcpalm9eACP_c + 1 M_nadp_c	1.1.1.100	Internal	Lipid_biosynthesis	Cell Envelope Biosynthesis	( XFCFBP8418_005910 )	( b1093 )	Automatic_reconstruction	E. coli		1	2	100	100
R_3OAR180	3-oxoacyl-[acyl-carrier-protein] reductase (n-C18:0)	1 M_3ooctdACP_c + 1 M_h_c + 1 M_nadph_c -> 1 M_nadp_c + 1 M_3hoctaACP_c	1.1.1.100	Internal	Lipid_biosynthesis	Cell Envelope Biosynthesis	( XFCFBP8418_005910 )	( b1093 )	Automatic_reconstruction	E. coli		1	2	100	100
R_3OAR181	3-oxoacyl-[acyl-carrier-protein] reductase (n-C18:1)	1 M_3ocvac11eACP_c + 1 M_h_c + 1 M_nadph_c -> 1 M_3hcvac11eACP_c + 1 M_nadp_c	1.1.1.100	Internal	Lipid_biosynthesis	Cell Envelope Biosynthesis	( XFCFBP8418_005910 )	( b1093 )	Automatic_reconstruction	E. coli		1	2	100	100
R_3OAR40	3-oxoacyl-[acyl-carrier-protein] reductase (n-C4:0)	1 M_actACP_c + 1 M_h_c + 1 M_nadph_c -> 1 M_nadp_c + 1 M_3haACP_c	1.1.1.100	Internal	Lipid_biosynthesis	Cell Envelope Biosynthesis	( XFCFBP8418_005910 )	( b1093 )	Automatic_reconstruction	E. coli		1	2	100	100
R_3OAR60	3-oxoacyl-[acyl-carrier-protein] reductase (n-C6:0)	1 M_3ohexACP_c + 1 M_h_c + 1 M_nadph_c -> 1 M_3hhexACP_c + 1 M_nadp_c	1.1.1.100	Internal	Lipid_biosynthesis	Cell Envelope Biosynthesis	( XFCFBP8418_005910 )	( b1093 )	Automatic_reconstruction	E. coli		1	2	100	100
R_3OAR80	3-oxoacyl-[acyl-carrier-protein] reductase (n-C8:0)	1 M_h_c + 1 M_nadph_c + 1 M_3ooctACP_c -> 1 M_nadp_c + 1 M_3hoctACP_c	1.1.1.100	Internal	Lipid_biosynthesis	Cell Envelope Biosynthesis	( XFCFBP8418_005910 )	( b1093 )	Automatic_reconstruction	E. coli		1	2	100	100
R_MCOATA	Malonyl-CoA-ACP transacylase	1 M_malcoa_c + 1 M_ACP_c <-> 1 M_malACP_c + 1 M_coa_c	2.3.1.39	Internal	Lipid_biosynthesis	Membrane Lipid Metabolism	( XFCFBP8418_005920 and XFCFBP8418_005900 )	( b1094 and b1092 )	Automatic_reconstruction	E. coli		1	2	100	100	Maybe reversible ?
R_T2DECAI	trans-2-decenoyl-ACP isomerase	1 M_tdec2eACP_c <-> 1 M_cdec3eACP_c	No_Assignment	Internal	Lipid_biosynthesis	Cell Envelope Biosynthesis	( XFCFBP8418_006750 )	( b0954 )	Automatic_reconstruction	E. coli		1	2	100	100
R_PSSA120	Phosphatidylserine_syntase_n_C12_0_	1 M_cdpdddecg_c + 1 M_ser_L_c -> 1 M_cmp_c + 1 M_h_c + 1 M_ps120_c	2.7.8.8	Internal	Lipid_biosynthesis	Glycerophospholipid Metabolism	( XFCFBP8418_007390 )	( RSc2073 )	Manually_added	E. coli		1	2	100	100
R_PSSA140	Phosphatidylserine_syntase_n_C14_0_	1 M_cdpdtdecg_c + 1 M_ser_L_c -> 1 M_cmp_c + 1 M_h_c + 1 M_ps140_c	2.7.8.8	Internal	Lipid_biosynthesis	Glycerophospholipid Metabolism	( XFCFBP8418_007390 )	( RSc2073 )	Manually_added	E. coli		1	2	100	100
R_PSSA141	Phosphatidylserine_syntase_n_C14_1_	1 M_cdpdtdec7eg_c + 1 M_ser_L_c -> 1 M_cmp_c + 1 M_h_c + 1 M_ps141_c	2.7.8.8	Internal	Lipid_biosynthesis	Glycerophospholipid Metabolism	( XFCFBP8418_007390 )	( RSc2073 )	Manually_added	E. coli		1	2	100	100
R_PSSA160	Phosphatidylserine_syntase_n_C16_0_	1 M_cdpdhdecg_c + 1 M_ser_L_c -> 1 M_cmp_c + 1 M_h_c + 1 M_ps160_c	2.7.8.8	Internal	Lipid_biosynthesis	Glycerophospholipid Metabolism	( XFCFBP8418_007390 )	( RSc2073 )	Manually_added	E. coli		1	2	100	100
R_PSSA161	Phosphatidylserine_syntase_n_C16_1_	1 M_cdpdhdec9eg_c + 1 M_ser_L_c -> 1 M_cmp_c + 1 M_h_c + 1 M_ps161_c	2.7.8.8	Internal	Lipid_biosynthesis	Glycerophospholipid Metabolism	( XFCFBP8418_007390 )	( RSc2073 )	Manually_added	E. coli		1	2	100	100
R_PSSA180	Phosphatidylserine_syntase_n_C18_0_	1 M_cdpdodecg_c + 1 M_ser_L_c -> 1 M_cmp_c + 1 M_h_c + 1 M_ps180_c	2.7.8.8	Internal	Lipid_biosynthesis	Glycerophospholipid Metabolism	( XFCFBP8418_007390 )	( RSc2073 )	Manually_added	E. coli		1	2	100	100
R_PSSA181	Phosphatidylserine_syntase_n_C18_1_	1 M_cdpdodec11eg_c + 1 M_ser_L_c -> 1 M_cmp_c + 1 M_h_c + 1 M_ps181_c	2.7.8.8	Internal	Lipid_biosynthesis	Glycerophospholipid Metabolism	( XFCFBP8418_007390 )	( RSc2073 )	Manually_added	E. coli		1	2	100	100
R_EAR100x	enoyl_acyl_carrier_protein_reductase_NADH__n_C10_0_	1 M_tdec2eACP_c + 1 M_nadh_c + 1 M_h_c -> 1 M_nad_c + 1 M_dcaACP_c	1.3.1.9	Internal	Lipid_biosynthesis	Glycerophospholipid Metabolism	( XFCFBP8418_010080 )	( PA1806 )	Manually_added	E. coli		1	2	100	100
R_EAR120x	enoyl_acyl_carrier_protein_reductase_NADH__n_C12_0_	1 M_h_c + 1 M_tddec2eACP_c + 1 M_nadh_c -> 1 M_ddcaACP_c + 1 M_nad_c	1.3.1.9	Internal	Lipid_biosynthesis	Glycerophospholipid Metabolism	( XFCFBP8418_010080 )	( PA1806 )	Manually_added	E. coli		1	2	100	100
R_EAR121x	enoyl_acyl_carrier_protein_reductase_NADH__n_C12_1_	1 M_h_c + 1 M_t3c5ddeceACP_c + 1 M_nadh_c -> 1 M_nad_c + 1 M_cddec5eACP_c	1.3.1.9	Internal	Lipid_biosynthesis	Glycerophospholipid Metabolism	( XFCFBP8418_010080 )	( PA1806 )	Manually_added	E. coli		1	2	100	100
R_EAR140x	enoyl_acyl_carrier_protein_reductase_NADH__n_C14_0_	1 M_nadh_c + 1 M_tmrs2eACP_c + 1 M_h_c -> 1 M_nad_c + 1 M_myrsACP_c	1.3.1.9	Internal	Lipid_biosynthesis	Glycerophospholipid Metabolism	( XFCFBP8418_010080 )	( PA1806 )	Manually_added	E. coli		1	2	100	100
R_EAR141x	enoyl_acyl_carrier_protein_reductase_NADH__n_C14_1_	1 M_t3c7mrseACP_c + 1 M_h_c + 1 M_nadh_c -> 1 M_tdeACP_c + 1 M_nad_c	1.3.1.9	Internal	Lipid_biosynthesis	Glycerophospholipid Metabolism	( XFCFBP8418_010080 )	( PA1806 )	Manually_added	E. coli		1	2	100	100
R_EAR160x	enoyl_acyl_carrier_protein_reductase_NADH__n_C16_0_	1 M_tpalm2eACP_c + 1 M_h_c + 1 M_nadh_c -> 1 M_nad_c + 1 M_palmACP_c	1.3.1.9	Internal	Lipid_biosynthesis	Glycerophospholipid Metabolism	( XFCFBP8418_010080 )	( PA1806 )	Manually_added	E. coli		1	2	100	100
R_EAR161x	enoyl_acyl_carrier_protein_reductase_NADH__n_C16_1_	1 M_nadh_c + 1 M_h_c + 1 M_t3c9palmeACP_c -> 1 M_hdeACP_c + 1 M_nad_c	1.3.1.9	Internal	Lipid_biosynthesis	Glycerophospholipid Metabolism	( XFCFBP8418_010080 )	( PA1806 )	Manually_added	E. coli		1	2	100	100
R_EAR180x	enoyl_acyl_carrier_protein_reductase_NADH__n_C18_0_	1 M_nadh_c + 1 M_h_c + 1 M_toctd2eACP_c -> 1 M_ocdcaACP_c + 1 M_nad_c	1.3.1.9	Internal	Lipid_biosynthesis	Glycerophospholipid Metabolism	( XFCFBP8418_010080 )	( PA1806 )	Manually_added	E. coli		1	2	100	100
R_EAR181x	enoyl_acyl_carrier_protein_reductase_NADH__n_C18_1_	1 M_nadh_c + 1 M_h_c + 1 M_t3c11vaceACP_c -> 1 M_nad_c + 1 M_octeACP_c	1.3.1.9	Internal	Lipid_biosynthesis	Glycerophospholipid Metabolism	( XFCFBP8418_010080 )	( PA1806 )	Manually_added	E. coli		1	2	100	100
R_EAR40x	enoyl_acyl_carrier_protein_reductase_NADH__n_C4_0_	1 M_h_c + 1 M_but2eACP_c + 1 M_nadh_c -> 1 M_nad_c + 1 M_butACP_c	1.3.1.9	Internal	Lipid_biosynthesis	Glycerophospholipid Metabolism	( XFCFBP8418_010080 )	( PA1806 )	Manually_added	E. coli		1	2	100	100
R_EAR60x	enoyl_acyl_carrier_protein_reductase_NADH__n_C6_0_	1 M_h_c + 1 M_nadh_c + 1 M_thex2eACP_c -> 1 M_nad_c + 1 M_hexACP_c	1.3.1.9	Internal	Lipid_biosynthesis	Glycerophospholipid Metabolism	( XFCFBP8418_010080 )	( PA1806 )	Manually_added	E. coli		1	2	100	100
R_EAR80x	enoyl_acyl_carrier_protein_reductase_NADH__n_C8_0_	1 M_h_c + 1 M_nadh_c + 1 M_toct2eACP_c -> 1 M_ocACP_c + 1 M_nad_c	1.3.1.9	Internal	Lipid_biosynthesis	Glycerophospholipid Metabolism	( XFCFBP8418_010080 )	( PA1806 )	Manually_added	E. coli		1	2	100	100
R_AGPAT120	1_tetradecanoyl_sn_glycerol_3_phosphate_O_acyltransferase_n_C12_0_	1 M_1ddecg3p_c + 1 M_ddcaACP_c -> 1 M_pa120_c + 1 M_ACP_c	2.3.1.51	Internal	Lipid_biosynthesis	Glycerophospholipid Metabolism	( XFCFBP8418_015910 )	( b3018 )	Manually_added	E. coli		1	2	100	100
R_AGPAT140	1_tetradecanoyl_sn_glycerol_3_phosphate_O_acyltransferase_n_C14_0_	1 M_myrsACP_c + 1 M_1tdecg3p_c -> 1 M_pa140_c + 1 M_ACP_c	2.3.1.51	Internal	Lipid_biosynthesis	Glycerophospholipid Metabolism	( XFCFBP8418_015910 )	( b3018 )	Manually_added	E. coli		1	2	100	100
R_AGPAT141	1_tetradec_7_enoyl_sn_glycerol_3_phosphate_O_acyltransferase_n_C14_1_	1 M_tdeACP_c + 1 M_1tdec7eg3p_c -> 1 M_ACP_c + 1 M_pa141_c	2.3.1.51	Internal	Lipid_biosynthesis	Glycerophospholipid Metabolism	( XFCFBP8418_015910 )	( b3018 )	Manually_added	E. coli		1	2	100	100
R_AGPAT160	1_hexadecanoyl_sn_glycerol_3_phosphate_O_acyltransferase_n_C16_0_	1 M_1hdecg3p_c + 1 M_palmACP_c -> 1 M_ACP_c + 1 M_pa160_c	2.3.1.51	Internal	Lipid_biosynthesis	Glycerophospholipid Metabolism	( XFCFBP8418_015910 )	( b3018 )	Manually_added	E. coli		1	2	100	100
R_AGPAT161	1_hexadec_7_enoyl_sn_glycerol_3_phosphate_O_acyltransferase_n_C16_1_	1 M_1hdec9eg3p_c + 1 M_hdeACP_c -> 1 M_ACP_c + 1 M_pa161_c	2.3.1.51	Internal	Lipid_biosynthesis	Glycerophospholipid Metabolism	( XFCFBP8418_015910 )	( b3018 )	Manually_added	E. coli		1	2	100	100
R_AGPAT180	1_octadecanoyl_sn_glycerol_3_phosphate_O_acyltransferase_n_C18_0_	1 M_ocdcaACP_c + 1 M_1odecg3p_c -> 1 M_pa180_c + 1 M_ACP_c	2.3.1.51	Internal	Lipid_biosynthesis	Glycerophospholipid Metabolism	( XFCFBP8418_015910 )	( b3018 )	Manually_added	E. coli		1	2	100	100
R_AGPAT181	1_octadec_7_enoyl_sn_glycerol_3_phosphate_O_acyltransferase_n_C18_1_	1 M_1odec11eg3p_c + 1 M_octeACP_c -> 1 M_ACP_c + 1 M_pa181_c	2.3.1.51	Internal	Lipid_biosynthesis	Glycerophospholipid Metabolism	( XFCFBP8418_015910 )	( b3018 )	Manually_added	E. coli		1	2	100	100
R_KAS15	beta-ketoacyl-ACP synthase (2)	1 M_malACP_c + 1 M_accoa_c + 1 M_h_c -> 1 M_actACP_c + 1 M_co2_c + 1 M_coa_c	2.3.1.180	Internal	Lipid_biosynthesis	Membrane Lipid Metabolism	( XFCFBP8418_017940 )	( b1091 )	Automatic_reconstruction	E. coli		1	2	100	100
R_PGSA120	Phosphatidylglycerol synthase (n-C12:0)	1 M_cdpdddecg_c + 1 M_glyc3p_c -> 1 M_cmp_c + 1 M_pgp120_c + 1 M_h_c	2.7.8.5	Internal	Lipid_biosynthesis	Glycerophospholipid Metabolism	( XFCFBP8418_019130 )	( b1912 )	Automatic_reconstruction	E. coli		1	2	100	100
R_PGSA140	Phosphatidylglycerol synthase (n-C14:0)	1 M_glyc3p_c + 1 M_cdpdtdecg_c -> 1 M_cmp_c + 1 M_pgp140_c + 1 M_h_c	2.7.8.5	Internal	Lipid_biosynthesis	Glycerophospholipid Metabolism	( XFCFBP8418_019130 )	( b1912 )	Automatic_reconstruction	E. coli		1	2	100	100
R_PGSA141	Phosphatidylglycerol synthase (n-C14:1)	1 M_glyc3p_c + 1 M_cdpdtdec7eg_c -> 1 M_pgp141_c + 1 M_cmp_c + 1 M_h_c	2.7.8.5	Internal	Lipid_biosynthesis	Glycerophospholipid Metabolism	( XFCFBP8418_019130 )	( b1912 )	Automatic_reconstruction	E. coli		1	2	100	100
R_PGSA160	Phosphatidylglycerol synthase (n-C16:0)	1 M_glyc3p_c + 1 M_cdpdhdecg_c -> 1 M_pgp160_c + 1 M_cmp_c + 1 M_h_c	2.7.8.5	Internal	Lipid_biosynthesis	Glycerophospholipid Metabolism	( XFCFBP8418_019130 )	( b1912 )	Automatic_reconstruction	E. coli		1	2	100	100
R_PGSA161	Phosphatidylglycerol synthase (n-C16:1)	1 M_glyc3p_c + 1 M_cdpdhdec9eg_c -> 1 M_cmp_c + 1 M_pgp161_c + 1 M_h_c	2.7.8.5	Internal	Lipid_biosynthesis	Glycerophospholipid Metabolism	( XFCFBP8418_019130 )	( b1912 )	Automatic_reconstruction	E. coli		1	2	100	100
R_PGSA180	Phosphatidylglycerol synthase (n-C18:0)	1 M_glyc3p_c + 1 M_cdpdodecg_c -> 1 M_pgp180_c + 1 M_cmp_c + 1 M_h_c	2.7.8.5	Internal	Lipid_biosynthesis	Glycerophospholipid Metabolism	( XFCFBP8418_019130 )	( b1912 )	Automatic_reconstruction	E. coli		1	2	100	100
R_PGSA181	Phosphatidylglycerol synthase (n-C18:1)	1 M_glyc3p_c + 1 M_cdpdodec11eg_c -> 1 M_pgp181_c + 1 M_cmp_c + 1 M_h_c	2.7.8.5	Internal	Lipid_biosynthesis	Glycerophospholipid Metabolism	( XFCFBP8418_019130 )	( b1912 )	Automatic_reconstruction	E. coli		1	2	100	100
R_DAGK120	diacylglycerol kinase (n-C12:0)	1 M_12dgr120_c + 1 M_atp_c -> 1 M_adp_c + 1 M_pa120_c + 1 M_h_c	2.7.1.107	Internal	Lipid_biosynthesis	Glycerophospholipid Metabolism	( XFCFBP8418_021180 )	( b4042 )	Automatic_reconstruction	E. coli		1	2	100	100	12dgr from plant cell wall degradation
R_DAGK140	diacylglycerol kinase (n-C14:0)	1 M_atp_c + 1 M_12dgr140_c -> 1 M_adp_c + 1 M_pa140_c + 1 M_h_c	2.7.1.107	Internal	Lipid_biosynthesis	Glycerophospholipid Metabolism	( XFCFBP8418_021180 )	( b4042 )	Automatic_reconstruction	E. coli		1	2	100	100	12dgr from plant cell wall degradation
R_DAGK141	diacylglycerol kinase (n-C14:1)	1 M_atp_c + 1 M_12dgr141_c -> 1 M_adp_c + 1 M_pa141_c + 1 M_h_c	2.7.1.107	Internal	Lipid_biosynthesis	Glycerophospholipid Metabolism	( XFCFBP8418_021180 )	( b4042 )	Automatic_reconstruction	E. coli		1	2	100	100	12dgr from plant cell wall degradation
R_DAGK160	diacylglycerol kinase (n-C16:0)	1 M_atp_c + 1 M_12dgr160_c -> 1 M_adp_c + 1 M_pa160_c + 1 M_h_c	2.7.1.107	Internal	Lipid_biosynthesis	Glycerophospholipid Metabolism	( XFCFBP8418_021180 )	( b4042 )	Automatic_reconstruction	E. coli		1	2	100	100	12dgr from plant cell wall degradation
R_DAGK161	diacylglycerol kinase (n-C16:1)	1 M_atp_c + 1 M_12dgr161_c -> 1 M_adp_c + 1 M_pa161_c + 1 M_h_c	2.7.1.107	Internal	Lipid_biosynthesis	Glycerophospholipid Metabolism	( XFCFBP8418_021180 )	( b4042 )	Automatic_reconstruction	E. coli		1	2	100	100	12dgr from plant cell wall degradation
R_DAGK180	diacylglycerol kinase (n-C18:0)	1 M_atp_c + 1 M_12dgr180_c -> 1 M_adp_c + 1 M_h_c + 1 M_pa180_c	2.7.1.107	Internal	Lipid_biosynthesis	Glycerophospholipid Metabolism	( XFCFBP8418_021180 )	( b4042 )	Automatic_reconstruction	E. coli		1	2	100	100	12dgr from plant cell wall degradation
R_DAGK181	diacylglycerol kinase (n-C18:1)	1 M_atp_c + 1 M_12dgr181_c -> 1 M_adp_c + 1 M_pa181_c + 1 M_h_c	2.7.1.107	Internal	Lipid_biosynthesis	Glycerophospholipid Metabolism	( XFCFBP8418_021180 )	( b4042 )	Automatic_reconstruction	E. coli		1	2	100	100	12dgr from plant cell wall degradation
R_CLPNS120pp	cardiolipin synthase (periplasmic, n-C12:0)	2 M_pg120_p <-> 1 M_glyc_p + 1 M_clpn120_p	No_Assignment	Internal	Lipid_biosynthesis	Glycerophospholipid Metabolism	( XFCFBP8418_023020 )	( b0789 ) or ( b1249 )	Automatic_reconstruction	E. coli		2	2	50	100
R_CLPNS140pp	cardiolipin synthase (periplasmic, n-C14:0)	2 M_pg140_p <-> 1 M_clpn140_p + 1 M_glyc_p	No_Assignment	Internal	Lipid_biosynthesis	Glycerophospholipid Metabolism	( XFCFBP8418_023020 )	( b0789 ) or ( b1249 )	Automatic_reconstruction	E. coli		2	2	50	100
R_CLPNS141pp	cardiolipin synthase (periplasmic, n-C14:1)	2 M_pg141_p <-> 1 M_clpn141_p + 1 M_glyc_p	No_Assignment	Internal	Lipid_biosynthesis	Glycerophospholipid Metabolism	( XFCFBP8418_023020 )	( b0789 ) or ( b1249 )	Automatic_reconstruction	E. coli		2	2	50	100
R_CLPNS160pp	cardiolipin synthase (periplasmic, n-C16:0)	2 M_pg160_p <-> 1 M_clpn160_p + 1 M_glyc_p	No_Assignment	Internal	Lipid_biosynthesis	Glycerophospholipid Metabolism	( XFCFBP8418_023020 )	( b0789 ) or ( b1249 )	Automatic_reconstruction	E. coli		2	2	50	100
R_CLPNS161pp	cardiolipin synthase (periplasmic, n-C16:1)	2 M_pg161_p <-> 1 M_clpn161_p + 1 M_glyc_p	No_Assignment	Internal	Lipid_biosynthesis	Glycerophospholipid Metabolism	( XFCFBP8418_023020 )	( b0789 ) or ( b1249 )	Automatic_reconstruction	E. coli		2	2	50	100
R_CLPNS180pp	cardiolipin synthase (periplasmic, n-C18:0)	2 M_pg180_p <-> 1 M_glyc_p + 1 M_clpn180_p	No_Assignment	Internal	Lipid_biosynthesis	Glycerophospholipid Metabolism	( XFCFBP8418_023020 )	( b0789 ) or ( b1249 )	Automatic_reconstruction	E. coli		2	2	50	100
R_CLPNS181pp	cardiolipin synthase (periplasmic, n-C18:1)	2 M_pg181_p <-> 1 M_glyc_p + 1 M_clpn181_p	No_Assignment	Internal	Lipid_biosynthesis	Glycerophospholipid Metabolism	( XFCFBP8418_023020 )	( b0789 ) or ( b1249 )	Automatic_reconstruction	E. coli		2	2	50	100
R_DASYN120	CDP-diacylglycerol synthetase (n-C12:0)	1 M_pa120_c + 1 M_ctp_c + 1 M_h_c -> 1 M_cdpdddecg_c + 1 M_ppi_c	2.7.7.41	Internal	Lipid_biosynthesis	Glycerophospholipid Metabolism	( XFCFBP8418_024840 )	( b0175 )	Automatic_reconstruction	E. coli		1	2	100	100
R_DASYN140	CDP-diacylglycerol synthetase (n-C14:0)	1 M_ctp_c + 1 M_pa140_c + 1 M_h_c -> 1 M_ppi_c + 1 M_cdpdtdecg_c	2.7.7.41	Internal	Lipid_biosynthesis	Glycerophospholipid Metabolism	( XFCFBP8418_024840 )	( b0175 )	Automatic_reconstruction	E. coli		1	2	100	100
R_DASYN141	CDP-diacylglycerol synthetase (n-C14:1)	1 M_pa141_c + 1 M_ctp_c + 1 M_h_c -> 1 M_ppi_c + 1 M_cdpdtdec7eg_c	2.7.7.41	Internal	Lipid_biosynthesis	Glycerophospholipid Metabolism	( XFCFBP8418_024840 )	( b0175 )	Automatic_reconstruction	E. coli		1	2	100	100
R_DASYN160	CDP-diacylglycerol synthetase (n-C16:0)	1 M_ctp_c + 1 M_pa160_c + 1 M_h_c -> 1 M_cdpdhdecg_c + 1 M_ppi_c	2.7.7.41	Internal	Lipid_biosynthesis	Glycerophospholipid Metabolism	( XFCFBP8418_024840 )	( b0175 )	Automatic_reconstruction	E. coli		1	2	100	100
R_DASYN161	CDP-diacylglycerol synthetase (n-C16:1)	1 M_ctp_c + 1 M_pa161_c + 1 M_h_c -> 1 M_ppi_c + 1 M_cdpdhdec9eg_c	2.7.7.41	Internal	Lipid_biosynthesis	Glycerophospholipid Metabolism	( XFCFBP8418_024840 )	( b0175 )	Automatic_reconstruction	E. coli		1	2	100	100
R_DASYN180	CDP-diacylglycerol synthetase (n-C18:0)	1 M_ctp_c + 1 M_h_c + 1 M_pa180_c -> 1 M_ppi_c + 1 M_cdpdodecg_c	2.7.7.41	Internal	Lipid_biosynthesis	Glycerophospholipid Metabolism	( XFCFBP8418_024840 )	( b0175 )	Automatic_reconstruction	E. coli		1	2	100	100
R_DASYN181	CDP-diacylglycerol synthetase (n-C18:1)	1 M_ctp_c + 1 M_pa181_c + 1 M_h_c -> 1 M_ppi_c + 1 M_cdpdodec11eg_c	2.7.7.41	Internal	Lipid_biosynthesis	Glycerophospholipid Metabolism	( XFCFBP8418_024840 )	( b0175 )	Automatic_reconstruction	E. coli		1	2	100	100
R_3HAD100	3-hydroxyacyl-[acyl-carrier-protein] dehydratase (n-C10:0)	1 M_3hdecACP_c -> 1 M_h2o_c + 1 M_tdec2eACP_c	4.2.1.59	Internal	Lipid_biosynthesis	Cell Envelope Biosynthesis	( XFCFBP8418_024890 ) or ( XFCFBP8418_006750 )	( b0180 ) or ( b0954 )	Automatic_reconstruction	E. coli		1	2	100	100
R_3HAD120	3-hydroxyacyl-[acyl-carrier-protein] dehydratase (n-C12:0)	1 M_3hddecACP_c -> 1 M_h2o_c + 1 M_tddec2eACP_c	4.2.1.59	Internal	Lipid_biosynthesis	Cell Envelope Biosynthesis	( XFCFBP8418_024890 ) or ( XFCFBP8418_006750 )	( b0180 ) or ( b0954 )	Automatic_reconstruction	E. coli		1	2	100	100
R_3HAD121	3-hydroxyacyl-[acyl-carrier-protein] dehydratase (n-C12:1)	1 M_3hcddec5eACP_c -> 1 M_h2o_c + 1 M_t3c5ddeceACP_c	4.2.1.59	Internal	Lipid_biosynthesis	Cell Envelope Biosynthesis	( XFCFBP8418_024890 ) or ( XFCFBP8418_006750 )	( b0180 ) or ( b0954 )	Automatic_reconstruction	E. coli		1	2	100	100
R_3HAD140	3-hydroxyacyl-[acyl-carrier-protein] dehydratase (n-C14:0)	1 M_3hmrsACP_c -> 1 M_h2o_c + 1 M_tmrs2eACP_c	4.2.1.59	Internal	Lipid_biosynthesis	Cell Envelope Biosynthesis	( XFCFBP8418_024890 ) or ( XFCFBP8418_006750 )	( b0180 ) or ( b0954 )	Automatic_reconstruction	E. coli		1	2	100	100
R_3HAD141	3-hydroxyacyl-[acyl-carrier-protein] dehydratase (n-C14:1)	1 M_3hcmrs7eACP_c -> 1 M_h2o_c + 1 M_t3c7mrseACP_c	4.2.1.59	Internal	Lipid_biosynthesis	Cell Envelope Biosynthesis	( XFCFBP8418_024890 ) or ( XFCFBP8418_006750 )	( b0180 ) or ( b0954 )	Automatic_reconstruction	E. coli		1	2	100	100
R_3HAD160	3-hydroxyacyl-[acyl-carrier-protein] dehydratase (n-C16:0)	1 M_3hpalmACP_c -> 1 M_h2o_c + 1 M_tpalm2eACP_c	4.2.1.59	Internal	Lipid_biosynthesis	Cell Envelope Biosynthesis	( XFCFBP8418_024890 ) or ( XFCFBP8418_006750 )	( b0180 ) or ( b0954 )	Automatic_reconstruction	E. coli		1	2	100	100
R_3HAD161	3-hydroxyacyl-[acyl-carrier-protein] dehydratase (n-C16:1)	1 M_3hcpalm9eACP_c -> 1 M_h2o_c + 1 M_t3c9palmeACP_c	4.2.1.59	Internal	Lipid_biosynthesis	Cell Envelope Biosynthesis	( XFCFBP8418_024890 ) or ( XFCFBP8418_006750 )	( b0180 ) or ( b0954 )	Automatic_reconstruction	E. coli		1	2	100	100
R_3HAD180	3-hydroxyacyl-[acyl-carrier-protein] dehydratase (n-C18:0)	1 M_3hoctaACP_c -> 1 M_toctd2eACP_c + 1 M_h2o_c	4.2.1.59	Internal	Lipid_biosynthesis	Cell Envelope Biosynthesis	( XFCFBP8418_024890 ) or ( XFCFBP8418_006750 )	( b0180 ) or ( b0954 )	Automatic_reconstruction	E. coli		1	2	100	100
R_3HAD181	3-hydroxyacyl-[acyl-carrier-protein] dehydratase (n-C18:1)	1 M_3hcvac11eACP_c -> 1 M_h2o_c + 1 M_t3c11vaceACP_c	4.2.1.59	Internal	Lipid_biosynthesis	Cell Envelope Biosynthesis	( XFCFBP8418_024890 ) or ( XFCFBP8418_006750 )	( b0180 ) or ( b0954 )	Automatic_reconstruction	E. coli		1	2	100	100
R_3HAD40	3-hydroxyacyl-[acyl-carrier-protein] dehydratase (n-C4:0)	1 M_3haACP_c -> 1 M_h2o_c + 1 M_but2eACP_c	4.2.1.59	Internal	Lipid_biosynthesis	Cell Envelope Biosynthesis	( XFCFBP8418_024890 ) or ( XFCFBP8418_006750 )	( b0180 ) or ( b0954 )	Automatic_reconstruction	E. coli		1	2	100	100
R_3HAD60	3-hydroxyacyl-[acyl-carrier-protein] dehydratase (n-C6:0)	1 M_3hhexACP_c -> 1 M_thex2eACP_c + 1 M_h2o_c	4.2.1.59	Internal	Lipid_biosynthesis	Cell Envelope Biosynthesis	( XFCFBP8418_024890 ) or ( XFCFBP8418_006750 )	( b0180 ) or ( b0954 )	Automatic_reconstruction	E. coli		1	2	100	100
R_3HAD80	3-hydroxyacyl-[acyl-carrier-protein] dehydratase (n-C8:0)	1 M_3hoctACP_c -> 1 M_h2o_c + 1 M_toct2eACP_c	4.2.1.59	Internal	Lipid_biosynthesis	Cell Envelope Biosynthesis	( XFCFBP8418_024890 ) or ( XFCFBP8418_006750 )	( b0180 ) or ( b0954 )	Automatic_reconstruction	E. coli		1	2	100	100
R_G3PAT120	glycerol-3-phosphate acyltransferase (C12:0)	1 M_glyc3p_c + 1 M_ddcaACP_c -> 1 M_1ddecg3p_c + 1 M_ACP_c	2.3.1.15	Internal	Lipid_biosynthesis	Glycerophospholipid Metabolism	( XFCFBP8418_024990 and XFCFBP8418_005900 )	( b1094 and b4041 )	Automatic_reconstruction	E. coli		1	2	100	100
R_G3PAT140	glycerol-3-phosphate acyltransferase (C14:0)	1 M_glyc3p_c + 1 M_myrsACP_c -> 1 M_1tdecg3p_c + 1 M_ACP_c	2.3.1.15	Internal	Lipid_biosynthesis	Glycerophospholipid Metabolism	( XFCFBP8418_024990 and XFCFBP8418_005900 )	( b1094 and b4041 )	Automatic_reconstruction	E. coli		1	2	100	100
R_G3PAT141	glycerol-3-phosphate acyltransferase (C14:1)	1 M_glyc3p_c + 1 M_tdeACP_c -> 1 M_1tdec7eg3p_c + 1 M_ACP_c	2.3.1.15	Internal	Lipid_biosynthesis	Glycerophospholipid Metabolism	( XFCFBP8418_024990 and XFCFBP8418_005900 )	( b1094 and b4041 )	Automatic_reconstruction	E. coli		1	2	100	100
R_G3PAT160	glycerol-3-phosphate acyltransferase (C16:0)	1 M_glyc3p_c + 1 M_palmACP_c -> 1 M_1hdecg3p_c + 1 M_ACP_c	2.3.1.15	Internal	Lipid_biosynthesis	Glycerophospholipid Metabolism	( XFCFBP8418_024990 and XFCFBP8418_005900 )	( b1094 and b4041 )	Automatic_reconstruction	E. coli		1	2	100	100
R_G3PAT161	glycerol-3-phosphate acyltransferase (C16:1)	1 M_glyc3p_c + 1 M_hdeACP_c -> 1 M_1hdec9eg3p_c + 1 M_ACP_c	2.3.1.15	Internal	Lipid_biosynthesis	Glycerophospholipid Metabolism	( XFCFBP8418_024990 and XFCFBP8418_005900 )	( b1094 and b4041 )	Automatic_reconstruction	E. coli		1	2	100	100
R_G3PAT180	glycerol-3-phosphate acyltransferase (C18:0)	1 M_glyc3p_c + 1 M_ocdcaACP_c -> 1 M_1odecg3p_c + 1 M_ACP_c	2.3.1.15	Internal	Lipid_biosynthesis	Glycerophospholipid Metabolism	( XFCFBP8418_024990 and XFCFBP8418_005900 )	( b1094 and b4041 )	Automatic_reconstruction	E. coli		1	2	100	100
R_G3PAT181	glycerol-3-phosphate acyltransferase (C18:1)	1 M_glyc3p_c + 1 M_octeACP_c -> 1 M_1odec11eg3p_c + 1 M_ACP_c	2.3.1.15	Internal	Lipid_biosynthesis	Glycerophospholipid Metabolism	( XFCFBP8418_024990 and XFCFBP8418_005900 )	( b1094 and b4041 )	Automatic_reconstruction	E. coli		1	2	100	100
R_PGPP120	phosphatidylglycerol_phosphate_phosphatase_n_C14_0_	1 M_pgp120_c + 1 M_h2o_c -> 1 M_pi_c + 1 M_pg120_c	3.1.3.27	Internal	Lipid_biosynthesis	Glycerophospholipid Metabolism	( XFCFBP8418_026710 )	( XCC0471 )	Manually_added	X. campestris		1	2	100	100
R_PGPP120pp	phosphatidylglycerol_phosphate_phosphatase_periplasm_n_C14_0_	1 M_pgp120_p + 1 M_h2o_p -> 1 M_pg120_p + 1 M_pi_p	3.1.3.27	Internal	Lipid_biosynthesis	Glycerophospholipid Metabolism	( XFCFBP8418_026710 )	( XCC0471 )	Manually_added	X. campestris		1	2	100	100
R_PGPP140	phosphatidylglycerol_phosphate_phosphatase_n_C14_0_	1 M_pgp140_c + 1 M_h2o_c -> 1 M_pi_c + 1 M_pg140_c	3.1.3.27	Internal	Lipid_biosynthesis	Glycerophospholipid Metabolism	( XFCFBP8418_026710 )	( XCC0471 )	Manually_added	X. campestris		1	2	100	100
R_PGPP140pp	phosphatidylglycerol_phosphate_phosphatase_periplasm_n_C14_0_	1 M_h2o_p + 1 M_pgp140_p -> 1 M_pi_p + 1 M_pg140_p	3.1.3.27	Internal	Lipid_biosynthesis	Glycerophospholipid Metabolism	( XFCFBP8418_026710 )	( XCC0471 )	Manually_added	X. campestris		1	2	100	100
R_PGPP141	phosphatidylglycerol_phosphate_phosphatase_n_C14_1_	1 M_pgp141_c + 1 M_h2o_c -> 1 M_pg141_c + 1 M_pi_c	3.1.3.27	Internal	Lipid_biosynthesis	Glycerophospholipid Metabolism	( XFCFBP8418_026710 )	( XCC0471 )	Manually_added	X. campestris		1	2	100	100
R_PGPP141pp	phosphatidylglycerol_phosphate_phosphatase_periplasm_n_C14_1_	1 M_h2o_p + 1 M_pgp141_p -> 1 M_pi_p + 1 M_pg141_p	3.1.3.27	Internal	Lipid_biosynthesis	Glycerophospholipid Metabolism	( XFCFBP8418_026710 )	( XCC0471 )	Manually_added	X. campestris		1	2	100	100
R_PGPP160	phosphatidylglycerol_phosphate_phosphatase_n_C16_0_	1 M_h2o_c + 1 M_pgp160_c -> 1 M_pi_c + 1 M_pg160_c	3.1.3.27	Internal	Lipid_biosynthesis	Glycerophospholipid Metabolism	( XFCFBP8418_026710 )	( XCC0471 )	Manually_added	X. campestris		1	2	100	100
R_PGPP160pp	phosphatidylglycerol_phosphate_phosphatase_periplasm_n_C16_0_	1 M_h2o_p + 1 M_pgp160_p -> 1 M_pg160_p + 1 M_pi_p	3.1.3.27	Internal	Lipid_biosynthesis	Glycerophospholipid Metabolism	( XFCFBP8418_026710 )	( XCC0471 )	Manually_added	X. campestris		1	2	100	100
R_PGPP161	phosphatidylglycerol_phosphate_phosphatase_n_C16_1_	1 M_h2o_c + 1 M_pgp161_c -> 1 M_pi_c + 1 M_pg161_c	3.1.3.27	Internal	Lipid_biosynthesis	Glycerophospholipid Metabolism	( XFCFBP8418_026710 )	( XCC0471 )	Manually_added	X. campestris		1	2	100	100
R_PGPP161pp	phosphatidylglycerol_phosphate_phosphatase_periplasm_n_C16_1_	1 M_pgp161_p + 1 M_h2o_p -> 1 M_pi_p + 1 M_pg161_p	3.1.3.27	Internal	Lipid_biosynthesis	Glycerophospholipid Metabolism	( XFCFBP8418_026710 )	( XCC0471 )	Manually_added	X. campestris		1	2	100	100
R_PGPP180	phosphatidylglycerol_phosphate_phosphatase_n_C18_0_	1 M_pgp180_c + 1 M_h2o_c -> 1 M_pi_c + 1 M_pg180_c	3.1.3.27	Internal	Lipid_biosynthesis	Glycerophospholipid Metabolism	( XFCFBP8418_026710 )	( XCC0471 )	Manually_added	X. campestris		1	2	100	100
R_PGPP180pp	phosphatidylglycerol_phosphate_phosphatase_periplasm_n_C18_0_	1 M_pgp180_p + 1 M_h2o_p -> 1 M_pg180_p + 1 M_pi_p	3.1.3.27	Internal	Lipid_biosynthesis	Glycerophospholipid Metabolism	( XFCFBP8418_026710 )	( XCC0471 )	Manually_added	X. campestris		1	2	100	100
R_PGPP181	phosphatidylglycerol_phosphate_phosphatase_n_C18_1_	1 M_pgp181_c + 1 M_h2o_c -> 1 M_pi_c + 1 M_pg181_c	3.1.3.27	Internal	Lipid_biosynthesis	Glycerophospholipid Metabolism	( XFCFBP8418_026710 )	( XCC0471 )	Manually_added	X. campestris		1	2	100	100
R_PGPP181pp	phosphatidylglycerol_phosphate_phosphatase_periplasm_n_C18_1_	1 M_h2o_p + 1 M_pgp181_p -> 1 M_pg181_p + 1 M_pi_p	3.1.3.27	Internal	Lipid_biosynthesis	Glycerophospholipid Metabolism	( XFCFBP8418_026710 )	( XCC0471 )	Manually_added	X. campestris		1	2	100	100
R_ACCOACr	acetyl-CoA carboxylase	1 M_hco3_c + 1 M_atp_c + 1 M_accoa_c -> 1 M_malcoa_c + 1 M_adp_c + 1 M_pi_c + 1 M_h_c	6.4.1.2	Internal	Lipid_biosynthesis	Membrane Lipid Metabolism	( XFCFBP8418_026800 and XFCFBP8418_014560 and XFCFBP8418_003020 and XFCFBP8418_014550 )	( b0185 and b2316 and b3255 and b3256 )	Automatic_reconstruction	E. coli		1	2	100	100
R_FACOAE100	fatty-acid-CoA thioesterase (decanoate)	1 M_h2o_c + 1 M_dcacoa_c -> 1 M_coa_c + 1 M_h_c + 1 M_dca_c	3.1.2.20	Internal	Lipid_degradation	Cell Envelope Biosynthesis	( XFCFBP8418_025070 )	( b0452 )	Automatic_reconstruction	E. coli		1	2	100	100
R_FACOAE120	fatty-acid-CoA thioesterase (dodecanoate)	1 M_ddcacoa_c + 1 M_h2o_c -> 1 M_ddca_c + 1 M_coa_c + 1 M_h_c	3.1.2.20	Internal	Lipid_degradation	Cell Envelope Biosynthesis	( XFCFBP8418_025070 )	( b0452 )	Automatic_reconstruction	E. coli		1	2	100	100
R_FACOAE140	fatty-acid-CoA thioesterase (tetradecanoate)	1 M_h2o_c + 1 M_tdcoa_c -> 1 M_coa_c + 1 M_ttdca_c + 1 M_h_c	3.1.2.20	Internal	Lipid_degradation	Cell Envelope Biosynthesis	( XFCFBP8418_025070 )	( b0452 )	Automatic_reconstruction	E. coli		1	2	100	100
R_FACOAE141	fatty-acid-CoA thioesterase (tetradecenoate)	1 M_h2o_c + 1 M_tdecoa_c -> 1 M_ttdcea_c + 1 M_coa_c + 1 M_h_c	3.1.2.20	Internal	Lipid_degradation	Cell Envelope Biosynthesis	( XFCFBP8418_025070 )	( b0452 )	Automatic_reconstruction	E. coli		1	2	100	100
R_FACOAE160	fatty-acid-CoA thioesterase (hexadecanoate)	1 M_pmtcoa_c + 1 M_h2o_c -> 1 M_hdca_c + 1 M_coa_c + 1 M_h_c	3.1.2.20	Internal	Lipid_degradation	Cell Envelope Biosynthesis	( XFCFBP8418_025070 )	( b0452 )	Automatic_reconstruction	E. coli		1	2	100	100
R_FACOAE161	fatty-acid-CoA thioesterase (hexadecenoate)	1 M_hdcoa_c + 1 M_h2o_c -> 1 M_coa_c + 1 M_h_c + 1 M_hdcea_c	3.1.2.20	Internal	Lipid_degradation	Cell Envelope Biosynthesis	( XFCFBP8418_025070 )	( b0452 )	Automatic_reconstruction	E. coli		1	2	100	100
R_FACOAE180	fatty-acid-CoA thioesterase (octadecanoate)	1 M_h2o_c + 1 M_stcoa_c -> 1 M_coa_c + 1 M_ocdca_c + 1 M_h_c	3.1.2.20	Internal	Lipid_degradation	Cell Envelope Biosynthesis	( XFCFBP8418_025070 )	( b0452 )	Automatic_reconstruction	E. coli		1	2	100	100
R_FACOAE181	fatty-acid-CoA thioesterase (octadecenoate)	1 M_h2o_c + 1 M_odecoa_c -> 1 M_ocdcea_c + 1 M_coa_c + 1 M_h_c	3.1.2.20	Internal	Lipid_degradation	Cell Envelope Biosynthesis	( XFCFBP8418_025070 )	( b0452 )	Automatic_reconstruction	E. coli		1	2	100	100
R_FACOAE60	fatty-acid-CoA thioesterase (hexanoate)	1 M_h2o_c + 1 M_hxcoa_c -> 1 M_hxa_c + 1 M_coa_c + 1 M_h_c	3.1.2.20	Internal	Lipid_degradation	Cell Envelope Biosynthesis	( XFCFBP8418_025070 )	( b0452 )	Automatic_reconstruction	E. coli		1	2	100	100
R_FACOAE80	fatty-acid-CoA thioesterase (octanoate)	1 M_h2o_c + 1 M_occoa_c -> 1 M_coa_c + 1 M_octa_c + 1 M_h_c	3.1.2.20	Internal	Lipid_degradation	Cell Envelope Biosynthesis	( XFCFBP8418_025070 )	( b0452 )	Automatic_reconstruction	E. coli		1	2	100	100
R_FACOAL100t2pp	fatty-acid-CoA ligase (decanoate transport via vectoral Co-A coupling)	1 M_atp_c + 1 M_dca_p + 1 M_coa_c + 1 M_h_p -> 1 M_amp_c + 1 M_ppi_c + 1 M_dcacoa_c + 1 M_h_c	6.2.1.3	Transport	Lipid_degradation	Cell Envelope Biosynthesis	( XFCFBP8418_025950 )	( b1805 ) or ( b1701 )	Automatic_reconstruction	E. coli		2	2	50	100
R_FACOAL120t2pp	fatty-acid-CoA ligase (dodecanoate transport via vectoral Co-A coupling)	1 M_atp_c + 1 M_coa_c + 1 M_ddca_p + 1 M_h_p -> 1 M_ddcacoa_c + 1 M_amp_c + 1 M_ppi_c + 1 M_h_c	6.2.1.3	Transport	Lipid_degradation	Cell Envelope Biosynthesis	( XFCFBP8418_025950 )	( b1805 ) or ( b1701 )	Automatic_reconstruction	E. coli		2	2	50	100
R_FACOAL140t2pp	fatty-acid-CoA ligase (tetradecanoate transport via vectoral Co-A coupling)	1 M_atp_c + 1 M_coa_c + 1 M_ttdca_p + 1 M_h_p -> 1 M_amp_c + 1 M_ppi_c + 1 M_h_c + 1 M_tdcoa_c	6.2.1.3	Transport	Lipid_degradation	Cell Envelope Biosynthesis	( XFCFBP8418_025950 )	( b1805 ) or ( b1701 )	Automatic_reconstruction	E. coli		2	2	50	100
R_FACOAL141t2pp	fatty-acid-CoA ligase (tetradecenoate transport via vectoral Co-A coupling)	1 M_ttdcea_p + 1 M_atp_c + 1 M_coa_c + 1 M_h_p -> 1 M_amp_c + 1 M_ppi_c + 1 M_h_c + 1 M_tdecoa_c	6.2.1.3	Transport	Lipid_degradation	Cell Envelope Biosynthesis	( XFCFBP8418_025950 )	( b1805 ) or ( b1701 )	Automatic_reconstruction	E. coli		2	2	50	100
R_FACOAL160t2pp	fatty-acid-CoA ligase (hexadecanoate transport via vectoral Co-A coupling)	1 M_hdca_p + 1 M_atp_c + 1 M_coa_c + 1 M_h_p -> 1 M_amp_c + 1 M_pmtcoa_c + 1 M_ppi_c + 1 M_h_c	6.2.1.3	Transport	Lipid_degradation	Cell Envelope Biosynthesis	( XFCFBP8418_025950 )	( b1805 ) or ( b1701 )	Automatic_reconstruction	E. coli		2	2	50	100
R_FACOAL161t2pp	fatty-acid-CoA ligase (hexadecenoate transport via vectoral Co-A coupling)	1 M_atp_c + 1 M_coa_c + 1 M_hdcea_p + 1 M_h_p -> 1 M_hdcoa_c + 1 M_amp_c + 1 M_ppi_c + 1 M_h_c	6.2.1.3	Transport	Lipid_degradation	Cell Envelope Biosynthesis	( XFCFBP8418_025950 )	( b1805 ) or ( b1701 )	Automatic_reconstruction	E. coli		2	2	50	100
R_FACOAL180t2pp	fatty-acid-CoA ligase (octadecanoate transport via vectoral Co-A coupling)	1 M_ocdca_p + 1 M_atp_c + 1 M_coa_c + 1 M_h_p -> 1 M_amp_c + 1 M_ppi_c + 1 M_stcoa_c + 1 M_h_c	6.2.1.3	Transport	Lipid_degradation	Cell Envelope Biosynthesis	( XFCFBP8418_025950 )	( b1805 ) or ( b1701 )	Automatic_reconstruction	E. coli		2	2	50	100
R_FACOAL181t2pp	fatty-acid-CoA ligase (octadecenoate transport via vectoral Co-A coupling)	1 M_ocdcea_p + 1 M_atp_c + 1 M_coa_c + 1 M_h_p -> 1 M_amp_c + 1 M_ppi_c + 1 M_h_c + 1 M_odecoa_c	6.2.1.3	Transport	Lipid_degradation	Cell Envelope Biosynthesis	( XFCFBP8418_025950 )	( b1805 ) or ( b1701 )	Automatic_reconstruction	E. coli		2	2	50	100
R_FACOAL60t2pp	fatty-acid-CoA ligase (hexanoate transport via vectoral Co-A coupling)	1 M_atp_c + 1 M_coa_c + 1 M_hxa_p + 1 M_h_p -> 1 M_amp_c + 1 M_ppi_c + 1 M_hxcoa_c + 1 M_h_c	6.2.1.3	Transport	Lipid_degradation	Cell Envelope Biosynthesis	( XFCFBP8418_025950 )	( b1805 ) or ( b1701 )	Automatic_reconstruction	E. coli		2	2	50	100
R_FACOAL80t2pp	fatty-acid-CoA ligase (octanoate transport via vectoral Co-A coupling)	1 M_atp_c + 1 M_octa_p + 1 M_coa_c + 1 M_h_p -> 1 M_amp_c + 1 M_ppi_c + 1 M_occoa_c + 1 M_h_c	6.2.1.3	Transport	Lipid_degradation	Cell Envelope Biosynthesis	( XFCFBP8418_025950 )	( b1805 ) or ( b1701 )	Automatic_reconstruction	E. coli		2	2	50	100
R_AACPS1	acyl-[acyl-carrier-protein] synthetase (n-C14:0)	1 M_atp_c + 1 M_ttdca_c + 1 M_ACP_c -> 1 M_amp_c + 1 M_ppi_c + 1 M_myrsACP_c	6.2.1.20	Internal	Lipid_degradation	Cell Envelope Biosynthesis	( XFCFBP8418_025950 and XFCFBP8418_005900 )	( b1094 and b2836 )	Automatic_reconstruction	E. coli		5	2	50	50
R_AACPS2	acyl-[acyl-carrier-protein] synthetase (n-C14:1)	1 M_ttdcea_c + 1 M_atp_c + 1 M_ACP_c -> 1 M_amp_c + 1 M_ppi_c + 1 M_tdeACP_c	6.2.1.20	Internal	Lipid_degradation	Cell Envelope Biosynthesis	( XFCFBP8418_025951 and XFCFBP8418_005900 )	( b1094 and b2836 )	Automatic_reconstruction	E. coli		5	2	50	50
R_AACPS3	acyl-[acyl-carrier-protein] synthetase (n-C16:0)	1 M_hdca_c + 1 M_atp_c + 1 M_ACP_c -> 1 M_amp_c + 1 M_palmACP_c + 1 M_ppi_c	6.2.1.20	Internal	Lipid_degradation	Cell Envelope Biosynthesis	( XFCFBP8418_025952 and XFCFBP8418_005900 )	( b1094 and b2836 )	Automatic_reconstruction	E. coli		5	2	50	50
R_AACPS4	acyl-[acyl-carrier-protein] synthetase (n-C16:1)	1 M_atp_c + 1 M_hdcea_c + 1 M_ACP_c -> 1 M_amp_c + 1 M_hdeACP_c + 1 M_ppi_c	6.2.1.20	Internal	Lipid_degradation	Cell Envelope Biosynthesis	( XFCFBP8418_025953 and XFCFBP8418_005900 )	( b1094 and b2836 )	Automatic_reconstruction	E. coli		5	2	50	50
R_AACPS5	acyl-[acyl-carrier-protein] synthetase (n-C18:1)	1 M_ocdcea_c + 1 M_atp_c + 1 M_ACP_c -> 1 M_amp_c + 1 M_ppi_c + 1 M_octeACP_c	6.2.1.20	Internal	Lipid_degradation	Cell Envelope Biosynthesis	( XFCFBP8418_025954 and XFCFBP8418_005900 )	( b1094 and b2836 )	Automatic_reconstruction	E. coli		5	2	50	50
R_AACPS6	acyl-[acyl-carrier-protein] synthetase (n-C18:0)	1 M_atp_c + 1 M_ocdca_c + 1 M_ACP_c -> 1 M_amp_c + 1 M_ppi_c + 1 M_ocdcaACP_c	6.2.1.20	Internal	Lipid_degradation	Cell Envelope Biosynthesis	( XFCFBP8418_025955 and XFCFBP8418_005900 )	( b1094 and b2836 )	Automatic_reconstruction	E. coli		5	2	50	50
R_AACPS7	acyl-[acyl-carrier-protein] synthetase (n-C12:0)	1 M_ddca_c + 1 M_atp_c + 1 M_ACP_c -> 1 M_amp_c + 1 M_ddcaACP_c + 1 M_ppi_c	6.2.1.20	Internal	Lipid_degradation	Cell Envelope Biosynthesis	( XFCFBP8418_025956 and XFCFBP8418_005900 )	( b1094 and b2836 )	Automatic_reconstruction	E. coli		5	2	50	50
R_AACPS8	acyl-[acyl-carrier-protein] synthetase (n-C10:0)	1 M_atp_c + 1 M_ACP_c + 1 M_dca_c -> 1 M_amp_c + 1 M_ppi_c + 1 M_dcaACP_c	6.2.1.20	Internal	Lipid_degradation	Cell Envelope Biosynthesis	( XFCFBP8418_025957 and XFCFBP8418_005900 )	( b1094 and b2836 )	Automatic_reconstruction	E. coli		5	2	50	50
R_AACPS9	acyl-[acyl-carrier-protein] synthetase (n-C8:0)	1 M_atp_c + 1 M_octa_c + 1 M_ACP_c -> 1 M_amp_c + 1 M_ppi_c + 1 M_ocACP_c	6.2.1.20	Internal	Lipid_degradation	Cell Envelope Biosynthesis	( XFCFBP8418_025958 and XFCFBP8418_005900 )	( b1094 and b2836 )	Automatic_reconstruction	E. coli		5	2	50	50
R_PA120abcpp	phosphatidate transport via ABC system (n-C12:0, periplasm)	1 M_pa120_c + 1 M_h2o_c + 1 M_atp_c -> 1 M_adp_c + 1 M_pi_c + 1 M_pa120_p + 1 M_h_c	No_Assignment	Transport	Lipid_Transport	Transport, Inner Membrane	( XFCFBP8418_024530 ) or ( XFCFBP8418_004550 )	( b0914 )	Automatic_reconstruction	E. coli		1	2	100	100
R_PA140abcpp	phosphatidate transport via ABC system (n-C14:0, periplasm)	1 M_h2o_c + 1 M_atp_c + 1 M_pa140_c -> 1 M_adp_c + 1 M_pa140_p + 1 M_pi_c + 1 M_h_c	No_Assignment	Transport	Lipid_Transport	Transport, Inner Membrane	( XFCFBP8418_024530 ) or ( XFCFBP8418_004550 )	( b0914 )	Automatic_reconstruction	E. coli		1	2	100	100
R_PA141abcpp	phosphatidate transport via ABC system (n-C14:1, periplasm)	1 M_pa141_c + 1 M_h2o_c + 1 M_atp_c -> 1 M_adp_c + 1 M_pa141_p + 1 M_pi_c + 1 M_h_c	No_Assignment	Transport	Lipid_Transport	Transport, Inner Membrane	( XFCFBP8418_024530 ) or ( XFCFBP8418_004550 )	( b0914 )	Automatic_reconstruction	E. coli		1	2	100	100
R_PA160abcpp	phosphatidate transport via ABC system (n-C16:0, periplasm)	1 M_h2o_c + 1 M_pa160_c + 1 M_atp_c -> 1 M_adp_c + 1 M_pi_c + 1 M_h_c + 1 M_pa160_p	No_Assignment	Transport	Lipid_Transport	Transport, Inner Membrane	( XFCFBP8418_024530 ) or ( XFCFBP8418_004550 )	( b0914 )	Automatic_reconstruction	E. coli		1	2	100	100
R_PA161abcpp	phosphatidate transport via ABC system (n-C16:1, periplasm)	1 M_h2o_c + 1 M_atp_c + 1 M_pa161_c -> 1 M_adp_c + 1 M_pi_c + 1 M_h_c + 1 M_pa161_p	No_Assignment	Transport	Lipid_Transport	Transport, Inner Membrane	( XFCFBP8418_024530 ) or ( XFCFBP8418_004550 )	( b0914 )	Automatic_reconstruction	E. coli		1	2	100	100
R_PA180abcpp	phosphatidate transport via ABC system (n-C18:0, periplasm)	1 M_h2o_c + 1 M_atp_c + 1 M_pa180_c -> 1 M_adp_c + 1 M_pi_c + 1 M_h_c + 1 M_pa180_p	No_Assignment	Transport	Lipid_Transport	Transport, Inner Membrane	( XFCFBP8418_024530 ) or ( XFCFBP8418_004550 )	( b0914 )	Automatic_reconstruction	E. coli		1	2	100	100
R_PA181abcpp	phosphatidate transport via ABC system (n-C18:1, periplasm)	1 M_h2o_c + 1 M_atp_c + 1 M_pa181_c -> 1 M_adp_c + 1 M_pi_c + 1 M_h_c + 1 M_pa181_p	No_Assignment	Transport	Lipid_Transport	Transport, Inner Membrane	( XFCFBP8418_024530 ) or ( XFCFBP8418_004550 )	( b0914 )	Automatic_reconstruction	E. coli		1	2	100	100
R_PE120abcpp	phosphatidylethanolamine transport via ABC system (n-C12:0, periplasm)	1 M_h2o_c + 1 M_atp_c + 1 M_pe120_c -> 1 M_adp_c + 1 M_pi_c + 1 M_pe120_p + 1 M_h_c	No_Assignment	Transport	Lipid_Transport	Transport, Inner Membrane	( XFCFBP8418_024530 ) or ( XFCFBP8418_004550 )	( b0914 )	Automatic_reconstruction	E. coli		1	2	100	100
R_PE140abcpp	phosphatidylethanolamine transport via ABC system (n-C14:0, periplasm)	1 M_h2o_c + 1 M_atp_c + 1 M_pe140_c -> 1 M_adp_c + 1 M_pi_c + 1 M_h_c + 1 M_pe140_p	No_Assignment	Transport	Lipid_Transport	Transport, Inner Membrane	( XFCFBP8418_024530 ) or ( XFCFBP8418_004550 )	( b0914 )	Automatic_reconstruction	E. coli		1	2	100	100
R_PE141abcpp	phosphatidylethanolamine transport via ABC system (n-C14:1, periplasm)	1 M_h2o_c + 1 M_atp_c + 1 M_pe141_c -> 1 M_adp_c + 1 M_pi_c + 1 M_h_c + 1 M_pe141_p	No_Assignment	Transport	Lipid_Transport	Transport, Inner Membrane	( XFCFBP8418_024530 ) or ( XFCFBP8418_004550 )	( b0914 )	Automatic_reconstruction	E. coli		1	2	100	100
R_PE160abcpp	phosphatidylethanolamine transport via ABC system (n-C16:0, periplasm)	1 M_pe160_c + 1 M_h2o_c + 1 M_atp_c -> 1 M_adp_c + 1 M_pi_c + 1 M_h_c + 1 M_pe160_p	No_Assignment	Transport	Lipid_Transport	Transport, Inner Membrane	( XFCFBP8418_024530 ) or ( XFCFBP8418_004550 )	( b0914 )	Automatic_reconstruction	E. coli		1	2	100	100
R_PE161abcpp	phosphatidylethanolamine transport via ABC system (n-C16:1, periplasm)	1 M_pe161_c + 1 M_h2o_c + 1 M_atp_c -> 1 M_adp_c + 1 M_pi_c + 1 M_h_c + 1 M_pe161_p	No_Assignment	Transport	Lipid_Transport	Transport, Inner Membrane	( XFCFBP8418_024530 ) or ( XFCFBP8418_004550 )	( b0914 )	Automatic_reconstruction	E. coli		1	2	100	100
R_PE180abcpp	phosphatidylethanolamine transport via ABC system (n-C18:0, periplasm)	1 M_h2o_c + 1 M_atp_c + 1 M_pe180_c -> 1 M_adp_c + 1 M_pi_c + 1 M_pe180_p + 1 M_h_c	No_Assignment	Transport	Lipid_Transport	Transport, Inner Membrane	( XFCFBP8418_024530 ) or ( XFCFBP8418_004550 )	( b0914 )	Automatic_reconstruction	E. coli		1	2	100	100
R_PE181abcpp	phosphatidylethanolamine transport via ABC system (n-C18:1, periplasm)	1 M_pe181_c + 1 M_h2o_c + 1 M_atp_c -> 1 M_adp_c + 1 M_pi_c + 1 M_pe181_p + 1 M_h_c	No_Assignment	Transport	Lipid_Transport	Transport, Inner Membrane	( XFCFBP8418_024530 ) or ( XFCFBP8418_004550 )	( b0914 )	Automatic_reconstruction	E. coli		1	2	100	100
R_PG120abcpp	phosphatidylglycerol transport via ABC system (n-C12:0, periplasm)	1 M_h2o_c + 1 M_atp_c + 1 M_pg120_c -> 1 M_adp_c + 1 M_pg120_p + 1 M_pi_c + 1 M_h_c	No_Assignment	Transport	Lipid_Transport	Transport, Inner Membrane	( XFCFBP8418_024530 ) or ( XFCFBP8418_004550 )	( b0914 )	Automatic_reconstruction	E. coli		1	2	100	100
R_PG140abcpp	phosphatidylglycerol transport via ABC system (n-C14:0, periplasm)	1 M_h2o_c + 1 M_atp_c + 1 M_pg140_c -> 1 M_adp_c + 1 M_pg140_p + 1 M_pi_c + 1 M_h_c	No_Assignment	Transport	Lipid_Transport	Transport, Inner Membrane	( XFCFBP8418_024530 ) or ( XFCFBP8418_004550 )	( b0914 )	Automatic_reconstruction	E. coli		1	2	100	100
R_PG141abcpp	phosphatidylglycerol transport via ABC system (n-C14:1, periplasm)	1 M_h2o_c + 1 M_atp_c + 1 M_pg141_c -> 1 M_adp_c + 1 M_pg141_p + 1 M_pi_c + 1 M_h_c	No_Assignment	Transport	Lipid_Transport	Transport, Inner Membrane	( XFCFBP8418_024530 ) or ( XFCFBP8418_004550 )	( b0914 )	Automatic_reconstruction	E. coli		1	2	100	100
R_PG160abcpp	phosphatidylglycerol transport via ABC system (n-C16:0, periplasm)	1 M_h2o_c + 1 M_pg160_c + 1 M_atp_c -> 1 M_adp_c + 1 M_pg160_p + 1 M_pi_c + 1 M_h_c	No_Assignment	Transport	Lipid_Transport	Transport, Inner Membrane	( XFCFBP8418_024530 ) or ( XFCFBP8418_004550 )	( b0914 )	Automatic_reconstruction	E. coli		1	2	100	100
R_PG161abcpp	phosphatidylglycerol transport via ABC system (n-C16:1, periplasm)	1 M_h2o_c + 1 M_atp_c + 1 M_pg161_c -> 1 M_adp_c + 1 M_pg161_p + 1 M_pi_c + 1 M_h_c	No_Assignment	Transport	Lipid_Transport	Transport, Inner Membrane	( XFCFBP8418_024530 ) or ( XFCFBP8418_004550 )	( b0914 )	Automatic_reconstruction	E. coli		1	2	100	100
R_PG180abcpp	phosphatidylglycerol transport via ABC system (n-C18:0, periplasm)	1 M_h2o_c + 1 M_pg180_c + 1 M_atp_c -> 1 M_adp_c + 1 M_pg180_p + 1 M_pi_c + 1 M_h_c	No_Assignment	Transport	Lipid_Transport	Transport, Inner Membrane	( XFCFBP8418_024530 ) or ( XFCFBP8418_004550 )	( b0914 )	Automatic_reconstruction	E. coli		1	2	100	100
R_PG181abcpp	phosphatidylglycerol transport via ABC system (n-C18:1, periplasm)	1 M_pg181_c + 1 M_h2o_c + 1 M_atp_c -> 1 M_pg181_p + 1 M_adp_c + 1 M_pi_c + 1 M_h_c	No_Assignment	Transport	Lipid_Transport	Transport, Inner Membrane	( XFCFBP8418_024530 ) or ( XFCFBP8418_004550 )	( b0914 )	Automatic_reconstruction	E. coli		1	2	100	100
R_PGP120abcpp	phosphatidylglycerophosphate transport via ABC system (n-C12:0, periplasm)	1 M_h2o_c + 1 M_atp_c + 1 M_pgp120_c -> 1 M_adp_c + 1 M_pgp120_p + 1 M_pi_c + 1 M_h_c	No_Assignment	Transport	Lipid_Transport	Transport, Inner Membrane	( XFCFBP8418_024530 ) or ( XFCFBP8418_004550 )	( b0914 )	Automatic_reconstruction	E. coli		1	2	100	100
R_PGP140abcpp	phosphatidylglycerophosphate transport via ABC system (n-C14:0, periplasm)	1 M_h2o_c + 1 M_atp_c + 1 M_pgp140_c -> 1 M_adp_c + 1 M_pgp140_p + 1 M_pi_c + 1 M_h_c	No_Assignment	Transport	Lipid_Transport	Transport, Inner Membrane	( XFCFBP8418_024530 ) or ( XFCFBP8418_004550 )	( b0914 )	Automatic_reconstruction	E. coli		1	2	100	100
R_PGP141abcpp	phosphatidylglycerophosphate transport via ABC system (n-C14:1, periplasm)	1 M_h2o_c + 1 M_pgp141_c + 1 M_atp_c -> 1 M_adp_c + 1 M_pgp141_p + 1 M_pi_c + 1 M_h_c	No_Assignment	Transport	Lipid_Transport	Transport, Inner Membrane	( XFCFBP8418_024530 ) or ( XFCFBP8418_004550 )	( b0914 )	Automatic_reconstruction	E. coli		1	2	100	100
R_PGP160abcpp	phosphatidylglycerophosphate transport via ABC system (n-C16:0, periplasm)	1 M_pgp160_c + 1 M_h2o_c + 1 M_atp_c -> 1 M_adp_c + 1 M_pgp160_p + 1 M_pi_c + 1 M_h_c	No_Assignment	Transport	Lipid_Transport	Transport, Inner Membrane	( XFCFBP8418_024530 ) or ( XFCFBP8418_004550 )	( b0914 )	Automatic_reconstruction	E. coli		1	2	100	100
R_PGP161abcpp	phosphatidylglycerophosphate transport via ABC system (n-C16:1, periplasm)	1 M_h2o_c + 1 M_atp_c + 1 M_pgp161_c -> 1 M_adp_c + 1 M_pgp161_p + 1 M_pi_c + 1 M_h_c	No_Assignment	Transport	Lipid_Transport	Transport, Inner Membrane	( XFCFBP8418_024530 ) or ( XFCFBP8418_004550 )	( b0914 )	Automatic_reconstruction	E. coli		1	2	100	100
R_PGP180abcpp	phosphatidylglycerophosphate transport via ABC system (n-C18:0, periplasm)	1 M_pgp180_c + 1 M_h2o_c + 1 M_atp_c -> 1 M_adp_c + 1 M_pgp180_p + 1 M_pi_c + 1 M_h_c	No_Assignment	Transport	Lipid_Transport	Transport, Inner Membrane	( XFCFBP8418_024530 ) or ( XFCFBP8418_004550 )	( b0914 )	Automatic_reconstruction	E. coli		1	2	100	100
R_PGP181abcpp	phosphatidylglycerophosphate transport via ABC system (n-C18:1, periplasm)	1 M_pgp181_c + 1 M_h2o_c + 1 M_atp_c -> 1 M_adp_c + 1 M_pgp181_p + 1 M_pi_c + 1 M_h_c	No_Assignment	Transport	Lipid_Transport	Transport, Inner Membrane	( XFCFBP8418_024530 ) or ( XFCFBP8418_004550 )	( b0914 )	Automatic_reconstruction	E. coli		1	2	100	100
R_DDCAtex	Fatty acid (dodecanoate) transport via facilitated irreversible diffusion (extracellular to periplasm)	1 M_ddca_e -> 1 M_ddca_p	No_Assignment	Transport	Lipid_Transport	Transport, Outer Membrane	( XFCFBP8418_024810 )	( b2344 )	Automatic_reconstruction	E. coli		1	2	100	100
R_HDCAtex	Hexadecanoate transport via facilitated irreversible diffusion (extracellular to periplasm)	1 M_hdca_e -> 1 M_hdca_p	No_Assignment	Transport	Lipid_Transport	Transport, Outer Membrane	( XFCFBP8418_024810 )	( b2344 )	Automatic_reconstruction	E. coli		1	2	100	100
R_HDCEAtexi	Hexadecenoate transport via facilitated irreversible diffusion (extracellular to periplasm)	1 M_hdcea_e -> 1 M_hdcea_p	No_Assignment	Transport	Lipid_Transport	Transport, Outer Membrane	( XFCFBP8418_024810 )	( b2344 )	Automatic_reconstruction	E. coli		1	2	100	100
R_OCDCAtexi	Octadecanoate transport via facilitated irreversible diffusion (extracellular to periplasm)	1 M_ocdca_e -> 1 M_ocdca_p	No_Assignment	Transport	Lipid_Transport	Transport, Outer Membrane	( XFCFBP8418_024810 )	( b2344 )	Automatic_reconstruction	E. coli		1	2	100	100
R_OCDCEAtexi	Octadecenoate (n-C18:1) transport via facilitated irreversible diffusion (extracellular to periplasm)	1 M_ocdcea_e -> 1 M_ocdcea_p	No_Assignment	Transport	Lipid_Transport	Transport, Outer Membrane	( XFCFBP8418_024810 )	( b2344 )	Automatic_reconstruction	E. coli		1	2	100	100
R_TTDCAtex	Tetradecanoate transport via facilitated irreversible diffusion (extracellular to periplasm)	1 M_ttdca_e -> 1 M_ttdca_p	No_Assignment	Transport	Lipid_Transport	Transport, Outer Membrane	( XFCFBP8418_024810 )	( b2344 )	Automatic_reconstruction	E. coli		1	2	100	100
R_TTDCEAtexi	Tetradecenoate transport via facilitated irreversible diffusion (extracellular to periplasm)	1 M_ttdcea_e -> 1 M_ttdcea_p	No_Assignment	Transport	Lipid_Transport	Transport, Outer Membrane	( XFCFBP8418_024810 )	( b2344 )	Automatic_reconstruction	E. coli		1	2	100	100
R_12DGR120tipp	1,2 diacylglycerol transport via flipping (periplasm to cytoplasm, n-C12:0)	1 M_12dgr120_p -> 1 M_12dgr120_c	No_Assignment	Transport	Lipid_Transport	Transport, Inner Membrane	No_Assignment	No_Assignment	Automatic_reconstruction	E. coli		6	1	NO_GPR	NO_GPR
R_12DGR140tipp	1,2 diacylglycerol transport via flipping (periplasm to cytoplasm, n-C14:0)	1 M_12dgr140_p -> 1 M_12dgr140_c	No_Assignment	Transport	Lipid_Transport	Transport, Inner Membrane	No_Assignment	No_Assignment	Automatic_reconstruction	E. coli		6	1	NO_GPR	NO_GPR
R_12DGR141tipp	1,2 diacylglycerol transport via flipping (periplasm to cytoplasm, n-C14:1)	1 M_12dgr141_p -> 1 M_12dgr141_c	No_Assignment	Transport	Lipid_Transport	Transport, Inner Membrane	No_Assignment	No_Assignment	Automatic_reconstruction	E. coli		6	1	NO_GPR	NO_GPR
R_12DGR160tipp	1,2 diacylglycerol transport via flipping (periplasm to cytoplasm, n-C16:0)	1 M_12dgr160_p -> 1 M_12dgr160_c	No_Assignment	Transport	Lipid_Transport	Transport, Inner Membrane	No_Assignment	No_Assignment	Automatic_reconstruction	E. coli		6	1	NO_GPR	NO_GPR
R_12DGR161tipp	1,2 diacylglycerol transport via flipping (periplasm to cytoplasm, n-C16:1)	1 M_12dgr161_p -> 1 M_12dgr161_c	No_Assignment	Transport	Lipid_Transport	Transport, Inner Membrane	No_Assignment	No_Assignment	Automatic_reconstruction	E. coli		6	1	NO_GPR	NO_GPR
R_12DGR180tipp	1,2 diacylglycerol transport via flipping (periplasm to cytoplasm, n-C18:0)	1 M_12dgr180_p -> 1 M_12dgr180_c	No_Assignment	Transport	Lipid_Transport	Transport, Inner Membrane	No_Assignment	No_Assignment	Automatic_reconstruction	E. coli		6	1	NO_GPR	NO_GPR
R_12DGR181tipp	1,2 diacylglycerol transport via flipping (periplasm to cytoplasm, n-C18:1)	1 M_12dgr181_p -> 1 M_12dgr181_c	No_Assignment	Transport	Lipid_Transport	Transport, Inner Membrane	No_Assignment	No_Assignment	Automatic_reconstruction	E. coli		6	1	NO_GPR	NO_GPR
R_MI1PP	myo-inositol 1-phosphatase	1 M_mi1p_D_c + 1 M_h2o_c -> 1 M_inost_c + 1 M_pi_c	3.1.3.25	Internal	Lipid_biosynthesis	Cell Envelope Biosynthesis	( XFCFBP8418_005240 )	( b2533 )	Automatic_reconstruction	E. coli		1	2	100	100
R_LIPOCT	Lipoyl(octanoyl) transferase	1 M_h_c + 1 M_ocACP_c -> 1 M_octapb_c + 1 M_ACP_c	No_Assignment	Internal	Lipoic_acid_metabolism	Cofactor and Prosthetic Group Biosynthesis	( XFCFBP8418_022350 )	( b0630 )	Automatic_reconstruction	E. coli		1	2	100	100
R_LIPOS	Lipoate synthase	1 M_4fe4s_c + 1 M_nad_c + 1 M_octapb_c + 2 M_amet_c + 1 M_h_c -> 2 M_met_L_c + 2 M_dad_5_c + 1 M_2fe2s_c + 1 M_lipopb_c + 2 M_fe2_c + 1 M_nadh_c	2.8.1.8	Internal	Lipoic_acid_metabolism	Cofactor and Prosthetic Group Biosynthesis	( XFCFBP8418_022360 )	( b0628 )	Automatic_reconstruction	E. coli		1	2	100	100
R_A5PISO	arabinose-5-phosphate isomerase	1 M_ru5p_D_c <-> 1 M_ara5p_c	5.3.1.13	Internal	Lipopolysaccharide_Biosynthesis	Alternate Carbon Metabolism	( XFCFBP8418_003470 )	( b3197 ) or ( b2708 )	Automatic_reconstruction	E. coli		2	2	50	100
R_KDOPP	3-deoxy-manno-octulosonate-8-phosphatase	1 M_kdo8p_c + 1 M_h2o_c -> 1 M_kdo_c + 1 M_pi_c	3.1.3.45	Internal	Lipopolysaccharide_Biosynthesis	Cell Envelope Biosynthesis	( XFCFBP8418_003480 )	( b3198 )	Automatic_reconstruction	E. coli		1	2	100	100
R_K2L4Aabctex	KDO(2)-lipid IV A transport via ABC system (periplasm to extracellular)	1 M_h2o_c + 1 M_atp_c + 1 M_kdo2lipid4_XF_p -> 1 M_adp_c + 1 M_kdo2lipid4_XF_e + 1 M_pi_c + 1 M_h_c	No_Assignment	Transport	Lipopolysaccharide_Biosynthesis	Cell Envelope Biosynthesis	( XFCFBP8418_003510 and XFCFBP8418_003500 and XFCFBP8418_015330 and XFCFBP8418_015320 )	( b4262 and b3199 and b3200 and b4261 and b3201 )	Automatic_reconstruction	E. coli	20720015	4	2	80	80
R_COLIPAabctex	core oligosaccharide lipid A transport via ABC system (periplasm to extracellular)	1 M_h2o_c + 1 M_atp_c + 1 M_core_kdo2lip6_XF_p -> 1 M_adp_c + 1 M_core_kdo2lip6_XF_e + 1 M_pi_c + 1 M_h_c	No_Assignment	Transport	Lipopolysaccharide_Biosynthesis	Cell Envelope Biosynthesis	( XFCFBP8418_003510 and XFCFBP8418_003500 and XFCFBP8418_015330 and XFCFBP8418_015320 )	( b4262 and b3199 and b3200 and b4261 and b3201 )	Automatic_reconstruction	E. coli	20720015	4	2	80	80
R_LIPAabctex	lipid A transport via ABC system (periplasm to extracellular)	1 M_h2o_c + 1 M_atp_c + 1 M_kdo2lipidA_XF_p -> 1 M_adp_c + 1 M_pi_c + 1 M_kdo2lipidA_XF_e + 1 M_h_c	No_Assignment	Transport	Lipopolysaccharide_Biosynthesis	Cell Envelope Biosynthesis	( XFCFBP8418_003510 and XFCFBP8418_003500 and XFCFBP8418_015330 and XFCFBP8418_015320 )	( b4262 and b3199 and b3200 and b4261 and b3201 )	Automatic_reconstruction	E. coli	20720015	4	2	80	80
R_O16A4COLIPAabctex	Oantigen_core_kdo_lipidA_XF_specific_LPS_transport_via_ABC_system_periplasm_to_extracellular	1 M_OLPS_XF_p + 1 M_h2o_c + 1 M_atp_c -> 1 M_adp_c + 1 M_OLPS_XF_e + 1 M_pi_c + 1 M_h_c	No_Assignment	Transport	Lipopolysaccharide_Biosynthesis	Cell Envelope Biosynthesis	( XFCFBP8418_003510 and XFCFBP8418_003500 and XFCFBP8418_015330 and XFCFBP8418_015320 )	( b4262 and b3199 and b3200 and b4261 and b3201 )	Automatic_reconstruction	E. coli	20720015	4	2	80	80
R_GALU	UTP-glucose-1-phosphate uridylyltransferase (irreversible)	1 M_utp_c + 1 M_g1p_c + 1 M_h_c -> 1 M_ppi_c + 1 M_udpg_c	2.7.7.9	Internal	Lipopolysaccharide_Biosynthesis	Cell Envelope Biosynthesis	( XFCFBP8418_004800 )	( b1236 )	Automatic_reconstruction	E. coli		1	2	100	100
R_UAGAATXF	UDP-N-acetylglucosamine acyl(3-Hydroxydecanoyl)transferase	1 M_uacgam_c + 1 M_3hdecACP_c <-> 1 M_u3aga_XF_c + 1 M_ACP_c	2.3.1.129	Internal	Lipopolysaccharide_Biosynthesis	Cell Envelope Biosynthesis	( XFCFBP8418_005900 and XFCFBP8418_024900 )	( b1094 and b0181 )	Automatic_reconstruction	E. coli	29374171	3	2	100	100	Modified reaction with XF LPS composition
R_UDPGDC	UDP-glucuronate C-4'' decarboxylase	1 M_nad_c + 1 M_udpglcur_c -> 1 M_co2_c + 1 M_nadh_c + 1 M_udpLa4o_c	1.1.1.305	Internal	Lipopolysaccharide_Biosynthesis	Cell Envelope Biosynthesis	( XFCFBP8418_006440 )	( b2255 )	Automatic_reconstruction	E. coli		1	2	100	100
R_GMAND	GDP-D-mannose dehydratase	1 M_gdpmann_c -> 1 M_gdpddman_c + 1 M_h2o_c	4.2.1.47	Internal	Lipopolysaccharide_Biosynthesis	Cell Envelope Biosynthesis	( XFCFBP8418_006460 )	( b2053 )	Automatic_reconstruction	E. coli		1	2	100	100
R_UHGADAXF	UDP-3-O-acetylglucosamine deacetylase	1 M_u3aga_XF_c + 1 M_h2o_c -> 1 M_u3hga_XF_c + 1 M_ac_c	3.5.1.108	Internal	Lipopolysaccharide_Biosynthesis	Cell Envelope Biosynthesis	( XFCFBP8418_011190 )	( b0096 )	Automatic_reconstruction	E. coli	29374171	3	2	100	100	Modified reaction with XF LPS composition
R_USHDXF	UDP-sugar hydrolase	1 M_u23ga_XF_c + 1 M_h2o_c -> 2 M_h_c + 1 M_ump_c + 1 M_lipidX_XF_c	2.1.2.13	Internal	Lipopolysaccharide_Biosynthesis	Cell Envelope Biosynthesis	( XFCFBP8418_012350 )	( b0524 )	Automatic_reconstruction	E. coli	29374171	3	2	100	100	Modified reaction with XF LPS composition
R_EDTXS1XF	Endotoxin Synthesis (3-Hydroxydodecanoyl transferase)	1 M_3hddecACP_c + 1 M_kdo2lipid4_XF_c + 1 M_h_c -> 1 M_kdo2lipid4HL_XF_c + 1 M_ACP_c	2.3.1.-	Internal	Lipopolysaccharide_Biosynthesis	Cell Envelope Biosynthesis	( XFCFBP8418_015020 ) or ( XFCFBP8418_004060 )	( RSc0136 ) or ( RSc0135 )	Automatic_reconstruction	R. solanacearum	29374171	3	2	100	100	Modified reaction with XF LPS composition
R_EDTXS3XF	Endotoxin Synthesis (3-Hydroxydodecanoyl transferase)	1 M_3hddecACP_c + 1 M_kdo2lipid4HL_XF_c + 1 M_h_c-> 1 M_kdo2lipidA_XF_c + 1 M_ACP_c	2.3.1.-	Internal	Lipopolysaccharide_Biosynthesis	Cell Envelope Biosynthesis	( XFCFBP8418_015020 ) or ( XFCFBP8418_004060 )	( RSc0136 ) or ( RSc0135 )	Automatic_reconstruction	R. solanacearum	29374171	3	2	100	100	Modified reaction with XF LPS composition
R_MOATXF	3-deoxy-D-manno-octulosonic acid transferase	1 M_ckdo_c + 1 M_lipidA_XF_c -> 1 M_cmp_c + 1 M_kdolipid4_XF_c + 1 M_h_c	2.4.99.12	Internal	Lipopolysaccharide_Biosynthesis	Cell Envelope Biosynthesis	( XFCFBP8418_015030 )	( b3633 )	Automatic_reconstruction	E. coli	29374171	3	2	100	100	Modified reaction with XF LPS composition
R_MOAT2XF	3-deoxy-D-manno-octulosonic acid transferase	1 M_ckdo_c + 1 M_kdolipid4_XF_c -> 1 M_cmp_c + 1 M_kdo2lipid4_XF_c + 1 M_h_c	2.4.99.13	Internal	Lipopolysaccharide_Biosynthesis	Cell Envelope Biosynthesis	( XFCFBP8418_015030 )	( b3633 )	Automatic_reconstruction	E. coli	29374171	3	2	100	100	Modified reaction with XF LPS composition
R_UDCPDP	undecaprenyl-diphosphatase	1 M_h2o_c + 1 M_udcpdp_c -> 1 M_udcpp_c + 1 M_pi_c + 1 M_h_c	3.6.1.27	Internal	Lipopolysaccharide_Biosynthesis	Cell Envelope Biosynthesis	( XFCFBP8418_017720 )	( b1278 ) or ( b0841 ) or ( b3057 )	Automatic_reconstruction	E. coli		2	2	33	100
R_UDPGDr	UDPglucose 6-dehydrogenase	1 M_h2o_c + 1 M_udpg_c + 2 M_nad_c -> 2 M_nadh_c + 1 M_udpglcur_c + 3 M_h_c	1.1.1.22	Internal	Lipopolysaccharide_Biosynthesis	Cell Envelope Biosynthesis	( XFCFBP8418_018680 )	( b2028 )	Automatic_reconstruction	E. coli		1	2	100	100
R_KDOCT2	3-deoxy-manno-octulosonate cytidylyltransferase	1 M_ctp_c + 1 M_kdo_c -> 1 M_ckdo_c + 1 M_ppi_c	2.7.7.38	Internal	Lipopolysaccharide_Biosynthesis	Cell Envelope Biosynthesis	( XFCFBP8418_019240 )	( b0918 )	Automatic_reconstruction	E. coli		1	2	100	100
R_ACMAMUT	UDP-N-acetyl-D-mannosaminuronic acid transferase	1 M_uacmamu_c + 1 M_unaga_c -> 1 M_unagamu_c + 1 M_h_c + 1 M_udp_c	2.4.1.180	Internal	Lipopolysaccharide_Biosynthesis	Cell Envelope Biosynthesis	( XFCFBP8418_021400 )	( b3794 )	Automatic_reconstruction	E. coli		1	2	100	100
R_KDOPS	3-deoxy -D-manno-octulosonic -acid 8-phosphate synthase	1 M_ara5p_c + 1 M_h2o_c + 1 M_pep_c -> 1 M_kdo8p_c + 1 M_pi_c	2.5.1.55	Internal	Lipopolysaccharide_Biosynthesis	Cell Envelope Biosynthesis	( XFCFBP8418_022230 )	( b1215 )	Automatic_reconstruction	E. coli		1	2	100	100	Changed EC number
R_PGMT	phosphoglucomutase	1 M_g1p_c <-> 1 M_g6p_c	5.4.2.2	Internal	Lipopolysaccharide_Biosynthesis	Cell Envelope Biosynthesis	( XFCFBP8418_023070 )	( b2690 ) or ( b0688 )	Automatic_reconstruction	E. coli		2	2	50	100
R_UACMAMO	UDP-N-acetyl-D-mannosamine oxidoreductase	1 M_uacmam_c + 1 M_h2o_c + 2 M_nad_c -> 2 M_nadh_c + 1 M_uacmamu_c + 3 M_h_c	1.1.1.336	Internal	Lipopolysaccharide_Biosynthesis	Cell Envelope Biosynthesis	( XFCFBP8418_023250 )	( b3787 )	Automatic_reconstruction	E. coli		1	2	100	100
R_TDSKXF	Tetraacyldisaccharide 4'-kinase	1 M_atp_c + 1 M_lipidAds_XF_c -> 1 M_adp_c + 1 M_h_c + 1 M_lipidA_XF_c	2.7.1.130	Internal	Lipopolysaccharide_Biosynthesis	Cell Envelope Biosynthesis	( XFCFBP8418_024520 )	( b0915 )	Automatic_reconstruction	E. coli	29374171	3	2	100	100	Modified reaction with XF LPS composition
R_COLIPAabcpp	core oligosaccharide lipid A transport via ABC system (periplasm)	1 M_h2o_c + 1 M_atp_c + 1 M_core_kdo2lip6_XF_c -> 1 M_adp_c + 1 M_pi_c + 1 M_h_c + 1 M_core_kdo2lip6_XF_p	No_Assignment	Transport	Lipopolysaccharide_Biosynthesis	Cell Envelope Biosynthesis	( XFCFBP8418_024530 ) or ( XFCFBP8418_004550 )	( b0914 )	Automatic_reconstruction	E. coli		1	2	100	100
R_LIPAabcpp	lipid A transport via ABC system (periplasm)	1 M_h2o_c + 1 M_atp_c + 1 M_kdo2lipidA_XF_c -> 1 M_adp_c + 1 M_pi_c + 1 M_h_c + 1 M_kdo2lipidA_XF_p	No_Assignment	Transport	Lipopolysaccharide_Biosynthesis	Cell Envelope Biosynthesis	( XFCFBP8418_024530 ) or ( XFCFBP8418_004550 )	( b0914 )	Automatic_reconstruction	E. coli		1	2	100	100
R_U23GAATXF	UDP-3-O-(3-hydroxydodecanoyl)glucosamine acyltransferase	1 M_u3hga_XF_c + 1 M_3hddecACP_c -> 1 M_u23ga_XF_c + 1 M_ACP_c	2.3.1.191	Internal	Lipopolysaccharide_Biosynthesis	Cell Envelope Biosynthesis	( XFCFBP8418_024880 )	( b0179 )	Automatic_reconstruction	E. coli	29374171	3	2	100	100	Modified reaction with XF LPS composition
R_LPADSSXF	Lipid A disaccaride synthase	1 M_u23ga_XF_c + 1 M_lipidX_XF_c -> 1 M_h_c + 1 M_udp_c + 1 M_lipidAds_XF_c	2.4.1.182	Internal	Lipopolysaccharide_Biosynthesis	Cell Envelope Biosynthesis	( XFCFBP8418_024910 )	( b0182 )	Automatic_reconstruction	E. coli	29374171	3	2	100	100	Modified reaction with XF LPS composition
R_PMANM	phosphomannomutase	1 M_man1p_c <-> 1 M_man6p_c	5.4.2.8	Internal	Lipopolysaccharide_Biosynthesis	Cell Envelope Biosynthesis	( XFCFBP8418_026200 )	( b2048 )	Automatic_reconstruction	E. coli		1	2	100	100
R_MAN6PI	mannose_6_phosphate_isomerase	1 M_man6p_c <-> 1 M_f6p_c	5.3.1.8	Internal	Lipopolysaccharide_Biosynthesis	Cell Envelope Biosynthesis	( XFCFBP8418_026210 )	( PA5452 )	Manually_added	P. aeruginosa		1	2	100	100
R_MAN1PT2r	mannose-1-phosphate guanylyltransferase (GDP)	1 M_man1p_c + 1 M_gdp_c + 1 M_h_c -> 1 M_pi_c + 1 M_gdpmann_c	2.7.7.13	Internal	Lipopolysaccharide_Biosynthesis	Cell Envelope Biosynthesis	( XFCFBP8418_026210 )	( b2049 )	Automatic_reconstruction	E. coli		1	2	100	100
R_TDPDRR	dTDP-4-dehydrorhamnose reductase	1 M_dtdp4d6dm_c + 1 M_h_c + 1 M_nadph_c -> 1 M_dtdprmn_c + 1 M_nadp_c	1.1.1.133	Internal	Lipopolysaccharide_Biosynthesis	Cell Envelope Biosynthesis	( XFCFBP8418_026220 )	( b2040 )	Automatic_reconstruction	E. coli		1	2	100	100
R_TDPDRE	dTDP-4-dehydrorhamnose 3,5-epimerase	1 M_dtdp4d6dg_c -> 1 M_dtdp4d6dm_c	5.1.3.13	Internal	Lipopolysaccharide_Biosynthesis	Cell Envelope Biosynthesis	( XFCFBP8418_026230 )	( b2038 )	Automatic_reconstruction	E. coli		1	2	100	100
R_G1PTT	glucose-1-phosphate thymidylyltransferase	1 M_dttp_c + 1 M_g1p_c + 1 M_h_c <-> 1 M_dtdpglu_c + 1 M_ppi_c	2.7.7.24	Internal	Lipopolysaccharide_Biosynthesis	Cell Envelope Biosynthesis	( XFCFBP8418_026240 )	( b2039 ) or ( b3789 )	Automatic_reconstruction	E. coli		1	2	100	100
R_TDPGDH	dTDPglucose 4,6-dehydratase	1 M_dtdpglu_c -> 1 M_h2o_c + 1 M_dtdp4d6dg_c	4.2.1.46	Internal	Lipopolysaccharide_Biosynthesis	Cell Envelope Biosynthesis	( XFCFBP8418_026250 )	( b2041 ) or ( b3788 )	Automatic_reconstruction	E. coli		1	2	100	100
R_ULA4NFT	UDP-L-Ara4N formyltransferase	1 M_10fthf_c + 1 M_udpLa4n_c -> 1 M_udpLa4fn_c + 1 M_thf_c + 1 M_h_c	2.1.1.13	Internal	Lipopolysaccharide_Biosynthesis	Cell Envelope Biosynthesis	( XFCFBP8418_006440 )	( b2255 )	Automatic_reconstruction	E. coli		1	2	100	100
R_HEPT1	heptosyltransferase I (LPS core synthesis)	1 M_adphep_LD_c + 1 M_lipidA_XF_c -> 1 M_adp_c + 1 M_hlipidA_XF_c + 1 M_h_c	No_Assignment	Internal	Lipopolysaccharide_Biosynthesis	Cell Envelope Biosynthesis	( XFCFBP8418_019540 )	( b3621 )	Automatic_reconstruction	E. coli		1	2	100	100
R_HEPT3	heptosyltransferase III (LPS core synthesis)	1 M_adphep_LD_c + 1 M_phhlipidA_XF_c -> 1 M_adp_c + 1 M_hphhlipidA_XF_c + 1 M_h_c	No_Assignment	Internal	Lipopolysaccharide_Biosynthesis	Cell Envelope Biosynthesis	( XFCFBP8418_019540 )	( b3632 )	Automatic_reconstruction	E. coli		1	2	100	100
R_METSOXR1	L-methionine-S-oxide reductase	1 M_trdrd_c + 1 M_metsox_S_L_c -> 1 M_h2o_c + 1 M_met_L_c + 1 M_trdox_c	1.8.4.13	Internal	Met_Cys_Ser_metabolism	Methionine Metabolism	( XFCFBP8418_000660 and XFCFBP8418_013260 )	( b4219 and b2582 ) or ( b4219 and b3781 ) or ( b3551 and b2582 ) or ( b3551 and b3781 )	Automatic_reconstruction	E. coli		2	2	50	100
R_METAT	methionine adenosyltransferase	1 M_h2o_c + 1 M_met_L_c + 1 M_atp_c -> 1 M_ppi_c + 1 M_pi_c + 1 M_amet_c	2.5.1.6	Internal	Met_Cys_Ser_metabolism	Methionine Metabolism	( XFCFBP8418_007840 )	( b2942 )	Automatic_reconstruction	E. coli		1	2	100	100
R_GHMT2r	glycine hydroxymethyltransferase, reversible	1 M_ser_L_c + 1 M_thf_c <-> 1 M_h2o_c + 1 M_mlthf_c + 1 M_gly_c	2.1.2.1	Internal	Met_Cys_Ser_metabolism	Glycine and Serine Metabolism	( XFCFBP8418_009820 )	( b2551 )	Automatic_reconstruction	E. coli		1	2	100	100
R_SHSL1r	O-succinylhomoserine lyase (L-cysteine)	1 M_cys_L_c + 1 M_suchms_c -> 1 M_succ_c + 1 M_cyst_L_c + 1 M_h_c	2.5.1.48	Internal	Met_Cys_Ser_metabolism	Methionine Metabolism	( XFCFBP8418_010590 )	( b3939 )	Automatic_reconstruction	E. coli		1	2	100	100
R_METSOXR2	L-methionine-R-sulfoxide reductase	1 M_trdrd_c + 1 M_metsox_R_L_c -> 1 M_h2o_c + 1 M_met_L_c + 1 M_trdox_c	1.8.4.14	Internal	Met_Cys_Ser_metabolism	Methionine Metabolism	( XFCFBP8418_010720 and XFCFBP8418_013260 )	( b1778 and b3781 ) or ( b1778 and b2582 )	Automatic_reconstruction	E. coli		2	2	67	100
R_DSERDHr	D-serine dehydrogenase	1 M_nadp_c + 1 M_ser_D_c <-> 1 M_2amsa_c + 1 M_h_c + 1 M_nadph_c	1.1.1.276	Internal	Met_Cys_Ser_metabolism	Glycine and Serine Metabolism	( XFCFBP8418_015390 )	( b1539 )	Automatic_reconstruction	E. coli		1	2	100	100
R_LSERDHr	L-serine dehydrogenase	1 M_ser_L_c + 1 M_nadp_c <-> 1 M_2amsa_c + 1 M_h_c + 1 M_nadph_c	1.1.1.276	Internal	Met_Cys_Ser_metabolism	Glycine and Serine Metabolism	( XFCFBP8418_015390 )	( b1539 )	Automatic_reconstruction	E. coli		1	2	100	100	Added EC number
R_METSr	methionine synthase	1 M_5mthf_c + 1 M_hcys_L_c -> 1 M_met_L_c + 1 M_thf_c + 1 M_h_c	2.1.1.13	Internal	Met_Cys_Ser_metabolism	Methionine Metabolism	( XFCFBP8418_020760 )	( b3829 ) or ( b4019 )	Automatic_reconstruction	E. coli		2	2	50	100
R_PHEMEabcpp	protoheme transport via ABC system (periplasm)	1 M_h2o_c + 1 M_pheme_c + 1 M_atp_c -> 1 M_adp_c + 1 M_pheme_p + 1 M_pi_c + 1 M_h_c	No_Assignment	Transport	Metabolite_And_Cofactor_Transport	Transport, Inner Membrane	( No_Assignment and XFCFBP8418_005090 and XFCFBP8418_005050 and XFCFBP8418_005060 and XFCFBP8418_005070 )	( b2197 and b2198 and b2199 and b2200 and b2201 )	Manually_added	E. coli		6	1	80	80
R_INDOLEt2pp	Indole transport via proton symport, irreversible (periplasm)	1 M_indole_c + 1 M_h_c -> 1 M_indole_p + 1 M_h_p	No_Assignment	Transport	Metabolite_And_Cofactor_Transport	Transport, Inner Membrane	( XFCFBP8418_000170 and XFCFBP8418_012340 and XFCFBP8418_001680 ) or ( XFCFBP8418_000170 and XFCFBP8418_000160 and XFCFBP8418_012340 ) or ( XFCFBP8418_027900 and XFCFBP8418_012340 and XFCFBP8418_001680 ) or ( XFCFBP8418_027910 and XFCFBP8418_027900 and XFCFBP8418_012340 ) or ( XFCFBP8418_000160 and XFCFBP8418_027900 and XFCFBP8418_012340 ) or ( XFCFBP8418_001690 and XFCFBP8418_012340 and XFCFBP84…	( b3265 and b3266 and b3035 )	Automatic_reconstruction	E. coli		1	2	100	100
R_TDSR1	thiol:disulfide reductase (DsbC)	1 M_dsbcox_p + 1 M_dsbdrd_c -> 1 M_dsbdox_c + 1 M_dsbcrd_p	No_Assignment	Internal	Metabolite_And_Cofactor_Transport	Transport, Inner Membrane	( XFCFBP8418_006350 and XFCFBP8418_003390 )	( b2893 and b4136 )	Automatic_reconstruction	E. coli		1	2	100	100
R_DSBDR	DsbD reductase	1 M_trdrd_c + 1 M_dsbdox_c -> 1 M_trdox_c + 1 M_dsbdrd_c	No_Assignment	Internal	Metabolite_And_Cofactor_Transport	Electron transfer	( XFCFBP8418_006350 and XFCFBP8418_013260 ) or ( No_Assignment and XFCFBP8418_006350 )	( b3781 and b4136 ) or ( b2582 and b4136 )	Automatic_reconstruction	E. coli		2	2	67	100
R_AKGt2rpp	2-oxoglutarate reversible transport via symport (periplasm)	1 M_akg_p + 1 M_h_p <-> 1 M_akg_c + 1 M_h_c	No_Assignment	Transport	Metabolite_And_Cofactor_Transport	Transport, Inner Membrane	( XFCFBP8418_014890 )	( b2587 )	Automatic_reconstruction	E. coli		1	2	100	100
R_UREAtpp	Urea transport via facilitate diffusion (periplasm)	1 M_urea_p <-> 1 M_urea_c	No_Assignment	Transport	Metabolite_And_Cofactor_Transport	Transport, Inner Membrane	( XFCFBP8418_020710 )	( b3927 )	Automatic_reconstruction	E. coli		1	2	100	100
R_FUMt2_2pp	Fumarate transport via proton symport (2 H) (periplasm)	1 M_fum_p + 2 M_h_p -> 2 M_h_c + 1 M_fum_c	No_Assignment	Transport	Metabolite_And_Cofactor_Transport	Transport, Inner Membrane	( XFCFBP8418_025480 )	( b3528 )	Automatic_reconstruction	E. coli		1	2	100	100
R_OROTt2_2pp	Orotate transport via proton symport (2 H) (periplasm)	1 M_orot_p + 2 M_h_p -> 2 M_h_c + 1 M_orot_c	No_Assignment	Transport	Metabolite_And_Cofactor_Transport	Transport, Inner Membrane	( XFCFBP8418_025480 )	( b3528 )	Automatic_reconstruction	E. coli		1	2	100	100
R_3HPPtpp	3-hydroxypropionate transport via proton symport (periplasm)	1 M_3hpp_c + 1 M_h_c -> 1 M_3hpp_p + 1 M_h_p	No_Assignment	Transport	Metabolite_And_Cofactor_Transport	Transport, Inner Membrane	No_Assignment	No_Assignment	Automatic_reconstruction	E. coli		6	1	NO_GPR	NO_GPR
R_ACt2rpp	acetate reversible transport via proton symport (periplasm)	1 M_ac_p + 1 M_h_p <-> 1 M_ac_c + 1 M_h_c	No_Assignment	Transport	Metabolite_And_Cofactor_Transport	Transport, Inner Membrane	No_Assignment	No_Assignment	Automatic_reconstruction	E. coli		6	1	NO_GPR	NO_GPR
R_CITt3pp	citrate transport out via proton antiport (periplasm)	1 M_cit_c + 1 M_h_p -> 1 M_cit_p + 1 M_h_c	No_Assignment	Transport	Metabolite_And_Cofactor_Transport	Transport, Inner Membrane	No_Assignment	No_Assignment	Automatic_reconstruction	E. coli		6	1	NO_GPR	NO_GPR
R_PYRt2rpp	pyruvate reversible transport via proton symport (periplasm)	1 M_pyr_p + 1 M_h_p <-> 1 M_pyr_c + 1 M_h_c	No_Assignment	Transport	Metabolite_And_Cofactor_Transport	Transport, Inner Membrane	No_Assignment	No_Assignment	Automatic_reconstruction	E. coli		6	1	NO_GPR	NO_GPR
R_QUIN2tpp	Quinate transport (periplasm)	1 M_quin_p <-> 1 M_quin_c	No_Assignment	Transport	Metabolite_And_Cofactor_Transport	Transport, Inner Membrane	No_Assignment	No_Assignment	Automatic_reconstruction	E. coli		6	1	NO_GPR	NO_GPR
R_SUCCt3pp	succinate transport out via proton antiport (periplasm)	1 M_succ_c + 1 M_h_p -> 1 M_succ_p + 1 M_h_c	No_Assignment	Transport	Metabolite_And_Cofactor_Transport	Transport, Inner Membrane	No_Assignment	No_Assignment	Automatic_reconstruction	E. coli		6	1	NO_GPR	NO_GPR
R_BTNt2ipp	Biotin transport via proton symport (periplasm)	1 M_btn_p + 1 M_h_p -> 1 M_btn_c + 1 M_h_c	No_Assignment	Transport	Metabolite_And_Cofactor_Transport	Transport, Inner Membrane	No_Assignment	No_Assignment	Automatic_reconstruction	E. coli		6	1	NO_GPR	NO_GPR
R_TDSR2	thiol:disulfide reductase (DsbG)	1 M_dsbdrd_c + 1 M_dsbgox_p -> 1 M_dsbgrd_p + 1 M_dsbdox_c	No_Assignment	Internal	Metabolite_And_Cofactor_Transport	Transport, Inner Membrane	( No_Assignment and XFCFBP8418_006350 )	( b0604 and b4136 )	Manually_added	E. coli		6	1	50	50
R_GUAtpp	Guanine transport via diffusion (periplasm)	1 M_gua_p <-> 1 M_gua_c	No_Assignment	Transport	Metabolite_And_Cofactor_Transport	Transport, Inner Membrane	No_Assignment	No_Assignment	Automatic_reconstruction	E. coli		6	1	NO_GPR	NO_GPR
R_HYXNtpp	Hypoxanthine transport (periplasm)	1 M_hxan_p <-> 1 M_hxan_c	No_Assignment	Transport	Metabolite_And_Cofactor_Transport	Transport, Inner Membrane	No_Assignment	No_Assignment	Automatic_reconstruction	E. coli		6	1	NO_GPR	NO_GPR
R_NACtpp	Nicotinic acid uptake (periplasm)	1 M_nac_p -> 1 M_nac_c	No_Assignment	Transport	Metabolite_And_Cofactor_Transport	Transport, Inner Membrane	No_Assignment	No_Assignment	Automatic_reconstruction	E. coli		6	1	NO_GPR	NO_GPR
R_LGTHL	lactoylglutathione lyase	1 M_gthrd_c + 1 M_mthgxl_c -> 1 M_lgt_S_c	4.4.1.5	Internal	Methylglyoxal_Metabolism	Methylglyoxal Metabolism	( XFCFBP8418_003630 )	( b1651 )	Automatic_reconstruction	E. coli		1	2	100	100
R_ALR2	aldose reductase (methylglyoxal)	1 M_h_c + 1 M_mthgxl_c + 1 M_nadph_c -> 1 M_nadp_c + 1 M_acetol_c	No_Assignment	Internal	Methylglyoxal_Metabolism	Methylglyoxal Metabolism	( XFCFBP8418_008650 )	( b0207 ) or ( b3012 ) or ( b3001 ) or ( b1781 )	Automatic_reconstruction	E. coli		2	2	25	100
R_GLYOX	hydroxyacylglutathione hydrolase	1 M_h2o_c + 1 M_lgt_S_c -> 1 M_lac_D_c + 1 M_gthrd_c + 1 M_h_c	3.1.2.6	Internal	Methylglyoxal_Metabolism	Methylglyoxal_degradation	( XFCFBP8418_019610 )	( b0212 )	Automatic_reconstruction	E. coli		1	2	100	100
R_GLYOX3	glyoxalase III	1 M_h2o_c + 1 M_mthgxl_c -> 1 M_lac_D_c + 1 M_h_c	4.2.1.130	Internal	Methylglyoxal_Metabolism	Methylglyoxal Metabolism	( XFCFBP8418_023680 )	( b1967 ) or ( b3153 )	Automatic_reconstruction	E. coli		5	2	50	100
R_ACMUMptspp	N-acetylmuramate transport via PEP:Pyr PTS (periplasm)	1 M_pep_c + 1 M_acmum_p -> 1 M_pyr_c + 1 M_acmum6p_c	No_Assignment	Transport	Murein_Biosynthesis	Transport, Inner Membrane	( No_Assignment and XFCFBP8418_003580 and XFCFBP8418_003570 )	( b2415 and b2416 and b2417 and b2429 )	Automatic_reconstruction	E. coli		6	1	50	50
R_PGAMT	phosphoglucosamine mutase	1 M_gam1p_c <-> 1 M_gam6p_c	5.4.2.10	Internal	Murein_Biosynthesis	Cell Envelope Biosynthesis	( XFCFBP8418_003010 )	( b3176 )	Automatic_reconstruction	E. coli		1	2	100	100
R_AGDC_r	N-acetylglucosamine-6-phosphate deacetylase	1 M_h2o_c + 1 M_acgam6p_c -> 1 M_ac_c + 1 M_gam6p_c	3.5.1.25	Internal	Murein_Biosynthesis	Alternate Carbon Metabolism	( XFCFBP8418_003030 )	( b0677 )	Automatic_reconstruction	E. coli		1	2	100	100
R_UAGCVT	UDP-N-acetylglucosamine 1-carboxyvinyltransferase	1 M_uacgam_c + 1 M_pep_c -> 1 M_uaccg_c + 1 M_pi_c	2.5.1.7	Internal	Murein_Biosynthesis	Cell Envelope Biosynthesis	( XFCFBP8418_003450 )	( b3189 )	Automatic_reconstruction	E. coli		1	2	100	100
R_4PCPpp	tetrapeptide L,D-carboxypeptidase (periplasm)	1 M_LalaDgluMdapDala_p + 1 M_h2o_p -> 1 M_ala_D_p + 1 M_LalaDgluMdap_p	3.4.17.13	Internal	Murein_Biosynthesis	Murein Recycling	( XFCFBP8418_006050 )	( b1113 ) or ( b2175 )	Automatic_reconstruction	E. coli		5	2	50	100
R_AGM4PCPpp	N-Acetyl-D-glucosamine(anhydrous)N-Acetylmuramyl-tetrapeptide L,D-carboxypeptidase (periplasmic)	1 M_h2o_p + 1 M_anhgm4p_p -> 1 M_anhgm3p_p + 1 M_ala_D_p	3.4.17.14	Internal	Murein_Biosynthesis	Murein Recycling	( XFCFBP8418_006050 )	( b1113 ) or ( b2175 )	Automatic_reconstruction	E. coli		5	2	50	100
R_MCTP1Bpp	murein crosslinking transpeptidase 1B:(A2pm->A2pm) (periplasm)	1 M_murein5p5p_p -> 1 M_alaala_p + 1 M_murein5px3p_p	No_Assignment	Internal	Murein_Biosynthesis	Murein Biosynthesis	( XFCFBP8418_008630 ) or ( XFCFBP8418_010420 )	( b0149 ) or ( b3396 )	Automatic_reconstruction	E. coli		1	2	100	100
R_MCTP1App	murein crosslinking transpeptidase 1A:(A2pm->D-ala) (periplasm)	1 M_murein5p5p_p -> 1 M_murein5px4p_p + 1 M_ala_D_p	No_Assignment	Internal	Murein_Biosynthesis	Murein Biosynthesis	( XFCFBP8418_008630 ) or ( XFCFBP8418_010420 ) or ( XFCFBP8418_004370 ) or ( XFCFBP8418_011310 )	( b0635 ) or ( b0149 ) or ( b3396 ) or ( b0084 )	Automatic_reconstruction	E. coli		1	2	100	100
R_MCTP2App	murein crosslinking transpeptidase 1A:(A2pm->D-ala) (periplasm)	1 M_murein5p5p5p_p -> 2 M_ala_D_p + 1 M_murein5px4px4p_p	No_Assignment	Internal	Murein_Biosynthesis	Murein Biosynthesis	( XFCFBP8418_008630 ) or ( XFCFBP8418_010420 ) or ( XFCFBP8418_004370 ) or ( XFCFBP8418_011310 )	( b0635 ) or ( b3396 ) or ( b0149 ) or ( b0084 )	Automatic_reconstruction	E. coli		1	2	100	100
R_ALAALAr	D-alanine-D-alanine ligase (reversible)	2 M_ala_D_c + 1 M_atp_c <-> 1 M_alaala_c + 1 M_adp_c + 1 M_pi_c + 1 M_h_c	6.3.2.4	Internal	Murein_Biosynthesis	Cell Envelope Biosynthesis	( XFCFBP8418_011240 )	( b0092 ) or ( b0381 )	Automatic_reconstruction	E. coli		1	2	100	100
R_UAMAS	UDP-N-acetylmuramoyl-L-alanine synthetase	1 M_ala_L_c + 1 M_atp_c + 1 M_uamr_c -> 1 M_adp_c + 1 M_uama_c + 1 M_pi_c + 1 M_h_c	6.3.2.8	Internal	Murein_Biosynthesis	Cell Envelope Biosynthesis	( XFCFBP8418_011250 )	( b0091 )	Automatic_reconstruction	E. coli		1	2	100	100
R_UAGPT3	UDP-N-acetylglucosamine-N-acetylmuramyl-(pentapeptide)pyrophosphoryl-undecaprenol N-acetylglucosamine transferase	1 M_uacgam_c + 1 M_uagmda_c -> 1 M_uaagmda_c + 1 M_h_c + 1 M_udp_c	2.4.1.227	Internal	Murein_Biosynthesis	Cell Envelope Biosynthesis	( XFCFBP8418_011260 )	( b0090 )	Automatic_reconstruction	E. coli		1	2	100	100
R_PAPPT3	phospho-N-acetylmuramoyl-pentapeptide-transferase (meso-2,6-diaminopimelate)	1 M_udcpp_c + 1 M_ugmda_c -> 1 M_ump_c + 1 M_uagmda_c	2.7.8.13	Internal	Murein_Biosynthesis	Cell Envelope Biosynthesis	( XFCFBP8418_011280 )	( b0087 )	Automatic_reconstruction	E. coli		1	2	100	100
R_UGMDDS	UDP-N-acetylmuramoyl-L-alanyl-D-glutamyl-meso-2,6-diaminopimeloyl-D-alanyl-D-alanine synthetase	1 M_alaala_c + 1 M_ugmd_c + 1 M_atp_c -> 1 M_adp_c + 1 M_pi_c + 1 M_h_c + 1 M_ugmda_c	6.3.2.10	Internal	Murein_Biosynthesis	Cell Envelope Biosynthesis	( XFCFBP8418_011290 )	( b0086 )	Automatic_reconstruction	E. coli		1	2	100	100
R_UAAGDS	UDP-N-acetylmuramoyl-L-alanyl-D-glutamyl-meso-2,6-diaminopimelate synthetase	1 M_atp_c + 1 M_26dap_M_c + 1 M_uamag_c -> 1 M_adp_c + 1 M_ugmd_c + 1 M_pi_c + 1 M_h_c	6.3.2.13	Internal	Murein_Biosynthesis	Cell Envelope Biosynthesis	( XFCFBP8418_011300 )	( b0085 )	Automatic_reconstruction	E. coli		1	2	100	100
R_AGM3PApp	N-Acetyl-D-glucosamine(anhydrous)N-Acetylmuramyl-tripeptide amidase (periplasm)	1 M_h2o_p + 1 M_anhgm3p_p -> 1 M_anhgm_p + 1 M_LalaDgluMdap_p	3.5.1.28	Internal	Murein_Biosynthesis	Murein Recycling	( XFCFBP8418_011590 )	( b2817 ) or ( b2435 ) or ( b4169 )	Automatic_reconstruction	E. coli		2	2	33	100
R_AGM4PApp	N-Acetyl-D-glucosamine(anhydrous)N-Acetylmuramyl-tetrapeptide amidase (periplasm)	1 M_h2o_p + 1 M_anhgm4p_p -> 1 M_LalaDgluMdapDala_p + 1 M_anhgm_p	3.5.1.29	Internal	Murein_Biosynthesis	Murein Recycling	( XFCFBP8418_011590 )	( b2817 ) or ( b2435 ) or ( b4169 )	Automatic_reconstruction	E. coli		2	2	33	100
R_UAPGR	UDP-N-acetylenolpyruvoylglucosamine reductase	1 M_uaccg_c + 1 M_h_c + 1 M_nadph_c -> 1 M_nadp_c + 1 M_uamr_c	1.3.1.98	Internal	Murein_Biosynthesis	Cell Envelope Biosynthesis	( XFCFBP8418_012220 )	( b3972 )	Automatic_reconstruction	E. coli		1	2	100	100
R_GF6PTAr	glutamine-fructose-6-phosphate transaminase	1 M_f6p_c + 1 M_gln_L_c <-> 1 M_glu_L_c + 1 M_gam6p_c	2.6.1.16	Internal	Murein_Biosynthesis	Cell Envelope Biosynthesis	( XFCFBP8418_015350 )	( b3729 )	Automatic_reconstruction	E. coli		1	2	100	100
R_AGM3Pt2pp	GlcNAc-anhMurNAc tripeptide transport in via proton symport (periplasm)	1 M_anhgm3p_p + 1 M_h_p -> 1 M_anhgm3p_c + 1 M_h_c	No_Assignment	Transport	Murein_Biosynthesis	Murein Recycling	( XFCFBP8418_015550 )	( b0433 )	Automatic_reconstruction	E. coli		1	2	100	100
R_AGM4Pt2pp	GlcNAc-anhMurNAc tetrapeptide transport in via proton symport (periplasm)	1 M_anhgm4p_p + 1 M_h_p -> 1 M_anhgm4p_c + 1 M_h_c	No_Assignment	Transport	Murein_Biosynthesis	Murein Recycling	( XFCFBP8418_015550 )	( b0433 )	Automatic_reconstruction	E. coli		1	2	100	100
R_AGMt2pp	GlcNAc-anhMurNAc transport in via proton symport (periplasm)	1 M_anhgm_p + 1 M_h_p -> 1 M_anhgm_c + 1 M_h_c	No_Assignment	Transport	Murein_Biosynthesis	Murein Recycling	( XFCFBP8418_015550 )	( b0433 )	Automatic_reconstruction	E. coli		1	2	100	100
R_ANHMK	1,6-anhydrous-N-Acetylmuramate kinase	1 M_h2o_c + 1 M_atp_c + 1 M_anhm_c -> 1 M_adp_c + 1 M_h_c + 1 M_acmum6p_c	2.7.1.170	Internal	Murein_Biosynthesis	Murein Recycling	( XFCFBP8418_015560 )	( b1640 )	Automatic_reconstruction	E. coli		1	2	100	100
R_UDCPDPpp	undecaprenyl-diphosphatase (periplasm)	1 M_h2o_p + 1 M_udcpdp_p -> 1 M_udcpp_p + 1 M_h_p + 1 M_pi_p	3.6.1.27	Internal	Murein_Biosynthesis	Cell Envelope Biosynthesis	( XFCFBP8418_017720 )	( b1278 ) or ( b0841 ) or ( b3057 )	Automatic_reconstruction	E. coli		2	2	33	100
R_MDDEP1pp	murein D,D-endopeptidase (murein4px4p) (periplasm)	1 M_h2o_p + 1 M_murein4px4p_p -> 1 M_murein4p4p_p	No_Assignment	Internal	Murein_Biosynthesis	Murein Recycling	( XFCFBP8418_018620 )	( b2328 ) or ( b3182 ) or ( b2134 )	Automatic_reconstruction	E. coli		2	2	33	100
R_MDDEP4pp	murein D,D-endopeptidase (murein4px4px4p) (periplasm)	1 M_murein4px4px4p_p + 1 M_h2o_p -> 1 M_murein4px4p4p_p	No_Assignment	Internal	Murein_Biosynthesis	Murein Recycling	( XFCFBP8418_018620 )	( b2328 ) or ( b3182 ) or ( b2134 )	Automatic_reconstruction	E. coli		2	2	33	100
R_MDDEP2pp	murein D,D-endopeptidase (murein3px4p) (periplasm)	1 M_h2o_p + 1 M_murein3px4p_p -> 1 M_murein4p3p_p	No_Assignment	Internal	Murein_Biosynthesis	Murein Recycling	( XFCFBP8418_018620 )	( b2328 ) or ( b3182 ) or ( b2134 )	Automatic_reconstruction	E. coli		2	2	33	100
R_MDDEP3pp	murein D,D-endopeptidase (murein5px4p) (periplasm)	1 M_h2o_p + 1 M_murein5px4p_p -> 1 M_murein5p4p_p	No_Assignment	Internal	Murein_Biosynthesis	Murein Recycling	( XFCFBP8418_018620 )	( b2328 ) or ( b3182 ) or ( b2134 )	Automatic_reconstruction	E. coli		2	2	33	100
R_MLDEP1pp	murein_L_D_endopeptidase_murein3px3p__periplasm_	1 M_h2o_p + 1 M_murein3px3p_p -> 1 M_murein3p3p_p	No_Assignment	Internal	Murein_Biosynthesis	Murein Recycling	( XFCFBP8418_018620 )	( b2328 ) or ( b3182 ) or ( b2134 )	Manually_added	E. coli		2	2	33	100
R_MLDEP2pp	murein_L_D_endopeptidase_murein5px3p__periplasm_	1 M_h2o_p + 1 M_murein5px3p_p -> 1 M_murein5p3p_p	No_Assignment	Internal	Murein_Biosynthesis	Murein Recycling	( XFCFBP8418_018620 )	( b2328 ) or ( b3182 ) or ( b2134 )	Manually_added	E. coli		2	2	33	100
R_MLTGY3pp	murein lytic transglycosylase (murein3p3p) (periplasm)	1 M_murein3p3p_p -> 2 M_anhgm3p_p	No_Assignment	Internal	Murein_Biosynthesis	Murein Recycling	( XFCFBP8418_019770 ) or ( XFCFBP8418_003940 )	( b1193 ) or ( b2558 ) or ( b2701 ) or ( b2813 ) or ( b4392 ) or ( b2963 )	Automatic_reconstruction	E. coli		2	2	33	100
R_MLTGY1pp	murein lytic transglycosylase (murein4p4p) (periplasm)	1 M_murein4p4p_p -> 2 M_anhgm4p_p	No_Assignment	Internal	Murein_Biosynthesis	Murein Recycling	( XFCFBP8418_019770 ) or ( XFCFBP8418_003940 )	( b1193 ) or ( b2558 ) or ( b2701 ) or ( b2813 ) or ( b4392 ) or ( b2963 )	Automatic_reconstruction	E. coli		2	2	33	100
R_MLTGY2pp	murein lytic transglycosylase (murein4p3p) (periplasm)	1 M_murein4p3p_p -> 1 M_anhgm3p_p + 1 M_anhgm4p_p	No_Assignment	Internal	Murein_Biosynthesis	Murein Recycling	( XFCFBP8418_019770 ) or ( XFCFBP8418_003940 )	( b1193 ) or ( b2558 ) or ( b2701 ) or ( b2813 ) or ( b4392 ) or ( b2963 )	Automatic_reconstruction	E. coli		2	2	33	100
R_MLTGY4pp	murein lytic transglycosylase (murein4px4p4p) (periplasm)	1 M_murein4px4p4p_p -> 1 M_murein4px4p_p + 1 M_anhgm4p_p	No_Assignment	Internal	Murein_Biosynthesis	Murein Recycling	( XFCFBP8418_019770 ) or ( XFCFBP8418_003940 )	( b1193 ) or ( b2701 ) or ( b2558 ) or ( b2813 ) or ( b4392 ) or ( b2963 )	Automatic_reconstruction	E. coli		2	2	33	100
R_MDDCP3pp	murein D,D-carboxypeptidase (murein5p5p) (periplasm)	1 M_murein5p5p_p + 1 M_h2o_p -> 1 M_murein5p4p_p + 1 M_ala_D_p	3.4.16.4	Internal	Murein_Biosynthesis	Murein Biosynthesis	( XFCFBP8418_020420 ) or ( XFCFBP8418_018620 )	( b2010 ) or ( b3182 ) or ( b0839 ) or ( b0632 )	Automatic_reconstruction	E. coli		1	2	100	100
R_MDDCP4pp	murein D,D-carboxypeptidase (murein5p4p) (periplasm)	1 M_murein5p4p_p + 1 M_h2o_p -> 1 M_murein4p4p_p + 1 M_ala_D_p	3.4.16.4	Internal	Murein_Biosynthesis	Murein Biosynthesis	( XFCFBP8418_020420 ) or ( XFCFBP8418_018620 )	( b2010 ) or ( b3182 ) or ( b0839 ) or ( b0632 )	Automatic_reconstruction	E. coli		1	2	100	100
R_MDDCP1pp	murein D,D-carboxypeptidase (murein5px4p) (periplasm)	1 M_h2o_p + 1 M_murein5px4p_p -> 1 M_murein4px4p_p + 1 M_ala_D_p	3.4.16.4	Internal	Murein_Biosynthesis	Murein Biosynthesis	( XFCFBP8418_020420 ) or ( XFCFBP8418_018620 )	( b2010 ) or ( b3182 ) or ( b0839 ) or ( b0632 )	Automatic_reconstruction	E. coli		1	2	100	100
R_MDDCP2pp	murein D,D-carboxypeptidase (murein5px4px4p) (periplasm)	1 M_h2o_p + 1 M_murein5px4px4p_p -> 1 M_murein4px4px4p_p + 1 M_ala_D_p	3.4.16.4	Internal	Murein_Biosynthesis	Murein Biosynthesis	( XFCFBP8418_020420 ) or ( XFCFBP8418_018620 )	( b2010 ) or ( b3182 ) or ( b0839 ) or ( b0632 )	Automatic_reconstruction	E. coli		1	2	100	100
R_MDDCP5pp	murein D,D-carboxypeptidase (murein5p3p) (periplasm)	1 M_h2o_p + 1 M_murein5p3p_p -> 1 M_murein4p3p_p + 1 M_ala_D_p	3.4.16.4	Internal	Murein_Biosynthesis	Murein Biosynthesis	( XFCFBP8418_020420 ) or ( XFCFBP8418_018620 )	( b2010 ) or ( b3182 ) or ( b0839 ) or ( b0632 )	Automatic_reconstruction	E. coli		1	2	100	100
R_MPTG2	murein polymerizing transglycosylase 2 (three linked units)	1 M_murein5p5p_p + 1 M_uaagmda_c -> 1 M_udcpdp_c + 1 M_murein5p5p5p_p + 1 M_h_c	No_Assignment	Internal	Murein_Biosynthesis	Murein Biosynthesis	( XFCFBP8418_020460 and XFCFBP8418_004700 ) or ( XFCFBP8418_004700 and XFCFBP8418_010420 ) or ( XFCFBP8418_008630 and XFCFBP8418_004700 )	( b1069 and b0149 ) or ( b1069 and b3396 ) or ( b1069 and b2519 )	Automatic_reconstruction	E. coli		1	2	100	100
R_MPTG	murein polymerizing transglycosylase	2 M_uaagmda_c -> 1 M_murein5p5p_p + 2 M_h_c + 2 M_udcpdp_c	No_Assignment	Transport	Murein_Biosynthesis	Murein Biosynthesis	( XFCFBP8418_020460 and XFCFBP8418_004700 ) or ( XFCFBP8418_004700 and XFCFBP8418_010420 ) or ( XFCFBP8418_008630 and XFCFBP8418_004700 )	( b1069 and b0149 ) or ( b1069 and b3396 ) or ( b1069 and b2519 )	Automatic_reconstruction	E. coli		1	2	100	100
R_AGM3PH	N-Acetyl-D-glucosamine(anhydrous)N-Acetylmuramyl-tripeptide beta -1,4-N-acetylglucosaminidase	1 M_h2o_c + 1 M_anhgm3p_c -> 1 M_anhm3p_c + 1 M_acgam_c	No_Assignment	Internal	Murein_Biosynthesis	Murein Recycling	( XFCFBP8418_021350 )	( b1107 )	Automatic_reconstruction	E. coli		1	2	100	100
R_AGM4PH	N-Acetyl-D-glucosamine(anhydrous)N-Acetylmuramyl-tetrapeptide beta -1,4-N-acetylglucosaminidase	1 M_h2o_c + 1 M_anhgm4p_c -> 1 M_anhm4p_c + 1 M_acgam_c	No_Assignment	Internal	Murein_Biosynthesis	Murein Recycling	( XFCFBP8418_021350 )	( b1107 )	Automatic_reconstruction	E. coli		1	2	100	100
R_AGMH	N-Acetyl-D-glucosamine(anhydrous)N-Acetylmuramyl beta -1,4-N-acetylglucosaminidase	1 M_anhgm_c + 1 M_h2o_c -> 1 M_acgam_c + 1 M_anhm_c	No_Assignment	Internal	Murein_Biosynthesis	Murein Recycling	( XFCFBP8418_021350 )	( b1107 )	Automatic_reconstruction	E. coli		1	2	100	100
R_G1PACT	glucosamine-1-phosphate N-acetyltransferase	1 M_accoa_c + 1 M_gam1p_c -> 1 M_acgam1p_c + 1 M_coa_c + 1 M_h_c	2.3.1.157	Internal	Murein_Biosynthesis	Cell Envelope Biosynthesis	( XFCFBP8418_023670 )	( b3730 )	Automatic_reconstruction	E. coli		1	2	100	100
R_UAGDP	UDP-N-acetylglucosamine diphosphorylase	1 M_acgam1p_c + 1 M_utp_c + 1 M_h_c -> 1 M_uacgam_c + 1 M_ppi_c	2.7.7.23	Internal	Murein_Biosynthesis	Cell Envelope Biosynthesis	( XFCFBP8418_023670 )	( b3730 )	Automatic_reconstruction	E. coli		1	2	100	100
R_UAMAGS	UDP-N-acetylmuramoyl-L-alanyl-D-glutamate synthetase	1 M_uama_c + 1 M_atp_c + 1 M_glu_D_c -> 1 M_adp_c + 1 M_pi_c + 1 M_uamag_c + 1 M_h_c	6.3.2.9	Internal	Murein_Biosynthesis	Cell Envelope Biosynthesis	( XFCFBP8418_023840 )	( b0088 )	Automatic_reconstruction	E. coli		1	2	100	100
R_UM3PL	UDP-N-acetylmuramate:L-alanyl-gamma-D-glutamyl-meso-diaminopimelate ligase	1 M_LalaDgluMdap_c + 1 M_atp_c + 1 M_uamr_c -> 1 M_adp_c + 1 M_ugmd_c + 1 M_pi_c + 1 M_h_c	6.3.2.45	Internal	Murein_Biosynthesis	Murein Recycling	( XFCFBP8418_026060 )	( b4233 )	Automatic_reconstruction	E. coli		1	2	100	100
R_UM4PL	UDP-N-acetylmuramate:L-alanyl-gamma-D-glutamyl-meso-diaminopimelate-D-alanine ligase	1 M_LalaDgluMdapDala_c + 1 M_atp_c + 1 M_uamr_c -> 1 M_adp_c + 1 M_pi_c + 1 M_h_c + 1 M_um4p_c	6.3.2.45	Internal	Murein_Biosynthesis	Murein Recycling	( XFCFBP8418_026060 )	( b4233 )	Automatic_reconstruction	E. coli		1	2	100	100
R_QULNS	quinolinate synthase	1 M_dhap_c + 1 M_iasp_c -> 1 M_quln_c + 2 M_h2o_c + 1 M_pi_c	2.5.1.72	Internal	NAD_NADP_biosynthesis	Cofactor and Prosthetic Group Biosynthesis	( XFCFBP8418_000540 )	( b0750 )	Automatic_reconstruction	E. coli		1	2	100	100
R_ASPO3	L-aspartate oxidase	1 M_asp_L_c + 1 M_q8_c -> 1 M_q8h2_c + 1 M_iasp_c + 1 M_h_c	No_Assignment	Internal	NAD_NADP_biosynthesis	Cofactor and Prosthetic Group Biosynthesis	( XFCFBP8418_000550 )	( b2574 )	Automatic_reconstruction	E. coli		1	2	100	100
R_ASPO5	L-aspartate oxidase	1 M_asp_L_c + 1 M_fum_c -> 1 M_succ_c + 1 M_iasp_c + 1 M_h_c	No_Assignment	Internal	NAD_NADP_biosynthesis	Cofactor and Prosthetic Group Biosynthesis	( XFCFBP8418_000550 )	( b2574 )	Automatic_reconstruction	E. coli		1	2	100	100
R_ASPO6	L-aspartate oxidase	1 M_asp_L_c + 1 M_o2_c -> 1 M_h2o2_c + 1 M_iasp_c + 1 M_h_c	No_Assignment	Internal	NAD_NADP_biosynthesis	Cofactor and Prosthetic Group Biosynthesis	( XFCFBP8418_000550 )	( b2574 )	Automatic_reconstruction	E. coli		1	2	100	100
R_NNDPR	nicotinate-nucleotide diphosphorylase (carboxylating)	2 M_h_c + 1 M_quln_c + 1 M_prpp_c -> 1 M_ppi_c + 1 M_co2_c + 1 M_nicrnt_c	2.4.2.19	Internal	NAD_NADP_biosynthesis	Cofactor and Prosthetic Group Biosynthesis	( XFCFBP8418_000560 )	( b0109 )	Automatic_reconstruction	E. coli		1	2	100	100
R_NADDP	NAD diphosphatase	1 M_nad_c + 1 M_h2o_c -> 2 M_h_c + 1 M_amp_c + 1 M_nmn_c	3.6.1.22	Internal	NAD_NADP_biosynthesis	Cofactor and Prosthetic Group Biosynthesis	( XFCFBP8418_012090 )	( b3996 ) or ( b2411 )	Automatic_reconstruction	E. coli		2	2	50	100
R_NMNDA	nicotinamide-nucleotide amidase	1 M_h2o_c + 1 M_nmn_c -> 1 M_nh4_c + 1 M_nicrnt_c	3.5.1.42	Internal	NAD_NADP_biosynthesis	Cofactor and Prosthetic Group Biosynthesis	( XFCFBP8418_014880 )	( b2700 )	Automatic_reconstruction	E. coli		5	2	NO_GPR	NO_GPR
R_NMNATr	nicotinamide-nucleotide adenylyltransferase	1 M_atp_c + 1 M_h_c + 1 M_nmn_c -> 1 M_nad_c + 1 M_ppi_c	2.7.7.1	Internal	NAD_NADP_biosynthesis	Cofactor and Prosthetic Group Biosynthesis	( XFCFBP8418_019740 )	( b4390 ) or ( b0639 )	Automatic_reconstruction	E. coli		2	2	50	100
R_NNATr	nicotinate-nucleotide adenylyltransferase	1 M_atp_c + 1 M_nicrnt_c + 1 M_h_c <-> 1 M_ppi_c + 1 M_dnad_c	2.7.7.18	Internal	NAD_NADP_biosynthesis	Nucleotide Salvage Pathway	( XFCFBP8418_019740 )	( b0639 )	Automatic_reconstruction	E. coli		1	2	100	100
R_NNAMr	nicotinamidase	1 M_h2o_c + 1 M_ncam_c -> 1 M_nh4_c + 1 M_nac_c	3.5.1.19	Internal	NAD_NADP_biosynthesis	Cofactor and Prosthetic Group Biosynthesis	( XFCFBP8418_020780 )	( b1768 )	Automatic_reconstruction	E. coli		1	2	100	100
R_NAMNPP	nicotinic acid mononucleotide pyrophosphorylase	1 M_h2o_c + 1 M_nac_c + 1 M_prpp_c + 1 M_atp_c -> 1 M_adp_c + 1 M_ppi_c + 1 M_nicrnt_c + 1 M_pi_c	6.3.4.21	Internal	NAD_NADP_biosynthesis	Cofactor and Prosthetic Group Biosynthesis	( XFCFBP8418_024030 )	( b0931 )	Automatic_reconstruction	E. coli		1	2	100	100
R_NODOx	nitric oxide dioxygenase	2 M_no_c + 2 M_o2_c + 1 M_nadh_c -> 1 M_nad_c + 2 M_no3_c + 1 M_h_c	1.14.12.17	Internal	Nitrogen_Metabolism	Nitrogen Metabolism	( XFCFBP8418_014590 )	( b2552 )	Automatic_reconstruction	E. coli		1	2	100	100
R_NODOy	nitric oxide dioxygenase	2 M_no_c + 2 M_o2_c + 1 M_nadph_c -> 1 M_nadp_c + 2 M_no3_c + 1 M_h_c	1.14.12.17	Internal	Nitrogen_Metabolism	Nitrogen Metabolism	( XFCFBP8418_014590 )	( b2552 )	Automatic_reconstruction	E. coli		1	2	100	100
R_ALLTNr	allantoinase	1 M_h2o_c + 1 M_alltn_c -> 1 M_alltt_c + 1 M_h_c	3.5.2.5	Internal	Nitrogen_Metabolism	Nitrogen Metabolism	( XFCFBP8418_025380 )	( b0512 )	Automatic_reconstruction	E. coli		1	2	100	100	Unconnected reaction
R_TRDR	thioredoxin reductase (NADPH)	1 M_trdox_c + 1 M_h_c + 1 M_nadph_c -> 1 M_trdrd_c + 1 M_nadp_c	1.8.1.9	Internal	Oxidative_phosphorylation	Oxidative Phosphorylation	( XFCFBP8418_003190 and XFCFBP8418_013260 )	( b0888 and b2582 ) or ( b0888 and b3781 )	Automatic_reconstruction	E. coli		2	2	67	100
R_CYTBO3_4pp	cytochrome oxidase bo3 (ubiquinol-8: 4 protons) (periplasm)	4 M_h_c + 1 M_q8h2_c + 0.5 M_o2_c -> 4 M_h_p + 1 M_h2o_c + 1 M_q8_c	1.10.3.10	Transport	Oxidative_phosphorylation	Oxidative Phosphorylation	( XFCFBP8418_003690 and XFCFBP8418_003720 and XFCFBP8418_003710 and XFCFBP8418_003700 )	( b0430 and b0429 and b0432 and b0431 )	Automatic_reconstruction	E. coli		1	2	100	100
R_PPK2r	polyphosphate kinase	1 M_ppi_c + 1 M_atp_c <-> 1 M_adp_c + 1 M_pppi_c	2.7.4.1	Internal	Oxidative_phosphorylation	Oxidative Phosphorylation	( XFCFBP8418_012370 )	( b2501 )	Automatic_reconstruction	E. coli		1	2	100	100
R_PPKr	polyphosphate kinase	1 M_atp_c + 1 M_pi_c <-> 1 M_adp_c + 1 M_ppi_c	2.7.4.1	Internal	Oxidative_phosphorylation	Oxidative Phosphorylation	( XFCFBP8418_012370 )	( b2501 )	Automatic_reconstruction	E. coli		1	2	100	100
R_ATPS4rpp	ATP synthase (four protons for one ATP) (periplasm)	1 M_adp_c + 4 M_h_p + 1 M_pi_c <-> 1 M_h2o_c + 1 M_atp_c + 3 M_h_c	3.6.3.14	Transport	Oxidative_phosphorylation	Oxidative Phosphorylation	( XFCFBP8418_023600 and XFCFBP8418_023620 and XFCFBP8418_023590 and XFCFBP8418_023610 and XFCFBP8418_023580 and XFCFBP8418_023640 and XFCFBP8418_023630 and XFCFBP8418_023650 )	( b3736 and b3735 and b3738 and b3737 and b3732 and b3731 and b3734 and b3733 ) or ( b3739 and b3736 and b3735 and b3738 and b3737 and b3732 and b3731 and b3734 and b3733 )	Automatic_reconstruction	E. coli		5	2	78	88
R_NADH16pp	NADH dehydrogenase (ubiquinone-8 & 3 protons) (periplasm)	4 M_h_c + 1 M_q8_c + 1 M_nadh_c -> 1 M_nad_c + 3 M_h_p + 1 M_q8h2_c	1.6.5.3	Transport	Oxidative_phosphorylation	Oxidative Phosphorylation	( XFCFBP8418_025670 and XFCFBP8418_025700 and XFCFBP8418_025620 and XFCFBP8418_025600 and XFCFBP8418_025690 and XFCFBP8418_025650 and XFCFBP8418_025660 and XFCFBP8418_025680 and XFCFBP8418_025720 and XFCFBP8418_025610 and XFCFBP8418_025730 and XFCFBP8418_025630 and XFCFBP8418_025640 )	( b2282 and b2283 and b2284 and b2285 and b2280 and b2281 and b2279 and b2286 and b2276 and b2287 and b2277 and b2288 and b2278 )	Automatic_reconstruction	E. coli		5	2	85	85
R_DPCOAK	dephospho-CoA kinase	1 M_dpcoa_c + 1 M_atp_c -> 1 M_adp_c + 1 M_coa_c + 1 M_h_c	2.7.1.24	Internal	Pantothenate_and_CoA_biosynthesis	Cofactor and Prosthetic Group Biosynthesis	( XFCFBP8418_011870 )	( b0103 )	Automatic_reconstruction	E. coli		1	2	100	100
R_PPCDC	phosphopantothenoylcysteine decarboxylase	1 M_4ppcys_c + 1 M_h_c -> 1 M_co2_c + 1 M_pan4p_c	4.1.1.36	Internal	Pantothenate_and_CoA_biosynthesis	Cofactor and Prosthetic Group Biosynthesis	( XFCFBP8418_015430 )	( b3639 )	Automatic_reconstruction	E. coli		1	2	100	100
R_PPNCL2	phosphopantothenate-cysteine ligase	1 M_4ppan_c + 1 M_cys_L_c + 1 M_ctp_c -> 1 M_ppi_c + 1 M_cmp_c + 1 M_4ppcys_c + 1 M_h_c	6.3.2.5	Internal	Pantothenate_and_CoA_biosynthesis	Cofactor and Prosthetic Group Biosynthesis	( XFCFBP8418_015430 )	( b3639 )	Automatic_reconstruction	E. coli		1	2	100	100
R_DPR	2-dehydropantoate 2-reductase	1 M_2dhp_c + 1 M_h_c + 1 M_nadph_c -> 1 M_nadp_c + 1 M_pant_R_c	1.1.1.169	Internal	Pantothenate_and_CoA_biosynthesis	Cofactor and Prosthetic Group Biosynthesis	( XFCFBP8418_017890 )	( b0425 ) or ( b3774 )	Automatic_reconstruction	E. coli		2	2	50	100
R_PTPAT	pantetheine-phosphate adenylyltransferase	1 M_atp_c + 1 M_pan4p_c + 1 M_h_c -> 1 M_dpcoa_c + 1 M_ppi_c	2.7.7.3	Internal	Pantothenate_and_CoA_biosynthesis	Cofactor and Prosthetic Group Biosynthesis	( XFCFBP8418_025440 )	( b3634 )	Automatic_reconstruction	E. coli		1	2	100	100
R_ASP1DC	aspartate 1-decarboxylase	1 M_asp_L_c + 1 M_h_c -> 1 M_co2_c + 1 M_ala_B_c	4.1.1.11	Internal	Pantothenate_and_CoA_biosynthesis	Cofactor and Prosthetic Group Biosynthesis	( XFCFBP8418_026540 )	( b0131 )	Automatic_reconstruction	E. coli		1	2	100	100
R_PANTS	pantothenate synthase	1 M_atp_c + 1 M_ala_B_c + 1 M_pant_R_c -> 1 M_amp_c + 1 M_ppi_c + 1 M_h_c + 1 M_pnto_R_c	6.3.2.1	Internal	Pantothenate_and_CoA_biosynthesis	Cofactor and Prosthetic Group Biosynthesis	( XFCFBP8418_026550 )	( b0133 )	Automatic_reconstruction	E. coli		1	2	100	100
R_MOHMT	3-methyl-2-oxobutanoate hydroxymethyltransferase	1 M_3mob_c + 1 M_h2o_c + 1 M_mlthf_c -> 1 M_2dhp_c + 1 M_thf_c	2.1.2.11	Internal	Pantothenate_and_CoA_biosynthesis	Cofactor and Prosthetic Group Biosynthesis	( XFCFBP8418_026560 )	( b0134 )	Automatic_reconstruction	E. coli		1	2	100	100
R_TKT1	transketolase	1 M_xu5p_D_c + 1 M_r5p_c <-> 1 M_s7p_c + 1 M_g3p_c	2.2.1.1	Internal	Pentose_phosphate_pathway	Pentose Phosphate Pathway	( XFCFBP8418_000640 )	( b2935 ) or ( b2465 )	Automatic_reconstruction	E. coli		1	2	100	100
R_TKT2	transketolase	1 M_xu5p_D_c + 1 M_e4p_c <-> 1 M_f6p_c + 1 M_g3p_c	2.2.1.1	Internal	Pentose_phosphate_pathway	Pentose Phosphate Pathway	( XFCFBP8418_000640 )	( b2935 ) or ( b2465 )	Automatic_reconstruction	E. coli		1	2	100	100
R_RPI	ribose-5-phosphate isomerase	1 M_r5p_c <-> 1 M_ru5p_D_c	5.3.1.6	Internal	Pentose_phosphate_pathway	Pentose Phosphate Pathway	( XFCFBP8418_001410 )	( b2914 ) or ( b4090 )	Automatic_reconstruction	E. coli		2	2	50	100
R_SBPA	sedoheptulose bisphosphate aldolase	1 M_s17bp_c -> M_dhap_c + M_e4p_c	No_Assignment	Internal	Pentose_phosphate_pathway	Pentose Phosphate Pathway	( XFCFBP8418_011030 )	No_Assignment	Manually_added	E. coli		2	2	100	100
R_PFK_3	phosphofructokinase (s7p)	1 M_s7p_c + 1 M_atp_c -> 1 M_adp_c + 1 M_s17bp_c + 1 M_h_c	2.7.1.11	Internal	Pentose_phosphate_pathway	Pentose Phosphate Pathway	( XFCFBP8418_026080 )	( b3916 )	Automatic_reconstruction	E. coli		1	2	100	100
R_RPE	ribulose 5-phosphate 3-epimerase	1 M_ru5p_D_c <-> 1 M_xu5p_D_c	5.1.3.1	Internal	Pentose_phosphate_pathway	Pentose Phosphate Pathway	( XFCFBP8418_026760 )	( b3386 ) or ( b4301 )	Automatic_reconstruction	E. coli		2	2	50	100
R_ANS	anthranilate synthase	1 M_gln_L_c + 1 M_chor_c -> 1 M_pyr_c + 1 M_glu_L_c + 1 M_anth_c + 1 M_h_c	4.1.3.27	Internal	Phe_Trp_Tyr_metabolism	Tyrosine, Tryptophan, and Phenylalanine Metabolism	( XFCFBP8418_000460 and XFCFBP8418_026730 )	( b1263 and b1264 )	Automatic_reconstruction	E. coli		2	2	50	50
R_TRPS2	tryptophan synthase (indole)	1 M_indole_c + 1 M_ser_L_c -> 1 M_h2o_c + 1 M_trp_L_c	4.2.1.20	Internal	Phe_Trp_Tyr_metabolism	Tyrosine, Tryptophan, and Phenylalanine Metabolism	( XFCFBP8418_003830 and XFCFBP8418_003820 )	( b1260 and b1261 )	Automatic_reconstruction	E. coli		1	2	100	100
R_TRPS3r	tryptophan synthase (indoleglycerol phosphate)	1 M_3ig3p_c -> 1 M_indole_c + 1 M_g3p_c	4.2.1.20	Internal	Phe_Trp_Tyr_metabolism	Tyrosine, Tryptophan, and Phenylalanine Metabolism	( XFCFBP8418_003830 and XFCFBP8418_003820 )	( b1260 and b1261 )	Automatic_reconstruction	E. coli		1	2	100	100
R_CHORS	chorismate synthase	1 M_3psme_c -> 1 M_chor_c + 1 M_pi_c	4.2.3.5	Internal	Phe_Trp_Tyr_metabolism	Tyrosine, Tryptophan, and Phenylalanine Metabolism	( XFCFBP8418_003900 )	( b2329 )	Automatic_reconstruction	E. coli		1	2	100	100
R_SHKK	shikimate kinase	1 M_atp_c + 1 M_skm_c -> 1 M_adp_c + 1 M_skm5p_c + 1 M_h_c	2.7.1.71	Internal	Phe_Trp_Tyr_metabolism	Tyrosine, Tryptophan, and Phenylalanine Metabolism	( XFCFBP8418_004160 )	( b3390 ) or ( b0388 )	Automatic_reconstruction	E. coli		2	2	50	100
R_DHQS	3-dehydroquinate synthase	1 M_2dda7p_c -> 1 M_pi_c + 1 M_3dhq_c	4.2.3.4	Internal	Phe_Trp_Tyr_metabolism	Tyrosine, Tryptophan, and Phenylalanine Metabolism	( XFCFBP8418_004170 )	( b3389 )	Automatic_reconstruction	E. coli		1	2	100	100
R_SHK3Dr	shikimate dehydrogenase	1 M_3dhsk_c + 1 M_h_c + 1 M_nadph_c <-> 1 M_nadp_c + 1 M_skm_c	1.1.1.25	Internal	Phe_Trp_Tyr_metabolism	Tyrosine, Tryptophan, and Phenylalanine Metabolism	( XFCFBP8418_006320 )	( b3281 ) or ( b1692 )	Automatic_reconstruction	E. coli		1	2	100	100
R_QUINDH	Quinate dehydrogenase	1 M_nad_c + 1 M_quin_c -> 2 M_h_c + 1 M_nadh_c + 1 M_3dhq_c	1.1.1.282	Internal	Phe_Trp_Tyr_metabolism	Tyrosine, Tryptophan, and Phenylalanine Metabolism	( XFCFBP8418_006320 )	( b1692 )	Automatic_reconstruction	E. coli		1	2	100	100
R_DDPA	3-deoxy-D-arabino-heptulosonate 7-phosphate synthetase	1 M_h2o_c + 1 M_e4p_c + 1 M_pep_c -> 1 M_pi_c + 1 M_2dda7p_c	2.5.1.54	Internal	Phe_Trp_Tyr_metabolism	Tyrosine, Tryptophan, and Phenylalanine Metabolism	( XFCFBP8418_014390 )	( b1704 ) or ( b0754 ) or ( b2601 )	Automatic_reconstruction	E. coli		2	2	67	100
R_PHETA1	phenylalanine transaminase	1 M_akg_c + 1 M_phe_L_c <-> 1 M_glu_L_c + 1 M_phpyr_c	2.6.1.58	Internal	Phe_Trp_Tyr_metabolism	Tyrosine, Tryptophan, and Phenylalanine Metabolism	( XFCFBP8418_014480 )	( b4054 ) or ( b3770 ) or ( b0928 )	Automatic_reconstruction	E. coli		2	2	33	100
R_PSCVT	3-phosphoshikimate 1-carboxyvinyltransferase	1 M_skm5p_c + 1 M_pep_c <-> 1 M_pi_c + 1 M_3psme_c	2.5.1.19	Internal	Phe_Trp_Tyr_metabolism	Tyrosine, Tryptophan, and Phenylalanine Metabolism	( XFCFBP8418_021080 )	( b0908 )	Automatic_reconstruction	E. coli		1	2	100	100
R_PPNDH	prephenate dehydratase	1 M_pphn_c + 1 M_h_c -> 1 M_h2o_c + 1 M_co2_c + 1 M_phpyr_c	4.2.1.51	Internal	Phe_Trp_Tyr_metabolism	Tyrosine, Tryptophan, and Phenylalanine Metabolism	( XFCFBP8418_021090 )	( b2599 )	Automatic_reconstruction	E. coli		1	2	100	100
R_CHORM	chorismate mutase	1 M_chor_c -> 1 M_pphn_c	5.4.99.5	Internal	Phe_Trp_Tyr_metabolism	Tyrosine, Tryptophan, and Phenylalanine Metabolism	( XFCFBP8418_021090 )	( b2599 ) or ( b2600 )	Automatic_reconstruction	E. coli		2	2	50	100
R_PPND	prephenate dehydrogenase	1 M_nad_c + 1 M_pphn_c -> 1 M_34hpp_c + 1 M_co2_c + 1 M_nadh_c	1.3.1.12	Internal	Phe_Trp_Tyr_metabolism	Tyrosine, Tryptophan, and Phenylalanine Metabolism	( XFCFBP8418_021200 )	( b2600 )	Manually_added	E. coli		1	2	100	100
R_IGPS	indole-3-glycerol-phosphate synthase	1 M_2cpr5p_c + 1 M_h_c -> 1 M_h2o_c + 1 M_co2_c + 1 M_3ig3p_c	4.1.1.48	Internal	Phe_Trp_Tyr_metabolism	Tyrosine, Tryptophan, and Phenylalanine Metabolism	( XFCFBP8418_026720 )	( b1262 )	Automatic_reconstruction	E. coli		1	2	100	100
R_PRAI	phosphoribosylanthranilate isomerase (irreversible)	1 M_pran_c -> 1 M_2cpr5p_c	5.3.1.24	Internal	Phe_Trp_Tyr_metabolism	Tyrosine__tryptophan__and_phenylalanine_metabolism	( XFCFBP8418_026720 )	( b1262 )	Automatic_reconstruction	E. coli		1	2	100	100
R_ANPRT	anthranilate phosphoribosyltransferase	1 M_anth_c + 1 M_prpp_c -> 1 M_ppi_c + 1 M_pran_c	2.4.2.18	Internal	Phe_Trp_Tyr_metabolism	Tyrosine, Tryptophan, and Phenylalanine Metabolism	( XFCFBP8418_026730 )	( b1263 )	Automatic_reconstruction	E. coli		1	2	100	100
R_HEMEOS	Heme O synthase	1 M_pheme_c + 1 M_h2o_c + 1 M_frdp_c -> 1 M_ppi_c + 1 M_hemeO_c	2.5.1.141	Internal	Porphyrin_metabolism	Cofactor and Prosthetic Group Biosynthesis	( XFCFBP8418_003980 )	( b0428 )	Automatic_reconstruction	E. coli		1	2	100	100
R_UPPDC1	uroporphyrinogen decarboxylase (uroporphyrinogen III)	4 M_h_c + 1 M_uppg3_c -> 4 M_co2_c + 1 M_cpppg3_c	4.1.1.37	Internal	Porphyrin_metabolism	Cofactor and Prosthetic Group Biosynthesis	( XFCFBP8418_004180 )	( b3997 )	Automatic_reconstruction	E. coli		1	2	100	100
R_FCLT	Ferrochelatase	1 M_fe2_c + 1 M_ppp9_c <-> 2 M_h_c + 1 M_pheme_c	4.99.1.1	Internal	Porphyrin_metabolism	Cofactor and Prosthetic Group Biosynthesis	( XFCFBP8418_006790 )	( b0475 )	Automatic_reconstruction	E. coli		1	2	100	100
R_SHCHD2	sirohydrochlorin dehydrogenase (NAD)	1 M_nad_c + 1 M_dscl_c -> 1 M_scl_c + 1 M_h_c + 1 M_nadh_c	1.3.1.76	Internal	Porphyrin_metabolism	Cofactor and Prosthetic Group Biosynthesis	( XFCFBP8418_010970 )	( b3368 )	Automatic_reconstruction	E. coli		1	2	100	100
R_UPP3MT	uroporphyrinogen methyltransferase	2 M_amet_c + 1 M_uppg3_c -> 1 M_dscl_c + 2 M_ahcys_c + 1 M_h_c	2.1.1.107	Internal	Porphyrin_metabolism	Cofactor and Prosthetic Group Biosynthesis	( XFCFBP8418_010970 )	( b3803 ) or ( b3368 )	Automatic_reconstruction	E. coli		2	2	50	100
R_SHCHF	sirohydrochlorin ferrochelatase	1 M_scl_c + 1 M_fe2_c -> 1 M_sheme_c + 3 M_h_c	4.99.1.4	Internal	Porphyrin_metabolism	Cofactor and Prosthetic Group Biosynthesis	( XFCFBP8418_010970 )	( b3368 )	Automatic_reconstruction	E. coli		1	2	100	100
R_CPPPGO	coproporphyrinogen oxidase (O2 required)	2 M_h_c + 1 M_cpppg3_c + 1 M_o2_c -> 2 M_h2o_c + 1 M_pppg9_c + 2 M_co2_c	1.3.3.3	Internal	Porphyrin_metabolism	Cofactor and Prosthetic Group Biosynthesis	( XFCFBP8418_014340 )	( b2436 )	Automatic_reconstruction	E. coli		1	2	100	100
R_UPP3S	uroporphyrinogen-III synthase	1 M_hmbil_c -> 1 M_h2o_c + 1 M_uppg3_c	4.2.1.75	Internal	Porphyrin_metabolism	Cofactor and Prosthetic Group Biosynthesis	( XFCFBP8418_018150 )	( b3804 )	Automatic_reconstruction	E. coli		1	2	100	100
R_HMBS	hydroxymethylbilane synthase	1 M_h2o_c + 4 M_ppbng_c -> 4 M_nh4_c + 1 M_hmbil_c	2.5.1.61	Internal	Porphyrin_metabolism	Cofactor and Prosthetic Group Biosynthesis	( XFCFBP8418_018480 )	( b3805 )	Automatic_reconstruction	E. coli		1	2	100	100
R_PPBNGS	porphobilinogen synthase	2 M_5aop_c -> 1 M_ppbng_c + 2 M_h2o_c + 1 M_h_c	4.2.1.24	Internal	Porphyrin_metabolism	Cofactor and Prosthetic Group Biosynthesis	( XFCFBP8418_019180 )	( b0369 )	Automatic_reconstruction	E. coli		1	2	100	100
R_G1SAT	glutamate-1-semialdehyde aminotransferase	1 M_glu1sa_c -> 1 M_5aop_c	5.4.3.8	Internal	Porphyrin_metabolism	Cofactor and Prosthetic Group Biosynthesis	( XFCFBP8418_019220 )	( b0154 )	Automatic_reconstruction	E. coli		1	2	100	100
R_GTPDPK	GTP diphosphokinase	1 M_atp_c + 1 M_gtp_c -> 1 M_gdptp_c + 1 M_amp_c + 1 M_h_c	2.7.6.5	Internal	ppGpp_biosynthesis	Cofactor and Prosthetic Group Biosynthesis	( XFCFBP8418_004340 )	( b2784 )	Automatic_reconstruction	E. coli		1	2	100	100
R_GDPDPK	GDP diphosphokinase	1 M_gdp_c + 1 M_atp_c -> 1 M_amp_c + 1 M_ppgpp_c + 1 M_h_c	2.7.6.5	Internal	ppGpp_biosynthesis	Cofactor and Prosthetic Group Biosynthesis	( XFCFBP8418_004340 ) or ( XFCFBP8418_008750 )	( b3650 ) or ( b2784 )	Automatic_reconstruction	E. coli		1	2	100	100
R_GDPTPDP	guanosine 3'-diphosphate 5'-triphosphate 3'-diphosphatase	1 M_gdptp_c + 1 M_h2o_c -> 1 M_ppi_c + 1 M_gtp_c	3.1.7.2	Internal	ppGpp_biosynthesis	Cofactor and Prosthetic Group Biosynthesis	( XFCFBP8418_008750 )	( b3650 )	Automatic_reconstruction	E. coli		1	2	100	100
R_PPGPPDP	guanosine-3',5'-bis(diphosphate) 3'-diphosphatase	1 M_h2o_c + 1 M_ppgpp_c -> 1 M_gdp_c + 1 M_ppi_c	3.1.7.2	Internal	ppGpp_biosynthesis	Cofactor and Prosthetic Group Biosynthesis	( XFCFBP8418_008750 )	( b3650 )	Automatic_reconstruction	E. coli		1	2	100	100
R_GTPCII2	GTP cyclohydrolase II (25drapp)	1 M_gtp_c + 3 M_h2o_c -> 1 M_for_c + 2 M_h_c + 1 M_25drapp_c + 1 M_ppi_c	3.5.4.25	Internal	Riboflavin_metabolism	Cofactor and Prosthetic Group Biosynthesis	( XFCFBP8418_001170 )	( b1277 )	Automatic_reconstruction	E. coli		1	2	100	100
R_FADRx2	FAD reductase	1 M_fad_c + 1 M_h_c + 1 M_nadph_c -> 1 M_nadp_c + 1 M_fadh2_c	1.5.1.30	Internal	Riboflavin_metabolism	Cofactor and Prosthetic Group Biosynthesis	( XFCFBP8418_002710 and XFCFBP8418_002700 )	( b2763 and b2764 )	Automatic_reconstruction	E. coli		1	2	100	100
R_FLVR	flavin reductase	1 M_ribflv_c + 1 M_h_c + 1 M_nadph_c -> 1 M_nadp_c + 1 M_rbflvrd_c	1.5.1.30	Internal	Riboflavin_metabolism	Cofactor and Prosthetic Group Biosynthesis	( XFCFBP8418_002710 and XFCFBP8418_002700 )	( b2763 and b2764 ) or ( b3844 )	Automatic_reconstruction	E. coli		2	2	67	100
R_FMNRx2	FMN reductase	1 M_fmn_c + 1 M_h_c + 1 M_nadph_c -> 1 M_nadp_c + 1 M_fmnh2_c	1.5.1.38	Internal	Riboflavin_metabolism	Cofactor and Prosthetic Group Biosynthesis	( XFCFBP8418_002710 and XFCFBP8418_002700 )	( b0937 ) or ( b2763 and b2764 ) or ( b3844 )	Automatic_reconstruction	E. coli		2	2	50	100
R_RBFK	riboflavin kinase	1 M_ribflv_c + 1 M_atp_c -> 1 M_adp_c + 1 M_fmn_c + 1 M_h_c	2.7.1.26	Internal	Riboflavin_metabolism	Cofactor and Prosthetic Group Biosynthesis	( XFCFBP8418_004690 )	( b0025 )	Automatic_reconstruction	E. coli		1	2	100	100
R_FMNAT	FMN adenylyltransferase	1 M_fmn_c + 1 M_atp_c + 1 M_h_c -> 1 M_ppi_c + 1 M_fad_c	2.7.7.2	Internal	Riboflavin_metabolism	Cofactor and Prosthetic Group Biosynthesis	( XFCFBP8418_004690 )	( b0025 )	Automatic_reconstruction	E. coli		1	2	100	100
R_PMDPHT	pyrimidine phosphatase	1 M_h2o_c + 1 M_5aprbu_c -> 1 M_4r5au_c + 1 M_pi_c	No_Assignment	Internal	Riboflavin_metabolism	Cofactor and Prosthetic Group Biosynthesis	( XFCFBP8418_0051700 )	( PA5281 )	Automatic_reconstruction	E. coli		6	1	NO_GPR	NO_GPR
R_RBFSb	riboflavin synthase	2 M_dmlz_c -> 1 M_4r5au_c + 1 M_ribflv_c	2.5.1.9	Internal	Riboflavin_metabolism	Cofactor and Prosthetic Group Biosynthesis	( XFCFBP8418_009760 )	( b0415 )	Automatic_reconstruction	E. coli		1	2	100	100
R_DB4PS	3,4-Dihydroxy-2-butanone-4-phosphate synthase	1 M_ru5p_D_c -> 1 M_for_c + 1 M_db4p_c + 1 M_h_c	4.1.99.12	Internal	Riboflavin_metabolism	Cofactor and Prosthetic Group Biosynthesis	( XFCFBP8418_009770 )	( b3041 )	Automatic_reconstruction	E. coli		1	2	100	100
R_RBFSa	riboflavin synthase	1 M_4r5au_c + 1 M_db4p_c -> 1 M_dmlz_c + 2 M_h2o_c + 1 M_pi_c	2.5.1.9	Internal	Riboflavin_metabolism	Cofactor and Prosthetic Group Biosynthesis	( XFCFBP8418_009780 )	( b1662 )	Automatic_reconstruction	E. coli		1	2	100	100
R_APRAUR	5-amino-6-(5-phosphoribosylamino)uracil reductase	1 M_5apru_c + 1 M_h_c + 1 M_nadph_c -> 1 M_nadp_c + 1 M_5aprbu_c	1.1.1.193	Internal	Riboflavin_metabolism	Cofactor and Prosthetic Group Biosynthesis	( XFCFBP8418_009790 )	( b0414 )	Automatic_reconstruction	E. coli		1	2	100	100
R_DHPPDA2	diaminohydroxyphosphoribosylaminopryrimidine deaminase (25drapp)	1 M_25drapp_c + 1 M_h2o_c + 1 M_h_c -> 1 M_5apru_c + 1 M_nh4_c	3.5.4.26	Internal	Riboflavin_metabolism	Cofactor and Prosthetic Group Biosynthesis	( XFCFBP8418_009790 )	( b0414 )	Automatic_reconstruction	E. coli		1	2	100	100
R_PGCDr	phosphoglycerate dehydrogenase	1 M_nad_c + 1 M_3pg_c <-> 1 M_3php_c + 1 M_h_c + 1 M_nadh_c	1.1.1.95	Internal	Ser_metabolism	Glycine and Serine Metabolism	( XFCFBP8418_020190 )	( b2913 )	Automatic_reconstruction	E. coli		1	2	100	100
R_PSERTr	phosphoserine transaminase	1 M_3php_c + 1 M_glu_L_c <-> 1 M_akg_c + 1 M_pser_L_c	2.6.1.52	Internal	Ser_metabolism	Glycine and Serine Metabolism	( XFCFBP8418_021100 )	( b0907 )	Automatic_reconstruction	E. coli		1	2	100	100
R_ADSK	adenylyl-sulfate kinase	1 M_aps_c + 1 M_atp_c -> 1 M_adp_c + 1 M_paps_c + 1 M_h_c	2.7.1.25	Internal	Sulfur_detoxification	Cysteine Metabolism	( XFCFBP8418_002680 )	( b2750 )	Automatic_reconstruction	E. coli		1	2	100	100
R_SADT2	Sulfate adenyltransferase	1 M_h2o_c + 1 M_atp_c + 1 M_so4_c + 1 M_gtp_c -> 1 M_aps_c + 1 M_gdp_c + 1 M_ppi_c + 1 M_pi_c	2.7.7.4	Internal	Sulfur_detoxification	Cysteine Metabolism	( XFCFBP8418_002680 and XFCFBP8418_002690 )	( b2752 and b2751 )	Automatic_reconstruction	E. coli		1	2	100	100
R_SULRi	sulfite reductase (NADPH2)	5 M_h_c + 3 M_nadph_c + 1 M_so3_c -> 1 M_h2s_c + 3 M_nadp_c + 3 M_h2o_c	1.8.1.2	Internal	Sulfur_detoxification	Cysteine Metabolism	( XFCFBP8418_002710 and XFCFBP8418_002700 )	( b2763 and b2764 )	Automatic_reconstruction	E. coli		1	2	100	100
R_PAPSR2	phosphoadenylyl-sulfate reductase (glutaredoxin)	1 M_grxrd_c + 1 M_paps_c -> 2 M_h_c + 1 M_pap_c + 1 M_so3_c + 1 M_grxox_c	1.8.4.8	Internal	Sulfur_detoxification	Cysteine Metabolism	( XFCFBP8418_002720 and XFCFBP8418_012410 )or ( XFCFBP8418_002720 and XFCFBP8418_021660 ) or ( XFCFBP8418_002720 and XFCFBP8418_013020 )	( b1654 and b2762 ) or ( b3610 and b2762 ) or ( b1064 and b2762 ) or ( b0849 and b2762 )	Automatic_reconstruction	E. coli		2	2	60	100
R_PAPSR	phosphoadenylyl-sulfate reductase (thioredoxin)	1 M_trdrd_c + 1 M_paps_c -> 2 M_h_c + 1 M_pap_c + 1 M_trdox_c + 1 M_so3_c	1.8.4.8	Internal	Sulfur_detoxification	Cysteine Metabolism	( XFCFBP8418_002720 and XFCFBP8418_013260 ) or ( No_Assignment and XFCFBP8418_002720 )	( b3781 and b2762 ) or ( b2582 and b2762 )	Automatic_reconstruction	E. coli		2	2	67	100	Changed reaction name
R_CYSSADS	L-cysteine sulfinic acid desulfurase	2 M_h_c + 1 M_3sala_c -> 1 M_ala_L_c + 1 M_so2_c	4.1.1.12	Internal	Sulfur_detoxification	Cysteine Metabolism	( XFCFBP8418_002960 )	( b2810 )	Automatic_reconstruction	E. coli		1	2	100	100
R_BPNT	3'(2'),5'-bisphosphate nucleotidase	1 M_pap_c + 1 M_h2o_c -> 1 M_amp_c + 1 M_pi_c	3.1.3.7	Internal	Sulfur_detoxification	Cysteine Metabolism	( XFCFBP8418_015810 )	( b4214 )	Automatic_reconstruction	E. coli		1	2	100	100
R_TDP	thiamin pyrophosphatase	1 M_thmpp_c + 1 M_h2o_c <-> 1 M_thmmp_c + 1 M_pi_c + 1 M_h_c	3.6.1.15	Internal	Thiamine_metabolism	Cofactor and Prosthetic Group Biosynthesis	( XFCFBP8418_003250 )	( b1134 )	Automatic_reconstruction	E. coli		1	2	100	100
R_2MAHMP	2-Methyl-4-amino-5-hydroxymethylpyrimidine diphosphatase	1 M_2mahmp_c + 1 M_h2o_c -> 1 M_4ampm_c + 1 M_pi_c + 1 M_h_c	No_Assignment	Internal	Thiamine_metabolism	Cofactor and Prosthetic Group Biosynthesis	( XFCFBP8418_003250 )	( b0446 ) or ( b1134 )	Automatic_reconstruction	E. coli		2	2	50	100
R_HMPK1	hydroxymethylpyrimidine kinase (ATP)	1 M_4ahmmp_c + 1 M_atp_c -> 1 M_adp_c + 1 M_4ampm_c + 1 M_h_c	2.7.1.49	Internal	Thiamine_metabolism	Cofactor and Prosthetic Group Biosynthesis	( XFCFBP8418_006340 )	( b2418 ) or ( b2103 )	Automatic_reconstruction	E. coli		2	2	50	100
R_PMPK	phosphomethylpyrimidine kinase	1 M_atp_c + 1 M_4ampm_c -> 1 M_adp_c + 1 M_2mahmp_c	2.7.4.7	Internal	Thiamine_metabolism	Cofactor and Prosthetic Group Biosynthesis	( XFCFBP8418_006340 )	( b2103 )	Automatic_reconstruction	E. coli		1	2	100	100
R_TMPPP	thiamine-phosphate diphosphorylase	1 M_2mahmp_c + 1 M_4mpetz_c + 1 M_h_c -> 1 M_ppi_c + 1 M_thmmp_c	2.5.1.3	Internal	Thiamine_metabolism	Cofactor and Prosthetic Group Biosynthesis	( XFCFBP8418_008540 )	( b3993 )	Automatic_reconstruction	E. coli		1	2	100	100
R_TMPKr	thiamine-phosphate kinase	1 M_atp_c + 1 M_thmmp_c -> 1 M_adp_c + 1 M_thmpp_c	2.7.4.16	Internal	Thiamine_metabolism	Cofactor and Prosthetic Group Biosynthesis	( XFCFBP8418_009740 )	( b0417 )	Automatic_reconstruction	E. coli		1	2	100	100
R_2THZPSN	2-methylthiazol-ethyl_phosphate_synthesis (NADH/NAD)	1 M_atp_c + 1 M_cys_L_c + 1 M_dxyl5p_c + 1 M_gly_c + 1 M_o2_c + 1 M_nadh_c -> 1 M_2c4mthzep_c + 1 M_ppi_c + 1 M_ala_L_c + 1 M_nad_c + 1 M_amp_c + 2 M_h2o_c + 1 M_h_c + 1 M_h2o2_c	No_Assignment	Internal	Thiamine_metabolism	Cofactor and Prosthetic Group Biosynthesis	( XFCFBP8418_010710 and XFCFBP8418_011380 and XFCFBP8418_025440 and XFCFBP8418_002960 )	( RSc0112 and RSc0109 and RSc0390 and RSc1019 )	Manually_added	R. solanacearum		2	2	100	100	This reaction combines 2.8.1.10, 2.7.7.3, 2.8.1.7
R_2THZPSN2	2-methylthiazol-ethyl_phosphate_synthesis (NADPH/NADP)	1 M_atp_c + 1 M_cys_L_c + 1 M_dxyl5p_c + 1 M_gly_c + 1 M_o2_c + 1 M_nadph_c -> 1 M_2c4mthzep_c + 1 M_ppi_c + 1 M_ala_L_c + 1 M_nadp_c + 1 M_amp_c + 2 M_h2o_c + 1 M_h_c + 1 M_h2o2_c	No_Assignment	Internal	Thiamine_metabolism	Cofactor and Prosthetic Group Biosynthesis	( XFCFBP8418_010710 and XFCFBP8418_011380 and XFCFBP8418_025440 and XFCFBP8418_002960 )	( RSc0112 and RSc0109 and RSc0390 and RSc1019 )	Manually_added	R. solanacearum		2	2	100	100	This reaction combines 2.8.1.10, 2.7.7.3, 2.8.1.7
R_AMPMS2	4-amino-2-methyl-5-phosphomethylpyrimidine synthetase	1 M_nad_c + 1 M_h2o_c + 1 M_air_c -> 1 M_4ampm_c + 2 M_for_c + 1 M_nadh_c + 3 M_h_c	4.1.99.17	Internal	Thiamine_metabolism	Cofactor and Prosthetic Group Biosynthesis	( XFCFBP8418_016510 ) or ( XFCFBP8418_027850 )	( b3994 )	Automatic_reconstruction	E. coli		1	2	100	100
R_DXPS	1-deoxy-D-xylulose 5-phosphate synthase	1 M_pyr_c + 1 M_g3p_c + 1 M_h_c -> 1 M_co2_c + 1 M_dxyl5p_c	2.2.1.7	Internal	Thiamine_metabolism	Cofactor and Prosthetic Group Biosynthesis	( XFCFBP8418_020600 )	( b0420 )	Automatic_reconstruction	E. coli		1	2	100	100
R_DAPE	diaminopimelate epimerase	1 M_26dap_LL_c <-> 1 M_26dap_M_c	5.1.1.7	Internal	Thr_Gly_Lys_metabolism	Threonine and Lysine Metabolism	( XFCFBP8418_002870 )	( b3809 )	Automatic_reconstruction	E. coli		1	2	100	100
R_SDPTA	succinyldiaminopimelate transaminase	1 M_akg_c + 1 M_sl26da_c <-> 1 M_glu_L_c + 1 M_sl2a6o_c	2.6.1.17	Internal	Thr_Gly_Lys_metabolism	Threonine and Lysine Metabolism	( XFCFBP8418_003360 )	( b3359 )	Automatic_reconstruction	E. coli		1	2	100	100
R_ASADH	aspartate-semialdehyde dehydrogenase	1 M_4pasp_c + 1 M_h_c + 1 M_nadph_c <-> 1 M_aspsa_c + 1 M_nadp_c + 1 M_pi_c	1.2.1.11	Internal	Thr_Gly_Lys_metabolism	Threonine and Lysine Metabolism	( XFCFBP8418_003880 )	( b3433 )	Manually_added	E. coli		1	2	100	100
R_GLYAT	glycine C-acetyltransferase	1 M_accoa_c + 1 M_gly_c <-> 1 M_2aobut_c + 1 M_coa_c	2.3.1.29	Internal	Thr_Gly_Lys_metabolism	Glycine and Serine Metabolism	( XFCFBP8418_004000 )	( b3617 )	Automatic_reconstruction	E. coli		1	2	100	100
R_DHDPS	dihydrodipicolinate synthase	1 M_pyr_c + 1 M_aspsa_c -> 2 M_h2o_c + 1 M_h_c + 1 M_23dhdp_c	4.3.3.7	Internal	Thr_Gly_Lys_metabolism	Threonine and Lysine Metabolism	( XFCFBP8418_009670 )	( b2478 )	Automatic_reconstruction	E. coli		1	2	100	100
R_THRA2r	L-allo-Threonine Aldolase	1 M_athr_L_c -> 1 M_acald_c + 1 M_gly_c	4.1.2.5	Internal	Thr_Gly_Lys_metabolism	Threonine and Lysine Metabolism	( XFCFBP8418_009820 )	( b0870 ) or ( b2551 )	Automatic_reconstruction	E. coli		2	2	50	100
R_THRAr	Threonine aldolase	1 M_thr_L_c -> 1 M_acald_c + 1 M_gly_c	4.1.2.5	Internal	Thr_Gly_Lys_metabolism	Threonine and Lysine Metabolism	( XFCFBP8418_009820 )	( b0870 ) or ( b2551 )	Automatic_reconstruction	E. coli		2	2	50	100
R_THDPS	tetrahydrodipicolinate succinylase	1 M_succoa_c + 1 M_thdp_c + 1 M_h2o_c -> 1 M_sl2a6o_c + 1 M_coa_c	2.3.1.117	Internal	Thr_Gly_Lys_metabolism	Threonine and Lysine Metabolism	( XFCFBP8418_015100 )	( b0166 )	Automatic_reconstruction	E. coli		1	2	100	100
R_SDPDS	succinyl-diaminopimelate desuccinylase	1 M_h2o_c + 1 M_sl26da_c -> 1 M_succ_c + 1 M_26dap_LL_c	3.5.1.18	Internal	Thr_Gly_Lys_metabolism	Threonine and Lysine Metabolism	( XFCFBP8418_015120 )	( b2472 )	Automatic_reconstruction	E. coli		1	2	100	100
R_ATHRDHr	L-allo-threonine dehydrogenase	1 M_nadp_c + 1 M_athr_L_c <-> 1 M_2aobut_c + 1 M_h_c + 1 M_nadph_c	1.1.1.381	Internal	Thr_Gly_Lys_metabolism	Threonine and Lysine Metabolism	( XFCFBP8418_015390 )	( b1539 )	Automatic_reconstruction	E. coli		1	2	100	100
R_THRS	threonine synthase	1 M_h2o_c + 1 M_phom_c -> 1 M_thr_L_c + 1 M_pi_c	4.2.3.1	Internal	Thr_Gly_Lys_metabolism	Threonine and Lysine Metabolism	( XFCFBP8418_020360 )	( b0004 )	Automatic_reconstruction	E. coli		1	2	100	100
R_HSK	homoserine kinase	1 M_hom_L_c + 1 M_atp_c -> 1 M_adp_c + 1 M_phom_c + 1 M_h_c	2.7.1.39	Internal	Thr_Gly_Lys_metabolism	Threonine and Lysine Metabolism	( XFCFBP8418_020370 )	( b0003 )	Automatic_reconstruction	E. coli		1	2	100	100
R_HSDy	homoserine dehydrogenase (NADPH)	1 M_hom_L_c + 1 M_nadp_c <-> 1 M_aspsa_c + 1 M_h_c + 1 M_nadph_c	1.1.1.3	Internal	Thr_Gly_Lys_metabolism	Threonine and Lysine Metabolism	( XFCFBP8418_020380 )	( b3940 ) or ( b0002 )	Automatic_reconstruction	E. coli		2	2	50	100
R_ASPK	aspartate kinase	1 M_asp_L_c + 1 M_atp_c <-> 1 M_adp_c + 1 M_4pasp_c	2.7.2.4	Internal	Thr_Gly_Lys_metabolism	Threonine and Lysine Metabolism	( XFCFBP8418_020380 )	( b3940 ) or ( b4024 ) or ( b0002 )	Automatic_reconstruction	E. coli		2	2	33	100
R_DAPDC	diaminopimelate decarboxylase	1 M_26dap_M_c + 1 M_h_c -> 1 M_lys_L_c + 1 M_co2_c	4.1.1.20	Internal	Thr_Gly_Lys_metabolism	Threonine and Lysine Metabolism	( XFCFBP8418_023860 )	( b2838 )	Automatic_reconstruction	E. coli		1	2	100	100
R_DHDPRy	dihydrodipicolinate reductase (NADPH)	1 M_h_c + 1 M_nadph_c + 1 M_23dhdp_c -> 1 M_thdp_c + 1 M_nadp_c	1.17.1.8	Internal	Thr_Gly_Lys_metabolism	Threonine and Lysine Metabolism	( XFCFBP8418_023980 )	( b0031 )	Automatic_reconstruction	E. coli		1	2	100	100
R_DTMPK	dTMP kinase	1 M_atp_c + 1 M_dtmp_c <-> 1 M_adp_c + 1 M_dtdp_c	2.7.4.9	Internal	Thymine_biosynthesis	Nucleotide Salvage Pathway	( XFCFBP8418_006690 )	( b1098 )	Automatic_reconstruction	E. coli		1	2	100	100
R_NTD5	5'-nucleotidase (dTMP)	1 M_h2o_c + 1 M_dtmp_c -> 1 M_pi_c + 1 M_thymd_c	3.1.3.5	Internal	Thymine_biosynthesis	Nucleotide Salvage Pathway	( XFCFBP8418_010630 )	( b4374 ) or ( b2291 ) or ( b2744 )	Automatic_reconstruction	E. coli		2	2	33	100
R_NTPP7	Nucleoside triphosphate pyrophosphorylase (dttp)	1 M_dttp_c + 1 M_h2o_c -> 1 M_ppi_c + 1 M_dtmp_c + 1 M_h_c	3.6.1.9	Internal	Thymine_biosynthesis	Nucleotide Salvage Pathway	( XFCFBP8418_015800 )	( b2251 ) or ( b2781 )	Automatic_reconstruction	E. coli		2	2	50	100
R_TMDS	thymidylate synthase	1 M_dump_c + 1 M_mlthf_c -> 1 M_dhf_c + 1 M_dtmp_c	2.1.1.45	Internal	Thymine_biosynthesis	Nucleotide Salvage Pathway	( XFCFBP8418_021160 )	( b2827 )	Automatic_reconstruction	E. coli		1	2	100	100
R_NDPK4	nucleoside-diphosphate kinase (ATP:dTDP)	1 M_atp_c + 1 M_dtdp_c <-> 1 M_adp_c + 1 M_dttp_c	2.7.4.6	Internal	Thymine_biosynthesis	Nucleotide Salvage Pathway	( XFCFBP8418_026070 ) or ( XFCFBP8418_007250 )	( b2518 ) or ( b0474 )	Automatic_reconstruction	E. coli		1	2	100	100
R_CMtpp	Chloramphenicol transport via TolC system	1 M_cm_p + 1 M_h_p -> 1 M_h_c + 1 M_cm_e	No_Assignment	Transport	TolC_system	Transport, Outer Membrane	( XFCFBP8418_000170 and XFCFBP8418_012340 and XFCFBP8418_001680 ) or ( XFCFBP8418_000170 and XFCFBP8418_000160 and XFCFBP8418_012340 ) or ( XFCFBP8418_027900 and XFCFBP8418_012340 and XFCFBP8418_001680 ) or ( XFCFBP8418_027910 and XFCFBP8418_027900 and XFCFBP8418_012340 ) or ( XFCFBP8418_000160 and XFCFBP8418_027900 and XFCFBP8418_012340 ) or ( XFCFBP8418_001690 and XFCFBP8418_012340 and XFCFBP84…	( b0463 and b2470 and b3035 ) or ( b0463 and b0462 and b3035 )	Automatic_reconstruction	E. coli		1	2	100	100
R_DOXRBCNtpp	Doxorubicin transport via TolC system	1 M_doxrbcn_p + 1 M_h_p -> 1 M_doxrbcn_e + 1 M_h_c	No_Assignment	Transport	TolC_system	Transport, Outer Membrane	( XFCFBP8418_000170 and XFCFBP8418_012340 and XFCFBP8418_001680 ) or ( XFCFBP8418_000170 and XFCFBP8418_000160 and XFCFBP8418_012340 ) or ( XFCFBP8418_027900 and XFCFBP8418_012340 and XFCFBP8418_001680 ) or ( XFCFBP8418_027910 and XFCFBP8418_027900 and XFCFBP8418_012340 ) or ( XFCFBP8418_000160 and XFCFBP8418_027900 and XFCFBP8418_012340 ) or ( XFCFBP8418_001690 and XFCFBP8418_012340 and XFCFBP84…	( b0463 and b2470 and b3035 ) or ( b0463 and b0462 and b3035 )	Automatic_reconstruction	E. coli		1	2	100	100
R_FUSAtpp	Fusidic acid transport via TolC system	1 M_fusa_p + 1 M_h_p -> 1 M_h_c + 1 M_fusa_e	No_Assignment	Transport	TolC_system	Transport, Outer Membrane	( XFCFBP8418_000170 and XFCFBP8418_012340 and XFCFBP8418_001680 ) or ( XFCFBP8418_000170 and XFCFBP8418_000160 and XFCFBP8418_012340 ) or ( XFCFBP8418_027900 and XFCFBP8418_012340 and XFCFBP8418_001680 ) or ( XFCFBP8418_027910 and XFCFBP8418_027900 and XFCFBP8418_012340 ) or ( XFCFBP8418_000160 and XFCFBP8418_027900 and XFCFBP8418_012340 ) or ( XFCFBP8418_001690 and XFCFBP8418_012340 and XFCFBP84…	( b0463 and b2470 and b3035 ) or ( b0463 and b0462 and b3035 )	Automatic_reconstruction	E. coli		1	2	100	100
R_MINCYCtpp	Minocycline transport via TolC system	1 M_h_p + 1 M_mincyc_p -> 1 M_mincyc_e + 1 M_h_c	No_Assignment	Transport	TolC_system	Transport, Outer Membrane	( XFCFBP8418_000170 and XFCFBP8418_012340 and XFCFBP8418_001680 ) or ( XFCFBP8418_000170 and XFCFBP8418_000160 and XFCFBP8418_012340 ) or ( XFCFBP8418_027900 and XFCFBP8418_012340 and XFCFBP8418_001680 ) or ( XFCFBP8418_027910 and XFCFBP8418_027900 and XFCFBP8418_012340 ) or ( XFCFBP8418_000160 and XFCFBP8418_027900 and XFCFBP8418_012340 ) or ( XFCFBP8418_001690 and XFCFBP8418_012340 and XFCFBP84…	( b0463 and b2470 and b3035 ) or ( b0463 and b0462 and b3035 )	Automatic_reconstruction	E. coli		1	2	100	100
R_NOVBCNtpp	Novobiocin transport via TolC system	1 M_novbcn_p + 1 M_h_p -> 1 M_novbcn_e + 1 M_h_c	No_Assignment	Transport	TolC_system	Transport, Outer Membrane	( XFCFBP8418_000170 and XFCFBP8418_012340 and XFCFBP8418_001680 ) or ( XFCFBP8418_000170 and XFCFBP8418_000160 and XFCFBP8418_012340 ) or ( XFCFBP8418_027900 and XFCFBP8418_012340 and XFCFBP8418_001680 ) or ( XFCFBP8418_027910 and XFCFBP8418_027900 and XFCFBP8418_012340 ) or ( XFCFBP8418_000160 and XFCFBP8418_027900 and XFCFBP8418_012340 ) or ( XFCFBP8418_001690 and XFCFBP8418_012340 and XFCFBP84…	( b0463 and b2470 and b3035 ) or ( b0463 and b0462 and b3035 )	Automatic_reconstruction	E. coli		1	2	100	100
R_RFAMPtpp	Rifampin transport via TolC system	1 M_rfamp_p + 1 M_h_p -> 1 M_h_c + 1 M_rfamp_e	No_Assignment	Transport	TolC_system	Transport, Outer Membrane	( XFCFBP8418_000170 and XFCFBP8418_012340 and XFCFBP8418_001680 ) or ( XFCFBP8418_000170 and XFCFBP8418_000160 and XFCFBP8418_012340 ) or ( XFCFBP8418_027900 and XFCFBP8418_012340 and XFCFBP8418_001680 ) or ( XFCFBP8418_027910 and XFCFBP8418_027900 and XFCFBP8418_012340 ) or ( XFCFBP8418_000160 and XFCFBP8418_027900 and XFCFBP8418_012340 ) or ( XFCFBP8418_001690 and XFCFBP8418_012340 and XFCFBP84…	( b0463 and b2470 and b3035 ) or ( b0463 and b0462 and b3035 )	Automatic_reconstruction	E. coli		1	2	100	100
R_TTRCYCtpp	Tetracycline transport via TolC system	1 M_h_p + 1 M_ttrcyc_p -> 1 M_ttrcyc_e + 1 M_h_c	No_Assignment	Transport	TolC_system	Transport, Outer Membrane	( XFCFBP8418_000170 and XFCFBP8418_012340 and XFCFBP8418_001680 ) or ( XFCFBP8418_000170 and XFCFBP8418_000160 and XFCFBP8418_012340 ) or ( XFCFBP8418_027900 and XFCFBP8418_012340 and XFCFBP8418_001680 ) or ( XFCFBP8418_027910 and XFCFBP8418_027900 and XFCFBP8418_012340 ) or ( XFCFBP8418_000160 and XFCFBP8418_027900 and XFCFBP8418_012340 ) or ( XFCFBP8418_001690 and XFCFBP8418_012340 and XFCFBP84…	( b0463 and b2470 and b3035 ) or ( b0463 and b0462 and b3035 )	Automatic_reconstruction	E. coli		1	2	100	100
R_TREptspp	trehalose transport via PEP:Pyr PTS (periplasm)	1 M_tre_p + 1 M_pep_c -> 1 M_pyr_c + 1 M_tre6p_c	No_Assignment	Transport	Carbon_Source_Transport	Transport, Inner Membrane	( No_Assignment and XFCFBP8418_003580 and No_Assignment2 and XFCFBP8418_003570 )	( b4240 and b2415 and b2416 and b2417 )	Automatic_reconstruction	E. coli		7	1	50	50
R_ASR	arsenate reductase	2 M_gthrd_c + 1 M_aso4_c -> 1 M_h2o_c + 1 M_gthox_c + 1 M_aso3_c	No_Assignment	Internal	Arsenate_detoxification	Inorganic Ion Transport and Metabolism	( No_Assignment and XFCFBP8418_015110 )	( b1064 and b3503 )	Automatic_reconstruction	E. coli		7	1	50	50
R_14GLUCANabcpp	1,4-alpha-D-glucan transport via ABC system (periplasm)	1 M_h2o_c + 1 M_atp_c + 1 M_14aglucan_p -> 1 M_14aglucan_c + 1 M_adp_c + 1 M_pi_c + 1 M_h_c	No_Assignment	Transport	Carbon_Source_Transport	Transport, Inner Membrane	( No_Assignment and XFCFBP8418_024670 and No_Assignment2 and XFCFBP8418_004950 )	( b4032 and b4034 and b4033 and b4035 )	Automatic_reconstruction	E. coli		7	1	50	50
R_GLYTRS	Glycyl-tRNA synthetase	1 M_atp_c + 1 M_trnagly_c + 1 M_gly_c -> 1 M_glytrna_c + 1 M_amp_c + 1 M_ppi_c	6.1.1.14	Internal	tRNA_charging	tRNA Charging	( XFCFBP8418_000880 and XFCFBP8418_000870 )	( b3559 and b3560 )	Automatic_reconstruction	E. coli		1	2	100	100
R_GLNTRS	Glutaminyl-tRNA synthetase	1 M_trnagln_c + 1 M_gln_L_c + 1 M_atp_c -> 1 M_amp_c + 1 M_ppi_c + 1 M_glntrna_c	6.1.1.18	Internal	tRNA_charging	tRNA Charging	( XFCFBP8418_004140 )	( b0680 )	Automatic_reconstruction	E. coli		1	2	100	100
R_ILETRS	Isoleucyl-tRNA synthetase	1 M_atp_c + 1 M_ile_L_c + 1 M_trnaile_c -> 1 M_amp_c + 1 M_iletrna_c + 1 M_ppi_c	6.1.1.5	Internal	tRNA_charging	tRNA Charging	( XFCFBP8418_004680 )	( b0026 )	Automatic_reconstruction	E. coli		1	2	100	100
R_METTRS	Methionyl-tRNA synthetase	1 M_trnamet_c + 1 M_met_L_c + 1 M_atp_c -> 1 M_amp_c + 1 M_ppi_c + 1 M_mettrna_c	6.1.1.10	Internal	tRNA_charging	tRNA Charging	( XFCFBP8418_006950 )	( b2114 )	Automatic_reconstruction	E. coli		1	2	100	100
R_PROTRS	Prolyl-tRNA synthetase	1 M_trnapro_c + 1 M_atp_c + 1 M_pro_L_c -> 1 M_amp_c + 1 M_ppi_c + 1 M_protrna_c	6.1.1.15	Internal	tRNA_charging	tRNA Charging	( XFCFBP8418_007370 )	( b0194 )	Automatic_reconstruction	E. coli		1	2	100	100
R_TRPTRS	Tryptophanyl-tRNA synthetase	1 M_trnatrp_c + 1 M_atp_c + 1 M_trp_L_c -> 1 M_amp_c + 1 M_ppi_c + 1 M_trptrna_c	6.1.1.2	Internal	tRNA_charging	tRNA Charging	( XFCFBP8418_007540 )	( b3384 )	Automatic_reconstruction	E. coli		1	2	100	100
R_FMETTRS	Methionyl-tRNA formyltransferase	1 M_10fthf_c + 1 M_mettrna_c -> 1 M_fmettrna_c + 1 M_thf_c + 1 M_h_c	2.1.2.9	Internal	tRNA_charging	tRNA Charging	( XFCFBP8418_009950 )	( b3288 )	Automatic_reconstruction	E. coli		1	2	100	100
R_GLUTRS	Glutamyl-tRNA synthetase	1 M_glu_L_c + 1 M_atp_c + 1 M_trnaglu_c -> 1 M_amp_c + 1 M_glutrna_c + 1 M_ppi_c	6.1.1.17	Internal	tRNA_charging	tRNA Charging	( XFCFBP8418_011070 )	( b2400 )	Automatic_reconstruction	E. coli		1	2	100	100
R_PHETRS	Phenylalanyl-tRNA synthetase	1 M_trnaphe_c + 1 M_atp_c + 1 M_phe_L_c -> 1 M_amp_c + 1 M_ppi_c + 1 M_phetrna_c	6.1.1.20	Internal	tRNA_charging	tRNA Charging	( XFCFBP8418_011750 and XFCFBP8418_011760 )	( b1713 and b1714 )	Automatic_reconstruction	E. coli		1	2	100	100
R_THRTRS	Threonyl-tRNA synthetase	1 M_trnathr_c + 1 M_atp_c + 1 M_thr_L_c -> 1 M_thrtrna_c + 1 M_amp_c + 1 M_ppi_c	6.1.1.3	Internal	tRNA_charging	tRNA Charging	( XFCFBP8418_011800 )	( b1719 )	Automatic_reconstruction	E. coli		1	2	100	100
R_ASNTRS	Asparaginyl-tRNA synthetase	1 M_asn_L_c + 1 M_trnaasn_c + 1 M_atp_c -> 1 M_amp_c + 1 M_asntrna_c + 1 M_ppi_c	6.1.1.22	Internal	tRNA_charging	tRNA Charging	( XFCFBP8418_012160 )	( b0930 )	Automatic_reconstruction	E. coli		1	2	100	100
R_GLUTRR	glutamyl-tRNA reductase	1 M_glutrna_c + 1 M_h_c + 1 M_nadph_c -> 1 M_nadp_c + 1 M_glu1sa_c + 1 M_trnaglu_c	1.2.1.70	Internal	tRNA_charging	tRNA Charging	( XFCFBP8418_012920 )	( b1210 )	Automatic_reconstruction	E. coli		1	2	100	100
R_ALATRS	Alanyl-tRNA synthetase	1 M_trnaala_c + 1 M_ala_L_c + 1 M_atp_c -> 1 M_amp_c + 1 M_alatrna_c + 1 M_ppi_c	6.1.1.7	Internal	tRNA_charging	tRNA Charging	( XFCFBP8418_015200 )	( b2697 )	Automatic_reconstruction	E. coli		1	2	100	100
R_VALTRS	Valyl-tRNA synthetase	1 M_atp_c + 1 M_val_L_c + 1 M_trnaval_c -> 1 M_amp_c + 1 M_ppi_c + 1 M_valtrna_c	6.1.1.9	Internal	tRNA_charging	tRNA Charging	( XFCFBP8418_015270 )	( b4258 )	Automatic_reconstruction	E. coli		1	2	100	100
R_ARGTRS	Arginyl-tRNA synthetase	1 M_arg_L_c + 1 M_trnaarg_c + 1 M_atp_c -> 1 M_amp_c + 1 M_ppi_c + 1 M_argtrna_c	6.1.1.19	Internal	tRNA_charging	tRNA Charging	( XFCFBP8418_015410 )	( b1876 )	Automatic_reconstruction	E. coli		1	2	100	100
R_ASPTRS	Aspartyl-tRNA synthetase	1 M_asp_L_c + 1 M_atp_c + 1 M_trnaasp_c -> 1 M_amp_c + 1 M_ppi_c + 1 M_asptrna_c	6.1.1.12	Internal	tRNA_charging	tRNA Charging	( XFCFBP8418_016880 )	( b1866 )	Automatic_reconstruction	E. coli		1	2	100	100
R_LEUTRS	Leucyl-tRNA synthetase	1 M_atp_c + 1 M_leu_L_c + 1 M_trnaleu_c -> 1 M_amp_c + 1 M_ppi_c + 1 M_leutrna_c	6.1.1.4	Internal	tRNA_charging	tRNA Charging	( XFCFBP8418_019710 )	( b0642 )	Automatic_reconstruction	E. coli		1	2	100	100
R_HISTRS	Histidyl-tRNA synthetase	1 M_atp_c + 1 M_his_L_c + 1 M_trnahis_c -> 1 M_histrna_c + 1 M_amp_c + 1 M_ppi_c	6.1.1.21	Internal	tRNA_charging	tRNA Charging	( XFCFBP8418_020350 )	( b2514 )	Automatic_reconstruction	E. coli		1	2	100	100
R_SERTRS2	Seryl-tRNA synthetase (selenocystein)	1 M_ser_L_c + 1 M_trnasecys_c + 1 M_atp_c -> 1 M_amp_c + 1 M_ppi_c + 1 M_sertrna_sec_c	6.1.1.11	Internal	tRNA_charging	tRNA Charging	( XFCFBP8418_020870 )	( b0893 )	Automatic_reconstruction	E. coli		1	2	100	100
R_SERTRS	Seryl-tRNA synthetase	1 M_trnaser_c + 1 M_ser_L_c + 1 M_atp_c -> 1 M_amp_c + 1 M_ppi_c + 1 M_sertrna_c	6.1.1.11	Internal	tRNA_charging	tRNA Charging	( XFCFBP8418_020870 )	( b0893 )	Automatic_reconstruction	E. coli		1	2	100	100
R_LYSTRS	Lysyl-tRNA synthetase	1 M_trnalys_c + 1 M_lys_L_c + 1 M_atp_c -> 1 M_amp_c + 1 M_lystrna_c + 1 M_ppi_c	6.1.1.6	Internal	tRNA_charging	tRNA Charging	( XFCFBP8418_023900 )	( b2890 ) or ( b4129 )	Automatic_reconstruction	E. coli		1	2	100	100
R_CYSTRS	Cysteinyl-tRNA synthetase	1 M_cys_L_c + 1 M_trnacys_c + 1 M_atp_c -> 1 M_cystrna_c + 1 M_amp_c + 1 M_ppi_c	6.1.1.16	Internal	tRNA_charging	tRNA Charging	( XFCFBP8418_025320 )	( b0526 )	Automatic_reconstruction	E. coli		1	2	100	100
R_OMBZLM	2-Octaprenyl-6-methoxy-benzoquinol methylase	1 M_2ombzl_c + 1 M_amet_c -> 1 M_ahcys_c + 1 M_2ommbl_c + 1 M_h_c	2.1.1.201	Internal	Ubiquinone_biosynthesis	Cofactor and Prosthetic Group Biosynthesis	( XFCFBP8418_002810 )	( b3833 )	Automatic_reconstruction	E. coli		1	2	100	100
R_OCTDPS	Octaprenyl pyrophosphate synthase	5 M_ipdp_c + 1 M_frdp_c -> 1 M_octdp_c + 5 M_ppi_c	2.5.1.90	Internal	Ubiquinone_biosynthesis	Cofactor and Prosthetic Group Biosynthesis	( XFCFBP8418_003680 )	( b3187 )	Automatic_reconstruction	E. coli		1	2	100	100
R_IPDPS	1-hydroxy-2-methyl-2-(E)-butenyl 4-diphosphate reductase (ipdp)	1 M_h2mb4p_c + 1 M_h_c + 1 M_nadh_c -> 1 M_nad_c + 1 M_h2o_c + 1 M_ipdp_c	1.17.7.4	Internal	Ubiquinone_biosynthesis	Cofactor and Prosthetic Group Biosynthesis	( XFCFBP8418_004660 )	( b0029 )	Automatic_reconstruction	E. coli		1	2	100	100
R_DMPPS	1-hydroxy-2-methyl-2-(E)-butenyl 4-diphosphate reductase (dmpp)	1 M_h2mb4p_c + 1 M_h_c + 1 M_nadh_c -> 1 M_nad_c + 1 M_h2o_c + 1 M_dmpp_c	1.17.7.4	Internal	Ubiquinone_biosynthesis	Cofactor and Prosthetic Group Biosynthesis	( XFCFBP8418_004660 )	( b0029 )	Automatic_reconstruction	E. coli		1	2	100	100
R_OHPHM	2-octaprenyl-6-hydroxyphenol methylase	1 M_amet_c + 1 M_2ohph_c -> 1 M_ahcys_c + 1 M_2omph_c + 1 M_h_c	2.1.1.222	Internal	Ubiquinone_biosynthesis	Cofactor and Prosthetic Group Biosynthesis	( XFCFBP8418_005180 )	( b2232 )	Automatic_reconstruction	E. coli		1	2	100	100
R_DMQMT	3-Dimethylubiquinonol 3-methyltransferase	1 M_2omhmbl_c + 1 M_amet_c -> 1 M_ahcys_c + 1 M_q8h2_c + 1 M_h_c	2.1.1.64	Internal	Ubiquinone_biosynthesis	Cofactor and Prosthetic Group Biosynthesis	( XFCFBP8418_005180 )	( b2232 )	Automatic_reconstruction	E. coli		1	2	100	100
R_DMATT	dimethylallyltranstransferase	1 M_ipdp_c + 1 M_dmpp_c -> 1 M_grdp_c + 1 M_ppi_c	2.5.1.1	Internal	Ubiquinone_biosynthesis	Cofactor and Prosthetic Group Biosynthesis	( XFCFBP8418_005980 )	( b0421 )	Automatic_reconstruction	E. coli		1	2	100	100
R_GRTT	geranyltranstransferase	1 M_grdp_c + 1 M_ipdp_c -> 1 M_ppi_c + 1 M_frdp_c	2.5.1.10	Internal	Ubiquinone_biosynthesis	Cofactor and Prosthetic Group Biosynthesis	( XFCFBP8418_005980 )	( b0421 )	Automatic_reconstruction	E. coli		1	2	100	100
R_OMPHHX	2-octaprenyl-6-methoxyphenol hydroxylase	1 M_2omph_c + 0.5 M_o2_c -> 1 M_2ombzl_c	No_Assignment	Internal	Ubiquinone_biosynthesis	Cofactor and Prosthetic Group Biosynthesis	( XFCFBP8418_010930 )	( b2907 )	Automatic_reconstruction	E. coli		1	2	100	100
R_OMMBLHX	2-Octaprenyl-3-methyl-6-methoxy-1,4-benzoquinol hydroxylase	0.5 M_o2_c + 1 M_2ommbl_c -> 1 M_2omhmbl_c	No_Assignment	Internal	Ubiquinone_biosynthesis	Cofactor and Prosthetic Group Biosynthesis	( XFCFBP8418_010940 )	( b0662 )	Automatic_reconstruction	E. coli		1	2	100	100
R_CDPMEK	4-(cytidine 5'-diphospho)-2-C-methyl-D-erythritol kinase	1 M_atp_c + 1 M_4c2me_c -> 1 M_adp_c + 1 M_2p4c2me_c + 1 M_h_c	2.7.1.148	Internal	Ubiquinone_biosynthesis	Cofactor and Prosthetic Group Biosynthesis	( XFCFBP8418_012890 )	( b1208 )	Automatic_reconstruction	E. coli		1	2	100	100
R_HBZOPT	Hydroxybenzoate octaprenyltransferase	1 M_octdp_c + 1 M_4hbz_c -> 1 M_ppi_c + 1 M_3ophb_c	2.5.1.39	Internal	Ubiquinone_biosynthesis	Cofactor and Prosthetic Group Biosynthesis	( XFCFBP8418_014680 )	( b4040 )	Automatic_reconstruction	E. coli		1	2	100	100
R_OPHHX	2-Octaprenylphenol hydroxylase	1 M_2oph_c + 0.5 M_o2_c -> 1 M_2ohph_c	No_Assignment	Internal	Ubiquinone_biosynthesis	Cofactor and Prosthetic Group Biosynthesis	( XFCFBP8418_017800 )	( b3835 )	Automatic_reconstruction	E. coli		1	2	100	100
R_MECDPS	2-C-methyl-D-erythritol 2,4-cyclodiphosphate synthase	1 M_2p4c2me_c -> 1 M_cmp_c + 1 M_2mecdp_c	4.6.1.12	Internal	Ubiquinone_biosynthesis	Cofactor and Prosthetic Group Biosynthesis	( XFCFBP8418_022190 )	( b2746 )	Automatic_reconstruction	E. coli		1	2	100	100
R_MEPCT	2-C-methyl-D-erythritol 4-phosphate cytidylyltransferase	1 M_2me4p_c + 1 M_ctp_c + 1 M_h_c -> 1 M_ppi_c + 1 M_4c2me_c	2.7.7.6	Internal	Ubiquinone_biosynthesis	Cofactor and Prosthetic Group Biosynthesis	( XFCFBP8418_022200 )	( b2747 )	Automatic_reconstruction	E. coli		1	2	100	100
R_MECDPDH5	2C-methyl-D-erythritol 2,4 cyclodiphosphate dehydratase	1 M_2mecdp_c + 2 M_flxr_c + 1 M_h_c -> 1 M_h2mb4p_c + 2 M_flxso_c + 1 M_h2o_c	1.17.7.3	Internal	Ubiquinone_biosynthesis	Cofactor and Prosthetic Group Biosynthesis	( XFCFBP8418_023100 and XFCFBP8418_012250 )	( b2515 and b0684 ) or ( b2895 and b2515 )	Automatic_reconstruction	E. coli		5	2	33	50
R_UDCPDPS	Undecaprenyl diphosphate synthase	1 M_frdp_c + 8 M_ipdp_c -> 1 M_udcpdp_c + 8 M_ppi_c	2.5.1.31	Internal	Ubiquinone_biosynthesis	Cofactor and Prosthetic Group Biosynthesis	( XFCFBP8418_024830 )	( b0174 )	Automatic_reconstruction	E. coli		1	2	100	100
R_DXPRIi	1-deoxy-D-xylulose reductoisomerase	1 M_h_c + 1 M_dxyl5p_c + 1 M_nadph_c <-> 1 M_2me4p_c + 1 M_nadp_c	1.1.1.267	Internal	Ubiquinone_biosynthesis	Cofactor and Prosthetic Group Biosynthesis	( XFCFBP8418_024850 )	( b0173 )	Automatic_reconstruction	E. coli		1	2	100	100
R_UMPK	UMP kinase	1 M_ump_c + 1 M_atp_c <-> 1 M_adp_c + 1 M_udp_c	2.7.4.14	Internal	Uracile_biosynthesis	Nucleotide Salvage Pathway	( XFCFBP8418_004870 ) or ( XFCFBP8418_024760 )	( b0910 ) or ( b0171 )	Automatic_reconstruction	E. coli		1	2	100	100
R_NTD1	5'-nucleotidase (dUMP)	1 M_h2o_c + 1 M_dump_c -> 1 M_pi_c + 1 M_duri_c	3.1.3.5	Internal	Uracile_biosynthesis	Nucleotide Salvage Pathway	( XFCFBP8418_010630 )	( b4374 ) or ( b2291 ) or ( b2744 )	Automatic_reconstruction	E. coli		2	2	33	100
R_NTD2	5'-nucleotidase (UMP)	1 M_ump_c + 1 M_h2o_c -> 1 M_pi_c + 1 M_uri_c	3.1.3.5	Internal	Uracile_biosynthesis	Nucleotide Salvage Pathway	( XFCFBP8418_010630 )	( b4374 ) or ( b2744 )	Automatic_reconstruction	E. coli		2	2	50	100
R_DHORD2	dihydoorotic acid dehydrogenase (quinone8)	1 M_q8_c + 1 M_dhor_S_c -> 1 M_orot_c + 1 M_q8h2_c	1.3.5.2	Internal	Uracile_biosynthesis	Purine and Pyrimidine Biosynthesis	( XFCFBP8418_012210 )	( b0945 )	Automatic_reconstruction	E. coli		1	2	100	100
R_RNDR4b	ribonucleoside-diphosphate reductase (UDP) (glutaredoxin)	1 M_grxrd_c + 1 M_udp_c -> 1 M_h2o_c + 1 M_dudp_c + 1 M_grxox_c	1.17.4.1	Internal	Uracile_biosynthesis	Nucleotide Salvage Pathway	( XFCFBP8418_013020 and XFCFBP8418_023120 and XFCFBP8418_023110 )	( b2675 and b2676 and b0849 ) or ( b2675 and b2676 and b1654 ) or ( b3610 and b2675 and b2676 ) or ( b2675 and b2676 and b1064 )	Automatic_reconstruction	E. coli		2		33	33
R_OMPDC	orotidine-5'-phosphate decarboxylase	1 M_orot5p_c + 1 M_h_c -> 1 M_ump_c + 1 M_co2_c	4.1.1.23	Internal	Uracile_biosynthesis	Purine and Pyrimidine Biosynthesis	( XFCFBP8418_014470 )	( b1281 )	Automatic_reconstruction	E. coli		1	2	100	100
R_DUTPDP	dUTP diphosphatase	1 M_dutp_c + 1 M_h2o_c -> 1 M_ppi_c + 1 M_dump_c + 1 M_h_c	3.6.1.23	Internal	Uracile_biosynthesis	Nucleotide Salvage Pathway	( XFCFBP8418_015440 )	( b2251 ) or ( b3640 )	Automatic_reconstruction	E. coli		2	2	50	100
R_ORPT	orotate phosphoribosyltransferase	1 M_ppi_c + 1 M_orot5p_c <-> 1 M_orot_c + 1 M_prpp_c	2.4.2.10	Internal	Uracile_biosynthesis	Purine and Pyrimidine Biosynthesis	( XFCFBP8418_015470 )	( b3642 )	Automatic_reconstruction	E. coli		1	2	100	100
R_NTPP8	Nucleoside triphosphate pyrophosphorylase (utp)	1 M_h2o_c + 1 M_utp_c -> 1 M_ump_c + 1 M_ppi_c + 1 M_h_c	3.6.1.9	Internal	Uracile_biosynthesis	Nucleotide Salvage Pathway	( XFCFBP8418_015800 )	( b2781 )	Automatic_reconstruction	E. coli		1	2	100	100
R_ASPCTn	aspartate carbamoyltransferase	1 M_asp_L_c + 1 M_cbp_c -> 1 M_cbasp_c + 1 M_pi_c + 1 M_h_c	2.1.3.2	Internal	Uracile_biosynthesis	Purine and Pyrimidine Biosynthesis	( XFCFBP8418_020390 ) or ( No_Assignment and XFCFBP8418_020390 )	( b4245 and b4244 ) or ( b4245 )	Automatic_reconstruction	E. coli		2	2	50	100
R_RNDR4	ribonucleoside-diphosphate reductase (UDP)	1 M_trdrd_c + 1 M_udp_c -> 1 M_h2o_c + 1 M_trdox_c + 1 M_dudp_c	1.17.4.1	Internal	Uracile_biosynthesis	Nucleotide Salvage Pathway	( XFCFBP8418_023120 and XFCFBP8418_013260 and XFCFBP8418_023110 ) or ( No_Assignment and XFCFBP8418_023120 and XFCFBP8418_023110 )	( b2235 and b2582 and b2234 ) or ( b2235 and b3781 and b2234 )	Automatic_reconstruction	E. coli		2	2	75	100
R_DHORTS	Dihydroorotase	1 M_dhor_S_c + 1 M_h2o_c <-> 1 M_cbasp_c + 1 M_h_c	3.5.2.3	Internal	Uracile_biosynthesis	Nucleotide Salvage Pathway	( XFCFBP8418_025380 )	No_Assignment	Manually_added	E. coli		1	2	100	100
R_NDPK2	nucleoside-diphosphate kinase (ATP:UDP)	1 M_atp_c + 1 M_udp_c <-> 1 M_adp_c + 1 M_utp_c	2.7.4.6	Internal	Uracile_biosynthesis	Nucleotide Salvage Pathway	( XFCFBP8418_026070 ) or ( XFCFBP8418_007250 )	( b2518 ) or ( b0474 )	Automatic_reconstruction	E. coli		1	2	100	100
R_NDPK6	nucleoside-diphosphate kinase (ATP:dUDP)	1 M_atp_c + 1 M_dudp_c <-> 1 M_dutp_c + 1 M_adp_c	2.7.4.6	Internal	Uracile_biosynthesis	Nucleotide Salvage Pathway	( XFCFBP8418_026070 ) or ( XFCFBP8418_007250 )	( b2518 ) or ( b0474 )	Automatic_reconstruction	E. coli		1	2	100	100
R_LEUTA	leucine transaminase (irreversible)	1 M_glu_L_c + 1 M_4mop_c <-> 1 M_akg_c + 1 M_leu_L_c	2.6.1.42	Internal	Val_Ile_Leu_metabolism	Valine, Leucine, and Isoleucine Metabolism	( XFCFBP8418_014480 )	( RSc0567 ) or ( RSp1327 ) or ( RSp1358 )	Automatic_reconstruction	E. coli		2	2	50	100
R_DHAD1	dihydroxy-acid dehydratase (2,3-dihydroxy-3-methylbutanoate)	1 M_23dhmb_c -> 1 M_3mob_c + 1 M_h2o_c	4.2.1.9	Internal	Val_Ile_Leu_metabolism	Valine, Leucine, and Isoleucine Metabolism	( XFCFBP8418_014980 )	( b3771 )	Automatic_reconstruction	E. coli		1	2	100	100
R_DHAD2	Dihydroxy-acid dehydratase (2,3-dihydroxy-3-methylpentanoate)	1 M_23dhmp_c -> 1 M_3mop_c + 1 M_h2o_c	4.2.1.9	Internal	Val_Ile_Leu_metabolism	Valine, Leucine, and Isoleucine Metabolism	( XFCFBP8418_014980 )	( b3771 )	Automatic_reconstruction	E. coli		1	2	100	100
R_KARA1	ketol-acid reductoisomerase (2,3-dihydroxy-3-methylbutanoate)	1 M_23dhmb_c + 1 M_nadp_c <-> 1 M_alac_S_c + 1 M_h_c + 1 M_nadph_c	1.1.1.86	Internal	Val_Ile_Leu_metabolism	Valine, Leucine, and Isoleucine Metabolism	( XFCFBP8418_017890 )	( b3774 )	Automatic_reconstruction	E. coli		1	2	100	100
R_KARA2	ketol-acid reductoisomerase (2-Acetolactate)	1 M_2ahbut_c + 1 M_h_c + 1 M_nadph_c <-> 1 M_23dhmp_c + 1 M_nadp_c	1.1.1.86	Internal	Val_Ile_Leu_metabolism	Valine, Leucine, and Isoleucine Metabolism	( XFCFBP8418_017890 )	( b3774 )	Automatic_reconstruction	E. coli		1	2	100	100
R_ACHBS	2-aceto-2-hydroxybutanoate synthase	1 M_2obut_c + 1 M_pyr_c + 1 M_h_c -> 1 M_2ahbut_c + 1 M_co2_c	2.2.1.6	Internal	Val_Ile_Leu_metabolism	Valine, Leucine, and Isoleucine Metabolism	( XFCFBP8418_017900 and XFCFBP8418_017910 )	( b3670 and b3671 ) or ( b0078 and b0077 )	Automatic_reconstruction	E. coli		5	2	50	50
R_ACLS	acetolactate synthase	1 M_h_c + 2 M_pyr_c -> 1 M_co2_c + 1 M_alac_S_c	2.2.1.6	Internal	Val_Ile_Leu_metabolism	Valine, Leucine, and Isoleucine Metabolism	( XFCFBP8418_017900 and XFCFBP8418_017910 )	( b3670 and b3671 ) or ( b0078 and b0077 )	Automatic_reconstruction	E. coli		5	2	50	50
R_THRD_L	L-threonine deaminase	1 M_thr_L_c -> 1 M_2obut_c + 1 M_nh4_c	4.3.1.19	Internal	Val_Ile_Leu_metabolism	Valine, Leucine, and Isoleucine Metabolism	( XFCFBP8418_017920 )	( b3117 ) or ( b3772 )	Automatic_reconstruction	E. coli		2	2	50	100
R_IPPS	2-isopropylmalate synthase	1 M_3mob_c + 1 M_h2o_c + 1 M_accoa_c -> 1 M_3c3hmp_c + 1 M_coa_c + 1 M_h_c	2.3.3.13	Internal	Val_Ile_Leu_metabolism	Valine, Leucine, and Isoleucine Metabolism	( XFCFBP8418_017930 )	( b0074 )	Automatic_reconstruction	E. coli		1	2	100	100
R_IPMDr	3-isopropylmalate dehydrogenase	1 M_nad_c + 1 M_3c2hmp_c -> 1 M_3c4mop_c + 1 M_h_c + 1 M_nadh_c	1.1.1.85	Internal	Val_Ile_Leu_metabolism	Valine, Leucine, and Isoleucine Metabolism	( XFCFBP8418_021500 )	( b0073 )	Automatic_reconstruction	E. coli		1	2	100	100
R_IPPMIa	3-isopropylmalate dehydratase	1 M_3c2hmp_c <-> 1 M_h2o_c + 1 M_2ippm_c	4.2.1.33	Internal	Val_Ile_Leu_metabolism	Valine, Leucine, and Isoleucine Metabolism	( XFCFBP8418_021520 and XFCFBP8418_021510 )	( b0072 and b0071 )	Automatic_reconstruction	E. coli		1	2	100	100
R_IPPMIb	2-isopropylmalate hydratase	1 M_2ippm_c + 1 M_h2o_c <-> 1 M_3c3hmp_c	4.2.1.33	Internal	Val_Ile_Leu_metabolism	Valine, Leucine, and Isoleucine Metabolism	( XFCFBP8418_021520 and XFCFBP8418_021510 )	( b0072 and b0071 )	Automatic_reconstruction	E. coli		1	2	100	100
R_PDX5PO	pyridoxine 5'-phosphate oxidase	1 M_o2_c + 1 M_pdx5p_c -> 1 M_h2o2_c + 1 M_pydx5p_c	1.4.3.5	Internal	Vitamin_B6_metabolism	Cofactor and Prosthetic Group Biosynthesis	( XFCFBP8418_004150 )	( b1638 )	Automatic_reconstruction	E. coli		1	2	100	100
R_PYAM5POr	pyridoxamine 5'-phosphate oxidase	1 M_h2o_c + 1 M_o2_c + 1 M_pyam5p_c -> 1 M_h2o2_c + 1 M_nh4_c + 1 M_pydx5p_c	1.4.3.5	Internal	Vitamin_B6_metabolism	Cofactor and Prosthetic Group Biosynthesis	( XFCFBP8418_004150 )	( b1638 )	Automatic_reconstruction	E. coli		1	2	100	100
R_E4PD	Erythrose 4-phosphate dehydrogenase	1 M_nad_c + 1 M_h2o_c + 1 M_e4p_c <-> 2 M_h_c + 1 M_4per_c + 1 M_nadh_c	1.2.1.72	Internal	Vitamin_B6_metabolism	Cofactor and Prosthetic Group Biosynthesis	( XFCFBP8418_007260 )	( b2927 ) or ( b1779 )	Automatic_reconstruction	E. coli		1	2	100	100
R_ALATA_D2	D-alanine transaminase	1 M_ala_D_c + 1 M_pydx5p_c -> 1 M_pyr_c + 1 M_pyam5p_c	No_Assignment	Internal	Vitamin_B6_metabolism	Cofactor and Prosthetic Group Biosynthesis	( XFCFBP8418_009820 )	( b0870 ) or ( b2551 )	Automatic_reconstruction	E. coli		2	2	50	100
R_ALATA_L2	alanine transaminase	1 M_ala_L_c + 1 M_pydx5p_c -> 1 M_pyr_c + 1 M_pyam5p_c	No_Assignment	Internal	Vitamin_B6_metabolism	Cofactor and Prosthetic Group Biosynthesis	( XFCFBP8418_009820 )	( b0870 ) or ( b2551 )	Automatic_reconstruction	E. coli		2	2	50	100
R_PDX5PS	Pyridoxine 5'-phosphate synthase	1 M_nad_c + 1 M_phthr_c + 1 M_dxyl5p_c -> 2 M_h2o_c + 1 M_co2_c + 1 M_pi_c + 1 M_h_c + 1 M_pdx5p_c + 1 M_nadh_c	No_Assignment	Internal	Vitamin_B6_metabolism	Cofactor and Prosthetic Group Biosynthesis	( XFCFBP8418_014620 and XFCFBP8418_010890 )	( b0052 and b2564 )	Automatic_reconstruction	E. coli		1	2	100	100
R_OHPBAT	O-Phospho-4-hydroxy-L-threonine:2-oxoglutarate aminotransferase	1 M_glu_L_c + 1 M_ohpb_c <-> 1 M_akg_c + 1 M_phthr_c	2.6.1.52	Internal	Vitamin_B6_metabolism	Cofactor and Prosthetic Group Biosynthesis	( XFCFBP8418_021100 )	( b0907 )	Automatic_reconstruction	E. coli		1	2	100	100
R_PGLYCP	Phosphoglycolate_phosphatase	1 M_h2o_c + 1 M_2pglyc_c -> 1 M_glyclt_c + 1 M_pi_c	3.1.3.18	Internal	ROS_salvage_pathways	Alternate Carbon Metabolism	( XFCFBP8418_005170 )	( RSc0897 ) or ( RSc1042 ) or ( RSc0581 ) or ( RSc2880 )	Automatic_reconstruction	R. solanacearum		2	2	25	100	Unconnected reaction
R_5DGLCNR	5_dehydro_D_gluconate_reductase	1 M_5dglcn_c + 1 M_h_c + 1 M_nadph_c <-> 1 M_nadp_c + 1 M_glcn_c	1.1.1.69	Internal	L_idionate_degradation	Alternate Carbon Metabolism	( XFCFBP8418_010080 )	( RSp0947 ) or ( RSc1763 )	Automatic_reconstruction	R. solanacearum		2	2	50	100	Unconnected reaction
R_GLTN2pp	gluconolactonase_periplasm_	1 M_g15l_p + 1 M_h2o_p -> 1 M_glcn_p + 1 M_h_p	3.1.1.17	Internal	Sorbitol_biosynthesis	Alternate Carbon Metabolism	( XFCFBP8418_022170 )	( RSp0824 )	Automatic_reconstruction	R. solanacearum		1	2	100	100	Unconnected reaction
R_NITL5	nitrilase	2 M_h2o_c + 1 M_bzonit_c -> 1 M_bz_c + 1 M_nh4_c	3.5.5.7	Internal	Arg_Pro_Glu_Gln_metabolism	Arginine and Proline Metabolism	( XFCFBP8418_004900 )	( RSc1823 ) or ( RSc2658 )	Automatic_reconstruction	R. solanacearum		2	2	50	100
R_PTRCt2pp	putrescine_transport_in_via_proton_symport	1 M_ptrc_p + 1 M_h_p <-> 1 M_ptrc_c + 1 M_h_c	No_Assignment	Transport	Carbon_Source_Transport	Transport, Inner Membrane	( XFCFBP8418_020210 ) or ( XFCFBP8418_020220 )	( RSc1588 )	Automatic_reconstruction	R. solanacearum		1	2	100	100
R_BHEXAMD	Beta_hexosaminidase	1 M_h2o_c + 1 M_chtbs_c -> 2 M_acgam_c	3.2.1.52	Internal	Chitin_degradation	Alternate Carbon Metabolism	( XFCFBP8418_001510 ) or ( XFCFBP8418_021350 )	( RSc0769 ) or ( RSc1068 )	Automatic_reconstruction	R. solanacearum	20656858	1	2	100	100
R_CHTNDA2	chitin_deacetylase	1 M_h2o_c + 1 M_chtbs_c <-> 2 M_h_c + 2 M_ac_c + 2 M_chitos_c	3.5.1.41	Internal	Chitin_degradation	Alternate Carbon Metabolism	( XFCFBP8418_021670 )	( RSc1318 ) or ( RSc2120 ) or ( RSc0428 )	Automatic_reconstruction	R. solanacearum		2	2	33	100	Unconnected reaction
R_ICDHyr1	Isocitrate dehydrogenase 1	1 M_osucc_c + 1 M_h_c <-> 1 M_co2_c + 1 M_akg_c	1.1.1.42	Internal	Citric_Acid_Cycle	Citric Acid Cycle	( XFCFBP8418_012420 ) and ( XFCFBP8418_013290 )	( PA2624 ) or ( PA2623 )	Automatic_reconstruction	P. aeruginosa		2	2	50	100	Balanced from MetaCyc (https://biocyc.org/META/NEW-IMAGE?type=REACTION&object=RXN-8642)
R_ICDHyr2	Isocitrate:NADP+ oxidoreductase (decarboxylating)	1 M_icit_c + 1 M_nadp_c <-> 1 M_osucc_c + 1 M_nadph_c + 1 M_h_c	1.1.1.42	Internal	Citric_Acid_Cycle	Citric Acid Cycle	( XFCFBP8418_012420 ) or ( XFCFBP8418_013290 )	( PA2624 ) or ( PA2623 )	Automatic_reconstruction	P. aeruginosa		2	2	50	100
R_MDH	malate_dehydrogenase	1 M_nad_c + 1 M_mal_L_c <-> 1 M_oaa_c + 1 M_h_c + 1 M_nadh_c	1.1.1.37	Internal	Citric_Acid_Cycle	Citric Acid Cycle	( XFCFBP8418_023000 )	( RSc1998 )	Automatic_reconstruction	R. solanacearum		1	2	100	100
R_CU1Opp	Cuprous_Oxidase_Cu_1_periplasm_	1 M_o2_p + 4 M_cu_p + 4 M_h_p -> 4 M_cu2_p + 2 M_h2o_p	1.16.3.1	Internal	Copper_detoxification	Inorganic Ion Transport and Metabolism	( XFCFBP8418_015250 )	( RSp0656 )	Automatic_reconstruction	R. solanacearum		1	2	100	100
R_CU2_bd_CopA	Copper_sequestration_by_cop_system	1 M_CopA_p + 11 M_cu2_p -> 1 M_11cu2s_CopA_p	No_Assignment	Internal	Copper_detoxification	Inorganic Ion Transport and Metabolism	( XFCFBP8418_015250 )	( RSp0656 )	Automatic_reconstruction	R. solanacearum		1	2	100	100
R_NITL4	nitrilase	2 M_h2o_c + 1 M_pheacnit_c -> 1 M_nh4_c + 1 M_pac_c	3.5.5.1	Internal	Degradation_pathway	Inorganic Ion Transport and Metabolism	( XFCFBP8418_004900 )	( RSc1823 ) or ( RSc2658 )	Automatic_reconstruction	R. solanacearum		2	2	50	100	Unconnected reaction
R_DMPO_LACCASE	Dimethoxyphenol_oxidase_laccase	1 M_o2_c + 4 M_dmoxpol_c -> 4 M_tmoxdpq_c + 2 M_h2o_c	1.10.3.2	Internal	Degradation_pathway	Alternate Carbon Metabolism	( XFCFBP8418_013090 )	( RSp1530 )	Automatic_reconstruction	R. solanacearum		1	2	100	100
R_PGL	6_phosphogluconolactonase	1 M_6pgl_c + 1 M_h2o_c -> 1 M_6pgc_c + 1 M_h_c	3.1.1.31	Internal	Entner-Doudoroff_pathway	Pentose Phosphate Pathway	( XFCFBP8418_024700 )	( RSp1558 )	Automatic_reconstruction	R. solanacearum		1	2	100	100
R_HSTPTr	histidinol_phosphate_transaminase	1 M_imacp_c + 1 M_glu_L_c <-> 1 M_akg_c + 1 M_hisp_c	2.6.1.9	Internal	His_metabolism	Histidine Metabolism	( XFCFBP8418_020310 )	( RSc0905 ) or ( RSc2951 )	Automatic_reconstruction	R. solanacearum		2	2	50	100
R_GTHP	glutathione_peroxidase_c_	2 M_gthrd_c + 1 M_h2o2_c -> 1 M_gthox_c + 2 M_h2o_c	1.11.1.9	Internal	Hydrogen_peroxide_detoxification	Superoxide radicals degradation	( XFCFBP8418_010100 )	( RSc0086 )	Automatic_reconstruction	R. solanacearum		1	2	100	100
R_GTHPe	glutathione_peroxidase_e_	2 M_gthrd_e + 1 M_h2o2_e -> 1 M_gthox_e + 2 M_h2o_e	1.11.1.9	Internal	Hydrogen_peroxide_detoxification	Superoxide radicals degradation	( XFCFBP8418_027830 ) or ( XFCFBP8418_016490 )	( RSc2674 )	Automatic_reconstruction	R. solanacearum		1	2	100	100
R_COBALT2tpp	cobalt_transport_in_via_permease_no_H_	1 M_cobalt2_p -> 1 M_cobalt2_c	No_Assignment	Transport	Inorganic_element_transport	Inorganic Ion Transport and Metabolism	( XFCFBP8418_010210 )	( RSp0665 ) or ( RSc2774 )	Automatic_reconstruction	R. solanacearum		2	2	50	100
R_MG2tpp	magnesium__2_transport_in_via_diffusion	1 M_mg2_p -> 1 M_mg2_c	No_Assignment	Transport	Inorganic_element_transport	Inorganic Ion Transport and Metabolism	( XFCFBP8418_010210 )	( RSp0665 ) or ( RSc2774 )	Automatic_reconstruction	R. solanacearum		2	2	50	100	Put reversibility to disallow free energy
R_PRASCS	phosphoribosylaminoimidazolesuccinocarboxamide_synthase	1 M_5aizc_c + 1 M_asp_L_c + 1 M_atp_c <-> 1 M_adp_c + 1 M_25aics_c + 1 M_pi_c + 1 M_h_c	6.3.2.6	Internal	Inosine_biosynthesis	Purine and Pyrimidine Biosynthesis	( XFCFBP8418_026780 )	( RSc0574 )	Automatic_reconstruction	R. solanacearum		1	2	100	100
R_AACOAR	acetoacetyl_CoA_reductase	1 M_aacoa_c + 1 M_h_c + 1 M_nadph_c <-> 1 M_nadp_c + 1 M_r3hbcoa_c	1.1.1.36	Internal	Lipopolysaccharide_Biosynthesis	Alternate Carbon Metabolism	( XFCFBP8418_025580 )	( RSc1633 )	Automatic_reconstruction	R. solanacearum		1	2	100	100
R_HSERTA	homoserine_O_trans_acetylase	1 M_hom_L_c + 1 M_accoa_c <-> 1 M_coa_c + 1 M_achms_c	2.3.1.31	Internal	Met_Cys_Ser_metabolism	Methionine Metabolism	( XFCFBP8418_005140 )	( PWY-5344 )	Automatic_reconstruction	R. solanacearum		4	2	50	50
R_CYSSr2	cysteine_synthase_reversible_	1 M_h2s_c + 1 M_acser_c <-> 1 M_cys_L_c + 1 M_ac_c + 1 M_h_c	2.5.1.47	Internal	Met_Cys_Ser_metabolism	Cystein Metabolism	( XFCFBP8418_006490 ) or ( XFCFBP8418_010590 ) or ( XFCFBP8418_010980 )	( RSp0276 ) or ( RSc1562 ) or ( RSc0917 ) or ( RSp0417 )	Automatic_reconstruction	R. solanacearum		2	2	75	100	Added reversibility / reaction already reported ?
R_SLCYSS	cysteine_synthase_S_sulfo_L_cysteine_	1 M_acser_c + 1 M_tsul_c -> 1 M_scys_L_c + 1 M_ac_c	2.5.1.47	Internal	Met_Cys_Ser_metabolism	Cystein Metabolism	( XFCFBP8418_006490 ) or ( XFCFBP8418_010980 )	( RSp0276 ) or ( RSc0917 ) or ( RSp0417 )	Automatic_reconstruction	R. solanacearum		2	2	67	100	Changed sslcys_c for scys_L_c, added reaction EC number
R_AHC	adenosylhomocysteinase	1 M_ahcys_c + 1 M_h2o_c -> 1 M_hcys_L_c + 1 M_adn_c	3.3.1.1	Internal	Met_Cys_Ser_metabolism	Cystein Metabolism	( XFCFBP8418_024950 )	( RSc0093 )	Automatic_reconstruction	R. solanacearum		1	2	100	100	Unconnected reaction
R_UM4PCP	UDP_N_acetylmuramoyl_L_alanyl_D_gamma_glutamyl_meso_2_6_diaminopimelate_D_alanine_L_D_carboxypeptidase	1 M_h2o_c + 1 M_um4p_c -> 1 M_ugmd_c + 1 M_ala_D_c	3.4.17.13	Internal	Murein_Biosynthesis	Murein Biosynthesis	( XFCFBP8418_006050 )	( b2175 )	Manually_added	E. coli		6	2	50	100	Assumed because same reaction (EC number) was identified, and reaction necessary to degrade um4p.
R_MLDCP1App	murein L,D-carboxypeptidase (murein5px4p) (periplasm)	1 M_h2o_p + 1 M_murein5px4p_p -> 1 M_alaala_p + 1 M_murein3px4p_p	3.4.17.13	Internal	Murein_Biosynthesis	Murein Biosynthesis	( XFCFBP8418_006050 )	( b1192 ) or ( b2175 )	Automatic_reconstruction	E. coli		5	2	50	100
R_MLDCP1Bpp	murein L,D-carboxypeptidase (murein4p4p) (periplasm)	1 M_h2o_p + 1 M_murein4p4p_p -> 1 M_murein4p3p_p + 1 M_ala_D_p	3.4.17.13	Internal	Murein_Biosynthesis	Murein Biosynthesis	( XFCFBP8418_006051 )	( b1192 ) or ( b2175 )	Automatic_reconstruction	E. coli		5	2	50	100
R_MLDCP2App	murein L,D-carboxypeptidase (murein5p5p) (periplasm)	1 M_murein5p5p_p + 1 M_h2o_p -> 1 M_alaala_p + 1 M_murein5p3p_p	3.4.17.13	Internal	Murein_Biosynthesis	Murein Biosynthesis	( XFCFBP8418_006052 )	( b1192 ) or ( b2175 )	Automatic_reconstruction	E. coli		5	2	50	100
R_MLDCP2Bpp	murein L,D-carboxypeptidase (murein4p3p) (periplasm)	1 M_h2o_p + 1 M_murein4p3p_p -> 1 M_murein3p3p_p + 1 M_ala_D_p	3.4.17.13	Internal	Murein_Biosynthesis	Murein Biosynthesis	( XFCFBP8418_006053 )	( b1192 ) or ( b2175 )	Automatic_reconstruction	E. coli		5	2	50	100
R_MLDCP3App	murein L,D-carboxypeptidase (murein5px3p) (periplasm)	1 M_h2o_p + 1 M_murein5px3p_p -> 1 M_murein3px3p_p + 1 M_alaala_p	3.4.17.13	Internal	Murein_Biosynthesis	Murein Biosynthesis	( XFCFBP8418_006054 )	( b1192 ) or ( b2175 )	Automatic_reconstruction	E. coli		5	2	50	100
R_NADS2	NAD_synthase_glutamine_hydrolysing_	1 M_dnad_c + 1 M_h2o_c + 1 M_gln_L_c + 1 M_atp_c -> 1 M_amp_c + 1 M_nad_c + 1 M_glu_L_c + 1 M_ppi_c + 1 M_h_c	6.3.5.1	Internal	NAD_NADP_biosynthesis	Cofactor and Prosthetic Group Biosynthesis	( XFCFBP8418_000890 )	( RSc2347 )	Automatic_reconstruction	R. solanacearum		1	2	100	100
R_NADK	NAD kinase	1 M_atp_c + 1 M_nad_c -> M_adp_c + 1 M_h_c + 1 M_nadp_c	2.7.9.23	Internal	NAD_NADP_biosynthesis	Cofactor and Prosthetic Group Biosynthesis	( XFCFBP8418_027970 )	( b2615 )	Manually_added	E. coli		1	2	100	100
R_NTRLASE2	nitrilase	2 M_h2o_c + 1 M_aprop_c -> 1 M_ala_L_c + 1 M_nh4_c	3.5.5.1	Internal	Nitrogen_Metabolism	Nitrile degradation	( XFCFBP8418_004900 )	( RSc1823 ) or ( RSc2658 )	Automatic_reconstruction	R. solanacearum		2	2	50	100
R_NTRLASE3	nitrilase	2 M_h2o_c + 1 M_acybut_c -> 1 M_glu_L_c + 1 M_nh4_c	3.5.5.1	Internal	Nitrogen_Metabolism	Nitrile degradation	( XFCFBP8418_004900 )	( RSc1823 ) or ( RSc2658 )	Automatic_reconstruction	R. solanacearum		2	2	50	100
R_NTRLASE	nitrilase	1 M_ind3acnl_c + 2 M_h2o_c -> 1 M_nh4_c + 1 M_ind3ac_c	3.5.5.1	Internal	Nitrogen_Metabolism	Nitrile degradation	( XFCFBP8418_004900 )	( RSc1823 ) or ( RSc2658 )	Automatic_reconstruction	R. solanacearum		2	2	50	100	Unconnected reaction
R_ETFDH	Electron_transferring_flavoprotein_dehydrogenase	1 M_q8_c + 1 M_etfrd_c -> 1 M_etfox_c + 1 M_q8h2_c	1.5.5.1	Internal	Oxidative_phosphorylation	Oxidative Phosphorylation	( XFCFBP8418_022160 and XFCFBP8418_026260 and XFCFBP8418_026270 )	( RSc1567 and RSc0923 and RSc0924 ) or ( RSp0061 and RSp0060 and RSc1567 )	Automatic_reconstruction	R. solanacearum		2	2	60	100
R_PNTK	pantothenate_kinase	1 M_atp_c + 1 M_pnto_R_c -> 1 M_4ppan_c + 1 M_adp_c + 1 M_h_c	2.7.1.33	Internal	Pantothenate_and_CoA_biosynthesis	Cofactor and Prosthetic Group Biosynthesis	( XFCFBP8418_018190 )	( RSc0311 )	Automatic_reconstruction	R. solanacearum		1	2	100	100
R_DHQD	3_dehydroquinate_dehydratase	1 M_3dhq_c <-> 1 M_h2o_c + 1 M_3dhsk_c	4.2.1.10	Internal	Phe_Trp_Tyr_metabolism	Tyrosine, Tryptophan, and Phenylalanine Metabolism	( XFCFBP8418_014540 )	( RSp1397 ) or ( RSc2785 )	Automatic_reconstruction	R. solanacearum		1	2	100	100
R_TYRTA	tyrosine_transaminase	1 M_akg_c + 1 M_tyr_L_c <-> 1 M_glu_L_c + 1 M_34hpp_c	2.6.1.57	Internal	Phe_Trp_Tyr_metabolism	Tyrosine, Tryptophan, and Phenylalanine Metabolism	( XFCFBP8418_020310 ) or ( XFCFBP8418_014480 )	( RSc0905 ) or ( RSc1010 ) or ( RSc2951 )	Automatic_reconstruction	R. solanacearum		2	2	67	100
R_PHEMEAS	putative_hemeA_synthase	1 M_h2o_c + 1 M_hemeO_c -> 1 M_hemeA_1_c + 2 M_h2_c	No_Assignment	Internal	Porphyrin_metabolism	Cofactor and Prosthetic Group Biosynthesis	( XFCFBP8418_003990 )	( RSc0371 )	Automatic_reconstruction	R. solanacearum		1	2	100	100
R_AHSERL3	R_cysteine_synthase_Selenide_	1 M_acser_c + 1 M_seln_c -> 1 M_selcys_c + 1 M_ac_c	No_Assignment	Internal	Selenium_metabolism	Cofactor and Prosthetic Group Biosynthesis	( XFCFBP8418_006490 ) or ( XFCFBP8418_010590 ) or ( XFCFBP8418_010980 )	( RSp0276 ) or ( RSc1562 ) or ( RSc0917 ) or ( RSp0417 )	Automatic_reconstruction	R. solanacearum		2	2	75	100
R_SEAHCYSHYD	Se_Adenosylselenohomocysteine_hydrolase	1 M_h2o_c + 1 M_seahcys_c -> 1 M_adn_c + 1 M_selhcys_c	3.3.1.1	Internal	Selenium_metabolism	Cofactor and Prosthetic Group Biosynthesis	( XFCFBP8418_024950 )	( RSc0093 )	Automatic_reconstruction	R. solanacearum		1	2	100	100
R_TYRTRS	tyrosyl_tRNA_synthetase	1 M_tyr_L_c + 1 M_trnatyr_c + 1 M_atp_c -> 1 M_amp_c + 1 M_ppi_c + 1 M_tyrtrna_c	6.1.1.1	Internal	tRNA_charging	tRNA Charging	( XFCFBP8418_015580 )	( RSc0496 and RS05585 )	Automatic_reconstruction	R. solanacearum		4	2	50	50
R_UBQBM	ubiquinone_biosynthesis_monooxygenase_Coq7	1 M_o2_c + 1 M_2hpmhobq_c + 1 M_nadph_c -> 1 M_h2o_c + 1 M_nadp_c + 1 M_2hp6mobq_me_c	1.14.13.-	Internal	Ubiquinone_biosynthesis	Cofactor and Prosthetic Group Biosynthesis	( XFCFBP8418_002280 )	( RSc2854 )	Automatic_reconstruction	R. solanacearum		1	2	100	100
R_DCTPD2	dCTP_deaminase	1 M_h2o_c + 1 M_ctp_c + 1 M_h_c -> 1 M_nh4_c + 1 M_utp_c	3.5.4.13	Internal	Uracile_biosynthesis	Nucleotide Salvage Pathway	( XFCFBP8418_011560 )	( RSc2366 )	Automatic_reconstruction	R. solanacearum		1	2	100	100
R_DCTPD	dCTP_deaminase	1 M_h2o_c + 1 M_dctp_c + 1 M_h_c -> 1 M_dutp_c + 1 M_nh4_c	3.5.4.13	Internal	Uracile_biosynthesis	Nucleotide Salvage Pathway	( XFCFBP8418_011560 )	( RSc2366 )	Automatic_reconstruction	R. solanacearum		1	2	100	100
R_ILETA	isoleucine_transaminase	1 M_akg_c + 1 M_ile_L_c <-> 1 M_3mop_c + 1 M_glu_L_c	2.6.1.42	Internal	Val_Ile_Leu_metabolism	Valine, Leucine, and Isoleucine Metabolism	( XFCFBP8418_001240 )	( RSc0567 ) or ( RSp1327 ) or ( RSp1358 )	Automatic_reconstruction	R. solanacearum		2	2	67	100
R_VALTA	valine_transaminase	1 M_akg_c + 1 M_val_L_c <-> 1 M_3mob_c + 1 M_glu_L_c	2.6.1.42	Internal	Val_Ile_Leu_metabolism	Valine, Leucine, and Isoleucine Metabolism	( XFCFBP8418_001240 )	( RSc0567 ) or ( RSp1327 ) or ( RSp1358 )	Automatic_reconstruction	R. solanacearum		2	2	67	100
R_GDDMR	GDP-6-deoxy-D-mannose:NADP+ 4-oxidoreductase	1 M_gdp6dm_c + 1 M_nadp_c <-> 1 M_gdp4d6dm_c + 1 M_h_c + 1 M_nadph_c	1.1.1.281	Internal	Alternate_carbon_metabolism	Alternate Carbon Metabolism	( XFCFBP8418_006450 )	( PA5454 )	Automatic_reconstruction	P. aeruginosa		1	2	100	100	Added reaction id, EC, pathway, name; Unconnected reaction
R_AGDI_1	Agmatine deiminase	1 M_h2o_c + 1 M_agm_c -> 1 M_nh4_c + 1 M_Ncbmpts_c	3.5.3.12	Internal	Arg_Pro_Glu_Gln_metabolism	Arginine and Proline Metabolism	( XFCFBP8418_004890 )	( PA0292 )	Automatic_reconstruction	P. aeruginosa		1	2	100	100
R_CITt10	citrate transport in via Mg complex	1 M_mg2_e + 1 M_h_e + 1 M_cit_e -> 1 M_mg2_c + 1 M_h_c + 1 M_cit_c	No_Assignment	Transport	Carbon_Source_Transport	Transport	( XFCFBP8418_025570 )	( PA5468 )	Automatic_reconstruction	P. aeruginosa		1	2	100	100
R_THBPTD	4a-hydroxytetrahydrobiopterin hydro-lyase	1 M_thbpt4acam_c <-> 1 M_h2o_c + 1 M_dhbpt_c	4.2.1.96	Internal	Folate_biosynthesis_and_metabolism	Cofactor and Prosthetic Group Biosynthesis	( XFCFBP8418_012500 )	( PA0871 )	Automatic_reconstruction	P. aeruginosa		1	2	100	100	Unconnected reaction; Added reaction EC, pathway, metabolites ID, reaction ID
R_AMPTASECG	alanyl_aminopeptidase_cys_gly_	1 M_cgly_c + 1 M_h2o_c -> 1 M_cys_L_c + 1 M_gly_c	3.4.11.2	Internal	Glutathione_metabolism	Cysteine Metabolism	( XFCFBP8418_002800 )	( PA3083 )	Automatic_reconstruction	P. aeruginosa		1	2	100	100
R_ACGAMT	UDP-N-acetylglucosamine:undecaprenylphosphate N-acetylglucosamine -1-phosphate transfer	1 M_uacgam_c + 1 M_udcpp_c -> 1 M_ump_c + 1 M_unaga_c	No_Assignment	Internal	Lipopolysaccharide_Biosynthesis	Cell Envelope Biosynthesis	( XFCFBP8418_004820 )	( PA3145 )	Automatic_reconstruction	P. aeruginosa		1	2	100	100
R_F2NAPPUDC	Fuc2NAc-PP-undecap synthesis	1 M_udpacfuc_c + 1 M_udcpp_c -> 1 M_ump_c + 1 M_f2Nappudp_c	No_Assignment	Internal	Lipopolysaccharide_Biosynthesis	Cell Envelope Biosynthesis	( XFCFBP8418_004820 )	( PA3145 )	Automatic_reconstruction	P. aeruginosa		1	2	100	100
R_MTRI	5-Methylthio-5-deoxy-D-ribose-1-phosphate ketol-isomerase	1 M_5mdr1p_c <-> 1 M_5mdru1p_c	5.3.1.23	Internal	Met_Cys_Ser_metabolism	Cysteine and methionine metabolism	( XFCFBP8418_012050 )	( PA3169 )	Automatic_reconstruction	P. aeruginosa		1	2	100	100
R_MDRPDr	MDRPD	1 M_5mdru1p_c -> 1 M_h2o_c + 1 M_dkmpp_c	4.2.1.109	Internal	Met_Cys_Ser_metabolism	Cysteine and methionine metabolism	( XFCFBP8418_020230 )	( PA1683 )	Automatic_reconstruction	P. aeruginosa		1	2	100	100
R_ARD	1,2-dihydroxy-3-keto-5-methylthiopentene dioxygenase (2-keto-4-methylthiobutyrate)	1 M_o2_c + 1 M_dhmtp_c -> 1 M_for_c + 1 M_mtpp_c + 1 M_co_c + 2 M_h_c	1.13.11.53	Internal	Met_Cys_Ser_metabolism	Cysteine and methionine metabolism	( XFCFBP8418_020240 )	( PA1684 )	Automatic_reconstruction	P. aeruginosa		1	2	100	100
R_ARD2	1,2-dihydroxy-3-keto-5-methylthiopentene dioxygenase (3-methylthiopropionate)	1 M_o2_c + 1 M_dhmtp_c -> 1 M_4met2obut_c + 1 M_for_c + 1 M_h_c	1.13.11.54	Internal	Met_Cys_Ser_metabolism	Cysteine and methionine metabolism	( XFCFBP8418_020240 )	( PA1684 )	Automatic_reconstruction	P. aeruginosa		1	2	100	100
R_ENOPH	enolase-phosphatase E-1	1 M_h2o_c + 1 M_dkmpp_c -> 1 M_pi_c + 1 M_dhmtp_c	3.1.3.77	Internal	Met_Cys_Ser_metabolism	Cysteine and methionine metabolism	( XFCFBP8418_020250 )	( PA1685 )	Automatic_reconstruction	P. aeruginosa		1	2	100	100
R_MTAP	5'-Methylthioadenosine:orthophosphatemethylthio-D-ribosyltransferase	1 M_5mta_c + 1 M_pi_c -> 1 M_5mdr1p_c + 1 M_ade_c	2.4.2.28	Internal	Met_Cys_Ser_metabolism	Cysteine and methionine metabolism	( XFCFBP8418_021330 )	( PA3004 )	Automatic_reconstruction	P. aeruginosa		1	2	100	100
R_FBA	fructose-bisphosphate aldolase	1 M_fdp_c <-> 1 M_g3p_c + 1 M_dhap_c	4.1.2.13	Internal	Glycolysis_Embden-Meyerhof-Parnas_pathway	Glycolysis/Gluconeogenesis	( XFCFBP8418_011030 )	( H16_B1384 ) or ( H16_A0568 ) or ( H16_B0278 )	Automatic_reconstruction	R. eutropha		2	2	33	100
R_LACZ	B-galactosidase	1 M_h2o_c + 1 M_lcts_c -> 1 M_glc_D_c + 1 M_gal_c	3.2.1.23	Internal	Alternate_Carbon_Metabolism	Alternate Carbon Metabolism	( XFCFBP8418_007430 )	No_Assignment	CarveMe	No_Assignment		3	2	NO_GPR	NO_GPR
R_SPS	Sucrose phosphate synthase	1 M_f6p_c + 1 M_udpg_c -> 1 M_suc6p_c + 1 M_h_c + 1 M_udp_c	2.4.1.14	Internal	Alternate_Carbon_Metabolism	Alternate Carbon Metabolism	( XFCFBP8418_010390 )	No_Assignment	CarveMe	No_Assignment		3	2	NO_GPR	NO_GPR
R_ALCD2y	Alcohol dehydrogenase (ethanol, NADP)	1 M_nadp_c + 1 M_etoh_c <-> 1 M_nadph_c + 1 M_acald_c + 1 M_h_c	No_Assignment	Internal	Alternate_Carbon_Metabolism	Alternate Carbon Metabolism	( XFCFBP8418_021600 )	No_Assignment	CarveMe	No_Assignment		3	2	NO_GPR	NO_GPR
R_GLUt2rpp	L-glutamate transport via proton symport, reversible (periplasm)	1 M_h_p + 1 M_glu_L_p <-> 1 M_h_c + 1 M_glu_L_c	No_Assignment	Transport	Amino_Acid_Transport	Transport, Inner Membrane	( XFCFBP8418_000650 )	No_Assignment	CarveMe	No_Assignment		3	2	NO_GPR	NO_GPR
R_GLUt4pp	Na+/glutamate symport	1 M_na1_p + 1 M_glu_L_p -> 1 M_glu_L_c + 1 M_na1_c	No_Assignment	Transport	Amino_Acid_Transport	Transport, Inner Membrane	( XFCFBP8418_000650 )	No_Assignment	CarveMe	No_Assignment		3	2	NO_GPR	NO_GPR
R_ILEabcpp	L-isoleucine transport via ABC system (periplasm)	1 M_atp_c + 1 M_h2o_c + 1 M_ile_L_p -> 1 M_ile_L_c + 1 M_pi_c + 1 M_h_c + 1 M_adp_c	No_Assignment	Transport	Amino_Acid_Transport	Transport, Inner Membrane	( XFCFBP8418_004750 )	No_Assignment	CarveMe	No_Assignment		3	2	NO_GPR	NO_GPR
R_LEUabcpp	L-leucine transport via ABC system (periplasm)	1 M_atp_c + 1 M_h2o_c + 1 M_leu_L_p -> 1 M_h_c + 1 M_pi_c + 1 M_adp_c + 1 M_leu_L_c	No_Assignment	Transport	Amino_Acid_Transport	Transport, Inner Membrane	( XFCFBP8418_004750 )	No_Assignment	CarveMe	No_Assignment		3	2	NO_GPR	NO_GPR
R_SERabcpp	L-serine transport via ABC system (periplasm)	1 M_h2o_c + 1 M_atp_c + 1 M_ser_L_p -> 1 M_adp_c + 1 M_h_c + 1 M_pi_c + 1 M_ser_L_c	No_Assignment	Transport	Amino_Acid_Transport	Transport, Inner Membrane	( XFCFBP8418_004750 )	No_Assignment	CarveMe	No_Assignment		3	2	NO_GPR	NO_GPR
R_THRtex	L-threonine transport extracellular	1 M_thr_L_e <-> 1 M_thr_L_p	No_Assignment	Transport	Amino_Acid_Transport	Transport, Outer Membrane	( XFCFBP8418_004750 )	No_Assignment	CarveMe	No_Assignment		3	2	NO_GPR	NO_GPR
R_THRabcpp	L-threonine transport via ABC system (periplasm)	1 M_thr_L_p + 1 M_atp_c + 1 M_h2o_c -> 1 M_thr_L_c + 1 M_pi_c + 1 M_adp_c + 1 M_h_c	No_Assignment	Transport	Amino_Acid_Transport	Transport, Inner Membrane	( XFCFBP8418_004750 )	No_Assignment	CarveMe	No_Assignment		3	2	NO_GPR	NO_GPR
R_VALtex	L-valine transport extracellular	1 M_val_L_e <-> 1 M_val_L_p	No_Assignment	Transport	Amino_Acid_Transport	Transport, Outer Membrane	( XFCFBP8418_004750 )	No_Assignment	CarveMe	No_Assignment		3	2	NO_GPR	NO_GPR
R_VALabcpp	L-valine transport via ABC system (periplasm)	1 M_h2o_c + 1 M_atp_c + 1 M_val_L_p -> 1 M_h_c + 1 M_adp_c + 1 M_pi_c + 1 M_val_L_c	No_Assignment	Transport	Amino_Acid_Transport	Transport, Inner Membrane	( XFCFBP8418_004750 )	No_Assignment	CarveMe	No_Assignment		3	2	NO_GPR	NO_GPR
R_HISabcpp	L-histidine transport via ABC system (periplasm)	1 M_his_L_p + 1 M_atp_c + 1 M_h2o_c -> 1 M_adp_c + 1 M_his_L_c + 1 M_pi_c + 1 M_h_c	3.6.3.21	Transport	Amino_Acid_Transport	Transport, Inner Membrane	( XFCFBP8418_004750 ) or ( XFCFBP8418_022890 )	No_Assignment	CarveMe	No_Assignment		3	2	NO_GPR	NO_GPR
R_GLUabcpp	L-glutamate transport via ABC system	1 M_glu_L_p + 1 M_atp_c + 1 M_h2o_c -> 1 M_pi_c + 1 M_h_c + 1 M_adp_c + 1 M_glu_L_c	3.6.3.21	Transport	Amino_Acid_Transport	Transport, Inner Membrane	( XFCFBP8418_007600 )	No_Assignment	CarveMe	No_Assignment		3	2	NO_GPR	NO_GPR
R_LYSt3r	L-Lysine transport via proton antiport	1 M_lys_L_c + 1 M_h_e -> 1 M_lys_L_e + 1 M_h_c	No_Assignment	Internal	Amino_Acid_Transport	Transport, Outer Membrane	( XFCFBP8418_013540 )	No_Assignment	CarveMe	No_Assignment		3	2	NO_GPR	NO_GPR
R_PROabcpp	L-proline transport via ABC system	1 M_atp_c + 1 M_h2o_c + 1 M_pro_L_p -> 1 M_h_c + 1 M_pi_c + 1 M_adp_c + 1 M_pro_L_c	No_Assignment	Transport	Amino_Acid_Transport	Transport, Inner Membrane	( XFCFBP8418_022120 ) or ( XFCFBP8418_007680 and XFCFBP8418_007690 )	No_Assignment	CarveMe	No_Assignment		3	2	NO_GPR	NO_GPR
R_ARGabcpp	L-arginine transport via ABC system (periplasm)	1 M_atp_c + 1 M_arg_L_p + 1 M_h2o_c -> 1 M_arg_L_c + 1 M_pi_c + 1 M_adp_c + 1 M_h_c	3.6.3.21	Transport	Amino_Acid_Transport	Transport, Inner Membrane	( XFCFBP8418_022890 )	No_Assignment	CarveMe	No_Assignment		3	2	NO_GPR	NO_GPR
R_LYSabcpp	L-lysine transport via ABC system (periplasm)	1 M_lys_L_p + 1 M_h2o_c + 1 M_atp_c -> 1 M_adp_c + 1 M_lys_L_c + 1 M_pi_c + 1 M_h_c	3.6.3.21	Transport	Amino_Acid_Transport	Transport, Inner Membrane	( XFCFBP8418_022890 )	No_Assignment	CarveMe	No_Assignment		3	2	NO_GPR	NO_GPR
R_ALAt2pp	L-alanine reversible transport via proton symport (periplasm)	1 M_ala_L_p + 1 M_h_p <-> 1 M_ala_L_c + 1 M_h_c	No_Assignment	Transport	Amino_Acid_Transport	Transport, Inner Membrane	No_Assignment	No_Assignment	Automatic_reconstruction	No_Assignment		6	1	NO_GPR	NO_GPR
R_ASPt2_3pp	L-aspartate transport in via proton symport (periplasm) reversible	1 M_asp_L_p + 1 M_h_p <-> 1 M_asp_L_c + 1 M_h_c	No_Assignment	Transport	Amino_Acid_Transport	Transport, Inner Membrane	No_Assignment	No_Assignment	Automatic_reconstruction	No_Assignment		6	1	NO_GPR	NO_GPR
R_CYSabcpp	L-cysteine uptake via ABC system (periplasm)	1 M_h2o_c + 1 M_cys_L_p + 1 M_atp_c -> 1 M_cys_L_c + 1 M_adp_c + 1 M_pi_c + 1 M_h_c	No_Assignment	Transport	Amino_Acid_Transport	Transport, Inner Membrane	No_Assignment	No_Assignment	Automatic_reconstruction	No_Assignment		6	1	NO_GPR	NO_GPR
R_CYSDabcpp	D-cysteine uptake via ABC system (periplasm)	1 M_h2o_c + 1 M_atp_c + 1 M_cys_D_p -> 1 M_adp_c + 1 M_cys_D_c + 1 M_pi_c + 1 M_h_c	No_Assignment	Transport	Amino_Acid_Transport	Transport, Inner Membrane	No_Assignment	No_Assignment	Automatic_reconstruction	No_Assignment		6	1	NO_GPR	NO_GPR
R_METSOX1abcpp	L-methionine S-oxide transport via ABC system (periplasm)	1 M_h2o_c + 1 M_atp_c + 1 M_metsox_S_L_p -> 1 M_adp_c + 1 M_pi_c + 1 M_h_c + 1 M_metsox_S_L_c	No_Assignment	Transport	Amino_Acid_Transport	Transport, Inner Membrane	No_Assignment	No_Assignment	Automatic_reconstruction	No_Assignment		6	1	NO_GPR	NO_GPR
R_METSOX2abcpp	L-methionine R-oxide transport via ABC system (periplasm)	1 M_h2o_c + 1 M_atp_c + 1 M_metsox_R_L_p -> 1 M_adp_c + 1 M_pi_c + 1 M_h_c + 1 M_metsox_R_L_c	No_Assignment	Transport	Amino_Acid_Transport	Transport, Inner Membrane	No_Assignment	No_Assignment	Automatic_reconstruction	No_Assignment		6	1	NO_GPR	NO_GPR
R_GLNabc	L-glutamine transport via ABC system	1 M_atp_c + 1 M_h2o_c + 1 M_gln_L_p -> M_adp_c + M_gln_L_c + M_h_c + M_pi_c	No_Assignment	Transport	Amino_Acid_Transport	Transport, Inner Membrane	No_Assignment	No_Assignment	Manually_added	No_Assignment		6	1	NO_GPR	NO_GPR
R_ALAALAabcpp	D_alanyl_D_alanine_DalaDala_transport_via_ABC_system_periplasm_	1 M_h2o_c + 1 M_atp_c + 1 M_alaala_p -> 1 M_alaala_c + 1 M_adp_c + 1 M_pi_c + 1 M_h_c	No_Assignment	Transport	Amino_Acid_Transport	Transport, Inner Membrane	No_Assignment	No_Assignment	Manually_added	No_Assignment		6	1	NO_GPR	NO_GPR	To complete murein biosynthesis pathway
R_DALAt2pp	D_alanine_transport_in_via_proton_symport_periplasm_	1 M_ala_D_p + 1 M_h_p <-> 1 M_ala_D_c + M_h_c	No_Assignment	Transport	Amino_Acid_Transport	Transport, Inner Membrane	No_Assignment	No_Assignment	Manually_added	No_Assignment		6	1	NO_GPR	NO_GPR	To complete murein biosynthesis pathway
R_GLYt2pp	glycine reversible transport via proton symport (periplasm)	1 M_gly_p + 1 M_h_p <-> 1 M_h_c + 1 M_gly_c	No_Assignment	Transport	Amino_Acid_Transport	Transport, Inner Membrane	No_Assignment	No_Assignment	Automatic_reconstruction	No_Assignment		6	1	NO_GPR	NO_GPR
R_ASPt2_2tex	Aspartate transport extracellular to periplasm	1 M_asp_L_e <-> 1 M_asp_L_p	No_Assignment	Transport	Amino_Acid_Transport	Transport, Outer Membrane	No_Assignment	No_Assignment	Manually_added	No_Assignment	12594021	3	2	NO_GPR	NO_GPR
R_METtex	L-methionine transport extracellular to periplasm	1 M_met_L_e -> 1 M_met_L_p	No_Assignment	Transport	Amino_Acid_Transport	Transport, Outer Membrane	No_Assignment	No_Assignment	Manually_added	No_Assignment	12594021	3	2	NO_GPR	NO_GPR
R_METDtex	D-methionine transport extracellular to periplasm	1 M_met_D_e -> 1 M_met_D_p	No_Assignment	Transport	Amino_Acid_Transport	Transport, Outer Membrane	No_Assignment	No_Assignment	Manually_added	No_Assignment		6	1	NO_GPR	NO_GPR
R_ALAt2tex	L-alanine reversible transport extracellular to periplasm	1 M_ala_L_e <-> 1 M_ala_L_p	No_Assignment	Transport	Amino_Acid_Transport	Transport, Outer Membrane	No_Assignment	No_Assignment	Manually_added	No_Assignment	12594021	3	2	NO_GPR	NO_GPR
R_CYStex	L-cysteine transport extracellular to periplasm	1 M_cys_L_e -> 1 M_cys_L_p	No_Assignment	Transport	Amino_Acid_Transport	Transport, Outer Membrane	No_Assignment	No_Assignment	Manually_added	No_Assignment	12594032	3	2	NO_GPR	NO_GPR
R_CYSDtex	D-cysteine transport extracellular to periplasm	1 M_cys_D_e -> 1 M_cys_D_p	No_Assignment	Transport	Amino_Acid_Transport	Transport, Outer Membrane	No_Assignment	No_Assignment	Automatic_reconstruction	No_Assignment		6	1	NO_GPR	NO_GPR
R_METSOX1tex	L-methionine S-oxide transport extracellular to periplasm	1 M_metsox_S_L_e -> 1 M_metsox_S_L_p	No_Assignment	Transport	Amino_Acid_Transport	Transport, Outer Membrane	No_Assignment	No_Assignment	Manually_added	No_Assignment		6	1	NO_GPR	NO_GPR
R_METSOX2tex	L-methionine R-oxide transport extracellular to periplasm	1 M_metsox_R_L_e -> 1 M_metsox_R_L_p	No_Assignment	Transport	Amino_Acid_Transport	Transport, Outer Membrane	No_Assignment	No_Assignment	Manually_added	No_Assignment		6	1	NO_GPR	NO_GPR
R_GLNtex	L-glutamine transport extracellular to periplasm	1 M_gln_L_e <-> 1 M_gln_L_p	No_Assignment	Transport	Amino_Acid_Transport	Transport, Outer Membrane	No_Assignment	No_Assignment	Manually_added	No_Assignment	14757251; 15060734	3	2	NO_GPR	NO_GPR
R_GLYtex	glycine reversible transport periplasm to extracellular	1 M_gly_p <-> 1 M_gly_e	No_Assignment	Transport	Amino_Acid_Transport	Transport, Outer Membrane	No_Assignment	No_Assignment	Automatic_reconstruction	No_Assignment		6	1	NO_GPR	NO_GPR
R_ILEtex	L-isoleucine transport (extracellular)	1 M_ile_L_e <-> 1 M_ile_L_p	No_Assignment	Transport	Amino_Acid_Transport	Transport, Outer Membrane	No_Assignment	No_Assignment	CarveMe	No_Assignment		3	2	NO_GPR	NO_GPR
R_LEUtex	L-leucine transport extracellular	1 M_leu_L_p <-> 1 M_leu_L_e	No_Assignment	Transport	Amino_Acid_Transport	Transport, Outer Membrane	No_Assignment	No_Assignment	CarveMe	No_Assignment		3	2	NO_GPR	NO_GPR
R_SERtex	L-serine transport extracellular	1 M_ser_L_p <-> 1 M_ser_L_e	No_Assignment	Transport	Amino_Acid_Transport	Transport, Outer Membrane	No_Assignment	No_Assignment	CarveMe	No_Assignment		3	2	NO_GPR	NO_GPR
R_HIStex	L-histidine transport extracellular	1 M_his_L_e <-> 1 M_his_L_p	No_Assignment	Transport	Amino_Acid_Transport	Transport, Outer Membrane	No_Assignment	No_Assignment	CarveMe	No_Assignment		3	2	NO_GPR	NO_GPR
R_GLUtex	L-glutamate transport extracellular	1 M_glu_L_p <-> 1 M_glu_L_e	No_Assignment	Transport	Amino_Acid_Transport	Transport, Outer Membrane	No_Assignment	No_Assignment	CarveMe	No_Assignment		3	2	NO_GPR	NO_GPR
R_GLUDxi	Glutamate dehydrogenase NAD	1 M_glu_L_c + 1 M_h2o_c + 1 M_nad_c -> 1 M_nh4_c + 1 M_nadh_c + 1 M_akg_c + 1 M_h_c	1.4.1.4	Internal	Arg_Pro_Glu_Gln_metabolism	Glutamate Metabolism	( XFCFBP8418_001660 )	No_Assignment	CarveMe	No_Assignment		3	2	NO_GPR	NO_GPR
R_CMPA_1	N-carbamoylputrescine amidase	2 M_h_c + 1 M_h2o_c + 1 M_Ncbmpts_c -> 1 M_co2_c + 1 M_nh4_c + 1 M_ptrc_c	3.5.1.53	Internal	Arg_Pro_Glu_Gln_metabolism	Glutamate Metabolism	No_Assignment	No_Assignment	Manually_added	No_Assignment		6	1	NO_GPR	NO_GPR	Reaction connected and identified in close organisms like XCC
R_P5CG	pyrroline-5-carboxylate generation	1 M_glu5sa_c <-> 1 M_h2o_c + 1 M_h_c + 1 M_1pyr5c_c	No_Assignment	Internal	Arg_Pro_Glu_Gln_metabolism	Glutamate Metabolism	No_Assignment	No_Assignment	Manually_added	No_Assignment		1	2	NO_GPR	NO_GPR	spont.
R_ORNtex	Ornithine transport extracellular	1 M_orn_e <-> 1 M_orn_p	No_Assignment	Transport	Carbon_Source_Transport	Transport, Outer Membrane	( XFCFBP8418_007710 )	No_Assignment	CarveMe	No_Assignment		3	2	NO_GPR	NO_GPR
R_ORNtpp	Ornithine transport periplasm	1 M_orn_p <-> 1 M_orn_c	No_Assignment	Transport	Carbon_Source_Transport	Transport, Inner Membrane	( XFCFBP8418_007710 )	No_Assignment	CarveMe	No_Assignment		3	2	NO_GPR	NO_GPR
R_GLCt2	Glucose transport via proton symport	1 M_h_e + 1 M_glc_D_e -> 1 M_h_c + 1 M_glc_D_c	No_Assignment	Transport	Carbon_Source_Transport	Transport, Outer Membrane	( XFCFBP8418_018650 )	No_Assignment	CarveMe	No_Assignment		3	2	NO_GPR	NO_GPR
R_GALt2	D galactose transport in via proton symport	1 M_h_e + 1 M_gal_e -> 1 M_gal_c + 1 M_h_c	No_Assignment	Transport	Carbon_Source_Transport	Transport, Outer Membrane	( XFCFBP8418_018650 )	No_Assignment	CarveMe	No_Assignment		3	2	NO_GPR	NO_GPR
R_ARGt2rpp	L arginine reversible transport via proton symport	1 M_arg_L_p + 1 M_h_e -> 1 M_h_c + 1 M_arg_L_c	No_Assignment	Transport	Carbon_Source_Transport	Transport, Outer Membrane	( XFCFBP8418_020210 )	No_Assignment	CarveMe	No_Assignment		3	2	NO_GPR	NO_GPR
R_GLYCt	Glycerol transport via channel	1 M_glyc_c <-> 1 M_glyc_e	No_Assignment	Transport	Carbon_Source_Transport	Transport, Outer Membrane	( XFCFBP8418_020710 )	No_Assignment	CarveMe	No_Assignment		3	2	NO_GPR	NO_GPR
R_GLYC3Pabc	Sn-Glycerol 3-phosphate transport periplasm via ABC system	1 M_glyc3p_p + 1 M_h2o_c + 1 M_atp_c -> 1 M_glyc3p_c + 1 M_adp_c + 1 M_h_c + 1 M_pi_c	3.6.3.20	Transport	Carbon_Source_Transport	Transport, Inner Membrane	( XFCFBP8418_024670 )	No_Assignment	CarveMe	No_Assignment		3	2	NO_GPR	NO_GPR
R_ICITt_kt	ICITt kt	1 M_icit_p + 1 M_h_p <-> 1 M_icit_c + 1 M_h_c	No_Assignment	Transport	Carbon_Source_Transport	Transport, Inner Membrane	( XFCFBP8418_025570 )	No_Assignment	CarveMe	No_Assignment		3	2	NO_GPR	NO_GPR
R_FUCtex	L-fucose reversible transport periplasm to extracellular	1 M_fuc_L_e <-> 1 M_fuc_L_p	No_Assignment	Transport	Carbon_Source_Transport	Transport, Outer Membrane	No_Assignment	No_Assignment	Manually_added	No_Assignment		6	1	NO_GPR	NO_GPR
R_GLYALDtex	Glyceraldehyde transport extracellular to periplasm	1 M_glyald_p <-> 1 M_glyald_e	No_Assignment	Transport	Carbon_Source_Transport	Transport, Outer Membrane	No_Assignment	No_Assignment	Manually_added	No_Assignment		6	1	NO_GPR	NO_GPR
R_GLYCLTt4ex	glycolate transport extracellular to periplasm	1 M_glyclt_e -> 1 M_glyclt_p	No_Assignment	Transport	Carbon_Source_Transport	Transport, Outer Membrane	No_Assignment	No_Assignment	Manually_added	No_Assignment		6	1	NO_GPR	NO_GPR
R_MALDt2_2tex	D-Malate transport extracellular to periplasm	1 M_mal_D_e -> 1 M_mal_D_p	No_Assignment	Transport	Carbon_Source_Transport	Transport, Outer Membrane	No_Assignment	No_Assignment	Manually_added	No_Assignment	This study	3	2	NO_GPR	NO_GPR	Fonctionality prooved by biolog experiments
R_FRUtex	D-fructose transport extracellular to periplasm	1 M_fru_e -> 1 M_fru_p	No_Assignment	Transport	Carbon_Source_Transport	Transport, Outer Membrane	No_Assignment	No_Assignment	Manually_added	No_Assignment		6	1	NO_GPR	NO_GPR
R_GLCtex	D-glucose transport extracellular to periplasm	1 M_glc_D_e -> 1 M_glc_D_p	No_Assignment	Transport	Carbon_Source_Transport	Transport, Outer Membrane	No_Assignment	No_Assignment	Manually_added	No_Assignment	This study	3	2	NO_GPR	NO_GPR	Fonctionality prooved by biolog experiments
R_GAMtex	D-glucosamine transport extracellular to periplasm	1 M_gam_e -> 1 M_gam_p	No_Assignment	Transport	Carbon_Source_Transport	Transport, Outer Membrane	No_Assignment	No_Assignment	Manually_added	No_Assignment		6	1	NO_GPR	NO_GPR
R_DAPtex	M-diaminopimelic acid transport extracellular to periplasm	1 M_26dap_M_e -> 1 M_26dap_M_p	No_Assignment	Transport	Carbon_Source_Transport	Transport, Outer Membrane	No_Assignment	No_Assignment	Manually_added	No_Assignment		6	1	NO_GPR	NO_GPR
R_NMNtex	NMN transport extracellular to periplasm	1 M_nmn_e -> 1 M_nmn_p	No_Assignment	Transport	Carbon_Source_Transport	Transport, Outer Membrane	No_Assignment	No_Assignment	Manually_added	No_Assignment		6	1	NO_GPR	NO_GPR
R_ARGtex	L arginine transport (extracellular)	1 M_arg_L_e <-> 1 M_arg_L_p	No_Assignment	Transport	Carbon_Source_Transport	Transport, Outer Membrane	No_Assignment	No_Assignment	CarveMe	No_Assignment	This study	3	2	NO_GPR	NO_GPR	Fonctionality prooved by biolog experiments
R_XF_Biomass	Xylella fastidiosa biomass equation	0.502711835 M_alatrna_c + 0.289582963 M_argtrna_c + 0.236169831 M_asntrna_c + 0.236169831 M_asptrna_c + 0.089545546 M_cystrna_c + 0.257639815 M_glutrna_c + 0.257639815 M_glntrna_c + 0.257639815 M_glytrna_c + 0.092687495 M_histrna_c + 0.284346382 M_iletrna_c + 0.440920172 M_leutrna_c + 0.33618854 M_lystrna_c + 0.150289892 M_mettrna_c + 0.181185724 M_phetrna_c + 0.216270821 M_protrna_c + 0.21103423…	No_Assignment	Internal	Cell_functioning	Biomass and maintenance functions	No_Assignment	No_Assignment	Manually_added	No_Assignment		3	4	NO_GPR	NO_GPR
R_CHTNA2	chitinase	1 M_chitin_polymer_e + 49 M_h2o_e -> 50 M_chtbs_e	3.2.1.14	External	Chitin_degradation	Alternate Carbon Metabolism	( XFCFBP8418_010730 )	No_Assignment	Manually_added	No_Assignment	20656858	3	4	NO_GPR	NO_GPR	Number of chitob units generated: arbitrary
R_CHTNtex	chitobiosin_transport_extracell_to_periplasm	1 M_chtbs_e -> 1 M_chtbs_p	No_Assignment	Transport	Chitin_degradation	Transport, Outer Membrane	No_Assignment	No_Assignment	Manually_added	No_Assignment	20656858	3	2	NO_GPR	NO_GPR
R_CHTNABCt	chitobiosin_transport_periplasm_to_cytoplasm	1 M_chtbs_p + 1 M_h2o_c + 1 M_atp_c -> 1 M_chtbs_c + 1 M_h_c + 1 M_adp_c + 1 M_pi_c	No_Assignment	Transport	Chitin_degradation	Transport, Inner Membrane	No_Assignment	No_Assignment	Manually_added	No_Assignment	20656858	3	2	NO_GPR	NO_GPR
R_ACGAMABCt	N-Acetyl-D-glucosamine ABC transport	1 M_acgam_p + 1 M_atp_c -> 1 M_acgam6p_c + 1 M_h_c + 1 M_adp_c	No_Assignment	Internal	Chitin_degradation	Alternate Carbon Metabolism	No_Assignment	No_Assignment	Manually_added	No_Assignment	20656858	3	2	NO_GPR	NO_GPR
R_G6PDA	Glucosamine-6-phosphate deaminase	1 M_gam6p_c + 1 M_h2o_c -> 1 M_f6p_c + M_nh4_c	No_Assignment	Internal	Chitin_degradation	Alternate Carbon Metabolism	No_Assignment	No_Assignment	Manually_added	No_Assignment	20656858	3	2	NO_GPR	NO_GPR
R_BHEXAMD_p	Beta_hexosaminidase_periplasm	1 M_chtbs_p + 1 M_h2o_p -> 2 M_acgam_p	No_Assignment	External	Chitin_degradation	Alternate Carbon Metabolism	No_Assignment	No_Assignment	Manually_added	No_Assignment	20656858	3	2	NO_GPR	NO_GPR
R_AKP1	Alkaline phosphatase Dihydroneopterin	1 M_ahdt_c + 3 M_h2o_c -> 2 M_h_c + 1 M_dhnpt_c + 3 M_pi_c	3.1.3.1	Internal	Cofactor_metabolism	Cofactor and Prosthetic Group Biosynthesis	( XFCFBP8418_006010 )	No_Assignment	CarveMe	No_Assignment		3	2	NO_GPR	NO_GPR
R_ALKP	Alkaline phosphatase	1 M_h2o_c + 1 M_dhap_c -> 1 M_pi_c + 1 M_dha_c	3.1.3.2	Internal	Cofactor_metabolism	Cofactor and Prosthetic Group Biosynthesis	( XFCFBP8418_006010 )	No_Assignment	CarveMe	No_Assignment		3	2	NO_GPR	NO_GPR
R_EPSsynthXF	XF EPS synthesis	1 M_accoa_c + 2 M_udpg_c + 1 M_udpgalur_c + 1 M_gdpmann_c -> 1 M_ump_c + 2 M_udp_c + 1 M_gdp_c + 1 M_coa_c + 1 M_EPS_XF_c	No_Assignment	Internal	Exopolysaccharide_Biosynthesis	Cell Envelope Biosynthesis	( XFCFBP8418_021460 and XFCFBP8418_021400 and XFCFBP8418_021440 and XFCFBP8418_021410 and XFCFBP8418_021450 )	No_Assignment	Manually_added	No_Assignment	11583843	1	3	NO_GPR	NO_GPR
R_EPStppXF	XF EPS transport (cytoplasm to periplasm)	1 M_EPS_XF_c -> 1 M_EPS_XF_p	No_Assignment	Internal	Exopolysaccharide_Biosynthesis	Cell Envelope Biosynthesis	( XFCFBP8418_021460 and XFCFBP8418_021480 and XFCFBP8418_021420 )	No_Assignment	Manually_added	No_Assignment	11583843	1	3	NO_GPR	NO_GPR
R_EPStexXF	XF EPS transport (periplasm to extracellular)	1 M_EPS_XF_p -> 1 M_EPS_XF_e	No_Assignment	Internal	Exopolysaccharide_Biosynthesis	Cell Envelope Biosynthesis	( XFCFBP8418_021490 )	No_Assignment	Manually_added	No_Assignment	11583843	1	3	NO_GPR	NO_GPR
R_GLUCYS	gamma_glutamylcysteine_synthetase	1 M_glu_L_c + 1 M_cys_L_c + 1 M_atp_c -> 1 M_adp_c + 1 M_glucys_c + 1 M_h_c + 1 M_pi_c	6.3.2.2	Internal	Glutathione_metabolism	Cofactor and Prosthetic Group Biosynthesis	( XFCFBP8418_003340 )	No_Assignment	Manually_added	No_Assignment		2		NO_GPR	NO_GPR
R_METOX1s	Methionine oxidation (spontaneous)	1 M_h2o2_c + 1 M_met_L_c -> 1 M_h2o_c + 1 M_metsox_S_L_c	No_Assignment	Internal	Hydrogen_peroxide_detoxification	Methionine Metabolism	Spontaneous	Spontaneous	CarveMe	No_Assignment		3	2	NO_GPR	NO_GPR
R_METOX2s	Methionine oxidation 2 (spontaneous)	1 M_h2o2_c + 1 M_met_L_c -> 1 M_h2o_c + 1 M_metsox_R_L_c	No_Assignment	Internal	Hydrogen_peroxide_detoxification	Methionine Metabolism	Spontaneous	Spontaneous	CarveMe	No_Assignment		3	2	NO_GPR	NO_GPR
R_NH3c	Ammomnium proton dissociation	1 M_h_c + 1 M_nh3_c <-> 1 M_nh4_c	No_Assignment	Internal	Inorganic_element_conversion	Inorganic Ion Transport and Metabolism	Spontaneous	Spontaneous	CarveMe	No_Assignment		3	2	NO_GPR	NO_GPR
R_NAt3_1	Sodium proton antiporter HNA is 11	1 M_na1_c + 1 M_h_e -> 1 M_na1_e + 1 M_h_c	No_Assignment	Internal	Inorganic_element_transport	Inorganic Ion Transport and Metabolism	( XFCFBP8418_001440 )	No_Assignment	CarveMe	No_Assignment		3	2	NO_GPR	NO_GPR
R_SO3abcpp	Sulfite transport via ABC system (periplasm)	1 M_h2o_c + 1 M_atp_c + 1 M_so3_p -> 1 M_adp_c + 1 M_pi_c + 1 M_h_c + 1 M_so3_c	No_Assignment	Transport	Inorganic_element_transport	Inorganic Ion Transport and Metabolism	( XFCFBP8418_004100 and XFCFBP8418_004070 and XFCFBP8418_004080 and XFCFBP8418_004090 )	No_Assignment	CarveMe	No_Assignment		3	2	NO_GPR	NO_GPR
R_NO3abcpp	Nitrate transport via ABC system (periplasm)	1 M_h2o_c + 1 M_no3_p + 1 M_atp_c -> 1 M_pi_c + 1 M_h_c + 1 M_adp_c + 1 M_no3_c	3.6.3.26	Transport	Inorganic_element_transport	Inorganic Ion Transport and Metabolism	( XFCFBP8418_007680 )	No_Assignment	CarveMe	No_Assignment		3	2	NO_GPR	NO_GPR
R_HCO3abcpp	Bicarbonate transport via ABC	1 M_h2o_c + 1 M_hco3_p + 1 M_atp_c -> 1 M_adp_c + 1 M_hco3_c + 1 M_pi_c + 1 M_h_c	No_Assignment	Transport	Inorganic_element_transport	Inorganic Ion Transport and Metabolism	( XFCFBP8418_007690 )	No_Assignment	CarveMe	No_Assignment		3	2	NO_GPR	NO_GPR
R_FE3Gabcpp	Iron (III) transport via ABC system (GTP) (periplasm)	1 M_fe3_p + 1 M_gtp_c + 1 M_h2o_c -> 1 M_fe3_c + 1 M_gdp_c + 1 M_h_c + 1 M_pi_c	No_Assignment	Transport	Inorganic_element_transport	Inorganic Ion Transport and Metabolism	( XFCFBP8418_012840 )	No_Assignment	CarveMe	No_Assignment		3	2	NO_GPR	NO_GPR
R_NAabcO	Sodium transport out via ABC system	1 M_atp_c + 1 M_h2o_c + 1 M_na1_c -> 1 M_h_c + 1 M_adp_c + 1 M_pi_c + 1 M_na1_p	No_Assignment	Transport	Inorganic_element_transport	Inorganic Ion Transport and Metabolism	( XFCFBP8418_021130 and XFCFBP8418_021120 )	No_Assignment	CarveMe	No_Assignment		3	2	NO_GPR	NO_GPR
R_Niabcpp	Nickel transport via ABC system	1 M_ni2_p + 1 M_atp_c + 1 M_h2o_c -> 1 M_ni2_c + 1 M_h_c + 1 M_adp_c + 1 M_pi_c	3.6.3.24	Transport	Inorganic_element_transport	Inorganic Ion Transport and Metabolism	( XFCFBP8418_022890 )	No_Assignment	CarveMe	No_Assignment		3	2	NO_GPR	NO_GPR
R_FE3abcpp	Fe3+ transport via ABC system (periplasm)	1 M_h2o_c + 1 M_fe3_p + 1 M_atp_c -> 1 M_h_c + 1 M_pi_c + 1 M_adp_c + 1 M_fe3_c	3.6.3.30	Transport	Inorganic_element_transport	Inorganic Ion Transport and Metabolism	( XFCFBP8418_022890 )	No_Assignment	CarveMe	No_Assignment		3	2	NO_GPR	NO_GPR
R_MNabc_1	Manganese Mn2 transport via ABC system periplasm	1 M_h2o_c + 1 M_atp_c + 1 M_mn2_p -> 1 M_adp_c + 1 M_h_c + 1 M_pi_c + 1 M_mn2_c	3.6.3.35	Transport	Inorganic_element_transport	Inorganic Ion Transport and Metabolism	( XFCFBP8418_022890 )	No_Assignment	CarveMe	No_Assignment		3	2	NO_GPR	NO_GPR
R_TSULtex	thiosulfate transport extracellular to periplasm	1 M_tsul_e -> 1 M_tsul_p	No_Assignment	Transport	Inorganic_element_transport	Inorganic Ion Transport and Metabolism	No_Assignment	No_Assignment	Manually_added	No_Assignment		6	1	NO_GPR	NO_GPR
R_CD2tex	cadmium (Cd+2) transport extracellular to periplasm	1 M_cd2_e <-> 1 M_cd2_p	No_Assignment	Transport	Inorganic_element_transport	Inorganic Ion Transport and Metabolism	No_Assignment	No_Assignment	Manually_added	No_Assignment		6	1	NO_GPR	NO_GPR
R_COBALT2tex	cobalt (Co+2) transport extracellular to periplasm	1 M_cobalt2_e <-> 1 M_cobalt2_p	No_Assignment	Transport	Inorganic_element_transport	Inorganic Ion Transport and Metabolism	No_Assignment	No_Assignment	Manually_added	No_Assignment		6	1	NO_GPR	NO_GPR
R_MOBDtex	molybdate transport extracellular to periplasm	1 M_mobd_e -> 1 M_mobd_p	No_Assignment	Transport	Inorganic_element_transport	Inorganic Ion Transport and Metabolism	No_Assignment	No_Assignment	Manually_added	No_Assignment		6	1	NO_GPR	NO_GPR
R_NH4tex	ammonia reversible transport extracellular to periplasm	1 M_nh4_p <-> 1 M_nh4_e	No_Assignment	Transport	Inorganic_element_transport	Inorganic Ion Transport and Metabolism	No_Assignment	No_Assignment	Manually_added	No_Assignment		6	1	NO_GPR	NO_GPR
R_NI2t3tex	nickle (Ni+2) transport extracellular to periplasm	1 M_ni2_p <-> M_ni2_e	No_Assignment	Transport	Inorganic_element_transport	Inorganic Ion Transport and Metabolism	No_Assignment	No_Assignment	Manually_added	No_Assignment		6	1	NO_GPR	NO_GPR
R_SULtex	sulfate transport extracellular to periplasm	1 M_so4_p <-> 1 M_so4_e	No_Assignment	Transport	Inorganic_element_transport	Inorganic Ion Transport and Metabolism	No_Assignment	No_Assignment	Manually_added	No_Assignment		6	1	NO_GPR	NO_GPR
R_ZN2tex	zinc (Zn+2) transport extracellular to periplasm	1 M_zn2_p <-> 1 M_zn2_e	No_Assignment	Transport	Inorganic_element_transport	Inorganic Ion Transport and Metabolism	No_Assignment	No_Assignment	Manually_added	No_Assignment		6	1	NO_GPR	NO_GPR
R_Kt2tex	potassium transport extracellular to periplasm	1 M_k_e <-> 1 M_k_p	No_Assignment	Transport	Inorganic_element_transport	Inorganic Ion Transport and Metabolism	No_Assignment	No_Assignment	Manually_added	No_Assignment		6	1	NO_GPR	NO_GPR
R_SLNTtex	selenite transport extracellular to periplasm	1 M_slnt_e <-> 1 M_slnt_p	No_Assignment	Transport	Inorganic_element_transport	Inorganic Ion Transport and Metabolism	No_Assignment	No_Assignment	Manually_added	No_Assignment		6	1	NO_GPR	NO_GPR
R_MG2tex	magnesium (Mg+2) transport extracellular to periplasm	1 M_mg2_p <-> 1 M_mg2_e	No_Assignment	Transport	Inorganic_element_transport	Inorganic Ion Transport and Metabolism	No_Assignment	No_Assignment	Manually_added	No_Assignment		6	1	NO_GPR	NO_GPR
R_FE2tex	iron (II) transport extracellular to periplasm	1 M_fe2_e <-> 1 M_fe2_p	No_Assignment	Transport	Inorganic_element_transport	Inorganic Ion Transport and Metabolism	No_Assignment	No_Assignment	Manually_added	No_Assignment		6	1	NO_GPR	NO_GPR
R_CLtpp	chloride transport periplasm to cytosol	1 M_cl_p <-> 1 M_cl_c	No_Assignment	Transport	Inorganic_element_transport	Inorganic Ion Transport and Metabolism	No_Assignment	No_Assignment	Manually_added	No_Assignment		7	1	NO_GPR	NO_GPR
R_CLtex	chloride_Cl_1_transport_via_diffusion_extracellular_to_periplasm_	1 M_cl_e <-> 1 M_cl_p	No_Assignment	Transport	Inorganic_element_transport	Inorganic Ion Transport and Metabolism	No_Assignment	No_Assignment	Manually_added	No_Assignment		7	1	NO_GPR	NO_GPR
R_CU2tex	copper_Cu_2_transport_via_diffusion_extracellular_to_periplasm_	1 M_cu2_e <-> 1 M_cu2_p	No_Assignment	Transport	Inorganic_element_transport	Inorganic Ion Transport and Metabolism	No_Assignment	No_Assignment	Manually_added	No_Assignment		7	1	NO_GPR	NO_GPR
R_CU2tpp	copper_transport_in_via_permease_no_H_	1 M_cu2_p <-> 1 M_cu2_c	No_Assignment	Transport	Inorganic_element_transport	Inorganic Ion Transport and Metabolism	No_Assignment	No_Assignment	Manually_added	No_Assignment		7	1	NO_GPR	NO_GPR
R_FE3tex	iron_III_transport_via_diffusion_extracellular_to_periplasm_	1 M_fe3_e <-> 1 M_fe3_p	No_Assignment	Transport	Inorganic_element_transport	Inorganic Ion Transport and Metabolism	No_Assignment	No_Assignment	Manually_added	No_Assignment		7	1	NO_GPR	NO_GPR
R_CA2tex	calcium_transport_via_diffusion_extracellular_to_periplasm_	1 M_ca2_e <-> 1 M_ca2_p	No_Assignment	Transport	Inorganic_element_transport	Inorganic Ion Transport and Metabolism	No_Assignment	No_Assignment	Manually_added	No_Assignment		7	1	NO_GPR	NO_GPR
R_CA2tpp	calcium_transport_via_diffusion_periplasm_to_internal	1 M_ca2_p <-> 1 M_ca2_c	No_Assignment	Transport	Inorganic_element_transport	Inorganic Ion Transport and Metabolism	No_Assignment	No_Assignment	Manually_added	No_Assignment		7	1	NO_GPR	NO_GPR
R_CO2tpp	CO2_transporter_via_diffusion_periplasm_	1 M_co2_p <-> 1 M_co2_c	No_Assignment	Transport	Inorganic_element_transport	Inorganic Ion Transport and Metabolism	No_Assignment	No_Assignment	Manually_added	No_Assignment		6	1	NO_GPR	NO_GPR
R_NOtpp	NO_transport_diffusion_	1 M_no_p <-> 1 M_no_c	No_Assignment	Transport	Inorganic_element_transport	Inorganic Ion Transport and Metabolism	No_Assignment	No_Assignment	Automatic_reconstruction	No_Assignment		6	1	NO_GPR	NO_GPR
R_H2O2tpp	hydrogen_peroxide_transport_via_diffusion_periplasm_to_cytoplasm_	1 M_h2o2_p <-> 1 M_h2o2_c	No_Assignment	Transport	Inorganic_element_transport	Inorganic Ion Transport and Metabolism	No_Assignment	No_Assignment	Manually_added	No_Assignment		6	1	NO_GPR	NO_GPR
R_H2Otpp	H2O_transport_via_diffusion_periplasm_	1 M_h2o_p <-> 1 M_h2o_c	No_Assignment	Transport	Inorganic_element_transport	Inorganic Ion Transport and Metabolism	No_Assignment	No_Assignment	Manually_added	No_Assignment		6	1	NO_GPR	NO_GPR
R_CO2tex	CO2_transport_via_diffusion_extracellular_to_periplasm_	1 M_co2_e <-> 1 M_co2_p	No_Assignment	Transport	Inorganic_element_transport	Inorganic Ion Transport and Metabolism	No_Assignment	No_Assignment	Manually_added	No_Assignment		6	1	NO_GPR	NO_GPR
R_PItex	phosphate_transport_via_diffusion_extracellular_to_periplasm_	1 M_pi_e <-> 1 M_pi_p	No_Assignment	Transport	Inorganic_element_transport	Inorganic Ion Transport and Metabolism	No_Assignment	No_Assignment	Manually_added	No_Assignment		6	1	NO_GPR	NO_GPR
R_NOtex	nitric_oxide_transport_via_diffusion_extracellular_to_periplasm_	1 M_no_e <-> 1 M_no_p	No_Assignment	Transport	Inorganic_element_transport	Inorganic Ion Transport and Metabolism	No_Assignment	No_Assignment	Automatic_reconstruction	No_Assignment		6	1	NO_GPR	NO_GPR
R_Htex	proton_transport_via_diffusion_extracellular_to_periplasm_	1 M_h_e <-> 1 M_h_p	No_Assignment	Transport	Inorganic_element_transport	Inorganic Ion Transport and Metabolism	No_Assignment	No_Assignment	Manually_added	No_Assignment		6	1	NO_GPR	NO_GPR
R_Actex	Na+/Acetate transport extracellular to periplasm	1 M_na1_e + 1 M_ac_e -> 1 M_na1_p + 1 M_ac_p	No_Assignment	Transport	Inorganic_element_transport	Inorganic Ion Transport and Metabolism	No_Assignment	No_Assignment	Manually_added	No_Assignment		6	1	NO_GPR	NO_GPR
R_Mntex	manganese (Mn+2) transport extracellular to periplasm	1 M_mn2_e <-> 1 M_mn2_p	No_Assignment	Transport	Inorganic_element_transport	Inorganic Ion Transport and Metabolism	No_Assignment	No_Assignment	Manually_added	No_Assignment		6	1	NO_GPR	NO_GPR
R_H2O2tex	hydrogen_peroxide_transport_via_diffusion_extracellular_to_periplasm_	1 M_h2o2_e <-> 1 M_h2o2_p	No_Assignment	Transport	Inorganic_element_transport	Inorganic Ion Transport and Metabolism	No_Assignment	No_Assignment	Manually_added	No_Assignment		6	1	NO_GPR	NO_GPR
R_H2Otex	H2O_transport_via_diffusion_extracellular_to_periplasm_	1 M_h2o_e <-> 1 M_h2o_p	No_Assignment	Transport	Inorganic_element_transport	Inorganic Ion Transport and Metabolism	No_Assignment	No_Assignment	Manually_added	No_Assignment		6	1	NO_GPR	NO_GPR
R_O2tex	oxygen_transport_via_diffusion_extracellular_to_periplasm_	1 M_o2_e <-> 1 M_o2_p	No_Assignment	Transport	Inorganic_element_transport	Inorganic Ion Transport and Metabolism	No_Assignment	No_Assignment	Manually_added	No_Assignment		3	2	NO_GPR	NO_GPR
R_O2tpp	o2_transport_via_diffusion_periplasm_	1 M_o2_p <-> 1 M_o2_c	No_Assignment	Transport	Inorganic_element_transport	Inorganic Ion Transport and Metabolism	No_Assignment	No_Assignment	Manually_added	No_Assignment		3	2	NO_GPR	NO_GPR
R_SO3tex	SO3 transport extracellular	1 M_so3_e <-> 1 M_so3_p	No_Assignment	Transport	Inorganic_element_transport	Inorganic Ion Transport and Metabolism	No_Assignment	No_Assignment	CarveMe	No_Assignment		3	2	NO_GPR	NO_GPR
R_HCO3tex	Bicarbonate transport extracellular	1 M_hco3_e <-> 1 M_hco3_p	No_Assignment	Transport	Inorganic_element_transport	Inorganic Ion Transport and Metabolism	No_Assignment	No_Assignment	CarveMe	No_Assignment		3	2	NO_GPR	NO_GPR
R_NO3tex	Nitrate transport extracellular	1 M_no3_e <-> 1 M_no3_p	No_Assignment	Transport	Inorganic_element_transport	Inorganic Ion Transport and Metabolism	No_Assignment	No_Assignment	CarveMe	No_Assignment		3	2	NO_GPR	NO_GPR
R_H2Stex	H2S transport (extracellular)	1 M_h2s_e <-> 1 M_h2s_p	No_Assignment	Transport	Inorganic_element_transport	Inorganic Ion Transport and Metabolism	Spontaneous	Spontaneous	CarveMe	No_Assignment		3	2	NO_GPR	NO_GPR
R_H2Stpp	H2S transport (periplasm)	1 M_h2s_p <-> 1 M_h2s_c	No_Assignment	Transport	Inorganic_element_transport	Inorganic Ion Transport and Metabolism	Spontaneous	Spontaneous	CarveMe	No_Assignment		3	2	NO_GPR	NO_GPR
R_H2tpp	Hydrogen transport diffusion (periplasm)	1 M_h2_p <-> 1 M_h2_c	No_Assignment	Transport	Inorganic_element_transport	Inorganic Ion Transport and Metabolism	Spontaneous	Spontaneous	CarveMe	No_Assignment		3	2	NO_GPR	NO_GPR
R_H2tex	Hydrogen transport diffusion (extracellular)	1 M_h2_e <-> 1 M_h2_p	No_Assignment	Transport	Inorganic_element_transport	Inorganic Ion Transport and Metabolism	Spontaneous	Spontaneous	CarveMe	No_Assignment		3	2	NO_GPR	NO_GPR
R_St	Sulfur transport	1 M_s_e <-> 1 M_s_c	No_Assignment	Transport	Inorganic_element_transport	Inorganic Ion Transport and Metabolism	Spontaneous	Spontaneous	CarveMe	No_Assignment		3	2	NO_GPR	NO_GPR
R_ATPHs	ATP amine hydrolysis (spontaneous)	1 M_atp_c + 1 M_h_c + 1 M_h2o_c -> 1 M_itp_c + 1 M_nh4_c	3.5.4.18	Internal	Inosine_biosynthesis	Nucleotide Salvage Pathway	No_Assignment	No_Assignment	CarveMe	No_Assignment		3	2	NO_GPR	NO_GPR
R_DATPHs	DATP amine hydrolysis (spontaneous)	1 M_h2o_c + 1 M_datp_c + 1 M_h_c -> 1 M_ditp_c + 1 M_nh4_c	No_Assignment	Internal	Inosine_biosynthesis	Nucleotide Salvage Pathway	Spontaneous	Spontaneous	CarveMe	No_Assignment		3	2	NO_GPR	NO_GPR
R_LPSS2XF	Oantigen_transferase_LPS_core_synthesis	1 M_core_kdo2lip6_XF_c + 2188 M_dtdprmn_c + 320 M_udpxyl_c -> 1 M_OLPS_XF_c + 2188 M_dtdp_c + 320 M_udp_c	No_Assignment	Internal	Lipopolysaccharide_Biosynthesis	Cell Envelope Biosynthesis	( XFCFBP8418_001200 )	( RSc2204 )	Manually_added	R. solanacearum	29374171	3	2	NO_GPR	NO_GPR	Modified reaction with XF LPS composition (cf PudMed ref - Supp Data). Did not consider potential Man / Glc residues in O Antigen
R_UDPXYLS	UDP_xylose_synthase	1 M_udp4kp_c + 1 M_nadh_c + 1 M_h_c -> 1 M_nad_c + 1 M_udpxyl_c	4.1.1.35	Internal	Lipopolysaccharide_Biosynthesis	Cell Envelope Biosynthesis	( XFCFBP8418_020820 )	( RSc1319 )	Manually_added	R. solanacearum	20118241	5	2	NO_GPR	NO_GPR	Added reaction from RSO udpxyl biosynthesis
R_UDP4KPS	UDP_4_keto_pentose_synthase	1 M_udpglcur_c + 1 M_nad_c -> 1 M_co2_c + 1 M_udp4kp_c + 1 M_nadh_c	4.1.1.35	Internal	Lipopolysaccharide_Biosynthesis	Cell Envelope Biosynthesis	( XFCFBP8418_020820 )	( RSc1319 )	Manually_added	R. solanacearum	20118241	5	2	NO_GPR	NO_GPR	Added reaction from RSO udpxyl biosynthesis
R_UDPGLCUR4EP	UDP-glucuronate 4-epimerase	1 M_udpglcur_c <-> 1 M_udpgalur_c	5.1.3.6	Internal	Lipopolysaccharide_Biosynthesis	Cell Envelope Biosynthesis	( XFCFBP8418_020820 )	( SPC01_0014 )	Manually_added	No_Assignment	10027985; 29374171	5	2	NO_GPR	NO_GPR	Gene from Streptococcus pneumoniae
R_LPSabctpp	Oantigen_core_kdo_lipidA_XF_specific_LPS_transport_via_ABC_system_cytoplasm_to_periplasm	1 M_h2o_c + 1 M_atp_c + 1 M_OLPS_XF_c -> 1 M_adp_c + 1 M_h_c + 1 M_pi_c + 1 M_OLPS_XF_p	No_Assignment	Transport	Lipopolysaccharide_Biosynthesis	Transport, Inner Membrane	( XFCFBP8418_024530 ) or ( XFCFBP8418_004550 )	( b0914 )	Manually_added	E. coli		1	2	NO_GPR	NO_GPR
R_LPSS1XF	sugartransferase_LPS_core_synthesis	4 M_kdo2lipidA_XF_c + 19 M_dtdprmn_c + 2 M_udpxyl_c + 4 M_gdpmann_c + 15 M_udpg_c + 53 M_udpgalur_c -> 19 M_dtdp_c + 70 M_udp_c + 4 M_gdp_c + M_core_kdo2lip6_XF_c	No_Assignment	Internal	Lipopolysaccharide_Biosynthesis	Cell Envelope Biosynthesis	No_Assignment	No_Assignment	Manually_added	No_Assignment	29374171	3	2	NO_GPR	NO_GPR	Modified reaction with XF LPS composition (cf PudMed ref - Supp Data).
R_OXOGAH	2-Oxoglutaramate amidohydrolase	1 M_h2o_c + 1 M_2ogm_c <-> 1 M_akg_c + 1 M_nh4_c	3.5.1.111	Internal	Met_Cys_Ser_metabolism	Methionine Metabolism	( XFCFBP8418_005030 )	( BSU13570 )	Manually_added	B. subtilis		1	2	NO_GPR	NO_GPR
R_2KMBT	2-keto-4-methylthiobutyrate aminotransferase	1 M_gln_L_c + 1 M_2kmb_c <-> 1 M_2ogm_c + 1 M_met_L_c	No_Assignment	Internal	Met_Cys_Ser_metabolism	Methionine Metabolism	( XFCFBP8418_005040 )	( BSU13580 )	Manually_added	B. subtilis		1	2	NO_GPR	NO_GPR
R_CYSTS	Cystathionine beta synthase	1 M_hcys_L_c + 1 M_ser_L_c -> M_cyst_L_c + M_h2o_c	4.2.1.22	Internal	Met_Cys_Ser_metabolism	Cystein Metabolism	( XFCFBP8418_006490 )	( PA0399 )	Manually_added	P. aeruginosa	12594021; 21637690	3	2	NO_GPR	NO_GPR	Reaction incompletely characterized
R_AHSERL2	O acetylhomoserine thiol lyase	1 M_h2s_c + 1 M_achms_c -> 1 M_ac_c + 1 M_h_c + 1 M_hcys_L_c	2.5.1.49	Internal	Met_Cys_Ser_metabolism	Cystein Metabolism	( XFCFBP8418_010590 )	No_Assignment	Manually_added	No_Assignment	12594021; 21637690	3	2	NO_GPR	NO_GPR	Reaction incompletely characterized
R_CYSTGL	Cystathionine g lyase	M_cyst_L_c + M_h2o_c -> M_2obut_c + M_cys_L_c + M_nh4_c	4.4.1.1	Internal	Met_Cys_Ser_metabolism	Cystein Metabolism	( XFCFBP8418_010590 )	No_Assignment	Manually_added	No_Assignment	12594021; 21637690	3	2	NO_GPR	NO_GPR	Reaction incompletely characterized
R_PSP_L	Phosphoserine phosphatase (L-serine)	1 M_h2o_c + 1 M_pser_L_c -> 1 M_pi_c + 1 M_ser_L_c	3.1.3.3	Internal	Met_Cys_Ser_metabolism	Methionine Metabolism	No_Assignment	No_Assignment	Manually_added	No_Assignment	12594021; 21637690	3	2	NO_GPR	NO_GPR	No auxotrophy with Serine
R_DHAPT	Dihydroxyacetone phosphotransferase	1 M_dha_c + 1 M_pep_c -> 1 M_pyr_c + 1 M_dhap_c	2.7.1.121	Internal	Metabolite_And_Cofactor_Transport	Alternate Carbon Metabolism	( XFCFBP8418_003580 and XFCFBP8418_003570 )	No_Assignment	CarveMe	No_Assignment		3	2	NO_GPR	NO_GPR
R_MSO3tex	Methanesulfonate transport (extracellular)	1 M_mso3_e <-> 1 M_mso3_p	No_Assignment	Transport	Metabolite_And_Cofactor_Transport	Transport, Outer Membrane	( XFCFBP8418_007680 ) or ( XFCFBP8418_009840 )	No_Assignment	CarveMe	No_Assignment		3	2	NO_GPR	NO_GPR
R_MSO3abcpp	Methanesulfonate transport via ABC system (periplasm)	1 M_atp_c + 1 M_h2o_c + 1 M_mso3_p -> 1 M_mso3_c + 1 M_h_c + 1 M_adp_c + 1 M_pi_c	No_Assignment	Transport	Metabolite_And_Cofactor_Transport	Transport, Inner Membrane	( XFCFBP8418_007680 ) or ( XFCFBP8418_009840 )	No_Assignment	CarveMe	No_Assignment		3	2	NO_GPR	NO_GPR
R_SPMDtex	Spermidine transport via ABC system	1 M_spmd_e <-> 1 M_spmd_p	3.6.3.31	Transport	Metabolite_And_Cofactor_Transport	Transport, Outer Membrane	( XFCFBP8418_009840 )	No_Assignment	CarveMe	No_Assignment		3	2	NO_GPR	NO_GPR
R_PTRCabcpp	Putrescine transport via ABC system (periplasm)	1 M_h2o_c + 1 M_ptrc_p + 1 M_atp_c -> 1 M_h_c + 1 M_pi_c + 1 M_ptrc_c + 1 M_adp_c	3.6.3.31	Transport	Metabolite_And_Cofactor_Transport	Transport, Inner Membrane	( XFCFBP8418_022890 )	No_Assignment	CarveMe	No_Assignment		3	2	NO_GPR	NO_GPR
R_SPMDabcpp	Spermidine transport via ABC system (periplasm)	1 M_h2o_c + 1 M_atp_c + 1 M_spmd_p -> 1 M_h_c + 1 M_adp_c + 1 M_pi_c + 1 M_spmd_c	3.6.3.31	Transport	Metabolite_And_Cofactor_Transport	Transport, Inner Membrane	( XFCFBP8418_022890 )	No_Assignment	CarveMe	No_Assignment		3	2	NO_GPR	NO_GPR
R_OAAt2_2pp	Oxaloacetate transport via proton symport 2 H periplasm	1 M_oaa_p + 2 M_h_p -> 2 M_h_c + 1 M_oaa_c	No_Assignment	Transport	Metabolite_And_Cofactor_Transport	Transport, Inner Membrane	( XFCFBP8418_025480 )	No_Assignment	CarveMe	No_Assignment		3	2	NO_GPR	NO_GPR
R_PPM	Phosphopentomutase	1 M_r1p_c <-> 1 M_r5p_c	5.4.2.7	Internal	Metabolite_And_Cofactor_Transport	Alternate Carbon Metabolism	( XFCFBP8418_026200 )	No_Assignment	CarveMe	No_Assignment		3	2	NO_GPR	NO_GPR
R_ADEt2rpp	adenine_transport_via_proton_symport_reversible__periplasm_	1 M_ade_p + 1 M_h_p <-> 1 M_ade_c + 1 M_h_c	No_Assignment	Internal	Metabolite_And_Cofactor_Transport	Transport, Inner Membrane	No_Assignment	No_Assignment	Manually_added	No_Assignment		6	1	NO_GPR	NO_GPR
R_ADEtex	adenine_transport_via_diffusion_extracellular_to_periplasm_	1 M_ade_e <-> 1 M_ade_p	No_Assignment	Internal	Metabolite_And_Cofactor_Transport	Transport, Outer Membrane	No_Assignment	No_Assignment	Manually_added	No_Assignment		6	1	NO_GPR	NO_GPR
R_THYMt3pp	thymine transport out via proton antiport (periplasm)	1 M_thym_c + 1 M_h_p -> 1 M_thym_p + 1 M_h_c	No_Assignment	Transport	Metabolite_And_Cofactor_Transport	Transport, Inner Membrane	No_Assignment	No_Assignment	Automatic_reconstruction	No_Assignment		6	1	NO_GPR	NO_GPR
R_AKGt2rtex	2-oxoglutarate reversible transport extracellular to periplasm	1 M_akg_p <-> 1 M_akg_e	No_Assignment	Transport	Metabolite_And_Cofactor_Transport	Transport, Outer Membrane	No_Assignment	No_Assignment	Manually_added	No_Assignment		6	4	NO_GPR	NO_GPR
R_FUMt2_2tex	Fumarate transport extracellular to periplasm	1 M_fum_e -> 1 M_fum_p	No_Assignment	Transport	Metabolite_And_Cofactor_Transport	Transport, Outer Membrane	No_Assignment	No_Assignment	Manually_added	No_Assignment		6	1	NO_GPR	NO_GPR
R_INDOLEtex	Indole transport periplasm to extracellular	1 M_indole_p -> M_indole_e	No_Assignment	Transport	Metabolite_And_Cofactor_Transport	Transport, Outer Membrane	No_Assignment	No_Assignment	Manually_added	No_Assignment		6	1	NO_GPR	NO_GPR
R_OTOTt2_2tex	Orate transport extracellular to periplasm	1 M_orot_e -> 1 M_orot_p	No_Assignment	Transport	Metabolite_And_Cofactor_Transport	Transport, Outer Membrane	No_Assignment	No_Assignment	Manually_added	No_Assignment		6	1	NO_GPR	NO_GPR
R_3HPPtex	3-hydroxypropionate transport periplasm to extracellular	1 M_3hpp_p -> 1 M_3hpp_e	No_Assignment	Transport	Metabolite_And_Cofactor_Transport	Transport, Outer Membrane	No_Assignment	No_Assignment	Manually_added	No_Assignment		6	1	NO_GPR	NO_GPR
R_ACt2rex	aceteta reversible transport extracellular to periplasmi	1 M_ac_p <-> 1 M_ac_e	No_Assignment	Transport	Metabolite_And_Cofactor_Transport	Transport, Outer Membrane	No_Assignment	No_Assignment	Manually_added	No_Assignment		6	1	NO_GPR	NO_GPR
R_CITt3tex	citrate transport out periplasm to extracellular	1 M_cit_p -> 1 M_cit_e	No_Assignment	Transport	Metabolite_And_Cofactor_Transport	Transport, Outer Membrane	No_Assignment	No_Assignment	Manually_added	No_Assignment		6	1	NO_GPR	NO_GPR
R_PYRt2rtex	pyruvate reversible transport periplasm to extracellular	1 M_pyr_p <-> 1 M_pyr_e	No_Assignment	Transport	Metabolite_And_Cofactor_Transport	Transport, Outer Membrane	No_Assignment	No_Assignment	Manually_added	No_Assignment		6	1	NO_GPR	NO_GPR
R_QUIN2tex	Quinate reversible transport periplasm to extracellular	1 M_quin_p <-> 1 M_quin_e	No_Assignment	Transport	Metabolite_And_Cofactor_Transport	Transport, Outer Membrane	No_Assignment	No_Assignment	Manually_added	No_Assignment		6	1	NO_GPR	NO_GPR
R_BTNt2tex	Biotin transport extracellular to periplasm	1 M_btn_e -> 1 M_btn_p	No_Assignment	Transport	Metabolite_And_Cofactor_Transport	Transport, Outer Membrane	No_Assignment	No_Assignment	Manually_added	No_Assignment		6	1	NO_GPR	NO_GPR
R_PHEMEtiex	protoheme transport irreversible out via diffusion (periplasm to extracellular)	1 M_pheme_p -> 1 M_pheme_e	No_Assignment	Transport	Metabolite_And_Cofactor_Transport	Transport, Outer Membrane	No_Assignment	No_Assignment	Automatic_reconstruction	No_Assignment		6	1	NO_GPR	NO_GPR
R_GUAtex	Guanine transport periplasm to extracellular	1 M_gua_p <-> 1 M_gua_e	No_Assignment	Transport	Metabolite_And_Cofactor_Transport	Transport, Outer Membrane	No_Assignment	No_Assignment	Manually_added	No_Assignment		6	1	NO_GPR	NO_GPR
R_HYXNtex	Hypoxanthine transport periplasm to extracellular	1 M_hxan_p <-> 1 M_hxan_e	No_Assignment	Transport	Metabolite_And_Cofactor_Transport	Transport, Outer Membrane	No_Assignment	No_Assignment	Manually_added	No_Assignment		6	1	NO_GPR	NO_GPR
R_THYMtex	thymine transport out periplasm to extracellular	1 M_thym_p -> 1 M_thym_e	No_Assignment	Transport	Metabolite_And_Cofactor_Transport	Transport, Outer Membrane	No_Assignment	No_Assignment	Manually_added	No_Assignment		6	1	NO_GPR	NO_GPR
R_NACtex	Nicotinic acid uptake (periplasm)	1 M_nac_e -> 1 M_nac_p	No_Assignment	Transport	Metabolite_And_Cofactor_Transport	Transport, Outer Membrane	No_Assignment	No_Assignment	Manually_added	No_Assignment		6	1	NO_GPR	NO_GPR
R_FORtex	formate_transport_via_diffusion_extracellular_to_periplasm_	1 M_for_e <-> 1 M_for_p	No_Assignment	Transport	Metabolite_And_Cofactor_Transport	Transport, Outer Membrane	No_Assignment	No_Assignment	Manually_added	No_Assignment		6	1	NO_GPR	NO_GPR
R_FORtppi	formate_transport_via_diffusion_cytoplasm_to_periplasm_	1 M_for_c <-> 1 M_for_p	No_Assignment	Transport	Metabolite_And_Cofactor_Transport	Transport, Inner Membrane	No_Assignment	No_Assignment	Manually_added	No_Assignment		6	1	NO_GPR	NO_GPR
R_MEOHtex	Methanol_transport_via_diffusion_extracellular_to_periplasm_	1 M_meoh_e <-> 1 M_meoh_p	No_Assignment	Transport	Metabolite_And_Cofactor_Transport	Transport, Outer Membrane	No_Assignment	No_Assignment	Manually_added	No_Assignment		6	1	NO_GPR	NO_GPR
R_MEOHtrpp	Methanol_reversible_transport_via_diffusion_periplasm_	1 M_meoh_p <-> 1 M_meoh_c	No_Assignment	Transport	Metabolite_And_Cofactor_Transport	Transport, Inner Membrane	No_Assignment	No_Assignment	Manually_added	No_Assignment		6	1	NO_GPR	NO_GPR
R_PTRCtex	Putrescine transport (extracellular)	1 M_ptrc_e <-> 1 M_ptrc_p	No_Assignment	Transport	Metabolite_And_Cofactor_Transport	Transport, Outer Membrane	No_Assignment	No_Assignment	CarveMe	No_Assignment		3	2	NO_GPR	NO_GPR
R_OAAtex	Oxaloacetate transport extracellular	1 M_oaa_p <-> 1 M_oaa_e	No_Assignment	Transport	Metabolite_And_Cofactor_Transport	Transport, Outer Membrane	No_Assignment	No_Assignment	CarveMe	No_Assignment		3	2	NO_GPR	NO_GPR
R_ACALDtex	Acetaldehyde reversible transport	1 M_acald_e <-> 1 M_acald_p	No_Assignment	Transport	Metabolite_And_Cofactor_Transport	Transport, Outer Membrane	Spontaneous	Spontaneous	CarveMe	No_Assignment		3	2	NO_GPR	NO_GPR
R_ACALDtpp	Acetaldehyde reversible transport	1 M_acald_p <-> 1 M_acald_c	No_Assignment	Transport	Metabolite_And_Cofactor_Transport	Transport, Inner Membrane	Spontaneous	Spontaneous	CarveMe	No_Assignment		3	2	NO_GPR	NO_GPR
R_Bztex	Benzoate transport (diffusion, extacellular)	1 M_bz_e <-> 1 M_bz_p	No_Assignment	Transport	Metabolite_And_Cofactor_Transport	Transport, Outer Membrane	Spontaneous	Spontaneous	CarveMe	No_Assignment		3	2	NO_GPR	NO_GPR
R_Bztpp	Benzoate transport (diffusion, periplasm)	1 M_bz_p <-> 1 M_bz_c	No_Assignment	Transport	Metabolite_And_Cofactor_Transport	Transport, Inner Membrane	Spontaneous	Spontaneous	CarveMe	No_Assignment		3	2	NO_GPR	NO_GPR
R_ETOHtrpp	Ethanol reversible transport via diffusion (periplasm)	1 M_etoh_p <-> 1 M_etoh_c	No_Assignment	Transport	Metabolite_And_Cofactor_Transport	Transport, Inner Membrane	Spontaneous	Spontaneous	CarveMe	No_Assignment		3	2	NO_GPR	NO_GPR
R_3PEPTabcpp	tripeptide_LalaDgluMdap_transport_via_ABC_system_periplasm_	1 M_atp_c + 1 M_LalaDgluMdap_p + 1 M_h2o_c -> 1 M_h_c + 1 M_adp_c + 1 M_LalaDgluMdap_c + 1 M_pi_c	No_Assignment	Internal	Murein_Biosynthesis	Transport, Inner Membrane	( XFCFBP8418_010500 ) or ( XFCFBP8418_004550 ) or ( XFCFBP8418_013240 ) or ( XFCFBP8418_022120 ) or ( XFCFBP8418_004070 ) or ( XFCFBP8418_024570 ) or ( XFCFBP8418_024670 ) or ( XFCFBP8418_019450 ) or ( XFCFBP8418_007680 )	( RSc1884 ) or ( RSc1885 ) or ( b1246 ) or ( b1247 )	Manually_added	R. solanacearum		6	2	NO_GPR	NO_GPR
R_4PEPTabcpp	tetrapeptide_LalaDgluMdapDala_transport_via_ABC_system_periplasm_	1 M_atp_c + 1 M_h2o_c + 1 M_LalaDgluMdapDala_p -> 1 M_h_c + 1 M_pi_c + 1 M_LalaDgluMdapDala_c + 1 M_adp_c	No_Assignment	Internal	Murein_Biosynthesis	Transport, Inner Membrane	( XFCFBP8418_010500 ) or ( XFCFBP8418_004550 ) or ( XFCFBP8418_013240 ) or ( XFCFBP8418_022120 ) or ( XFCFBP8418_004070 ) or ( XFCFBP8418_024570 ) or ( XFCFBP8418_024670 ) or ( XFCFBP8418_019450 ) or ( XFCFBP8418_007680 )	( RSc1884 ) or ( RSc1885 ) or ( b1246 ) or ( b1247 )	Manually_added	R. solanacearum		6	2	NO_GPR	NO_GPR
R_UDCPPtppi	undecaprenyl phosphate transport	1 M_udcpp_p -> 1 M_udcpp_c	No_Assignment	Transport	Murein_Biosynthesis	Murein Recycling	No_Assignment	No_Assignment	Automatic_reconstruction	No_Assignment	12700099	7	1	NO_GPR	NO_GPR
R_UDCPDPtppi	undecaprenyl-diphosphate transport	1 M_udcpdp_c -> 1 M_udcpdp_p	No_Assignment	Transport	Murein_Biosynthesis	Cell Envelope Biosynthesis	No_Assignment	No_Assignment	Manually_added	No_Assignment		7	1	NO_GPR	NO_GPR	Assumed in R. solanacearum GSMN
R_ACM6PH	N_acetylmuramate_6_phosphate_hydrolase	1 M_h2o_c + 1 M_acmum6p_c -> 1 M_acgam6p_c + 1 M_lac_D_c	4.2.1.126	Transport	Murein_Biosynthesis	Alternate Carbon Metabolism	No_Assignment	No_Assignment	Manually_added	No_Assignment		7	1	NO_GPR	NO_GPR	Assumed in R. solanacearum GSMN
R_NMNN	NMN nucleosidase	1 M_h2o_c + 1 M_nmn_c -> 1 M_ncam_c + 1 M_r5p_c + 1 M_h_c	3.2.2.14	Internal	NAD_NADP_biosynthesis	Cofactor and Prosthetic Group Biosynthesis	No_Assignment	No_Assignment	Automatic_reconstruction	No_Assignment	4342726	6		NO_GPR	NO_GPR
R_NADPPPS	NADP phosphatase	1 M_h2o_c + 1 M_nadp_c -> 1 M_nad_c + 1 M_pi_c	No_Assignment	Internal	NAD_NADP_biosynthesis	Cofactor and Prosthetic Group Biosynthesis	No_Assignment	No_Assignment	Automatic_reconstruction	No_Assignment		6	1	NO_GPR	NO_GPR
R_CPPPGO2	Oxygen Independent coproporphyrinogen-III oxidase	1 M_cpppg3_c + 2 M_amet_c -> 2 M_co2_c + 2 M_met_L_c + 2 M_dad_5_c + 1 M_pppg9_c	1.3.99.22	Internal	Porphyrin_metabolism	Cofactor and Prosthetic Group Biosynthesis	( XFCFBP8418_002610 )	No_Assignment	CarveMe	No_Assignment		3	2	NO_GPR	NO_GPR
R_PPPGO	protoporphyrinogen_oxidase_aerobic_	1.5 M_o2_c + 1 M_pppg9_c -> 3 M_h2o_c + 1 M_ppp9_c	1.3.3.4	Internal	Porphyrin_metabolism	Cofactor and Prosthetic Group Biosynthesis	No_Assignment	No_Assignment	Manually_added	No_Assignment		6	1	NO_GPR	NO_GPR
R_PSP	Phosphoserine phosphatase	1 M_pser_L_c + 1 M_h2o_c -> M_ser_L_c + M_pi_c	3.1.3.3	Internal	Ser_metabolism	Glycine and Serine Metabolism	( XFCFBP8418_026710 )	No_Assignment	Manually_added	No_Assignment		6	1	NO_GPR	NO_GPR
R_DM_AMOB	Sink needed to allow S-Adenosyl-4-methylthio-2-oxobutanoate to leave system	1 M_amob_c ->	No_Assignment	Exchange	Sink	Extracellular exchange	No_Assignment	No_Assignment	Automatic_reconstruction	No_Assignment		6	1	NO_GPR	NO_GPR	Sink needed to allow S-Adenosyl-4-methylthio-2-oxobutanoate to leave system
R_DM_E4P	Sink needed to allow D-Erythrose 4-phosphate to leave system	1 M_e4p_c ->	No_Assignment	Exchange	Sink	Extracellular exchange	No_Assignment	No_Assignment	Manually_added	No_Assignment		6	1	NO_GPR	NO_GPR	Sink needed to allow D-Erythrose 4-phosphate to leave system
R_DM_DAD_5	Sink needed to allow 5'-Deoxyadenosine to leave system	1 M_dad_5_c ->	No_Assignment	Exchange	Sink	Extracellular exchange	No_Assignment	No_Assignment	Manually_added	No_Assignment		6	1	NO_GPR	NO_GPR	Sink needed to allow 5'-Deoxyadenosine to leave system
R_DM_GCALD	Sink needed to allow Glycolaldehyde to leave system	1 M_gcald_c ->	No_Assignment	Exchange	Sink	Extracellular exchange	No_Assignment	No_Assignment	Manually_added	No_Assignment		6	1	NO_GPR	NO_GPR	Sink needed to allow 5'-Glycolaldehyde to leave system
R_DM_BIOMASS_c	Sink for biomass	1 M_BIOMASS_XF_c ->	No_Assignment	Exchange	Sink	Extracellular exchange	No_Assignment	No_Assignment	Manually_added	No_Assignment		1	1	NO_GPR	NO_GPR
R_DM_MEOH	Sink needed to allow methanol to leave system	M_meoh_e ->	No_Assignment	Exchange	Sink	Extracellular exchange	No_Assignment	No_Assignment	Manually_added	No_Assignment		6	1	NO_GPR	NO_GPR
R_DM_ADE	Sink needed to allow adenine to leave system	M_ade_e ->	No_Assignment	Exchange	Sink	Extracellular exchange	No_Assignment	No_Assignment	Manually_added	No_Assignment		6	1	NO_GPR	NO_GPR
R_DM_FOR	Sink needed to allow formate to leave system	M_for_e ->	No_Assignment	Exchange	Sink	Extracellular exchange	No_Assignment	No_Assignment	Manually_added	No_Assignment		6	1	NO_GPR	NO_GPR
R_DM_EPS_XF_e	Exopolysaccharides exchange	M_EPS_XF_e ->	No_Assignment	Exchange	Sink	Extracellular exchange	No_Assignment	No_Assignment	Manually_added	No_Assignment		6	1	NO_GPR	NO_GPR
R_SERAT	serine_O_acetyltransferase	1 M_ser_L_c + 1 M_accoa_c -> 1 M_acser_c + 1 M_coa_c	2.3.1.30	Internal	Sulfur_detoxification	Cysteine Metabolism	No_Assignment	No_Assignment	Manually_added	No_Assignment		6	1	NO_GPR	NO_GPR
R_CHRPL	Chorismate_pyruvate_lyase	1 M_chor_c -> 1 M_pyr_c + 1 M_4hbz_c	4.1.3.40	Internal	Ubiquinone_biosynthesis	Cofactor and Prosthetic Group Biosynthesis	( XFCFBP8418_011490 )	( XCC4014 )	Manually_added	X. campestris		1	2	100	100	Orthology with Xanthomonas campestris gene
R_OPHBDC	Octaprenyl_hydroxybenzoate_decarboxylase	1 M_h_c + 1 M_3ophb_c -> 1 M_co2_c + 1 M_2oph_c	No_Assignment	Internal	Ubiquinone_biosynthesis	Cofactor and Prosthetic Group Biosynthesis	No_Assignment	No_Assignment	Manually_added	No_Assignment		6	1	NO_GPR	NO_GPR
R_FBP	fructose_biphosphatase	1 M_fdp_c + 1 M_h2o_c -> 1 M_pi_c + 1 M_f6p_c	3.1.3.11	Internal	Gluconeogenesis	Glycolysis/Gluconeogenesis	No_Assignment	No_Assignment	Manually_added	No_Assignment		6	1	NO_GPR	NO_GPR	No evidence for this reaction. May not exist but necessary to have a functional network.
R_GLUR	glutamate_racemase	1 M_glu_D_c <-> 1 M_glu_L_c	No_Assignment	Internal	Murein_Biosynthesis	Cell Envelope Biosynthesis	No_Assignment	No_Assignment	Manually_added	No_Assignment		6	1	NO_GPR	NO_GPR	No evidence for this reaction. May not exist but necessary to have a functional network.
R_MOPG	4-methyl-2-oxopentanoate generation	1 M_3c4mop_c + M_h_c -> M_4mop_c + M_co2_c	No_Assignment	Internal	Val_Ile_Leu_metabolism	Valine, Leucine, and Isoleucine Metabolism	Spontaneous	Spontaneous	Manually_added	No_Assignment		1	2	NO_GPR	NO_GPR
R_PERD	4-Phospho-D-erythronate dehydrogenase	1 M_nad_c + 1 M_4per_c -> 1 M_nadh_c + 1 M_ohpb_c + 1 M_h_c	1.1.1.290	Internal	Vitamin_B6_metabolism	Cofactor and Prosthetic Group Biosynthesis	No_Assignment	No_Assignment	Manually_added	No_Assignment		6	1	NO_GPR	NO_GPR	Assumed in R. solanacearum GSMN
R_EX_o2_e	O2 exchange	<-> M_o2_e	No_Assignment	Exchange	Exchange_ion_subtrate	Extracellular exchange	No_Assignment	No_Assignment	Manually_added	No_Assignment		6	1	NO_GPR	NO_GPR
R_EX_h2o_e	H2O exchange	<-> M_h2o_e	No_Assignment	Exchange	Exchange_ion_subtrate	Extracellular exchange	No_Assignment	No_Assignment	Manually_added	No_Assignment		6	1	NO_GPR	NO_GPR
R_EX_co2_e	CO2 exchange	<-> M_co2_e	No_Assignment	Exchange	Exchange_ion_subtrate	Extracellular exchange	No_Assignment	No_Assignment	Manually_added	No_Assignment		6	1	NO_GPR	NO_GPR
R_EX_h_e	H+ exchange	<-> M_h_e	No_Assignment	Exchange	Exchange_ion_subtrate	Extracellular exchange	No_Assignment	No_Assignment	Manually_added	No_Assignment		6	1	NO_GPR	NO_GPR
R_EX_pi_e	Phosphate exchange	<-> M_pi_e	No_Assignment	Exchange	Exchange_ion_subtrate	Extracellular exchange	No_Assignment	No_Assignment	Manually_added	No_Assignment		6	1	NO_GPR	NO_GPR
R_EX_fe2_e	Fe2+ exchange	<-> M_fe2_e	No_Assignment	Exchange	Exchange_ion_subtrate	Extracellular exchange	No_Assignment	No_Assignment	Manually_added	No_Assignment		6	1	NO_GPR	NO_GPR
R_EX_cl_e	chloride exchange	<-> M_cl_e	No_Assignment	Exchange	Exchange_ion_subtrate	Extracellular exchange	No_Assignment	No_Assignment	Manually_added	No_Assignment		6	1	NO_GPR	NO_GPR
R_EX_cobalt2_e	co2+ exchange	<-> M_cobalt2_e	No_Assignment	Exchange	Exchange_ion_subtrate	Extracellular exchange	No_Assignment	No_Assignment	Manually_added	No_Assignment		6	1	NO_GPR	NO_GPR
R_EX_mg2_e	Mg exchange	<-> M_mg2_e	No_Assignment	Exchange	Exchange_ion_subtrate	Extracellular exchange	No_Assignment	No_Assignment	Manually_added	No_Assignment		6	1	NO_GPR	NO_GPR
R_EX_mn2_e	Mn2+ exchange	<-> M_mn2_e	No_Assignment	Exchange	Exchange_ion_subtrate	Extracellular exchange	No_Assignment	No_Assignment	Manually_added	No_Assignment		6	1	NO_GPR	NO_GPR
R_EX_mobd_e	Molybdate exchange	<-> M_mobd_e	No_Assignment	Exchange	Exchange_ion_subtrate	Extracellular exchange	No_Assignment	No_Assignment	Manually_added	No_Assignment		6	1	NO_GPR	NO_GPR
R_EX_cu2_e	Cu2+ exchange	<-> M_cu2_e	No_Assignment	Exchange	Exchange_ion_subtrate	Extracellular exchange	No_Assignment	No_Assignment	Manually_added	No_Assignment		6	1	NO_GPR	NO_GPR
R_EX_ni2_e	Ni2+ exchange	<-> M_ni2_e	No_Assignment	Exchange	Exchange_ion_subtrate	Extracellular exchange	No_Assignment	No_Assignment	Manually_added	No_Assignment		6	1	NO_GPR	NO_GPR
R_EX_fe3_e	Fe3+ exchange	<-> M_fe3_e	No_Assignment	Exchange	Exchange_ion_subtrate	Extracellular exchange	No_Assignment	No_Assignment	Manually_added	No_Assignment		6	1	NO_GPR	NO_GPR
R_EX_zn2_e	Zinc exchange	<-> M_zn2_e	No_Assignment	Exchange	Exchange_ion_subtrate	Extracellular exchange	No_Assignment	No_Assignment	Manually_added	No_Assignment		6	1	NO_GPR	NO_GPR
R_EX_ca2_e	Calcium exchange	<-> M_ca2_e	No_Assignment	Exchange	Exchange_ion_subtrate	Extracellular exchange	No_Assignment	No_Assignment	Manually_added	No_Assignment		6	1	NO_GPR	NO_GPR
R_EX_nh4_e	Ammonia exchange	<-> M_nh4_e	No_Assignment	Exchange	Exchange_ion_subtrate	Extracellular exchange	No_Assignment	No_Assignment	Manually_added	No_Assignment		6	1	NO_GPR	NO_GPR
R_EX_so4_e	Sulfate exchange	<-> M_so4_e	No_Assignment	Exchange	Exchange_ion_subtrate	Extracellular exchange	No_Assignment	No_Assignment	Manually_added	No_Assignment		6	1	NO_GPR	NO_GPR
R_EX_k_e	Potassium exchange	<-> M_k_e	No_Assignment	Exchange	Exchange_ion_subtrate	Extracellular exchange	No_Assignment	No_Assignment	Manually_added	No_Assignment		6	1	NO_GPR	NO_GPR
R_EX_s_e	Sulfur exchange	<-> M_s_e	No_Assignment	Exchange	Exchange_ion_subtrate	Extracellular exchange	No_Assignment	No_Assignment	Manually_added	No_Assignment		6	1	NO_GPR	NO_GPR
R_EX_so3_e	Sulfite exchange	<-> M_so3_e	No_Assignment	Exchange	Exchange_ion_subtrate	Extracellular exchange	No_Assignment	No_Assignment	Manually_added	No_Assignment		6	1	NO_GPR	NO_GPR
R_EX_gal_e	D-Galactose exchange	<-> M_gal_e	No_Assignment	Exchange	Exchange_carbon_substrate	Extracellular exchange	No_Assignment	No_Assignment	Manually_added	No_Assignment		3	2	NO_GPR	NO_GPR	Biolog result
R_EX_asp_L_e	L-Aspartic acid exchange	<-> M_asp_L_e	No_Assignment	Exchange	Exchange_carbon_substrate	Extracellular exchange	No_Assignment	No_Assignment	Manually_added	No_Assignment		3	2	NO_GPR	NO_GPR	Biolog result
R_EX_pro_L_e	L-Proline exchange	<-> M_pro_L_e	No_Assignment	Exchange	Exchange_carbon_substrate	Extracellular exchange	No_Assignment	No_Assignment	Manually_added	No_Assignment		3	2	NO_GPR	NO_GPR	Biolog result
R_EX_tre_e	D-Trehalose exchange	<-> M_tre_e	No_Assignment	Exchange	Exchange_carbon_substrate	Extracellular exchange	No_Assignment	No_Assignment	Manually_added	No_Assignment		3	2	NO_GPR	NO_GPR	Biolog result
R_EX_man_e	D-Mannose exchange	<-> M_man_e	No_Assignment	Exchange	Exchange_carbon_substrate	Extracellular exchange	No_Assignment	No_Assignment	Manually_added	No_Assignment		3	2	NO_GPR	NO_GPR	Biolog result
R_EX_glyc_e	Glycerol exchange	<-> M_glyc_e	No_Assignment	Exchange	Exchange_carbon_substrate	Extracellular exchange	No_Assignment	No_Assignment	Manually_added	No_Assignment		3	2	NO_GPR	NO_GPR	Biolog result
R_EX_xyl_D_e	D-Xylose exchange	<-> M_xyl_D_e	No_Assignment	Exchange	Exchange_carbon_substrate	Extracellular exchange	No_Assignment	No_Assignment	Manually_added	No_Assignment		3	2	NO_GPR	NO_GPR	Biolog result
R_EX_glu_L_e	L-Glutamic acid exchange	<-> M_glu_L_e	No_Assignment	Exchange	Exchange_carbon_substrate	Extracellular exchange	No_Assignment	No_Assignment	Manually_added	No_Assignment		3	2	NO_GPR	NO_GPR	Biolog result
R_EX_rib_D_e	D-Ribose exchange	<-> M_rib_D_e	No_Assignment	Exchange	Exchange_carbon_substrate	Extracellular exchange	No_Assignment	No_Assignment	Manually_added	No_Assignment		3	2	NO_GPR	NO_GPR	Biolog result
R_EX_fru_e	D-Fructose exchange	<-> M_fru_e	No_Assignment	Exchange	Exchange_carbon_substrate	Extracellular exchange	No_Assignment	No_Assignment	Manually_added	No_Assignment		3	2	NO_GPR	NO_GPR	Biolog result
R_EX_ac_e	Acetic acid exchange	<-> M_ac_e	No_Assignment	Exchange	Exchange_carbon_substrate	Extracellular exchange	No_Assignment	No_Assignment	Manually_added	No_Assignment		3	2	NO_GPR	NO_GPR	Biolog result
R_EX_glc_D_e	a-D-Glucose exchange	<-> M_glc_D_e	No_Assignment	Exchange	Exchange_carbon_substrate	Extracellular exchange	No_Assignment	No_Assignment	Manually_added	No_Assignment		3	2	NO_GPR	NO_GPR	Biolog result
R_EX_gln_L_e	L-Glutamine exchange	<-> M_gln_L_e	No_Assignment	Exchange	Exchange_carbon_substrate	Extracellular exchange	No_Assignment	No_Assignment	Manually_added	No_Assignment		3	2	NO_GPR	NO_GPR	Biolog result
R_EX_cit_e	Citric acid exchange	<-> M_cit_e	No_Assignment	Exchange	Exchange_carbon_substrate	Extracellular exchange	No_Assignment	No_Assignment	Manually_added	No_Assignment		3	2	NO_GPR	NO_GPR	Biolog result
R_EX_inost_e	m-Inositol exchange	<-> M_inost_e	No_Assignment	Exchange	Exchange_carbon_substrate	Extracellular exchange	No_Assignment	No_Assignment	Manually_added	No_Assignment		3	2	NO_GPR	NO_GPR	Biolog result
R_EX_ala_L_e	L-Alanine exchange	<-> M_ala_L_e	No_Assignment	Exchange	Exchange_carbon_substrate	Extracellular exchange	No_Assignment	No_Assignment	Manually_added	No_Assignment		3	2	NO_GPR	NO_GPR	Biolog result
R_EX_pyr_e	Pyruvic acid exchange	<-> M_pyr_e	No_Assignment	Exchange	Exchange_carbon_substrate	Extracellular exchange	No_Assignment	No_Assignment	Manually_added	No_Assignment		3	2	NO_GPR	NO_GPR	Biolog result
R_EX_dextrin_e	Dextrin exchange	<-> M_dextrin_e	No_Assignment	Exchange	Exchange_carbon_substrate	Extracellular exchange	No_Assignment	No_Assignment	Manually_added	No_Assignment		3	2	NO_GPR	NO_GPR	Biolog result
R_EX_4abut_e	a-Amino-N-Butyric acid exchange	<-> M_4abut_e	No_Assignment	Exchange	Exchange_carbon_substrate	Extracellular exchange	No_Assignment	No_Assignment	Manually_added	No_Assignment		3	2	NO_GPR	NO_GPR	Biolog result
R_EX_gam_e	D-Glucosamine exchange	<-> M_gam_e	No_Assignment	Exchange	Exchange_carbon_substrate	Extracellular exchange	No_Assignment	No_Assignment	Manually_added	No_Assignment		3	2	NO_GPR	NO_GPR	Biolog result
R_EX_arg_L_e	L-Arginine exchange	<-> M_arg_L_e	No_Assignment	Exchange	Exchange_carbon_substrate	Extracellular exchange	No_Assignment	No_Assignment	Manually_added	No_Assignment		3	2	NO_GPR	NO_GPR	Biolog result
R_EX_his_L_e	L-Histidine exchange	<-> M_his_L_e	No_Assignment	Exchange	Exchange_carbon_substrate	Extracellular exchange	No_Assignment	No_Assignment	Manually_added	No_Assignment		3	2	NO_GPR	NO_GPR	Biolog result
R_EX_lys_L_e	L-Lysine exchange	<-> M_lys_L_e	No_Assignment	Exchange	Exchange_carbon_substrate	Extracellular exchange	No_Assignment	No_Assignment	Manually_added	No_Assignment		3	2	NO_GPR	NO_GPR	Biolog result
R_EX_orn_e	L-Ornithine exchange	<-> M_orn_e	No_Assignment	Exchange	Exchange_carbon_substrate	Extracellular exchange	No_Assignment	No_Assignment	Manually_added	No_Assignment		3	2	NO_GPR	NO_GPR	Biolog result
R_EX_chitin_polymer_e	Chitin exchange	<-> M_chitin_polymer_e	No_Assignment	Exchange	Exchange_carbon_substrate	Extracellular exchange	No_Assignment	No_Assignment	Manually_added	No_Assignment		3	2	NO_GPR	NO_GPR	Biolog result

## Sheet: Metabolites
Metabolite ID	Formula	Name
M_10fthf_c	C20H21N7O7	10_Formyltetrahydrofolate
M_11cu2s_CopA_p	RCu11	Protein_CopA_bounded_to_11_atoms_of_copper
M_12dgr120_c	C27H52O5	1_2_Diacyl_sn_glycerol__didodecanoyl__n_C12_0_
M_12dgr120_p	C27H52O5	1_2_Diacyl_sn_glycerol__didodecanoyl__n_C12_0_
M_12dgr140_c	C31H60O5	1_2_Diacyl_sn_glycerol__ditetradecanoyl__n_C14_0_
M_12dgr140_p	C31H60O5	1_2_Diacyl_sn_glycerol__ditetradecanoyl__n_C14_0_
M_12dgr141_c	C31H56O5	1_2_Diacyl_sn_glycerol__ditetradec_7_enoyl__n_C14_1_
M_12dgr141_p	C31H56O5	1_2_Diacyl_sn_glycerol__ditetradec_7_enoyl__n_C14_1_
M_12dgr160_c	C35H68O5	1_2_Diacyl_sn_glycerol__dihexadecanoyl__n_C16_0_
M_12dgr160_p	C35H68O5	1_2_Diacyl_sn_glycerol__dihexadecanoyl__n_C16_0_
M_12dgr161_c	C35H64O5	1_2_Diacyl_sn_glycerol__dihexadec_9_enoyl__n_C16_1_
M_12dgr161_p	C35H64O5	1_2_Diacyl_sn_glycerol__dihexadec_9_enoyl__n_C16_1_
M_12dgr180_c	C39H76O5	1_2_Diacyl_sn_glycerol__dioctadecanoyl__n_C18_0_
M_12dgr180_p	C39H76O5	1_2_Diacyl_sn_glycerol__dioctadecanoyl__n_C18_0_
M_12dgr181_c	C39H72O5	1_2_Diacyl_sn_glycerol__dioctadec_11_enoyl__n_C18_1_
M_12dgr181_p	C39H72O5	1_2_Diacyl_sn_glycerol__dioctadec_11_enoyl__n_C18_1_
M_13dpg_c	C3H4O10P2	3_Phospho_D_glyceroyl_phosphate
M_14aglucan_c	C72H122O61	1_4_alpha_D_Glucosyl_n
M_14aglucan_e	C72H122O61	14aglucan
M_14aglucan_p	C72H122O61	14aglucan
M_14dhncoa_c	C32H38N7O19P3S	1_4-dihydroxy-2-napthoyl-CoA
M_15dap_c	C5H16N2	1_5_Diaminopentane
M_1ddecg3p_c	C15H29O7P1	1_dodecanoyl_sn_glycerol_3_phosphate
M_1hdec9eg3p_c	C19H35O7P1	1_hexadec_9_enoyl_sn_glycerol_3_phosphate
M_1hdecg3p_c	C19H37O7P	1_hexadecanoyl_sn_glycerol_3_phosphate
M_1odec11eg3p_c	C21H39O7P1	1_octadec_11_enoyl_sn_glycerol_3_phosphate
M_1odecg3p_c	C21H41O7P1	1_octadecanoyl_sn_glycerol_3_phosphate
M_1pyr5c_c	C5H6NO2	1_Pyrroline_5_carboxylate
M_1tdec7eg3p_c	C17H31O7P1	1_tetradec_7_enoyl_sn_glycerol_3_phosphate
M_1tdecg3p_c	C17H33O7P	1_tetradecanoyl_sn_glycerol_3_phosphate
M_23dhdp_c	C7H5NO4	2_3_Dihydrodipicolinate
M_23dhmb_c	C5H9O4	R__2_3_Dihydroxy_3_methylbutanoate
M_23dhmp_c	C6H11O4	R__2_3_Dihydroxy_3_methylpentanoate
M_25aics_c	C13H15N4O12P	S__2__5_Amino_1__5_phospho_D_ribosyl_imidazole_4_carboxamido_succinate
M_25drapp_c	C9H14N5O8P	2_5_Diamino_6__ribosylamino__4__3H__pyrimidinone_5_phosphate
M_26dap_LL_c	C7H14N2O4	LL_2_6_Diaminoheptanedioate
M_26dap_M_c	C7H14N2O4	meso_2_6_Diaminoheptanedioate
M_26dap_M_e	C7H14N2O4	meso_2_6_Diaminoheptanedioate
M_26dap_M_p	C7H14N2O4	meso_2_6_Diaminoheptanedioate
M_2ahbut_c	C6H9O4	S__2_Aceto_2_hydroxybutanoate
M_2amsa_c	C3H5NO3	2_Aminomalonate_semialdehyde
M_2aobut_c	C4H7NO3	L_2_Amino_3_oxobutanoate
M_2c4mthzep_c	C7H7NO6PS	2-2R_5Z_-2-Carboxy-4-methylthiazol-5_2H_-ylidene_ethyl_phosphate
M_2cpr5p_c	C12H13NO9P	1__2_Carboxyphenylamino__1_deoxy_D_ribulose_5_phosphate
M_2dda7p_c	C7H10O10P	2_Dehydro_3_deoxy_D_arabino_heptonate_7_phosphate
M_2ddg6p_c	C6H8O9P	2-Dehydro-3-deoxy-D-gluconate 6-phosphate
M_2ddglcn_c	C6H9O6	2_Dehydro_3_deoxy_D_gluconate
M_2dhp_c	C6H9O4	2_Dehydropantoate
M_2fe1s_c	SFe2	2Fe_1S__desulfurated_iron_sulfur_cluster
M_2fe2s_c	S2Fe2	2Fe_2S__iron_sulfur_cluster
M_2hp6mobq_me_c	C38H55O4	2_Hexaprenyl_3_methyl_5_hydroxy_6_methoxy_1_4_benzoquinone
M_2hpmhobq_c	C38H56O3	2_Hexaprenyl_3_methyl_6_methoxy_1_4_benzoquinone
M_2ins_c	C6H10O6	2_Inosose
M_2ippm_c	C7H8O4	2_Isopropylmaleate
M_2kmb_c	C5H7O3S	2-keto-4-methylthiobutyrate
M_2mahmp_c	C6H8N3O7P2	2_Methyl_4_amino_5_hydroxymethylpyrimidine_diphosphate
M_2mcacn_c	C7H5O6	cis_2_Methylaconitate
M_2me4p_c	C5H11O7P	2_C_methyl_D_erythritol_4_phosphate
M_2mecdp_c	C5H10O9P2	2_C_methyl_D_erythritol_2_4_cyclodiphosphate
M_2obut_c	C4H5O3	2_Oxobutanoate
M_2ogm_c	C5H6NO4	2-Oxoglutaramate
M_2ohph_c	C46H70O2	2_Octaprenyl_6_hydroxyphenol
M_2ombzl_c	C47H72O3	2_Octaprenyl_6_methoxy_1_4_benzoquinol
M_2omhmbl_c	C48H74O4	2_Octaprenyl_3_methyl_5_hydroxy_6_methoxy_1_4_benzoquinol
M_2ommbl_c	C48H74O3	2_Octaprenyl_3_methyl_6_methoxy__1_4_benzoquinol
M_2omph_c	C47H72O2	2_Octaprenyl_6_methoxyphenol
M_2oph_c	C46H70O	2_Octaprenylphenol
M_2p4c2me_c	C14H22N3O17P3	2_phospho_4__cytidine_5__diphospho__2_C_methyl_D_erythritol
M_2pg_c	C3H4O7P	D_Glycerate_2_phosphate
M_2pglyc_c	C2H2O6P	2_Phosphoglycolate
M_34hpp_c	C9H7O4	3__4_Hydroxyphenyl_pyruvate
M_3c2hmp_c	C7H10O5	3_Carboxy_2_hydroxy_4_methylpentanoate
M_3c3hmp_c	C7H10O5	3_Carboxy_3_hydroxy_4_methylpentanoate
M_3c4mop_c	C7H8O5	3_Carboxy_4_methyl_2_oxopentanoate
M_3dhq_c	C7H9O6	3_Dehydroquinate
M_3dhsk_c	C7H7O5	3_Dehydroshikimate
M_3haACP_c	C15H27N2O9PRS	3R__3_Hydroxyacyl__acyl_carrier_protein_
M_3hcddec5eACP_c	C23H41N2O9PRS	R__3_hydroxy_cis_dodec_5_enoyl__acyl_carrier_protein_
M_3hcmrs7eACP_c	C25H45N2O9PRS	R__3_hydroxy_cis_myristol_7_eoyl__acyl_carrier_protein_
M_3hcpalm9eACP_c	C27H49N2O9PRS	R__3_hydroxy_cis_palm_9_eoyl__acyl_carrier_protein_
M_3hcvac11eACP_c	C29H53N2O9PRS	R__3_hydroxy_cis_vacc_11_enoyl__acyl_carrier_protein_
M_3hddecACP_c	C23H43N2O9PRS	R__3_Hydroxydodecanoyl__acyl_carrier_protein_
M_3hdecACP_c	C21H39N2O9PRS	S__3_Hydroxydecanoyl__acyl_carrier_protein
M_3hhexACP_c	C17H31N2O9PRS	R__3_Hydroxyhexanoyl__acyl_carrier_protein_
M_3hmrsACP_c	C25H47N2O9PRS	R__3_Hydroxytetradecanoyl__acyl_carrier_protein_
M_3hoctACP_c	C19H35N2O9PRS	R__3_Hydroxyoctanoyl__acyl_carrier_protein_
M_3hoctaACP_c	C29H55N2O9PRS	R__3_Hydroxyoctadecanoyl__acyl_carrier_protein_
M_3hpalmACP_c	C27H51N2O9PRS	R_3_hydroxypalmitoyl__acyl_carrier_protein_
M_3hpp_c	C3H5O3	3_Hydroxypropanoate
M_3hpp_e	C3H5O3	3_Hydroxypropanoate
M_3hpp_p	C3H5O3	3_Hydroxypropanoate
M_3ig3p_c	C11H12NO6P	C___3_Indolyl__glycerol_3_phosphate
M_3mob_c	C5H7O3	3_Methyl_2_oxobutanoate
M_3mop_c	C6H9O3	S__3_Methyl_2_oxopentanoate
M_3ocddec5eACP_c	C23H39N2O9PRS	3_oxo_cis_dodec_5_enoyl__acyl_carrier_protein_
M_3ocmrs7eACP_c	C25H43N2O9PRS	3_oxo_cis_myristol_7_eoyl__acyl_carrier_protein_
M_3ocpalm9eACP_c	C27H47N2O9PRS	3_oxo_cis_palm_9_eoyl__acyl_carrier_protein_
M_3ocvac11eACP_c	C29H51N2O9PRS	3_oxo_cis_vacc_11_enoyl__acyl_carrier_protein_
M_3oddecACP_c	C23H41N2O9PRS	3_Oxododecanoyl__acyl_carrier_protein_
M_3odecACP_c	C21H37N2O9PRS	3_Oxodecanoyl__acyl_carrier_protein_
M_3ohexACP_c	C17H29N2O9PRS	3_Oxohexanoyl__acyl_carrier_protein_
M_3omrsACP_c	C25H45N2O9PRS	3_Oxotetradecanoyl__acyl_carrier_protein_
M_3ooctACP_c	C19H33N2O9PRS	3_Oxooctanoyl__acyl_carrier_protein_
M_3ooctdACP_c	C29H53N2O9PRS	3_Oxooctadecanoyl__acyl_carrier_protein_
M_3opalmACP_c	C27H49N2O9PRS	3_Oxohexadecanoyl__acyl_carrier_protein_
M_3ophb_c	C47H69O3	3_Octaprenyl_4_hydroxybenzoate
M_3pg_c	C3H4O7P	3_Phospho_D_glycerate
M_3php_c	C3H2O7P	3_Phosphohydroxypyruvate
M_3psme_c	C10H9O10P	5_O__1_Carboxyvinyl__3_phosphoshikimate
M_3sala_c	C3H5NO4S	3-Sulfino-L-alanine
M_4abut_c	C4H9NO2	4_Aminobutanoate
M_4abut_e	C4H9NO2	4_Aminobutanoate
M_4abut_p	C4H9NO2	4_Aminobutanoate
M_4abz_c	C7H6NO2	4_Aminobenzoate
M_4adcho_c	C10H10NO5	4_amino_4_deoxychorismate
M_4ahmmp_c	C6H9N3O	4_Amino_5_hydroxymethyl_2_methylpyrimidine
M_4ampm_c	C6H8N3O4P	4_Amino_2_methyl_5_phosphomethylpyrimidine
M_4c2me_c	C14H23N3O14P2	4__cytidine_5__diphospho__2_C_methyl_D_erythritol
M_4fe4s_c	S4Fe4	4Fe_4S__iron_sulfur_cluster
M_4hbz_c	C7H5O3	4_Hydroxybenzoate
M_4hthr_c	C4H9NO4	4-Hydroxy-L-threonine
M_4izp_c	C6H7N2O3	4_Imidazolone_5_propanoate
M_4met2obut_c	C5H8O3S	4-Methylthio-2-oxobutanoate
M_4mop_c	C6H9O3	4_Methyl_2_oxopentanoate
M_4mpetz_c	C6H8NO4PS	4_Methyl_5__2_phosphoethyl__thiazole
M_4pasp_c	C4H6NO7P	4_Phospho_L_aspartate
M_4per_c	C4H6O8P	4_Phospho_D_erythronate
M_4ppan_c	C9H15NO8P	D_4__Phosphopantothenate
M_4ppcys_c	C12H20N2O9PS	N___R__4_Phosphopantothenoyl__L_cysteine
M_4r5au_c	C9H16N4O6	4__1_D_Ribitylamino__5_aminouracil
M_5aizc_c	C9H11N3O9P	5_amino_1__5_phospho_D_ribosyl_imidazole_4_carboxylate
M_5aop_c	C5H9NO3	5_Amino_4_oxopentanoate
M_5aprbu_c	C9H15N4O9P	5_Amino_6__5__phosphoribitylamino_uracil
M_5apru_c	C9H13N4O9P	5_Amino_6__5__phosphoribosylamino_uracil
M_5caiz_c	C9H11N3O9P	5_phosphoribosyl_5_carboxyaminoimidazole
M_5dglcn_c	C6H9O7	5_Dehydro_D_gluconate
M_5fthf_c	C20H21N7O7	5_Formyltetrahydrofolate
M_5mdr1p_c	C6H11O7PS	5-Methylthio-5-deoxy-D-ribose_1-phosphate
M_5mdru1p_c	C6H11O7PS	5-Methylthio-5-deoxy-D-ribose_1-phosphate
M_5mta_c	C11H15N5O3S	5_Methylthioadenosine
M_5mthf_c	C20H24N7O6	5_Methyltetrahydrofolate
M_5prdmbz_c	C14H17N2O7P	N1__5_Phospho_alpha_D_ribosyl__5_6_dimethylbenzimidazole
M_6hmhpt_c	C7H9N5O2	6_hydroxymethyl_dihydropterin
M_6hmhptpp_c	C7H8N5O8P2	6_hydroxymethyl_dihydropterin_pyrophosphate
M_6pddgluc_c	C6H8O9P	6_phospho_5_dehydro_2_deoxy_D_gluconate
M_6pgc_c	C6H10O10P	6_Phospho_D_gluconate
M_6pgl_c	C6H9O9P	6_phospho_D_glucono_1_5_lactone
M_8aonn_c	C9H17NO3	8_Amino_7_oxononanoate
M_ACP_c	C11H21N2O7PRS	acyl_carrier_protein
M_BIOMASS_XF_c	C41.554061837540075H71.78553537948964N9.85382400884015O14.938244017389934P0.8811200258000156R1.27675647831893E-15Mn7.34919E-4Mo7.37685E-6Cl0.005532639K0.207473951Co2.67411E-5Cu7.53361E-4S0.24700915678000002Zn3.62388E-4Mg0.009221064Ni3.43024E-4Ca0.005532639Fe0.017346515399999998	BIOMASS_XF
M_CopA_p	R	Protein_CopA
M_EPS_XF_c	C26H43O25P	Exopolysaccharide_XF
M_EPS_XF_e	C26H43O25P	Exopolysaccharide_XF
M_EPS_XF_p	C26H43O25P	Exopolysaccharide_XF
M_LalaDgluMdapDala_c	C18H30N5O9	L_alanine_D_glutamate_meso_2_6_diaminoheptanedioate_D_alanine
M_LalaDgluMdapDala_p	C18H30N5O9	L_alanine_D_glutamate_meso_2_6_diaminoheptanedioate_D_alanine
M_LalaDgluMdap_c	C15H25N4O8	L_alanine_D_glutamate_meso_2_6_diaminoheptanedioate
M_LalaDgluMdap_p	C15H25N4O8	L_alanine_D_glutamate_meso_2_6_diaminoheptanedioate
M_LesA_c	C107H177N29O29S2	Excreted_protein_LesA
M_LesA_e	C107H177N29O29S2	Excreted_protein_LesA
M_LesA_p	C107H177N29O29S2	Excreted_protein_LesA
M_Ncbmpts_c	C5H14N3O	N-Carbamoylputrescine
M_OLPS_XF_c	C15668H28496N8O10693P8	Lipopolysaccharide_with_O-Antigen
M_OLPS_XF_e	C15668H28496N8O10693P8	Lipopolysaccharide_with_O-Antigen
M_OLPS_XF_p	C15668H28496N8O10693P8	Lipopolysaccharide_with_O-Antigen
M_aacoa_c	C25H36N7O18P3S	Acetoacetyl_CoA
M_acACP_c	C13H23N2O8PRS	Acetyl_ACP
M_ac_c	C2H3O2	Acetate
M_ac_e	C2H3O2	Acetate
M_ac_p	C2H3O2	Acetate
M_acac_c	C4H5O3	Acetoacetate
M_acald_c	C2H4O	Acetaldehyde
M_acald_e	C2H4O	Acetaldehyde
M_acald_p	C2H4O	Acetaldehyde
M_accitr_c	C8H14N3O4	N-acetyl-L-citrulline
M_accoa_c	C23H34N7O17P3S	Acetyl_CoA
M_acetol_c	C3H6O2	Acetol
M_acg5p_c	C7H9NO8P	N_Acetyl_L_glutamyl_5_phosphate
M_acg5sa_c	C7H10NO4	N_Acetyl_L_glutamate_5_semialdehyde
M_acgam1p_c	C8H14NO9P	N_Acetyl_D_glucosamine_1_phosphate
M_acgam6p_c	C8H14NO9P	N_Acetyl_D_glucosamine_6_phosphate
M_acgam_c	C8H15NO6	N_Acetyl_D_glucosamine
M_acgam_p	C8H15NO6	N_Acetyl_D_glucosamine
M_acglu_c	C7H9NO5	N_Acetyl_L_glutamate
M_achms_c	C6H11NO4	O_Acetyl_L_homoserine
M_acmum6p_c	C11H17NO11P	N_acetylmuramate_6_phosphate
M_acmum_p	C11H18NO8	N_acetylmuramate
M_acon_C_c	C6H3O6	cis_Aconitate
M_acorn_c	C7H14N2O3	N2_Acetyl_L_ornithine
M_acser_c	C5H9NO4	O_Acetyl_L_serine
M_actACP_c	C15H25N2O9PRS	Acetoacetyl_ACP
M_acybut_c	C5H8N2O2	gamma_Amino_gamma_cyanobutanoate
M_ade_c	C5H5N5	Adenine
M_ade_e	C5H5N5	Adenine
M_ade_p	C5H5N5	Adenine
M_adn_c	C10H13N5O4	Adenosine
M_adn_e	C10H13N5O4	Adenosine
M_adn_p	C10H13N5O4	Adenosine
M_adp_c	C10H12N5O10P2	ADP
M_adphep_LD_c	C17H25N5O16P2	ADP_L_glycero_D_manno_heptose
M_adprib_c	C15H21N5O14P2	ADPribose
M_agm_c	C5H16N4	Agmatine
M_agm_p	C5H16N4	Agmatine
M_ahcys_c	C14H20N6O5S	S_Adenosyl_L_homocysteine
M_ahdt_c	C9H12N5O13P3	2_Amino_4_hydroxy_6__erythro_1_2_3_trihydroxypropyl_dihydropteridine_triphosphate
M_aicar_c	C9H13N4O8P	5_Amino_1__5_Phospho_D_ribosyl_imidazole_4_carboxamide
M_air_c	C8H12N3O7P	5_amino_1__5_phospho_D_ribosyl_imidazole
M_akg_c	C5H4O5	2_Oxoglutarate
M_akg_e	C5H4O5	2_Oxoglutarate
M_akg_p	C5H4O5	2_Oxoglutarate
M_ala_B_c	C3H7NO2	beta_Alanine
M_ala_D_c	C3H7NO2	D_Alanine
M_ala_D_p	C3H7NO2	D_Alanine
M_ala_L_c	C3H7NO2	L_Alanine
M_ala_L_e	C3H7NO2	L_Alanine
M_ala_L_p	C3H7NO2	L_Alanine
M_alaala_c	C6H12N2O3	D_Alanyl_D_alanine
M_alaala_p	C6H12N2O3	D_Alanyl_D_alanine
M_alac_S_c	C5H7O4	S__2_Acetolactate
M_alatrna_c	C3H7NOR	L_Alanyl_tRNA_Ala_
M_alltn_c	C4H6N4O3	Allantoin
M_alltt_c	C4H7N4O4	Allantoate
M_amet_c	C15H23N6O5S	S_Adenosyl_L_methionine
M_ametam_c	C14H24N6O3S	S_Adenosylmethioninamine
M_amob_c	C15H19N5O6S	S_Adenosyl_4_methylthio_2_oxobutanoate
M_amp_c	C10H12N5O7P	AMP
M_anhgm3p_c	C34H52N6O19	N_Acetyl_D_glucosamine_anhydrous_N_Acetylmuramyl_tripeptide
M_anhgm3p_p	C34H52N6O19	N_Acetyl_D_glucosamine_anhydrous_N_Acetylmuramyl_tripeptide
M_anhgm4p_c	C37H57N7O20	N_Acetyl_D_glucosamine_anhydrous_N_Acetylmuramyl_tetrapeptide
M_anhgm4p_p	C37H57N7O20	N_Acetyl_D_glucosamine_anhydrous_N_Acetylmuramyl_tetrapeptide
M_anhgm_c	C19H29N2O12	N_Acetyl_D_glucosamine_anhydrous_N_Acetylmuramic_acid
M_anhgm_p	C19H29N2O12	N_Acetyl_D_glucosamine_anhydrous_N_Acetylmuramic_acid
M_anhm3p_c	C26H39N5O14	1_6_anhydrous_N_Acetylmuramyl_tripeptide
M_anhm4p_c	C29H44N6O15	1_6_anhydrous_N_Acetylmuramyl_tetrapeptide
M_anhm_c	C11H16NO7	1_6_anhydrous_N_Acetylmuramate
M_anth_c	C7H6NO2	Anthranilate
M_ap4a_c	C20H24N10O19P4	P1_P4_Bis_5__adenosyl__tetraphosphate
M_ap5a_c	C20H24N10O22P5	P1_P5_Bis_5__adenosyl__pentaphosphate
M_aprop_c	C3H7N2	alpha_Aminopropiononitrile
M_aps_c	C10H12N5O10PS	Adenosine_5__phosphosulfate
M_ara5p_c	C5H9O8P	D_Arabinose_5_phosphate
M_arg_L_c	C6H15N4O2	L_Arginine
M_arg_L_e	C6H15N4O2	L_Arginine
M_arg_L_p	C6H15N4O2	L_Arginine
M_argsuc_c	C10H17N4O6	N_omega___L_Arginino_succinate
M_argtrna_c	C6H15N4OR	L_Arginyl_tRNA_Arg_
M_asn_L_c	C4H8N2O3	L_Asparagine
M_asntrna_c	C4H8N2O2R	L_Asparaginyl_tRNA_Asn_
M_aso3_c	AsO3	Arsenite
M_aso4_c	AsO4	Arsenate
M_asp_L_c	C4H6NO4	L_Aspartate
M_asp_L_e	C4H6NO4	L_Aspartate
M_asp_L_p	C4H6NO4	L_Aspartate
M_aspsa_c	C4H7NO3	L_Aspartate_4_semialdehyde
M_asptrna_c	C4H6NO3R	L_Aspartyl_tRNA_Asp_
M_athr_L_c	C4H9NO3	L_Allo_threonine
M_athtp_c	C22H28N9O13P3S	Adenosine_thiamine_triphosphate
M_atp_c	C10H12N5O13P3	ATP
M_btn_c	C10H15N2O3S	Biotin
M_btn_e	C10H15N2O3S	Biotin
M_btn_p	C10H15N2O3S	Biotin
M_but2eACP_c	C15H25N2O8PRS	But_2_enoyl__acyl_carrier_protein_
M_butACP_c	C15H27N2O8PRS	Butyryl_ACP__n_C4_0ACP_
M_bz_c	C7H5O2	Benzoate
M_bz_e	C7H5O2	Benzoate
M_bz_p	C7H5O2	Benzoate
M_bzonit_c	C7H5N	Benzonitrile
M_ca2_c	Ca	Calcium
M_ca2_e	Ca	Calcium
M_ca2_p	Ca	Calcium
M_cbasp_c	C5H6N2O5	N_Carbamoyl_L_aspartate
M_cbp_c	CH2NO5P	Carbamoyl_phosphate
M_cd2_c	Cd	Cadmium
M_cd2_e	Cd	Cadmium
M_cd2_p	Cd	Cadmium
M_cddec5eACP_c	C23H41N2O8PRS	cis_dodec_5_enoyl__acyl_carrier_protein___n_C12_1_
M_cdec3eACP_c	C21H37N2O8PRS	cis_dec_3_enoyl__acyl_carrier_protein___n_C10_1_
M_cdg_c	C7H5N4O3	7_deaza_7_carboxyguanine
M_cdp_c	C9H12N3O11P2	CDP
M_cdpdddecg_c	C36H63N3O15P2	CDP_1_2_didodecanoylglycerol
M_cdpdhdec9eg_c	C44H75N3O15P2	CDP_1_2_dihexadec_9_enoylglycerol
M_cdpdhdecg_c	C44H79N3O15P2	CDP_1_2_dihexadecanoylglycerol
M_cdpdodec11eg_c	C48H83N3O15P2	CDP_1_2_dioctadec_11_enoylglycerol
M_cdpdodecg_c	C48H87N3O15P2	CDP_1_2_dioctadecanoylglycerol
M_cdpdtdec7eg_c	C40H67N3O15P2	CDP_1_2_ditetradec_7_enoylglycerol
M_cdpdtdecg_c	C40H71N3O15P2	CDP_1_2_ditetradecanoylglycerol
M_cgly_c	C5H10N2O3S	Cys_Gly
M_cgly_p	C5H10N2O3S	Cys_Gly
M_chitin_polymer_e	C800H1302N100O501	Chitin_polymer
M_chitos_c	C6H11NO4	Chitosan
M_chor_c	C10H8O6	chorismate
M_chtbs6p_c	C16H27N2O14P	N_N_diacetylchitobiose-6P
M_chtbs_c	C16H28N2O11	N_N_diacetylchitobiose
M_chtbs_e	C16H28N2O11	N_N_diacetylchitobiose
M_chtbs_p	C16H28N2O11	N_N_diacetylchitobiose
M_cit_c	C6H5O7	Citrate
M_cit_e	C6H5O7	Citrate
M_cit_p	C6H5O7	Citrate
M_citr_L_c	C6H13N3O3	L_Citrulline
M_ckdo_c	C17H24N3O15P	CMP_3_deoxy_D_manno_octulosonate
M_cl_c	Cl	Chloride
M_cl_e	Cl	Chloride
M_cl_p	Cl	Chloride
M_clpn120_p	C57H108O17P2	cardiolipin__tetradodecanoyl__n_C12_0_
M_clpn140_p	C65H124O17P2	cardiolipin__tetratetradecanoyl__n_C14_0_
M_clpn141_p	C65H116O17P2	cardiolipin__tetratetradec_7_enoyl__n_C14_1_
M_clpn160_p	C73H140O17P2	cardiolipin__tetrahexadecanoyl__n_C16_0_
M_clpn161_p	C73H132O17P2	cardiolipin__tetrahexadec_9_enoyl__n_C16_1_
M_clpn180_p	C81H156O17P2	cardiolipin__tetraoctadecanoyl__n_C18_0_
M_clpn181_p	C81H148O17P2	cardiolipin__tetraoctadec_11_enoyl__n_C18_1_
M_cm_e	C11H12Cl2N2O5	Chloramphenicol
M_cm_p	C11H12Cl2N2O5	Chloramphenicol
M_cmp_c	C9H12N3O8P	CMP
M_co2_c	CO2	Carbon_dioxide_CO2
M_co2_e	CO2	Carbon_dioxide_CO2
M_co2_p	CO2	Carbon_dioxide_CO2
M_co_c	CO	Carbon monoxyde
M_coa_c	C21H32N7O16P3S	Coenzyme_A
M_cobalt2_c	Co	Cobalt_Co2_
M_cobalt2_e	Co	Cobalt_Co2_
M_cobalt2_p	Co	Cobalt_Co2_
M_core_kdo2lip6_XF_c	C940H1548N8O661P8	kdo2lip6_XF
M_core_kdo2lip6_XF_e	C940H1548N8O661P8	kdo2lip6_XF
M_core_kdo2lip6_XF_p	C940H1548N8O661P8	kdo2lip6_XF
M_cph4_c	C7H8N5O3	6_carboxy_5_6_7_8_tetrahydropterin
M_cpppg3_c	C36H40N4O8	Coproporphyrinogen_III
M_csn_c	C4H5N3O	Cytosine
M_ctp_c	C9H12N3O14P3	CTP
M_cu2_c	Cu	Copper_2_
M_cu2_e	Cu	Copper_2_
M_cu2_p	Cu	Copper_2_
M_cu_p	Cu	Copper_1_
M_cys_D_c	C3H7NO2S	D_Cysteine
M_cys_D_e	C3H7NO2S	D_Cysteine
M_cys_D_p	C3H7NO2S	D_Cysteine
M_cys_L_c	C3H7NO2S	L_Cysteine
M_cys_L_e	C3H7NO2S	L_Cysteine
M_cys_L_p	C3H7NO2S	L_Cysteine
M_cyst_L_c	C7H14N2O4S	L_Cystathionine
M_cystrna_c	C3H7NOSR	L_Cysteinyl_tRNA_Cys_
M_cytd_c	C9H13N3O5	Cytidine
M_dad_2_c	C10H13N5O3	Deoxyadenosine
M_dad_5_c	C10H13N5O3	5__Deoxyadenosine
M_dadp_c	C10H12N5O9P2	dADP
M_damp_c	C10H12N5O6P	dAMP
M_dann_c	C9H21N2O2	7_8_Diaminononanoate
M_datp_c	C10H12N5O12P3	dATP
M_db4p_c	C4H7O6P	3_4_dihydroxy_2_butanone_4_phosphate
M_dcaACP_c	C21H39N2O8PRS	Decanoyl_ACP__n_C10_0ACP_
M_dca_c	C10H19O2	Decanoate__n_C10_0_
M_dca_p	C10H19O2	Decanoate__n_C10_0_
M_dcacoa_c	C31H50N7O17P3S	Decanoyl_CoA__n_C10_0CoA_
M_dcamp_c	C14H14N5O11P	N6__1_2_Dicarboxyethyl__AMP
M_dcdp_c	C9H12N3O10P2	dCDP
M_dcmp_c	C9H12N3O7P	dCMP
M_dctp_c	C9H12N3O13P3	dCTP
M_dcyt_c	C9H13N3O4	Deoxycytidine
M_ddcaACP_c	C23H43N2O8PRS	Dodecanoyl_ACP__n_C12_0ACP_
M_ddca_c	C12H23O2	Dodecanoate__n_C12_0_
M_ddca_e	C12H23O2	Dodecanoate__n_C12_0_
M_ddca_p	C12H23O2	Dodecanoate__n_C12_0_
M_ddcacoa_c	C33H54N7O17P3S	Dodecanoyl_CoA__n_C12_0CoA_
M_dextrin_e	C72H122O61	Dextrin_polymer
M_dgdp_c	C10H12N5O10P2	dGDP
M_dglca_c	C6H9O6	5_deoxy_D_glucuronate
M_dgmp_c	C10H12N5O7P	dGMP
M_dgslnt_c	C20H30N6O12S2Se	Selenodiglutathione
M_dgsn_c	C10H13N5O4	Deoxyguanosine
M_dgtp_c	C10H12N5O13P3	dGTP
M_dha_c	C3H6O3	Dihydroxyacetone
M_dhap_c	C3H5O6P	Dihydroxyacetone_phosphate
M_dhbpt_c	C9H13N5O3	6_7_Dihydrobiopterin
M_dhf_c	C19H19N7O6	7_8_Dihydrofolate
M_dhgly_c	C2H2NO2	Dehydroglycine
M_dhmpt_c	C9H13N5O4	Dihydromonapterin
M_dhmtp_c	C6H10O3S	1_2-Dihydroxy-5-methylthiopent-1-en-3-one
M_dhna_c	C11H7O4	1_4-Dihydroxy-2-naphthoate
M_dhnpt_c	C9H13N5O4	Dihydroneopterin
M_dhor_S_c	C5H5N2O4	S__Dihydroorotate
M_dhpmp_c	C9H12N5O7P	Dihydroneopterin_monophosphate
M_dhpt_c	C14H13N6O3	Dihydropteroate
M_dimp_c	C10H11N4O7P	dIMP
M_din_c	C10H12N4O4	Deoxyinosine
M_ditp_c	C10H11N4O13P3	dITP
M_dkdepiins_c	C6H8O5	D_2_3_diketo_4_deoxy_epi_inositol
M_dkglc_c	C6H9O6	2_deoxy_5_keto_D_gluconate
M_dkmpp_c	C6H9O6PS	2_3-diketo-5-methylthio-1-phosphopentane
M_dmlz_c	C13H18N4O6	6_7_Dimethyl_8__1_D_ribityl_lumazine
M_dmoxpol_c	C8H10O3	Dimethoxyphenol
M_dmpp_c	C5H9O7P2	Dimethylallyl_diphosphate
M_dnad_c	C21H24N6O15P2	Deamino_NAD_
M_doxrbcn_e	C27H29NO11	doxorubicin
M_doxrbcn_p	C27H29NO11	doxorubicin
M_dpcoa_c	C21H33N7O13P2S	Dephospho_CoA
M_dsbaox_p	X	periplasmic_protein_disulfide_isomerase_I__oxidized_
M_dsbard_p	XH2	periplasmic_protein_disulfide_isomerase_I__reduced_
M_dsbcox_p	X	protein_disulfide_isomerase_II__oxidized_
M_dsbcrd_p	XH2	protein_disulfide_isomerase_II__reduced_
M_dsbdox_c	X	fused_thiol_disulfide_interchange_protein__oxidized_
M_dsbdrd_c	XH2	fused_thiol_disulfide_interchange_protein__reduced_
M_dsbgox_p	X	Periplasmic_disulfide_isomerase_thiol-disulphide_oxidase_OXIDIZED
M_dsbgrd_p	XH2	Periplasmic_disulfide_isomerase_thiol-disulphide_oxidase_REDUCED
M_dscl_c	C42H41N4O16	dihydrosirohydrochlorin
M_dtbt_c	C10H17N2O3	Dethiobiotin
M_dtdp4d6dg_c	C16H22N2O15P2	dTDP_4_dehydro_6_deoxy_D_glucose
M_dtdp4d6dm_c	C16H22N2O15P2	dTDP_4_dehydro_6_deoxy_L_mannose
M_dtdp_c	C10H13N2O11P2	dTDP
M_dtdpglu_c	C16H24N2O16P2	dTDPglucose
M_dtdprmn_c	C16H24N2O15P2	dTDP_L_rhamnose
M_dtmp_c	C10H13N2O8P	dTMP
M_dttp_c	C10H13N2O14P3	dTTP
M_dudp_c	C9H11N2O11P2	dUDP
M_dump_c	C9H11N2O8P	dUMP
M_duri_c	C9H12N2O5	Deoxyuridine
M_dutp_c	C9H11N2O14P3	dUTP
M_dxyl5p_c	C5H9O7P	1_deoxy_D_xylulose_5_phosphate
M_e4p_c	C4H7O7P	D_Erythrose_4_phosphate
M_egmeACP_c	C17H27N2O10PRS	Enoylglutaryl__acyl_carrier_protein__methyl_ester
M_eig3p_c	C6H9N2O6P	D_erythro_1__Imidazol_4_yl_glycerol_3_phosphate
M_enter_c	C30H27N3O15	Enterochelin
M_enter_e	C30H27N3O15	Enterochelin
M_enter_p	C30H27N3O15	Enterochelin
M_epmeACP_c	C19H31N2O10PRS	Enoylpimeloyl__acyl_carrier_protein__methyl_ester
M_etfox_c	R	Electron_transfer_flavoprotein_oxidized
M_etfrd_c	RH2	Electron_transfer_flavoprotein_reduced
M_etoh_c	C2H6O	Ethanol
M_etoh_p	C2H6O	Ethanol
M_f1p_c	C6H11O9P	D_Fructose_1_phosphate
M_f2Nappudp_c	C63H103O11N1P2	Fuc2NAc-PP-undecap
M_f6p_c	C6H11O9P	D_Fructose_6_phosphate
M_fad_c	C27H31N9O15P2	Flavin_adenine_dinucleotide_oxidized
M_fadh2_c	C27H33N9O15P2	Flavin_adenine_dinucleotide_reduced
M_fdp_c	C6H10O12P2	D_Fructose_1_6_bisphosphate
M_fe2_c	Fe	Iron_2_
M_fe2_e	Fe	Iron_2_
M_fe2_p	Fe	Iron_2_
M_fe3_c	Fe	Iron_3_
M_fe3_e	Fe	Iron_3_
M_fe3_p	Fe	Iron_3_
M_feenter_e	C30H27FeN3O15	Fe-enterobactin
M_feenter_p	C30H27FeN3O15	Fe-enterobactin
M_fgam_c	C8H13N2O9P	N2_Formyl_N1__5_phospho_D_ribosyl_glycinamide
M_flxr_c	XH	Flavodoxin_reduced
M_flxso_c	XH	Flavodoxin_oxidized
M_fmettrna_c	C6H10NO2SR	N_Formylmethionyl_tRNA
M_fmn_c	C17H19N4O9P	FMN
M_fmnh2_c	C17H21N4O9P	Reduced_FMN
M_for_c	CHO2	Formate
M_for_e	CHO2	Formate
M_for_p	CHO2	Formate
M_forglu_c	C6H8N2O4	N_Formimidoyl_L_glutamate
M_fpram_c	C8H15N3O8P	2__Formamido__N1__5_phospho_D_ribosyl_acetamidine
M_fprica_c	C10H13N4O9P	5_Formamido_1__5_phospho_D_ribosyl_imidazole_4_carboxamide
M_frdp_c	C15H25O7P2	Farnesyl_diphosphate
M_frmd_c	CH3NO	Formamide
M_fru_e	C6H12O6	D_Fructose
M_fru_p	C6H12O6	D_Fructose
M_fuc_L_c	C6H12O5	L_Fucose
M_fuc_L_e	C6H12O5	L_Fucose
M_fuc_L_p	C6H12O5	L_Fucose
M_fum_c	C4H2O4	Fumarate
M_fum_e	C4H2O4	Fumarate
M_fum_p	C4H2O4	Fumarate
M_fusa_e	C31H48O5	fusidic_acid
M_fusa_p	C31H48O5	fusidic_acid
M_g15l_p	C6H10O6	D_Glucono_1_5_lactone
M_g1p_c	C6H11O9P	D_Glucose_1_phosphate
M_g3p_c	C3H5O6P	Glyceraldehyde_3_phosphate
M_g3pc_c	C8H20NO6P	sn_Glycero_3_phosphocholine
M_g3pc_e	C8H20NO6P	sn_Glycero_3_phosphocholine
M_g3pc_p	C8H20NO6P	sn_Glycero_3_phosphocholine
M_g3pe_c	C5H14NO6P	sn_Glycero_3_phosphoethanolamine
M_g3pe_e	C5H14NO6P	sn_Glycero_3_phosphoethanolamine
M_g3pe_p	C5H14NO6P	sn_Glycero_3_phosphoethanolamine
M_g3pg_c	C6H14O8P	Glycerophosphoglycerol
M_g3pg_e	C6H14O8P	Glycerophosphoglycerol
M_g3pg_p	C6H14O8P	Glycerophosphoglycerol
M_g3pi_c	C9H18O11P	sn_Glycero_3_phospho_1_inositol
M_g3pi_e	C9H18O11P	sn_Glycero_3_phospho_1_inositol
M_g3pi_p	C9H18O11P	sn_Glycero_3_phospho_1_inositol
M_g3ps_c	C6H13NO8P	Glycerophosphoserine
M_g3ps_e	C6H13NO8P	Glycerophosphoserine
M_g3ps_p	C6H13NO8P	Glycerophosphoserine
M_g6p_c	C6H11O9P	D_Glucose_6_phosphate
M_gal1p_c	C6H11O9P	alpha_D_Galactose_1_phosphate
M_gal_c	C6H12O6	D_Galactose
M_gal_e	C6H12O6	D_Galactose
M_gal_p	C6H12O6	D_Galactose
M_gam1p_c	C6H13NO8P	D_Glucosamine_1_phosphate
M_gam6p_c	C6H13NO8P	D_Glucosamine_6_phosphate
M_gam_e	C6H14NO5	D-Glucosamine
M_gam_p	C6H14NO5	D-Glucosamine
M_gar_c	C7H14N2O8P	N1__5_Phospho_D_ribosyl_glycinamide
M_gcald_c	C2H4O2	Glycolaldehyde
M_gdp4d6dm_c	C16H21N5O15P2	4_GDP-6-deoxy-D-mannose
M_gdp6dm_c	C16H23N5O15P2	6_GDP-6-deoxy-D-mannose
M_gdp_c	C10H12N5O11P2	GDP
M_gdpddman_c	C16H21N5O15P2	GDP_4_dehydro_6_deoxy_D_mannose
M_gdpmann_c	C16H23N5O16P2	GDP_D_mannose
M_gdptp_c	C10H11N5O20P5	Guanosine_3__diphosphate_5__triphosphate
M_glc_D_c	C6H12O6	D_Glucose
M_glc_D_e	C6H12O6	D_Glucose
M_glc_D_p	C6H12O6	D_Glucose
M_glcn_c	C6H11O7	D_Gluconate
M_glcn_p	C6H11O7	D_Gluconate
M_gln_L_c	C5H10N2O3	L_Glutamine
M_gln_L_e	C5H10N2O3	L_Glutamine
M_gln_L_p	C5H10N2O3	L_Glutamine
M_glntrna_c	C5H10N2O2R	L_Glutaminyl_tRNA_Gln_
M_glu1sa_c	C5H9NO3	L_Glutamate_1_semialdehyde
M_glu5p_c	C5H8NO7P	L_Glutamate_5_phosphate
M_glu5sa_c	C5H9NO3	L_Glutamate_5_semialdehyde
M_glu_D_c	C5H8NO4	D_Glutamate
M_glu_L_c	C5H8NO4	L_Glutamate
M_glu_L_e	C5H8NO4	L_Glutamate
M_glu_L_p	C5H8NO4	L_Glutamate
M_glucys_c	C8H13N2O5S	gamma_L_Glutamyl_L_cysteine
M_glutrna_c	C5H8NO3R	L_Glutamyl_tRNA_Glu_
M_glx_c	C2HO3	Glyoxylate
M_gly_c	C2H5NO2	Glycine
M_gly_e	C2H5NO2	Glycine
M_gly_p	C2H5NO2	Glycine
M_glyald_c	C3H6O3	D_Glyceraldehyde
M_glyald_e	C3H6O3	D_Glyceraldehyde
M_glyald_p	C3H6O3	D_Glyceraldehyde
M_glyc2p_c	C3H7O6P	Glycerol_2_phosphate
M_glyc2p_e	C3H7O6P	Glycerol_2_phosphate
M_glyc2p_p	C3H7O6P	Glycerol_2_phosphate
M_glyc3p_c	C3H7O6P	Glycerol_3_phosphate
M_glyc3p_e	C3H7O6P	Glycerol_3_phosphate
M_glyc3p_p	C3H7O6P	Glycerol_3_phosphate
M_glyc_c	C3H8O3	Glycerol
M_glyc_e	C3H8O3	Glycerol
M_glyc_p	C3H8O3	Glycerol
M_glyclt_c	C2H3O3	Glycolate
M_glyclt_e	C2H3O3	Glycolate
M_glyclt_p	C2H3O3	Glycolate
M_glytrna_c	C2H5NOR	Glycyl_tRNA_Gly_
M_gmeACP_c	C17H29N2O10PRS	Glutaryl__acyl_carrier_protein__methyl_ester
M_gmp_c	C10H12N5O8P	GMP
M_gp4g_c	C20H24N10O21P4	P1_P4_Bis_5__guanosyl__tetraphosphate
M_grdp_c	C10H17O7P2	Geranyl_diphosphate
M_grxox_c	X	glutaredoxin__oxidized_
M_grxrd_c	XH2	glutaredoxin__reduced_
M_gslnt_c	C10H16N3O6SSe	Glutathiolselenolate
M_gsn_c	C10H13N5O5	Guanosine
M_gthox_c	C20H30N6O12S2	Oxidized_glutathione
M_gthox_e	C20H30N6O12S2	Oxidized_glutathione
M_gthox_p	C20H30N6O12S2	Oxidized_glutathione
M_gthrd_c	C10H16N3O6S	Reduced_glutathione
M_gthrd_e	C10H16N3O6S	Reduced_glutathione
M_gthrd_p	C10H16N3O6S	Reduced_glutathione
M_gtp_c	C10H12N5O14P3	GTP
M_gua_c	C5H5N5O	Guanine
M_gua_e	C5H5N5O	Guanine
M_gua_p	C5H5N5O	Guanine
M_h2_c	H2	Hydrogen
M_h2_e	H2	Hydrogen
M_h2_p	H2	Hydrogen
M_h2mb4p_c	C5H9O8P2	1_hydroxy_2_methyl_2__E__butenyl_4_diphosphate
M_h2o2_c	H2O2	Hydrogen_peroxide
M_h2o2_e	H2O2	Hydrogen_peroxide
M_h2o2_p	H2O2	Hydrogen_peroxide
M_h2o_c	H2O	H2O
M_h2o_e	H2O	H2O
M_h2o_p	H2O	H2O
M_h2s_c	H2S	Hydrogen_sulfide
M_h2s_e	H2S	Hydrogen_sulfide
M_h2s_p	H2S	Hydrogen_sulfide
M_h_c	H	proton_H_
M_h_e	H	proton_H_
M_h_p	H	proton_H_
M_hco3_c	HCO3	Bicarbonate
M_hco3_e	HCO3	Bicarbonate
M_hco3_p	HCO3	Bicarbonate
M_hcys_L_c	C4H9NO2S	L_Homocysteine
M_hdca_c	C16H31O2	Hexadecanoate__n_C16_0_
M_hdca_e	C16H31O2	Hexadecanoate__n_C16_0_
M_hdca_p	C16H31O2	Hexadecanoate__n_C16_0_
M_hdcea_c	C16H29O2	Hexadecenoate__n_C16_1_
M_hdcea_e	C16H29O2	Hexadecenoate__n_C16_1_
M_hdcea_p	C16H29O2	Hexadecenoate__n_C16_1_
M_hdcoa_c	C37H60N7O17P3S	Hexadecenoyl_CoA__n_C16_1CoA_
M_hdeACP_c	C27H49N2O8PRS	cis_hexadec_9_enoyl__acyl_carrier_protein___n_C16_1_
M_hemeA_1_c	C49H54FeN4O6	Heme_A
M_hemeO_c	C49H56FeN4O5	Heme_O
M_hexACP_c	C17H31N2O8PRS	Hexanoyl_ACP__n_C6_0ACP_
M_hgmeACP_c	C17H29N2O11PRS	3_Hydroxyglutaryl__acyl_carrier_protein__methyl_ester
M_his_L_c	C6H9N3O2	L_Histidine
M_his_L_e	C6H9N3O2	L_Histidine
M_his_L_p	C6H9N3O2	L_Histidine
M_hisp_c	C6H11N3O4P	L_Histidinol_phosphate
M_histd_c	C6H12N3O	L_Histidinol
M_histrna_c	C6H9N3OR	L_Histidyl_tRNA_His_
M_hlipidA_XF_c	C63H116N2O29P2	HLipidA_XF
M_hmbil_c	C40H38N4O17	Hydroxymethylbilane
M_hom_L_c	C4H9NO3	L_Homoserine
M_hphhlipidA_XF_c	C77H139N2O38P3	hphhlipidA_XF
M_hpmeACP_c	C19H33N2O11PRS	3_Hydroxypimeloyl__acyl_carrier_protein__methyl_ester
M_hxa_c	C6H11O2	Hexanoate__n_C6_0_
M_hxa_p	C6H11O2	Hexanoate__n_C6_0_
M_hxan_c	C5H4N4O	Hypoxanthine
M_hxan_e	C5H4N4O	Hypoxanthine
M_hxan_p	C5H4N4O	Hypoxanthine
M_hxcoa_c	C27H42N7O17P3S	Hexanoyl_CoA__n_C6_0CoA_
M_iasp_c	C4H3NO4	Iminoaspartate
M_icit_c	C6H5O7	Isocitrate
M_icit_p	C6H5O7	Isocitrate
M_idp_c	C10H11N4O11P2	IDP
M_ile_L_c	C6H13NO2	L_Isoleucine
M_ile_L_e	C6H13NO2	L_Isoleucine
M_ile_L_p	C6H13NO2	L_Isoleucine
M_iletrna_c	C6H13NOR	L_Isoleucyl_tRNA_Ile_
M_imacp_c	C6H7N2O5P	3__Imidazol_4_yl__2_oxopropyl_phosphate
M_imp_c	C10H11N4O8P	IMP
M_ind3ac_c	C10H8NO2	Indole_3_acetate
M_ind3acnl_c	C10H8N2	Indole_3_acetonitrile
M_indole_c	C8H7N	Indole
M_indole_e	C8H7N	Indole
M_indole_p	C8H7N	Indole
M_inost_c	C6H12O6	myo_Inositol
M_inost_e	C6H12O6	myo_Inositol
M_inost_p	C6H12O6	myo_Inositol
M_ins_c	C10H12N4O5	Inosine
M_ipdp_c	C5H9O7P2	Isopentenyl_diphosphate
M_iscs_c	HSR	IscS_sulfur_acceptor_protein
M_iscssh_c	HS2R	IscS_with_bound_sulfur
M_itp_c	C10H11N4O14P3	ITP
M_k_c	K	potassium
M_k_e	K	potassium
M_k_p	K	potassium
M_kdo2lipid4HL_XF_c	C84H149N2O39P2	kdo2lipid4HL_XF
M_kdo2lipid4_XF_c	C72H126N2O37P2	kdo2lipid4_XF
M_kdo2lipid4_XF_e	C72H126N2O37P2	kdo2lipid4_XF
M_kdo2lipid4_XF_p	C72H126N2O37P2	kdo2lipid4_XF
M_kdo2lipidA_XF_c	C96H172N2O41P2	kdo2lipidA_XF
M_kdo2lipidA_XF_e	C96H172N2O41P2	kdo2lipidA_XF
M_kdo2lipidA_XF_p	C96H172N2O41P2	kdo2lipidA_XF
M_kdo8p_c	C8H12O11P	3_Deoxy_D_manno_octulosonate_8_phosphate
M_kdo_c	C8H13O8	3_Deoxy_D_manno_2_octulosonate
M_kdolipid4_XF_c	C64H115N2O30P2	kdolipid4_XF
M_lac_D_c	C3H5O3	D_Lactate
M_lcts_c	C12H22O11	Lactoseá
M_lcts_p	C12H22O11	Lactoseá
M_leu_L_c	C6H13NO2	L_Leucine
M_leu_L_e	C6H13NO2	L_Leucine
M_leu_L_p	C6H13NO2	L_Leucine
M_leutrna_c	C6H13NOR	L_Leucyl_tRNA_Leu_
M_lgt_S_c	C13H20N3O8S	R__S_Lactoylglutathione
M_lipidA_XF_c	C56H104N2O23P2	LipidA_XF
M_lipidAds_XF_c	C56H105N2O20P	LipidAds_XF
M_lipidX_XF_c	C28H53NO12P	LipidX_XF
M_lipopb_c	C8H13OS2	lipoate__protein_bound_
M_lys_L_c	C6H15N2O2	L_Lysine
M_lys_L_e	C6H15N2O2	L_Lysine
M_lys_L_p	C6H15N2O2	L_Lysine
M_lystrna_c	C6H15N2OR	L_Lysine_tRNA__Lys_
M_malACP_c	C14H22N2O10PRS	Malonyl__acyl_carrier_protein_
M_mal_D_c	C4H4O5	D-Malate
M_mal_D_e	C4H4O5	D-Malate
M_mal_D_p	C4H4O5	D-Malate
M_mal_L_c	C4H4O5	L_Malate
M_malcoa_c	C24H33N7O19P3S	Malonyl_CoA
M_malcoame_c	C25H36N7O19P3S	malonyl_CoA_methyl_ester
M_man1p_c	C6H11O9P	D_Mannose_1_phosphate
M_man6p_c	C6H11O9P	D_Mannose_6_phosphate
M_man_e	C6H12O6	D-Mannose
M_man_p	C6H12O6	D-Mannose
M_meoh_c	CH4O1	Methanol
M_meoh_e	CH4O1	Methanol
M_meoh_p	CH4O1	Methanol
M_met_D_c	C5H10NO2S	D-Methionine
M_met_D_e	C5H10NO2S	D-Methionine
M_met_D_p	C5H10NO2S	D-Methionine
M_met_L_c	C5H11NO2S	L_Methionine
M_met_L_e	C5H11NO2S	L_Methionine
M_met_L_p	C5H11NO2S	L_Methionine
M_methf_c	C20H20N7O6	5_10_Methenyltetrahydrofolate
M_metsox_R_L_c	C5H11NO3S	L_methionine_R_sulfoxide
M_metsox_R_L_e	C5H11NO3S	L-methionine-R-sulfoxide
M_metsox_R_L_p	C5H11NO3S	L-methionine-R-sulfoxide
M_metsox_S_L_c	C5H11NO3S	L_Methionine_Sulfoxide
M_metsox_S_L_e	C5H11NO3S	L_Methionine_Sulfoxide
M_metsox_S_L_p	C5H11NO3S	L_Methionine_Sulfoxide
M_mettrna_c	C5H11NOSR	L_Methionyl_tRNA__Met_
M_mg2_c	Mg	Magnesium
M_mg2_e	Mg	Magnesium
M_mg2_p	Mg	Magnesium
M_mi1p_D_c	C6H11O9P	1D_myo_Inositol_1_phosphate
M_micit_c	C7H7O7	methylisocitrate
M_mincyc_e	C23H27N3O7	minocycline
M_mincyc_p	C23H27N3O7	minocycline
M_mlthf_c	C20H21N7O6	5_10_Methylenetetrahydrofolate
M_mn2_c	Mn	Manganese_II_
M_mn2_e	Mn	Mn2_
M_mn2_p	Mn	Mn2_
M_moadamp_c	C11H12N5O8P1X	MoaD_Protein_with_bound_AMP
M_moadcoo_c	C1O2X	MoaD_Protein_with_carboxylate
M_mobd_c	MoO4	Molybdate
M_mobd_e	MoO4	Molybdate
M_mobd_p	MoO4	Molybdate
M_msa_c	C3H3O3	Malonate_semialdehyde
M_mso3_c	CH3O3S	methanesulfonate
M_mso3_e	CH3O3S	methanesulfonate
M_mso3_p	CH3O3S	methanesulfonate
M_mthgxl_c	C3H4O2	Methylglyoxal
M_mtpp_c	C4H7O2S	3-methylthiopropionate
M_murein3p3p_p	C68H104N12O38	two_linked_disacharide_tripeptide_murein_units__uncrosslinked__middle_of_chain_
M_murein3px3p_p	C68H102N12O37	two_disacharide_linked_murein_units__tripeptide_crosslinked_tripeptide__A2pm__A2pm___middle_of_chain_
M_murein3px4p_p	C71H107N13O38	two_disacharide_linked_murein_units__tripeptide_crosslinked_tetrapeptide__A2pm__D_ala___middle_of_chain_
M_murein4p3p_p	C71H109N13O39	two_linked_disacharide_tetrapeptide_and_tripeptide_murein_units__uncrosslinked__middle_of_chain_
M_murein4p4p_p	C74H114N14O40	two_linked_disacharide_tetrapeptide_murein_units__uncrosslinked__middle_of_chain_
M_murein4px4p4p_p	C111H169N21O59	three_disacharide_linked_murein_units__tetrapeptide_crosslinked_tetrapeptide__A2pm__D_ala___one_uncrosslinked_tetrapaptide___middle_of_chain_
M_murein4px4p_p	C74H112N14O39	two_disacharide_linked_murein_units__tetrapeptide_corsslinked_tetrapeptide__A2pm__D_ala___middle_of_chain_
M_murein4px4px4p_p	C111H167N21O58	three_disacharide_linked_murein_units__tetrapeptide_crosslinked_tetrapeptide__A2pm__D_ala____tetrapeptide_corsslinked_tetrapeptide__A2pm__D_ala____middle_of_chain_
M_murein5p3p_p	C74H114N14O40	two_linked_disacharide_pentapeptide_and_tripeptide_murein_units__uncrosslinked__middle_of_chain_
M_murein5p4p_p	C77H119N15O41	two_linked_disacharide_pentapeptide_and_tetrapeptide_murein_units__uncrosslinked__middle_of_chain_
M_murein5p5p5p_p	C120H186N24O63	three_linked_disacharide_pentapeptide_murein_units__uncrosslinked__middle_of_chain_
M_murein5p5p_p	C80H124N16O42	two_linked_disacharide_pentapeptide_murein_units__uncrosslinked__middle_of_chain_
M_murein5px3p_p	C74H112N14O39	two_disacharide_linked_murein_units__pentapeptide_corsslinked_tripeptide__A2pm__A2pm___middle_of_chain_
M_murein5px4p_p	C77H117N15O40	two_disacharide_linked_murein_units__pentapeptide_crosslinked_tetrapeptide__A2pm__D_ala___middle_of_chain_
M_murein5px4px4p_p	C114H172N22O59	three_disacharide_linked_murein_units__pentapeptide_crosslinked_tetrapeptide__A2pm__D_ala__tetrapeptide_corsslinked_tetrapeptide__A2pm__D_ala____middle_of_chain_
M_myrsACP_c	C25H47N2O8PRS	Myristoyl_ACP__n_C14_0ACP_
M_na15dap_c	C8H24N3	N-3-aminopropyl-1_5-diaminopentane
M_na1_c	Na	Sodium
M_na1_e	Na	Sodium
M_na1_p	Na	Sodium
M_nac_c	C6H4NO2	Nicotinate
M_nac_e	C6H4NO2	Nicotinate
M_nac_p	C6H4NO2	Nicotinate
M_nad_c	C21H26N7O14P2	Nicotinamide_adenine_dinucleotide
M_nadh_c	C21H27N7O14P2	Nicotinamide_adenine_dinucleotide___reduced
M_nadp_c	C21H25N7O17P3	Nicotinamide_adenine_dinucleotide_phosphate
M_nadph_c	C21H26N7O17P3	Nicotinamide_adenine_dinucleotide_phosphate___reduced
M_ncam_c	C6H6N2O	Nicotinamide
M_nh3_c	H3N	Ammonia
M_nh4_c	NH4	Ammonium
M_nh4_e	NH4	Ammonium
M_nh4_p	NH4	Ammonium
M_ni2_c	Ni	nickel
M_ni2_e	Ni	nickel
M_ni2_p	Ni	nickel
M_nicrnt_c	C11H12NO9P	Nicotinate_D_ribonucleotide
M_nmn_c	C11H14N2O8P	NMN
M_nmn_e	C11H14N2O8P	NMN
M_nmn_p	C11H14N2O8P	NMN
M_no3_c	NO3	Nitrate
M_no3_e	NO3	Nitrate
M_no3_p	NO3	Nitrate
M_no_c	NO	Nitric_oxide
M_no_e	NO	Nitric_oxide
M_no_p	NO	Nitric_oxide
M_novbcn_e	C31H36N2O11	novobiocin
M_novbcn_p	C31H36N2O11	novobiocin
M_o2_c	O2	Dioxygen
M_o2_e	O2	Dioxygen
M_o2_p	O2	Dioxygen
M_o2s_c	O2	Superoxide_anion
M_oaa_c	C4H2O5	Oxaloacetate
M_oaa_e	C4H2O5	Oxaloacetate
M_oaa_p	C4H2O5	Oxaloacetate
M_ocACP_c	C19H35N2O8PRS	Octanoyl_ACP__n_C8_0ACP_
M_occoa_c	C29H46N7O17P3S	Octanoyl_CoA__n_C8_0CoA_
M_ocdcaACP_c	C29H55N2O8PRS	Octadecanoyl_ACP__n_C18_0ACP_
M_ocdca_c	C18H35O2	octadecanoate__n_C18_0_
M_ocdca_e	C18H35O2	octadecanoate__n_C18_0_
M_ocdca_p	C18H35O2	octadecanoate__n_C18_0_
M_ocdcea_c	C18H33O2	octadecenoate__n_C18_1_
M_ocdcea_e	C18H33O2	octadecenoate__n_C18_1_
M_ocdcea_p	C18H33O2	octadecenoate__n_C18_1_
M_octa_c	C8H15O2	octanoate__n_C8_0_
M_octa_p	C8H15O2	octanoate__n_C8_0_
M_octapb_c	C8H15O	octanoate__protein_bound_
M_octdp_c	C40H65O7P2	all_trans_Octaprenyl_diphosphate
M_octeACP_c	C29H53N2O8PRS	cis_octadec_11_enoyl__acyl_carrier_protein___n_C18_1_
M_odecoa_c	C39H64N7O17P3S	Octadecenoyl_CoA__n_C18_1CoA_
M_ogmeACP_c	C17H27N2O11PRS	3_Oxo_glutaryl__acyl_carrier_protein__methyl_ester
M_ohpb_c	C4H4O8P	2_Oxo_3_hydroxy_4_phosphobutanoate
M_opmeACP_c	C19H31N2O11PRS	3_Oxo_pimeloyl__acyl_carrier_protein__methyl_ester
M_orn_c	C5H13N2O2	Ornithine
M_orn_e	C5H13N2O2	Ornithine
M_orn_p	C5H13N2O2	Ornithine
M_orot5p_c	C10H10N2O11P	Orotidine_5__phosphate
M_orot_c	C5H3N2O4	Orotate
M_orot_e	C5H3N2O4	Orotate
M_orot_p	C5H3N2O4	Orotate
M_osucc_c	C6H3O7	Osucc
M_pa120_c	C27H51O8P1	1_2_didodecanoyl_sn_glycerol_3_phosphate
M_pa120_p	C27H51O8P1	1_2_didodecanoyl_sn_glycerol_3_phosphate
M_pa140_c	C31H59O8P1	1_2_ditetradecanoyl_sn_glycerol_3_phosphate
M_pa140_p	C31H59O8P1	1_2_ditetradecanoyl_sn_glycerol_3_phosphate
M_pa141_c	C31H55O8P1	1_2_ditetradec_7_enoyl_sn_glycerol_3_phosphate
M_pa141_p	C31H55O8P1	1_2_ditetradec_7_enoyl_sn_glycerol_3_phosphate
M_pa160_c	C35H67O8P	1_2_dihexadecanoyl_sn_glycerol_3_phosphate
M_pa160_p	C35H67O8P	1_2_dihexadecanoyl_sn_glycerol_3_phosphate
M_pa161_c	C35H63O8P	1_2_dihexadec_9_enoyl_sn_glycerol_3_phosphate
M_pa161_p	C35H63O8P	1_2_dihexadec_9_enoyl_sn_glycerol_3_phosphate
M_pa180_c	C39H75O8P	1_2_dioctadecanoyl_sn_glycerol_3_phosphate
M_pa180_p	C39H75O8P	1_2_dioctadecanoyl_sn_glycerol_3_phosphate
M_pa181_c	C39H71O8P1	1_2_dioctadec_11_enoyl_sn_glycerol_3_phosphate
M_pa181_p	C39H71O8P1	1_2_dioctadec_11_enoyl_sn_glycerol_3_phosphate
M_pac_c	C8H7O2	Phenylacetic_acid
M_palmACP_c	C27H51N2O8PRS	Palmitoyl_ACP__n_C16_0ACP_
M_pan4p_c	C11H21N2O7PS	Pantetheine_4__phosphate
M_pant_R_c	C6H11O4	R__Pantoate
M_pap_c	C10H11N5O10P2	Adenosine_3__5__bisphosphate
M_paps_c	C10H11N5O13P2S	3__Phosphoadenylyl_sulfate
M_pdx5p_c	C8H10NO6P	Pyridoxine_5__phosphate
M_pe120_c	C29H58N1O8P1	phosphatidylethanolamine__didodecanoyl__n_C12_0_
M_pe120_p	C29H58N1O8P1	phosphatidylethanolamine__didodecanoyl__n_C12_0_
M_pe140_c	C33H66N1O8P1	phosphatidylethanolamine__ditetradecanoyl__n_C14_0_
M_pe140_p	C33H66N1O8P1	phosphatidylethanolamine__ditetradecanoyl__n_C14_0_
M_pe141_c	C33H62N1O8P1	phosphatidylethanolamine__ditetradec_7_enoyl__n_C14_1_
M_pe141_p	C33H62N1O8P1	phosphatidylethanolamine__ditetradec_7_enoyl__n_C14_1_
M_pe160_c	C37H74N1O8P1	phosphatidylethanolamine__dihexadecanoyl__n_C16_0_
M_pe160_p	C37H74N1O8P1	phosphatidylethanolamine__dihexadecanoyl__n_C16_0_
M_pe161_c	C37H70N1O8P1	phosphatidylethanolamine__dihexadec_9enoyl__n_C16_1_
M_pe161_p	C37H70N1O8P1	phosphatidylethanolamine__dihexadec_9enoyl__n_C16_1_
M_pe180_c	C41H82NO8P	phosphatidylethanolamine__dioctadecanoyl__n_C18_0_
M_pe180_p	C41H82NO8P	phosphatidylethanolamine__dioctadecanoyl__n_C18_0_
M_pe181_c	C41H78N1O8P1	phosphatidylethanolamine__dioctadec_11_enoyl__n_C18_1_
M_pe181_p	C41H78N1O8P1	phosphatidylethanolamine__dioctadec_11_enoyl__n_C18_1_
M_pep_c	C3H2O6P	Phosphoenolpyruvate
M_pg120_c	C30H58O10P1	Phosphatidylglycerol__didodecanoyl__n_C12_0_
M_pg120_p	C30H58O10P1	Phosphatidylglycerol__didodecanoyl__n_C12_0_
M_pg140_c	C34H66O10P1	Phosphatidylglycerol__ditetradecanoyl__n_C14_0_
M_pg140_p	C34H66O10P1	Phosphatidylglycerol__ditetradecanoyl__n_C14_0_
M_pg141_c	C34H62O10P1	Phosphatidylglycerol__ditetradec_7_enoyl__n_C14_1_
M_pg141_p	C34H62O10P1	Phosphatidylglycerol__ditetradec_7_enoyl__n_C14_1_
M_pg160_c	C38H74O10P1	Phosphatidylglycerol__dihexadecanoyl__n_C16_0_
M_pg160_p	C38H74O10P1	Phosphatidylglycerol__dihexadecanoyl__n_C16_0_
M_pg161_c	C38H70O10P1	Phosphatidylglycerol__dihexadec_9_enoyl__n_C16_1_
M_pg161_p	C38H70O10P1	Phosphatidylglycerol__dihexadec_9_enoyl__n_C16_1_
M_pg180_c	C42H82O10P1	Phosphatidylglycerol__dioctadecanoyl__n_C18_0_
M_pg180_p	C42H82O10P1	Phosphatidylglycerol__dioctadecanoyl__n_C18_0_
M_pg181_c	C42H78O10P1	Phosphatidylglycerol__dioctadec_11_enoyl__n_C18_1_
M_pg181_p	C42H78O10P1	Phosphatidylglycerol__dioctadec_11_enoyl__n_C18_1_
M_pgp120_c	C30H57O13P2	Phosphatidylglycerophosphate__didodecanoyl__n_C12_0_
M_pgp120_p	C30H57O13P2	Phosphatidylglycerophosphate__didodecanoyl__n_C12_0_
M_pgp140_c	C34H65O13P2	Phosphatidylglycerophosphate__ditetradecanoyl__n_C14_0_
M_pgp140_p	C34H65O13P2	Phosphatidylglycerophosphate__ditetradecanoyl__n_C14_0_
M_pgp141_c	C34H61O13P2	Phosphatidylglycerophosphate__ditetradec_7_enoyl__n_C14_1_
M_pgp141_p	C34H61O13P2	Phosphatidylglycerophosphate__ditetradec_7_enoyl__n_C14_1_
M_pgp160_c	C38H73O13P2	Phosphatidylglycerophosphate__dihexadecanoyl__n_C16_0_
M_pgp160_p	C38H73O13P2	Phosphatidylglycerophosphate__dihexadecanoyl__n_C16_0_
M_pgp161_c	C38H69O13P2	Phosphatidylglycerophosphate__dihexadec_9_enoyl__n_C16_1_
M_pgp161_p	C38H69O13P2	Phosphatidylglycerophosphate__dihexadec_9_enoyl__n_C16_1_
M_pgp180_c	C42H81O13P2	Phosphatidylglycerophosphate__dioctadecanoyl__n_C18_0_
M_pgp180_p	C42H81O13P2	Phosphatidylglycerophosphate__dioctadecanoyl__n_C18_0_
M_pgp181_c	C42H77O13P2	Phosphatidylglycerophosphate__dioctadec_11_enoyl__n_C18_1_
M_pgp181_p	C42H77O13P2	Phosphatidylglycerophosphate__dioctadec_11_enoyl__n_C18_1_
M_phe_L_c	C9H11NO2	L_Phenylalanine
M_pheacnit_c	C8H7N	Phenylacetonitrile
M_pheme_c	C34FeH30N4O4	Protoheme
M_pheme_e	C34FeH30N4O4	Protoheme
M_pheme_p	C34FeH30N4O4	Protoheme
M_phetrna_c	C9H11NOR	L_Phenylalanyl_tRNA_Phe_
M_phhlipidA_XF_c	C70H127N2O32P3	phhlipidA_XF
M_phom_c	C4H8NO6P	O_Phospho_L_homoserine
M_phpyr_c	C9H7O3	Phenylpyruvate
M_phthr_c	C4H8NO7P	O_Phospho_4_hydroxy_L_threonine
M_pi_c	HPO4	Phosphate
M_pi_e	HPO4	Phosphate
M_pi_p	HPO4	Phosphate
M_pimACP_c	C18H31N2O10PRS	Pimeloyl__acyl_carrier_protein_
M_pmeACP_c	C19H33N2O10PRS	Pimeloyl__acyl_carrier_protein__methyl_ester
M_pmtcoa_c	C37H62N7O17P3S	Palmitoyl_CoA__n_C16_0CoA_
M_pnto_R_c	C9H16NO5	R__Pantothenate
M_ppa_c	C3H5O2	Propionate__n_C3_0_
M_ppbng_c	C10H13N2O4	Porphobilinogen
M_ppcoa_c	C24H36N7O17P3S	Propanoyl_CoA
M_ppgpp_c	C10H11N5O17P4	Guanosine_3__5__bis_diphosphate_
M_pphn_c	C10H8O6	Prephenate
M_ppi_c	P2HO7	Diphosphate
M_ppp9_c	C34H32N4O4	Protoporphyrin
M_pppg9_c	C34H38N4O4	Protoporphyrinogen_IX
M_pppi_c	H1O10P3	Inorganic_triphosphate
M_ppt_p	HO3P	Phosphonate
M_pram_c	C5H11NO7P	5_Phospho_beta_D_ribosylamine
M_pran_c	C12H13NO9P	N__5_Phospho_D_ribosyl_anthranilate
M_prbamp_c	C15H19N5O14P2	1__5_Phosphoribosyl__AMP
M_prbatp_c	C15H19N5O20P4	1__5_Phosphoribosyl__ATP
M_preq0_c	C7H5N5O	7_cyano_7_carbaguanine
M_preq1_c	C7H10N5O	7_aminomethyl_7_deazaguanine
M_prfp_c	C15H21N5O15P2	1__5_Phosphoribosyl__5___5_phosphoribosylamino_methylideneamino_imidazole_4_carboxamide
M_prlp_c	C15H21N5O15P2	5___5_phospho_1_deoxyribulos_1_ylamino_methylideneamino__1__5_phosphoribosyl_imidazole_4_carboxamide
M_pro_L_c	C5H9NO2	L_Proline
M_pro_L_e	C5H9NO2	L_Proline
M_pro_L_p	C5H9NO2	L_Proline
M_progly_c	C7H12N2O3	L-Prolinylglycine
M_protrna_c	C5H9NOR	L_Prolyl_tRNA_Pro_
M_prpp_c	C5H8O14P3	5_Phospho_alpha_D_ribose_1_diphosphate
M_ps120_c	C30H57N1O10P1	phosphatidylserine__didodecanoyl__n_C12_0_
M_ps140_c	C34H65N1O10P1	phosphatidylserine__ditetradecanoyl__n_C14_0_
M_ps141_c	C34H61N1O10P1	phosphatidylserine__ditetradec_7_enoyl__n_C14_1_
M_ps160_c	C38H73N1O10P1	phosphatidylserine__dihexadecanoyl__n_C16_0_
M_ps161_c	C38H69N1O10P1	phosphatidylserine__dihexadec_9_enoyl__n_C16_1_
M_ps180_c	C42H81N1O10P1	phosphatidylserine__dioctadecanoyl__n_C18_0_
M_ps181_c	C42H77N1O10P1	phosphatidylserine__dioctadec_11_enoyl__n_C18_1_
M_pser_L_c	C3H6NO6P	O_Phospho_L_serine
M_ptrc_c	C4H14N2	Putrescine
M_ptrc_e	C4H14N2	Putrescine
M_ptrc_p	C4H14N2	Putrescine
M_pyam5p_c	C8H12N2O5P	Pyridoxamine_5__phosphate
M_pydx5p_c	C8H8NO6P	Pyridoxal_5__phosphate
M_pyr_c	C3H3O3	Pyruvate
M_pyr_e	C3H3O3	Pyruvate
M_pyr_p	C3H3O3	Pyruvate
M_q8_c	C49H74O4	Ubiquinone_8
M_q8h2_c	C49H76O4	Ubiquinol_8
M_quin_c	C7H12O6	Quinate
M_quin_e	C7H12O6	Quinate
M_quin_p	C7H12O6	Quinate
M_quln_c	C7H3NO4	Quinolinate
M_r1p_c	C5H9O8P	alpha_D_Ribose_1_phosphate
M_r3hbcoa_c	C25H38N7O18P3S	R__3_Hydroxybutanoyl_CoA
M_r5p_c	C5H9O8P	alpha_D_Ribose_5_phosphate
M_rbflvrd_c	C17H22N4O6	Reduced_riboflavin
M_rdmbzi_c	C14H18N2O4	N1__alpha_D_ribosyl__5_6_dimethylbenzimidazole
M_rfamp_e	C43H58N4O12	rifampin
M_rfamp_p	C43H58N4O12	rifampin
M_rib_D_c	C5H10O5	D_Ribose
M_rib_D_e	C5H10O5	D_Ribose
M_rib_D_p	C5H10O5	D_Ribose
M_ribflv_c	C17H20N4O6	Riboflavin
M_ru5p_D_c	C5H9O8P	D_Ribulose_5_phosphate
M_ru5p_L_c	C5H9O8P	L_Ribulose_5_phosphate
M_s17bp_c	C7H12O13P2	Sedoheptulose_1_7-bisphosphate
M_s7p_c	C7H13O10P	Sedoheptulose_7_phosphate
M_s_c	S	Sulfur
M_s_e	S	Sulfur
M_scl_c	C42H39N4O16	sirohydrochlorin
M_scys_L_c	C3H6NO5S2	S_Seleno_L_cysteine
M_seahcys_c	C14H20N6O5Se	Se_Adenosylselenohomocysteine
M_selcys_c	C3H7NO2Se	Selenocysteine
M_selhcys_c	C4H9NO2Se	Selenohomocysteine
M_seln_c	HSe	Selenide
M_ser_D_c	C3H7NO3	D_Serine
M_ser_L_c	C3H7NO3	L_Serine
M_ser_L_e	C3H7NO3	L_Serine
M_ser_L_p	C3H7NO3	L_Serine
M_sertrna_c	C3H7NO2R	L_Seryl_tRNA_Ser_
M_sertrna_sec_c	C3H7NO2R	sertrna_sec
M_sheme_c	C42H36FeN4O16	Siroheme
M_skm5p_c	C7H8O8P	Shikimate_5-phosphate
M_skm_c	C7H9O5	Shikimate
M_sl26da_c	C11H16N2O7	N_Succinyl_LL_2_6_diaminoheptanedioate
M_sl2a6o_c	C11H12NO8	N_Succinyl_2_L_amino_6_oxoheptanedioate
M_slnt_c	O3Se	Selenite
M_slnt_e	O3Se	Selenite
M_slnt_p	O3Se	Selenite
M_so2_c	O2S	Sulfur_dioxide
M_so3_c	SO3	Sulfite
M_so3_e	SO3	Sulfite
M_so3_p	SO3	Sulfite
M_so4_c	O4S	Sulfate
M_so4_e	O4S	Sulfate
M_so4_p	O4S	Sulfate
M_spmd_c	C7H22N3	Spermidine
M_spmd_e	C7H22N3	Spermidine
M_spmd_p	C7H22N3	Spermidine
M_stcoa_c	C39H66N7O17P3S	Stearoyl_CoA__n_C18_0CoA_
M_suc6p_c	C12H21O14P	Sucrose_6_phosphate
M_succ_c	C4H4O4	Succinate
M_succ_p	C4H4O4	Succinate
M_succoa_c	C25H35N7O19P3S	Succinyl_CoA
M_sucgsa_c	C9H11NO6	N2-Succinyl-L-glutamate_5-semialdehyde
M_suchms_c	C8H12NO6	O-Succinyl-L-homoserine
M_sucorn_c	C9H15N2O5	N2-Succinyl-L-ornithine
M_sucsal_c	C4H5O3	Succinic_semialdehyde
M_sufbcd_2fe2s2_c	O2S10Fe4R	SufBCD_with_two_bound_2Fe-2S_cluster
M_sufbcd_2fe2s_c	H4O2S8Fe2R	SufBCD_with_bound_2Fe-2S_cluster
M_sufbcd_4fe4s_c	H4O2S10Fe4R	SufBCD_with_bound_4Fe-4S_cluster
M_sufbcd_c	H8O2S6R	SufBCD_scaffold_complex
M_sufse_c	HSR	SufSE_sulfur_acceptor_complex
M_sufsesh_c	HS2R	SufSE_with_bound_sulfur
M_t3c11vaceACP_c	C29H51N2O8PRS	trans_3_cis_11_vacceoyl__acyl_carrier_protein_
M_t3c5ddeceACP_c	C23H39N2O8PRS	trans_3_cis_5_dodecenoyl__acyl_carrier_protein_
M_t3c7mrseACP_c	C25H43N2O8PRS	trans_3_cis_7_myristoleoyl__acyl_carrier_protein_
M_t3c9palmeACP_c	C27H47N2O8PRS	trans_3_cis_9_palmitoleoyl__acyl_carrier_protein_
M_tag6p_D_c	C6H11O9P	D-Tagatose_6-phosphate
M_tagdp_D_c	C6H10O12P2	D_Tagatose_1_6_biphosphate
M_tartr_D_c	C4H4O6	D-tartrate
M_tdcoa_c	C35H58N7O17P3S	Tetradecanoyl_CoA__n_C14_0CoA_
M_tddec2eACP_c	C23H41N2O8PRS	trans_Dodec_2_enoyl__acyl_carrier_protein_
M_tdeACP_c	C25H45N2O8PRS	cis_tetradec_7_enoyl__acyl_carrier_protein___n_C14_1_
M_tdec2eACP_c	C21H37N2O8PRS	trans_Dec_2_enoyl__acyl_carrier_protein_
M_tdecoa_c	C35H56N7O17P3S	Tetradecenoyl_CoA__n_C14_1CoA_
M_thbpt4acam_c	C9H15N5O4	Tetrahydrobiopterin_4a_carbinolamine
M_thdp_c	C7H7NO4	2_3_4_5_Tetrahydrodipicolinate
M_thex2eACP_c	C17H29N2O8PRS	trans_Hex_2_enoyl__acyl_carrier_protein_
M_thf_c	C19H21N7O6	5_6_7_8_Tetrahydrofolate
M_thmmp_c	C12H16N4O4PS	Thiamin_monophosphate
M_thmpp_c	C12H16N4O7P2S	Thiamine_diphosphate
M_thr_L_c	C4H9NO3	L_Threonine
M_thr_L_e	C4H9NO3	L_Threonine
M_thr_L_p	C4H9NO3	L_Threonine
M_thrtrna_c	C4H9NO2R	L_Threonyl_tRNA_Thr_
M_thym_c	C5H6N2O2	Thymine
M_thym_e	C5H6N2O2	Thymine
M_thym_p	C5H6N2O2	Thymine
M_thymd_c	C10H14N2O5	Thymidine
M_tmoxdpq_c	C8H9O3	tetramethoxydiphenylquinone
M_tmrs2eACP_c	C25H45N2O8PRS	trans_Tetradec_2_enoyl__acyl_carrier_protein_
M_toct2eACP_c	C19H33N2O8PRS	trans_Oct_2_enoyl__acyl_carrier_protein_
M_toctd2eACP_c	C29H53N2O8PRS	trans_octadec_2_enoyl__acyl_carrier_protein_
M_tpalm2eACP_c	C27H49N2O8PRS	trans_Hexadec_2_enoyl__acyl_carrier_protein_
M_trdox_c	C10H12N4O4S2R4	Oxidized_thioredoxin
M_trdrd_c	C10H14N4O4S2R4	Reduced_thioredoxin
M_tre6p_c	C12H21O14P	alpha_alpha__Trehalose_6_phosphate
M_tre_e	C12H22O11	Trehalose
M_tre_p	C12H22O11	Trehalose
M_trnaala_c	HR	tRNA_Ala_
M_trnaarg_c	HR	tRNA_Arg_
M_trnaasn_c	HR	tRNA_Asn
M_trnaasp_c	HR	tRNA_Asp_
M_trnacys_c	HR	tRNA_Cys_
M_trnagln_c	HR	tRNA_Gln_
M_trnaglu_c	HR	tRNA__Glu_
M_trnagly_c	HR	tRNA_Gly_
M_trnahis_c	HR	tRNA_His_
M_trnaile_c	HR	tRNA_Ile_
M_trnaleu_c	HR	tRNA_Leu_
M_trnalys_c	HR	tRNA_Lys_
M_trnamet_c	HR	tRNA_Met_
M_trnaphe_c	HR	tRNA_Phe_
M_trnapro_c	HR	tRNA_Pro_
M_trnasecys_c	HR	tRNA_SeCys_
M_trnaser_c	HR	tRNA_Ser_
M_trnathr_c	HR	tRNA_Thr_
M_trnatrp_c	HR	tRNA_Trp_
M_trnatyr_c	HR	tRNA_Tyr_
M_trnaval_c	HR	tRNA_Val_
M_trp_L_c	C11H12N2O2	L_Tryptophan
M_trptrna_c	C11H12N2OR	L_Tryptophanyl_tRNA_Trp_
M_tsul_c	O3S2	Thiosulfate
M_tsul_e	O3S2	Thiosulfate
M_tsul_p	O3S2	Thiosulfate
M_ttdca_c	C14H27O2	tetradecanoate__n_C14_0_
M_ttdca_e	C14H27O2	tetradecanoate__n_C14_0_
M_ttdca_p	C14H27O2	tetradecanoate__n_C14_0_
M_ttdcea_c	C14H25O2	tetradecenoate__n_C14_1_
M_ttdcea_e	C14H25O2	tetradecenoate__n_C14_1_
M_ttdcea_p	C14H25O2	tetradecenoate__n_C14_1_
M_ttrcyc_e	C22H24N2O8	tetracycline
M_ttrcyc_p	C22H24N2O8	tetracycline
M_tyr_L_c	C9H11NO3	L_Tyrosine
M_tyrtrna_c	C9H11NO2R	L_Tyrosyl_tRNA_Tyr_
M_u23ga_XF_c	C37H64N3O20P2	U23ga_XF
M_u3aga_XF_c	C27H43N3O19P2	U3aga_XF
M_u3hga_XF_c	C25H42N3O18P2	U3hga_XF
M_uaagmda_c	C95H152N8O28P2	Undecaprenyl_diphospho_N_acetylmuramoyl__N_acetylglucosamine__L_ala_D_glu_meso_2_6_diaminopimeloyl_D_ala_D_ala
M_uaccg_c	C20H26N3O19P2	UDP_N_acetyl_3_O__1_carboxyvinyl__D_glucosamine
M_uacgam_c	C17H25N3O17P2	UDP_N_acetyl_D_glucosamine
M_uacmam_c	C17H25N3O17P2	UDP_N_acetyl_D_mannosamine
M_uacmamu_c	C17H22N3O18P2	UDP_N_acetyl_D_mannosaminouronate
M_uagmda_c	C87H139N7O23P2	Undecaprenyl_diphospho_N_acetylmuramoyl_L_alanyl_D_glutamyl_meso_2_6_diaminopimeloyl_D_alanyl_D_alanine
M_uama_c	C23H33N4O20P2	UDP_N_acetylmuramoyl_L_alanine
M_uamag_c	C28H39N5O23P2	UDP_N_acetylmuramoyl_L_alanyl_D_glutamate
M_uamr_c	C20H28N3O19P2	UDP_N_acetylmuramate
M_udcpdp_c	C55H89O7P2	Undecaprenyl_diphosphate
M_udcpdp_p	C55H89O7P2	Undecaprenyl_diphosphate
M_udcpp_c	C55H89O4P	Undecaprenyl_phosphate
M_udcpp_p	C55H89O4P	Undecaprenyl_phosphate
M_udp4kp_c	C14H18N2O16P2	UDP_4_keto_pentose
M_udpLa4fn_c	C15H21N3O16P2	Uridine_5-diphospho-beta-4-deoxy-4-formamido-L-arabinose
M_udpLa4n_c	C14H22N3O15P2	Uridine_5-diphospho-beta-4-deoxy-4-amino-L-arabinose
M_udpLa4o_c	C14H18N2O16P2	UDP-4-keto-pyranose
M_udp_c	C9H11N2O12P2	UDP
M_udpacfuc_c	C17H25N3O16P2	UDPacfucose
M_udpg_c	C15H22N2O17P2	UDPglucose
M_udpgal_c	C15H22N2O17P2	UDPgalactose
M_udpgalur_c	C15H19N2O18P2	UDPgalur
M_udpglcur_c	C15H19N2O18P2	UDP_D_glucuronate
M_udpxyl_c	C14H20N2O16P2	UDP_D_xylose
M_ugmd_c	C35H51N7O26P2	UDP_N_acetylmuramoyl_L_alanyl_D_gamma_glutamyl_meso_2_6_diaminopimelate
M_ugmda_c	C41H61N9O28P2	UDP_N_acetylmuramoyl_L_alanyl_D_glutamyl_meso_2_6_diaminopimeloyl_D_alanyl_D_alanine
M_um4p_c	C38H56N8O27P2	UDP_N_acetylmuramoyl_L_alanyl_D_gamma_glutamyl_meso_2_6_diaminopimelate_D_alanine
M_ump_c	C9H11N2O9P	UMP
M_unaga_c	C63H103NO12P2	Undecaprenyl_diphospho_N-acetyl-glucosamine
M_unagamu_c	C71H113N2O18P2	Undecaprenyl-diphospho-N-acetylglucosamine-N-acetylmannosaminuronate
M_uppg3_c	C40H36N4O16	Uroporphyrinogen_III
M_ura_c	C4H4N2O2	Uracil
M_ura_e	C4H4N2O2	Uracil
M_ura_p	C4H4N2O2	Uracil
M_urcan_c	C6H5N2O2	Urocanate
M_urea_c	CH4N2O	Urea
M_urea_p	CH4N2O	Urea
M_uri_c	C9H12N2O6	Uridine
M_utp_c	C9H11N2O15P3	UTP
M_val_L_c	C5H11NO2	L_Valine
M_val_L_e	C5H11NO2	L_Valine
M_val_L_p	C5H11NO2	L_Valine
M_valtrna_c	C5H11NOR	L_Valyl_tRNA_Val_
M_xmp_c	C10H11N4O9P	Xanthosine_5__phosphate
M_xtp_c	C10H11N4O15P3	XTP
M_xtsn_c	C10H12N4O6	Xanthosine
M_xu5p_D_c	C5H9O8P	D_Xylulose_5_phosphate
M_xu5p_L_c	C5H9O8P	L_Xylulose_5_phosphate
M_xyl_D_c	C5H10O5	D-Xylose
M_xyl_D_e	C5H10O5	D-Xylose
M_xyl_D_p	C5H10O5	D-Xylose
M_xylu_D_c	C5H10O5	D_Xylulose
M_xylu_L_c	C5H10O5	L_Xylulose
M_zn2_c	Zn	Zinc
M_zn2_e	Zn	Zinc
M_zn2_p	Zn	Zinc

## Sheet: Scores
SCORES			QUALITY SCORE
Score	Definition		Situation	Score	Thiele and Palsson score associated	Validation level
prop	proportion of genes from the reference organism which were found in the target		Complete orthology (prop score 100)	1	2	Validated
prop2	proportion of essential genes from the reference organism which were found in the target		Spontaneous reaction	1	2	Validated
quality score	score designed for this study		Sufficient orthology (prop2 score 100)	2	2	Validated
Thiele and Palsson score	confidence score proposed by Thiele and Palsson, Nat Protoc., 2010		Evidence of the reaction in publications	3	2, 3, 4	Validated
			Reaction generated by fast automated reconstruction	3	2, 3, 4	Validated
			Missing gene non-essential	4	2	Validated
			Missing gene found in the target genome	5	2	Validated
			prop2 score ≥ 50 and reaction connected to others	6	1	Assumed
			reaction necessary to complete a pathway	6	1	Assumed
			Arbitrary choice, modeling	7	1	Assumed
			Potential reaction: no evidence and no connection to the network	7	1	Assumed

## Sheet: Propagated organisms
PROPAGATED ORGANISMS
Organism	Suborganism classification	Metabolic model
E. coli	Escherichia coli K-12 MG1655	iJO1366
R. solanacearum	Ralstonia solanacearum GMI1000	iRP1476
P. aeruginosa	Pseudomonas aeruginosa PAO1	iMO1086
R. eutropha	Ralstonia eutropha H16	RehMBEL1391
X. campestris	Xanthomonas campestris pv. campestris	No network
