# Supplementary material for: Genome-Scale Investigation of the Metabolic Determinants Generating Bacterial Fastidious Growth
Source: mSystems. 2020 Mar 31;5(2):e00698-19. doi: 10.1128/mSystems.00698-19 (PMC7112962; doi:10.1128/mSystems.00698-19)
Supplement: DATA SET S2 [file mSystems.00698-19-sd002.xlsx]

## Sheet: 1_SUMMARY
Network analysis and modeling
Sheet 1 – Summary.
Sheet 2 – General network composition.
Sheet 3 – Biomass objective function of X. fastidiosa.
Sheet 4 – Comparative analysis on E. coli, R. solanacearum and X. fastidiosa.
Sheet 5 – FBA results with L-glutamine as carbon source.
Sheet 6 – Genes and enzymes per reaction distribution.
Sheet 7 – FVA summary.
Sheet 8 – FVA on E. coli.
Sheet 9 – FVA on R. solanacearum.
Sheet 10 – FVA on X. fastidios.
Sheet 11 - Efficiency analysis results.
Sheet 12 - Constraints and simulations results to study the impact of FBP inefficiency.

## Sheet: 2_XFAS_network
Metabolites	1107
Origin
Automatic_reconstruction	787	0.67962
Manually_added	298	0.25734
CarveMe	73	0.0630397
TOTAL	1158
Reference organism			Without No_Assignment
E. coli	804	0.694301	0.885463
R. solanacearum	68	0.0587219	0.0748899
P. aeruginosa	17	0.0146805	0.0187225
R. eutropha	1	0.000863558	0.00110132
B. subtilis	3	0.00259067	0.00330396
X. campestris	15	0.0129534	0.0165198
No_Assignment	250	0.215889
Without No_Assignment	908
Quality
Complete ortho/Spontenaous	597	0.515544
Sufficient ortho	154	0.132988
Biblio/Exp/CarveMe	188	0.162349
Missing gene found or non essential	42	0.0362694
Completing a pathway	164	0.141623
No evidence	13	0.0112263
Validated	981	0.84715
Assumed	177	0.15285

## Sheet: 3_XFAS_BIOMASS
	g/g DW experimental	g/g DW normalized	Molar ratio	mmol/g DW experimental	mmol/g DW normalized	Organism	Reference	PubMed ID
Proteins	0.49	0.547482				Xanthomonas campestris pv. Campestris B100	Schatschneider et al. (2013)	23395674
Ala			0.096		0.502712	E. coli K-12 MG1655	Orth et al. (2011)	21988831
Arg			0.0553		0.289583	E. coli K-12 MG1655	Orth et al. (2011)	21988831
Asn			0.0451		0.23617	E. coli K-12 MG1655	Orth et al. (2011)	21988831
Asp			0.0451		0.23617	E. coli K-12 MG1655	Orth et al. (2011)	21988831
Cys			0.0171		0.0895455	E. coli K-12 MG1655	Orth et al. (2011)	21988831
Glu			0.0492		0.25764	E. coli K-12 MG1655	Orth et al. (2011)	21988831
Gln			0.0492		0.25764	E. coli K-12 MG1655	Orth et al. (2011)	21988831
Gly			0.0492		0.25764	E. coli K-12 MG1655	Orth et al. (2011)	21988831
His			0.0177		0.0926875	E. coli K-12 MG1655	Orth et al. (2011)	21988831
Ile			0.0543		0.284346	E. coli K-12 MG1655	Orth et al. (2011)	21988831
Leu			0.0842		0.44092	E. coli K-12 MG1655	Orth et al. (2011)	21988831
Lys			0.0642		0.336189	E. coli K-12 MG1655	Orth et al. (2011)	21988831
Met			0.0287		0.15029	E. coli K-12 MG1655	Orth et al. (2011)	21988831
Phe			0.0346		0.181186	E. coli K-12 MG1655	Orth et al. (2011)	21988831
Pro			0.0413		0.216271	E. coli K-12 MG1655	Orth et al. (2011)	21988831
Ser			0.0403		0.211034	E. coli K-12 MG1655	Orth et al. (2011)	21988831
Thr			0.0474		0.248214	E. coli K-12 MG1655	Orth et al. (2011)	21988831
Trp			0.0106		0.0555078	E. coli K-12 MG1655	Orth et al. (2011)	21988831
Tyr			0.0258		0.135104	E. coli K-12 MG1655	Orth et al. (2011)	21988831
Val			0.0791		0.414214	E. coli K-12 MG1655	Orth et al. (2011)	21988831
RNA	0.16	0.17877				Xanthomonas campestris pv. Campestris B101	Schatschneider et al. (2013)	23395674
ATP			0.225831		0.119554	Xylella fastidiosa subsp. multiplex ST6 CFBP8418	This study
GTP			0.278701		0.146535	Xylella fastidiosa subsp. multiplex ST6 CFBP8419	This study
CTP			0.257901		0.135599	Xylella fastidiosa subsp. multiplex ST6 CFBP8420	This study
UTP			0.237566		0.124907	Xylella fastidiosa subsp. multiplex ST6 CFBP8421	This study
DNA	0.04	0.0446924				Xanthomonas campestris pv. Campestris B101	Schatschneider et al. (2013)	23395674
dATP			0.2365		0.0327528	Xylella fastidiosa 9a5c	Simpson et al. (2000)	10910347
dGTP			0.2635		0.036492	Xylella fastidiosa 9a5c	Simpson et al. (2000)	10910347
dCTP			0.2635		0.036492	Xylella fastidiosa 9a5c	Simpson et al. (2000)	10910347
dTTP			0.2365		0.0327528	Xylella fastidiosa 9a5c	Simpson et al. (2000)	10910347
Lipids	0.13	0.14525				Xanthomonas campestris pv. Campestris B101	Schatschneider et al. (2013)	23395674
clpn160[p]				0.00294426	0.0045985	E. coli K-12 MG1655	Orth et al. (2011)	21988831
clpn161[p]				0.00228998	0.00357661	E. coli K-12 MG1655	Orth et al. (2011)	21988831
clpn181[p]				0.00118027	0.00184341	E. coli K-12 MG1655	Orth et al. (2011)	21988831
pe160[c]				0.012366	0.0193139	E. coli K-12 MG1655	Orth et al. (2011)	21988831
pe160[p]				0.0317984	0.0496644	E. coli K-12 MG1655	Orth et al. (2011)	21988831
pe161[c]				0.00961804	0.015022	E. coli K-12 MG1655	Orth et al. (2011)	21988831
pe161[p]				0.0247321	0.0386279	E. coli K-12 MG1655	Orth et al. (2011)	21988831
pe181[c]				0.0049572	0.00774241	E. coli K-12 MG1655	Orth et al. (2011)	21988831
pe181[p]				0.0127471	0.019909	E. coli K-12 MG1655	Orth et al. (2011)	21988831
pg160[c]				0.00570728	0.00891392	E. coli K-12 MG1655	Orth et al. (2011)	21988831
pg160[p]				0.00489194	0.00764049	E. coli K-12 MG1655	Orth et al. (2011)	21988831
pg161[c]				0.00443899	0.00693305	E. coli K-12 MG1655	Orth et al. (2011)	21988831
pg161[p]				0.00380484	0.0059426	E. coli K-12 MG1655	Orth et al. (2011)	21988831
pg181[c]				0.00228788	0.00357334	E. coli K-12 MG1655	Orth et al. (2011)	21988831
pg181[p]				0.00196104	0.00306285	E. coli K-12 MG1655	Orth et al. (2011)	21988831
Inorganic ions						Xanthomonas campestris pv. Campestris B101	Schatschneider et al. (2013)	23395674
2Fe2S				2.47587e-05	2.76632e-05	E. coli K-12 MG1655	Orth et al. (2011)	21988831
4Fe4S				0.000247587	0.000276632	E. coli K-12 MG1655	Orth et al. (2011)	21988831
Ca2+				0.00495175	0.00553264	E. coli K-12 MG1655	Orth et al. (2011)	21988831
Cl-				0.00495175	0.00553264	E. coli K-12 MG1655	Orth et al. (2011)	21988831
Cobalt2+				2.39334e-05	2.67411e-05	E. coli K-12 MG1655	Orth et al. (2011)	21988831
Cu2+				0.000674263	0.000753361	E. coli K-12 MG1655	Orth et al. (2011)	21988831
Fe2+				0.00638775	0.0071371	E. coli K-12 MG1655	Orth et al. (2011)	21988831
Fe3+				0.00742762	0.00829896	E. coli K-12 MG1655	Orth et al. (2011)	21988831
K+				0.18569	0.207474	E. coli K-12 MG1655	Orth et al. (2011)	21988831
Mg2+				0.00825291	0.00922106	E. coli K-12 MG1655	Orth et al. (2011)	21988831
Mn2+				0.000657757	0.000734919	E. coli K-12 MG1655	Orth et al. (2011)	21988831
Mobd				6.60233e-06	7.37685e-06	E. coli K-12 MG1655	Orth et al. (2011)	21988831
NH4+				0.0123794	0.0138316	E. coli K-12 MG1655	Orth et al. (2011)	21988831
Ni2+				0.000307008	0.000343024	E. coli K-12 MG1655	Orth et al. (2011)	21988831
SO4				0.00412646	0.00461053	E. coli K-12 MG1655	Orth et al. (2011)	21988831
Zn2+				0.000324339	0.000362388	E. coli K-12 MG1655	Orth et al. (2011)	21988831
Soluble pool
10fthf				0.000223333	0.000249533	E. coli K-12 MG1655	Orth et al. (2011)	21988831
5mthf				0.000223333	0.000249533	E. coli K-12 MG1655	Orth et al. (2011)	21988831
accoa				0.000279167	0.000311916	E. coli K-12 MG1655	Orth et al. (2011)	21988831
amet				0.000223333	0.000249533	E. coli K-12 MG1655	Orth et al. (2011)	21988831
btn				2e-06	2.23462e-06	E. coli K-12 MG1655	Orth et al. (2011)	21988831
chor				0.000223333	0.000249533	E. coli K-12 MG1655	Orth et al. (2011)	21988831
coa				0.0001675	0.00018715	E. coli K-12 MG1655	Orth et al. (2011)	21988831
fad				0.000223333	0.000249533	E. coli K-12 MG1655	Orth et al. (2011)	21988831
gthrd				0.000223333	0.000249533	E. coli K-12 MG1655	Orth et al. (2011)	21988831
hemeO				0.000223333	0.000249533	E. coli K-12 MG1655	Orth et al. (2011)	21988831
lipopb				3e-06	3.35193e-06	E. coli K-12 MG1655	Orth et al. (2011)	21988831
malcoa				3.12667e-05	3.49346e-05	E. coli K-12 MG1655	Orth et al. (2011)	21988831
mlthf				0.000223333	0.000249533	E. coli K-12 MG1655	Orth et al. (2011)	21988831
nad				0.00178667	0.00199626	E. coli K-12 MG1655	Orth et al. (2011)	21988831
nadh				4.46667e-05	4.99065e-05	E. coli K-12 MG1655	Orth et al. (2011)	21988831
nadp				0.000111667	0.000124766	E. coli K-12 MG1655	Orth et al. (2011)	21988831
nadph				0.000335	0.000374299	E. coli K-12 MG1655	Orth et al. (2011)	21988831
pheme				0.000223333	0.000249533	E. coli K-12 MG1655	Orth et al. (2011)	21988831
ptrc				0.0332705	0.0371735	E. coli K-12 MG1655	Orth et al. (2011)	21988831
pydx5p				0.000223333	0.000249533	E. coli K-12 MG1655	Orth et al. (2011)	21988831
q8h2				0.000223333	0.000249533	E. coli K-12 MG1655	Orth et al. (2011)	21988831
ribflv				0.000223333	0.000249533	E. coli K-12 MG1655	Orth et al. (2011)	21988831
sheme				0.000223333	0.000249533	E. coli K-12 MG1655	Orth et al. (2011)	21988831
spmd				0.00674427	0.00753545	E. coli K-12 MG1655	Orth et al. (2011)	21988831
succoa				9.82667e-05	0.000109794	E. coli K-12 MG1655	Orth et al. (2011)	21988831
thf				0.000223333	0.000249533	E. coli K-12 MG1655	Orth et al. (2011)	21988831
thmpp				0.000223333	0.000249533	E. coli K-12 MG1655	Orth et al. (2011)	21988831
udcpdp				5.53526e-05	6.1846e-05	E. coli K-12 MG1655	Orth et al. (2011)	21988831
Murein
murein3p3p				0.0013452	0.00150301	E. coli K-12 MG1655	Orth et al. (2011)	21988831
murein3px4p				0.000605341	0.000676354	E. coli K-12 MG1655	Orth et al. (2011)	21988831
murein4p4p				0.00538081	0.00601204	E. coli K-12 MG1655	Orth et al. (2011)	21988831
murein4px4p				0.00544807	0.00608719	E. coli K-12 MG1655	Orth et al. (2011)	21988831
murein4px4px4p				0.000672601	0.000751505	E. coli K-12 MG1655	Orth et al. (2011)	21988831
LPS	0.033	0.0368713			0.000380155	Xanthomonas campestris pv. Campestris B101	Schatschneider et al. (2013)	23395674

## Sheet: 4_COMPARATIVE_ANALYSIS
ECOL ONLY	RSOL ONLY	XFAS ONLY	ECOL & RSOL	ECOL & XFAS	RSOL & XFAS	ECOL & RSOL & XFAS
R_MTHTHFSs	R_12GLUCANabcppRS	R_DM_LesA_e	R_OMCDC	R_MECDPDH5	R_6PDDGLUCA	R_PRMICI
R_DHQTi	R_12GLUCANacabcppRS	R_PROT_pe_LesA	R_MOAT	R_PSCVT	R_AACOAR	R_DXPS
R_MOAT2	R_12GLUCANS1	R_PROT_cp_LesA	R_5DOAN	R_ADCL	R_ADMDCr	R_DXPRIi
R_IPMD	R_12GLUCANS2	R_PROT_LesA_BioS	R_ACCOAC	R_CA2tex	R_AHC	R_AGPAT161
R_DHPTDCs2	R_12GLUCANS3	R_14GLUCANtex	R_ASAD	R_DHPPDA2	R_AHSERL3	R_AGPAT160
R_EX_nh4_LPAREN_e_RPAREN_	R_12GLUCANS4	R_dextrin_DEC_e_	R_CLt3_2pp	R_DNMPPA	R_AIRC2r	R_ACHBS
R_ARGSS	R_23DHB34DOX	R_GLCGSD_c	R_CPMPS	R_DNTPPA	R_AKP1	R_MECDPS
R_ASPCT	R_25DOPAOXRED	R_DKMPPD	R_CYSTL	R_GTPCII2	R_ALCD2y	R_MEPCT
R_ATPPRT	R_2AMBZC	R_DM_FRMD	R_ICDHyr	R_K2L4Aabctex	R_AP4AHr	R_DPR
R_BMOCOS	R_2AMSADC	R_EX_URA_e	R_LPADSS	R_SHKK	R_ARGN	R_IPPMIb
R_BMOGDS2	R_2DHGLCNtex	R_ACCOAL2r	R_MNtex	R_SHCHD2	R_ARGSSr	R_IPPS
R_BMOGDS1	R_2H5CMMSEMOR	R_ACCITRH	R_MOADSUx	R_SHCHF	R_ATPPRTr	R_BPNT
R_CAt6pp	R_2OBUTt2rpp	R_ACOCMT	R_MOCOS	R_THZPSN3	R_BHEXAMD	R_DB4PS
R_EX_ca2_LPAREN_e_RPAREN_	R_2OBUTtex	R_FRUpts2	R_MPTAT	R_GLCptspp	R_CU2_bd_CopA	R_DHQS
R_EX_cl_LPAREN_e_RPAREN_	R_2OXBUTOR	R_DHGLYH	R_MPTS	R_AACPS4	R_DBTSr	R_KDOPS
R_EX_cobalt2_LPAREN_e_RPAREN_	R_34DHPHAOR	R_FOMETR	R_NI2tex	R_FACOAE161	R_DCTPD2	R_DDPA
R_EX_cu2_LPAREN_e_RPAREN_	R_34HPPOR	R_ACCOACr	R_Ktex	R_AACPS3	R_DDCAtex	R_KDOCT2
R_CYSS	R_3HBCOAHL	R_UAGAATXF	R_AHCYSNS	R_FACOAE160	R_DGLUISO	R_KDOPP
R_DBTS	R_3HOXIDS	R_UHGADAXF	R_DM_5DRIB	R_AACPS7	R_DHNPA2	R_IPPMIa
R_DHNPA2r	R_3HOXIDtex	R_USHDXF	R_SO4tex	R_FACOAE120	R_DHQD	R_MOHMT
R_Ec_biomass_iJO1366_core_53p95M	R_3HOXIDtpp	R_EDTXS1XF	R_TDSK	R_MG2t3_2pp	R_DKGLUCK	R_OGMEACPD
R_GF6PTA	R_3OADPCOAT	R_EDTXS3XF	R_U23GAAT	R_12DGR120tipp	R_DMPO_LACCASE	R_OGMEACPR
R_GCALDD	R_3OHPAMES	R_MOATXF	R_UHGADA	R_12DGR140tipp	R_ETFDH	R_OGMEACPS
R_HSTPT	R_3OHPAMEStex	R_MOAT2XF	R_UAGAAT	R_12DGR141tipp	R_FGLU	R_OPMEACPD
R_HSST	R_3OHPAMEStpp	R_TDSKXF	R_USHD	R_12DGR160tipp	R_GALU	R_OPMEACPR
R_EX_k_LPAREN_e_RPAREN_	R_3OOCHSLACtex	R_U23GAATXF	R_Zn2tex	R_12DGR161tipp	R_GF6PTAr	R_OPMEACPS
R_K2L4Aabcpp	R_3OOCTAtex	R_LPADSSXF	R_ECOAH1	R_12DGR180tipp	R_GLTN2pp	R_3OAR140
R_G5SADs	R_4AMBUAT	R_MAN1PT2r	R_ECOAH2	R_12DGR181tipp	R_GLYKr	R_3OAS140
R_LEUTAi	R_4CBMCLC	R_SHSL1r	R_ECOAH3	R_14GLUCANabcpp	R_GTHP	R_CDPMEK
R_EX_meoh_LPAREN_e_RPAREN_	R_4H2HEPDALD	R_AGDC_r	R_HACD2	R_DHNCOAT	R_GTHPe	R_AMPMS2
R_METS	R_4HBHYOX	R_ALLTNr	R_HACD3	R_DAPtex	R_H2O2tpp	R_ADCS
R_EX_mg2_LPAREN_e_RPAREN_	R_4HBZCT	R_SBPA	R_HACD1	R_ABTA	R_HDCAtex	R_MTHFR2
R_EX_mn2_LPAREN_e_RPAREN_	R_4HBZtex	R_TRPS3r	R_ACACT2r	R_ACALDtpp	R_HISDr	R_APRAUR
R_EX_mobd_LPAREN_e_RPAREN_	R_4HPHACtex	R_2THZPSN	R_ACACT3r	R_ACALDtex	R_HSERTA	R_HPPK2
R_NADS1	R_4HPHEA1	R_2THZPSN2	R_ACOAD1f	R_ACt2rpp	R_HSTPTr	R_AOXSr2
R_EX_ni2_LPAREN_e_RPAREN_	R_4HPHEAt3r	R_ASADH	R_ACOAD2f	R_AACPS8	R_INOSTt2pp	R_ACLS
R_SHSL1	R_4NPHP1pp	R_THRA2r	R_ACOAD3f	R_AACPS2	R_INS2D	R_ACGK
R_PTPATi	R_4OD3	R_ASPCTn	R_ECOAH4	R_AACPS6	R_INSDH	R_ACODA
R_EX_pi_LPAREN_e_RPAREN_	R_4OI	R_CHTNDA2	R_HACD4	R_AACPS5	R_INSEPIH	R_ACOTA
R_AIRC2	R_5HOXINDACTOX	R_ICDHyr1	R_ACACT4r	R_AACPS9	R_IPMDr	R_ACONTa
R_PRASCSi	R_5OXPROt2pp	R_ICDHyr2	R_ACOAD4f	R_AACPS1	R_IZPN	R_ACONTb
R_PRAIi	R_5OXPROtex	R_CYSSr2	R_ECOAH5	R_ADNK1	R_LEUTA	R_AMAOTr
R_RHCCE	R_ABTAr	R_SLCYSS	R_HACD5	R_ADNt2pp	R_LPSabctpp	R_ADSL2r
R_DM_MTHTHF	R_ABZS	R_GDDMR	R_ACACT5r	R_AMPTASEPG	R_METSr	R_ADSS
R_DM_4CRSOL	R_ACCSYN1	R_AGDI_1	R_ACOAD5f	R_AP4AS	R_MMSAD3	R_ADSL1r
R_EX_so4_LPAREN_e_RPAREN_	R_ACCSYN2	R_CITt10	R_ECOAH6	R_ARGDCpp	R_NADS2	R_ADSK
R_TMPK	R_ACCtex	R_THBPTD	R_HACD6	R_ASPt2_2pp	R_NITL4	R_ALAR
R_TYRL	R_ACCtpp	R_F2NAPPUDC	R_ACACT6r	R_ATPHs	R_NITL5	R_NH4tpp
R_EX_zn2_LPAREN_e_RPAREN_	R_acfvteff	R_MTRI	R_PPC	R_LACZpp	R_NMNATr	R_NH4tex
R_EX_o2_LPAREN_e_RPAREN_	R_acfvtex	R_MDRPDr	R_PIt2rpp	R_LACZ	R_NNAMr	R_ANPRT
R_EX_h2o_LPAREN_e_RPAREN_	R_ACGLUt2pp	R_ARD	R_ACOAD6f	R_BTNt2ipp	R_NO3abcpp	R_ANS
R_EX_co2_LPAREN_e_RPAREN_	R_ACGLUtex	R_ARD2	R_ECOAH7	R_CHTBSptspp	R_NTRLASE	R_A5PISO
R_GLUDy	R_ACOADH4	R_ENOPH	R_HACD7	R_CITt3pp	R_NTRLASE2	R_ARGSL
R_PGCD	R_ACONtex	R_MTAP	R_ACACT7r	R_CMPN	R_NTRLASE3	R_ASP1DC
R_PSERT	R_ACONtpp	R_SPS	R_SO4t2pp	R_COLIPAabctex	R_OCOAT1r	R_ASPK
R_GND	R_ACPCD	R_SERabcpp	R_ACOAD7f	R_DTARTD	R_ORNTA	R_ASPTA
R_CBMKr	R_ACPYRH	R_LYSt3r	R_FESR	R_CYSDtex	R_P5CD1p	R_BTS5
R_FADRx	R_ACRCSYN1	R_GLNabc	R_I2FE2SS	R_CYSDabcpp	R_PDX5PO	R_DASYN160
R_ASNS2	R_ACRCSYN2	R_ASPt2_2tex	R_I2FE2SS2	R_GAMtex	R_PGCDr	R_DASYN161
R_CTECOAI7	R_ACS2	R_ALAt2tex	R_I4FE4SR	R_GAMptspp	R_PHEMEAS	R_CLtex
R_TRPS3	R_ACYP	R_GLUDxi	R_I4FE4ST	R_MALDt2_2pp	R_PRAI	R_CHORM
R_TRPAS2	R_ACYP_2	R_CMPA_1	R_NI2tpp	R_MANtex	R_PRASCS	R_CHRPL
R_POR5	R_ADCPS2	R_P5CG	R_23PDE7pp	R_MANptspp	R_PSERTr	R_CHORS
R_EX_fe2_LPAREN_e_RPAREN_	R_ADCYRS	R_ORNtpp	R_23PDE4pp	R_RIBabcpp	R_PTPAT	R_CS
R_RNTR3c2	R_ADK2	R_GLCt2	R_23PDE9pp	R_DSERDHr	R_PYAM5POr	R_COBALT2tex
R_RNTR2c2	R_ADPT2	R_GALt2	R_23PDE2pp	R_XYLabcpp	R_RBKr	R_COBALT2tpp
R_RNTR1c2	R_AGMDH	R_ARGt2rpp	R_DHACOAH	R_XYLtex	R_SEAHCYSHYD	R_CU2tex
R_RNTR4c2	R_AGt3pp	R_GLYCt	R_DHCINDO	R_DATPHs	R_SUCD1	R_CU2tpp
R_FE2tpp	R_AGtex	R_GLYC3Pabc	R_HPPPNDO	R_DHAPT	R_THRAr	R_CTPS2
R_FESD1s	R_Agtpc	R_ICITt_kt	R_2AGPA120tipp	R_FEENTERtex	R_TMPKr	R_ALAALAr
R_PPPGO3	R_AHLACY3OC8	R_GLYCLTt4ex	R_2AGPA140tipp	R_FEENTERtpp	R_TTDCAtex	R_DPCOAK
R_MOX	R_AHLACYC10	R_MALDt2_2tex	R_2AGPA141tipp	R_ETOHtrpp	R_UBQBM	R_DAPDC
R_ZN2tpp	R_AHLACYC7	R_XF_Biomass	R_2AGPA160tipp	R_FADRx2	R_UDP4KPS	R_DAPE
R_MN2tpp	R_AHLACYC8	R_CHTNA2	R_2AGPA161tipp	R_FACOAE100	R_UDPGDr	R_DHDPRy
R_EX_eca4colipa_LPAREN_e_RPAREN_	R_AHMMPS	R_CHTNtex	R_2AGPA180tipp	R_FACOAE60	R_UDPXYLS	R_DHDPS
R_SERASr	R_AHSERL	R_CHTNABCt	R_2AGPA181tipp	R_FACOAE180	R_URCN	R_DHFR
R_EX_glyc_DASH_R_LPAREN_e_RPAREN_	R_AKP1pp	R_ACGAMABCt	R_2AGPE120tipp	R_FACOAE181	R_UREA	R_DHFS
R_EX_pnto_DASH_R_LPAREN_e_RPAREN_	R_ALAASPabcpp	R_BHEXAMD_p	R_2AGPE140tipp	R_FACOAE80		R_DHORTS
R_EX_12ppd_DASH_R_LPAREN_e_RPAREN_	R_ALAASPtex	R_ALKP	R_2AGPE141tipp	R_FACOAE140		R_DHPS2
R_12PPDRtpp	R_ALAGLNabcpp	R_EPSsynthXF	R_2AGPE160tipp	R_FACOAE141		R_DHAD1
R_12PPDRtex	R_ALAGLNtex	R_EPStppXF	R_2AGPE161tipp	R_FEENTERtonex		R_DHAD2
R_EX_12ppd_DASH_S_LPAREN_e_RPAREN_	R_ALAGLUabcpp	R_EPStexXF	R_2AGPE180tipp	R_FLVR		R_DMATT
R_12PPDStpp	R_ALAGLUtex	R_NH3c	R_2AGPE181tipp	R_FLDR2		R_DTMPK
R_12PPDStex	R_ALATA_D	R_NAt3_1	R_2AGPG120tipp	R_G6PDA		R_EGMEACPR
R_EX_14glucan_LPAREN_e_RPAREN_	R_ALCD19y	R_SO3abcpp	R_2AGPG140tipp	R_GLYALDtpp		R_EPMEACPR
R_14GLUCANtexi	R_ALDD1	R_HCO3abcpp	R_2AGPG141tipp	R_GLYALDtex		R_PERD
R_GLBRAN2	R_ALDD10	R_FE3Gabcpp	R_2AGPG160tipp	R_G3PAT120		R_E4PD
R_DHNAOT4	R_ALDD11	R_NAabcO	R_2AGPG161tipp	R_G3PAT140		R_FCLT
R_DHNCOAS	R_ALDD12	R_Niabcpp	R_2AGPG180tipp	R_G3PAT141		R_FMNAT
R_EX_15dap_LPAREN_e_RPAREN_	R_ALDD13	R_MNabc_1	R_2AGPG181tipp	R_G3PAT160		R_GRTT
R_EX_23camp_LPAREN_e_RPAREN_	R_ALDD14	R_NI2t3tex	R_DDPGALA	R_G3PAT161		R_G1PACT
R_EX_23ccmp_LPAREN_e_RPAREN_	R_ALDD15	R_SULtex	R_DDGALK	R_G3PAT180		R_GLUR
R_EX_23cgmp_LPAREN_e_RPAREN_	R_ALDD16	R_ZN2tex	R_HKNDDH	R_G3PAT181		R_G1SAT
R_EX_23cump_LPAREN_e_RPAREN_	R_ALDD17	R_Kt2tex	R_HKNTDH	R_GLYt2pp		R_GLUPRT
R_EX_manglyc_LPAREN_e_RPAREN_	R_ALDD18	R_CLtpp	R_MCITD	R_GLYOX3		R_GLNS
R_DAPAL	R_ALDD19x	R_CA2tpp	R_MCITS	R_GUAtex		R_GLUTRR
R_EX_23dappa_LPAREN_e_RPAREN_	R_ALDD20x	R_Actex	R_OP4ENH	R_GUAtpp		R_GLUTRS
R_23DAPPAt2pp	R_ALDD2xr	R_Mntex	R_23CAMPtex	R_HEPT1		R_G3PD2
R_23DAPPAtex	R_ALDD3	R_HCO3tex	R_23CCMPtex	R_HEPT3		R_GMPS2
R_DHBD	R_ALDD31	R_H2Stpp	R_23CGMPtex	R_HDCEAtexi		R_GTPCI
R_DHBS	R_ALDD4x	R_St	R_23CUMPtex	R_H2SO		R_GK1
R_DHBSH	R_ALDD5	R_LPSS2XF	R_3NTD7pp	R_H2tpp		R_HCO3E
R_DHPPD	R_ALDD6	R_UDPGLCUR4EP	R_3NTD4pp	R_H2tex		R_HISTD
R_2AGPEAT120	R_ALDD7	R_LPSS1XF	R_3NTD9pp	R_HYXNtpp		R_HISTP
R_2AGPEAT140	R_ALDD8	R_OXOGAH	R_3NTD2pp	R_INDOLEtex		R_HSDy
R_2AGPEAT141	R_ALDD9	R_2KMBT	R_3HPPPNH	R_INDOLEt2pp		R_HSK
R_2AGPEAT160	R_ALHD15y	R_CYSTS	R_HPPPNtex	R_FE3abcpp		R_HBZOPT
R_2AGPEAT161	R_ALHD16	R_AHSERL2	R_HPPPNt2rpp	R_ALAt2pp		R_HMBS
R_2AGPEAT180	R_ALHD4	R_CYSTGL	R_ECOAH8	R_ATHRDHr		R_IG3PS
R_2AGPEAT181	R_ALHD5	R_OAAt2_2pp	R_3HCINNMH	R_ASPt2_3pp		R_IGPDH
R_2AGPGAT120	R_ALKPpp	R_AKGt2rtex	R_HCINNMtex	R_ASPT		R_IMPC
R_2AGPGAT140	R_ALLPH	R_FUMt2_2tex	R_HCINNMt2rpp	R_ASPO3		R_IGPS
R_2AGPGAT141	R_ALLTAHr	R_OTOTt2_2tex	R_OXDHCOAT	R_FUCtex		R_ICYSDS
R_2AGPGAT160	R_AM6SAD	R_ACt2rex	R_3OXCOAT	R_FUCtpp		R_ILETA
R_2AGPGAT161	R_AMID3	R_CITt3tex	R_HOPNTAL	R_GLUt2rpp		R_KARA1
R_2AGPGAT180	R_ampiteff	R_PYRt2rtex	R_5MTRtpp	R_HISabcpp		R_KARA2
R_2AGPGAT181	R_ampitex	R_BTNt2tex	R_ACALD	R_LYSabcpp		R_THRD_L
R_EX_2ddglcn_LPAREN_e_RPAREN_	R_AMPTASEAD	R_OAAtex	R_ACtex	R_METSOX2tex		R_MG2tex
R_DDGLCNtex	R_AMPTASEAE	R_Bztex	R_ACACT8r	R_METSOX2abcpp		R_MALCOAMT
R_DDGLCNt2rpp	R_AMPTASEAQ	R_Bztpp	R_ACPPAT120	R_METSOX1tex		R_MCOATA
R_MANPGH	R_AMPTASEDA	R_UDCPDPtppi	R_ACPPAT140	R_METSOX1abcpp		R_MEOHtrpp
R_MANGLYCtex	R_AMPTASEDD	R_PSP	R_ACPPAT141	R_RBP4E		R_MEOHtex
R_MANGLYCptspp	R_AMPTASEDE	R_DM_E4P	R_ACPPAT160	R_LSERDHr		R_METAT
R_OMMBLHX3	R_AMPTASEDQ	R_DM_DAD_5	R_ACPPAT161	R_THRabcpp		R_MOBDabcpp
R_OMPHHX3	R_AMPTASEDV	R_DM_GCALD	R_ACPPAT180	R_XYLK2		R_MOBDtex
R_OPHHX3	R_AMPTASEGQ	R_DM_BIOMASS_c	R_ACPPAT181	R_X5PL3E		R_MPTSS
R_OBTFL	R_AMPTASEMA	R_DM_MEOH	R_ACOAD8f	R_LIPAabctex		R_MCTP1App
R_EX_akg_LPAREN_e_RPAREN_	R_AMPTASEQE	R_DM_ADE	R_APG3PAT120	R_LIPAabcpp		R_MPTG
R_SEPHCHCS	R_AMPTASEQG	R_DM_FOR	R_APG3PAT140	R_DAPabcpp		R_AGPR
R_SHCHCS3	R_APATr	R_DM_EPS_XF_e	R_APG3PAT141	R_AGM4PCPpp		R_ACGS
R_PDE1	R_APPS3	R_MOPG	R_APG3PAT160	R_ACMUMptspp		R_NADK
R_PDE4	R_ARBTNLabcpp	R_EX_o2_e	R_APG3PAT161	R_GLUt4pp		R_NNATr
R_EX_3amp_LPAREN_e_RPAREN_	R_ARBTNLexs	R_EX_h2o_e	R_APG3PAT180	R_NADDP		R_NNDPR
R_EX_3cmp_LPAREN_e_RPAREN_	R_ARBTNLR	R_EX_co2_e	R_APG3PAT181	R_NADPPPS		R_NDPK4
R_EX_3gmp_LPAREN_e_RPAREN_	R_ARBTNLSYN	R_EX_h_e	R_ADPT	R_NMNDA		R_NDPK2
R_EX_3ump_LPAREN_e_RPAREN_	R_ARBTNLtex	R_EX_pi_e	R_ADA	R_NAMNPP		R_OHPBAT
R_EX_34dhpac_LPAREN_e_RPAREN_	R_ARBTNLtonex	R_EX_fe2_e	R_ADOCBLabcpp	R_NACtpp		R_OCTDPS
R_EX_3hpppn_LPAREN_e_RPAREN_	R_ARBTNLtpp	R_EX_cl_e	R_ADOCBLtonex	R_NMNN		R_OPHBDC
R_3AMACHYD	R_ASO4tex	R_EX_cobalt2_e	R_ADNCYC	R_NMNtex		R_OCBT
R_CTECOAI6	R_ASO4tpc	R_EX_mg2_e	R_AGMHE	R_NMNt7pp		R_ORPT
R_CTECOAI8	R_ASPALAabcpp	R_EX_mn2_e	R_AGMT	R_NTPP6		R_OMPDC
R_MOAT3C	R_ASPALAtex	R_EX_mobd_e	R_ALCD2x	R_NTPP1		R_PNTK
R_HACD8	R_ASPASPabcpp	R_EX_cu2_e	R_ALCD19	R_NTPP7		R_PANTS
R_HADPCOADH3	R_ASPASPtex	R_EX_ni2_e	R_ALDD2y	R_NTPP2		R_PHETA1
R_EX_3hcinnm_LPAREN_e_RPAREN_	R_ASPCTr	R_EX_fe3_e	R_ALDD4	R_NTPP8		R_PItex
R_EX_3hpp_LPAREN_e_RPAREN_	R_ASPGLNabcpp	R_EX_zn2_e	R_ALDD3y	R_NTP1		R_PE160abcpp
R_KG6PDC	R_ASPGLNtex	R_EX_ca2_e	R_ALLTN	R_NTP5		R_PE161abcpp
R_PPPNtex	R_ASPGLUabcpp	R_EX_nh4_e	R_TRE6PS	R_NTP3		R_PSD160
R_PPPNt2rpp	R_ASPGLUtex	R_EX_so4_e	R_AKGtex	R_NTP10		R_PSD161
R_3AMPtex	R_ASPO1	R_EX_k_e	R_ALTRH	R_OCDCAtexi		R_PSSA160
R_3CMPtex	R_ASPVALabcpp	R_EX_s_e	R_ABUTD	R_OCDCEAtexi		R_PSSA161
R_3GMPtex	R_ASPVALtex	R_EX_so3_e	R_AMPN	R_PAPSR2		R_PAPPT3
R_3UMPtex	R_ASR_gr	R_EX_gal_e	R_AMALT4	R_PAPSR		R_PGAMT
R_42A12BOOXpp	R_ATHRDH	R_EX_asp_L_e	R_AMALT3	R_PFK_2		R_PMPK
R_EX_acolipa_LPAREN_e_RPAREN_	R_BAPT2	R_EX_pro_L_e	R_AMALT2	R_PFK		R_PPNCL2
R_LA4NTpp	R_BDH	R_EX_tre_e	R_AMALT1	R_PFK_3		R_PPCDC
R_EX_4abut_LPAREN_e_RPAREN_	R_Berbteff	R_EX_man_e	R_AM4PA	R_PPTHpp		R_PRAMPC
R_GLUABUTt7pp	R_Berbtex	R_EX_glyc_e	R_AM4PCP	R_PPM		R_PRATPP
R_EX_4hoxpacd_LPAREN_e_RPAREN_	R_BHBt2pp	R_EX_xyl_D_e	R_AM3PA	R_PHEMEtiex		R_AIRC3
R_4HOXPACDtex	R_BHBtex	R_EX_glu_L_e	R_BUTSO3abcpp	R_PHEMEabcpp		R_PRAIS
R_NTD7pp	R_BIOMASS	R_EX_rib_D_e	R_BUTSO3tex	R_QUIN2tpp		R_AICART
R_NTD4pp	R_BLACT_ampi_ext	R_EX_fru_e	R_BUTtex	R_QUIN2tex		R_PRFGS
R_NTD6pp	R_BLACT_ext	R_EX_ac_e	R_BUTt2rpp	R_RNDR1b		R_PRAGSr
R_NTD3pp	R_BLUB	R_EX_glc_D_e	R_CD2abcpp	R_RNDR3b		R_PMEACPE
R_NTD8pp	R_BROMOSUCCt_2pp	R_EX_gln_L_e	R_CHTBStex	R_RNDR2b		R_PPBNGS
R_NTD12pp	R_BROMOSUCCtex	R_EX_cit_e	R_CMtex	R_RNDR4b		R_PPNDH
R_NTD5pp	R_BRSUCCDEH	R_EX_inost_e	R_CHLtex	R_RIBtex		R_PPND
R_NTD1pp	R_BRt_2pp	R_EX_ala_L_e	R_CITtex	R_SUCCt3pp		R_PDX5PS
R_NTD9pp	R_BRtex	R_EX_pyr_e	R_CBL1abcpp	R_SSALy		R_PMDPHT
R_NTD11pp	R_BTCSYN1	R_EX_dextrin_e	R_CBL1tonex	R_SOTA		R_P5CR
R_NTD2pp	R_BTCSYN2	R_EX_4abut_e	R_CBLAT	R_SCYSDS		R_QULNS
R_NTD10pp	R_BZALDD2	R_EX_gam_e	R_COBALT2abcpp	R_S2FE2SR		R_RBFK
R_GLCRAL	R_BZALDD3	R_EX_arg_L_e	R_CUtex	R_S2FE2SS		R_RBFSb
R_EX_5dglcn_LPAREN_e_RPAREN_	R_BZALDD4	R_EX_his_L_e	R_CU2abcpp	R_S2FE2SS2		R_RBFSa
R_5DGLCNtex	R_BZALDD5	R_EX_lys_L_e	R_CTBTt2rpp	R_S2FE2ST		R_SERAT
R_5DGLCNt2rpp	R_BZDH	R_EX_orn_e	R_CTBTabcpp	R_S4FE4SR		R_SHK3Dr
R_EX_5mtr_LPAREN_e_RPAREN_	R_BZDHy	R_EX_chitin_polymer_e	R_CYNTAH	R_S4FE4ST		R_DM_AMOB
R_5MTRtex	R_BZOTCOA		R_CYSDS	R_SO3tex		R_SDPDS
R_GALS3	R_C6HSLS		R_CYTDH	R_TTDCEAtexi		R_SDPTA
R_EX_acald_LPAREN_e_RPAREN_	R_C8HSLS		R_CYTDtex	R_4PCPpp		R_SADT2
R_EX_ac_LPAREN_e_RPAREN_	R_cafeteff		R_CYTBDpp	R_THYMt3pp		R_SULRi
R_ACKr	R_cafetex		R_CSND	R_THYMtex		R_THDPS
R_ACCOAL	R_CANAt2pp		R_DALAtex	R_TREptspp		R_TMPPP
R_EX_acac_LPAREN_e_RPAREN_	R_Canatex		R_ALAALAD	R_TRPS2		R_THRS
R_ACACtex	R_Canatpc		R_CRNDt2rpp	R_UDPGDC		R_TMDS
R_ACACt2pp	R_CARHM1		R_CRNDabcpp	R_ULA4NFT		R_TYRTA
R_ACACCT	R_CARMDC		R_GALCTtex	R_ACMAMUT		R_UAPGR
R_BUTCT	R_CAT23DOX		R_GALCTt2rpp	R_ACGAMT		R_UAGCVT
R_HXCT	R_CATECHOLtex		R_GALCTNtex	R_URAt2pp		R_UAGDP
R_APH120	R_CATECHOLtpp		R_GALabcpp	R_URAtex		R_UAGPT3
R_APH140	R_CATpp		R_GALtex	R_XYLI1		R_UAMAS
R_APH141	R_CD2t4pp		R_GALURtex	R_ATPM		R_UAMAGS
R_APH160	R_CD2teff_e		R_GALURt2rpp	R_4HTHRS		R_UAAGDS
R_APH161	R_CD2tpc		R_GLCRtex	R_APCS		R_UGMDDS
R_APH180	R_CHTBSabcpp		R_GLCRt2rpp	R_ASR		R_UMPK
R_APH181	R_CITR_Ltex		R_GLCNtex	R_ASNTRS		R_UDCPDPS
R_ADD	R_CITRabcpp		R_GLCNt2rpp	R_METDabcpp		R_UDCPDP
R_EX_ade_LPAREN_e_RPAREN_	R_CITtpp		R_GLCabcpp	R_METDtex		R_UPPDC1
R_EX_adn_LPAREN_e_RPAREN_	R_CMB34OELH		R_GLCURtex	R_DHNPTE		R_UPP3MT
R_ADNt2rpp	R_CMBLD2		R_GLCURt2rpp	R_GMAND		R_UPP3S
R_EX_adocbl_LPAREN_e_RPAREN_	R_CMBLD4		R_GLYCAtex	R_CYSSADS		R_O2tpp
R_ADMDC	R_COBALT2t4pp		R_GLYCAt2rpp	R_O16A4COLIPAabctex		R_O2tex
R_EX_arbtn_DASH_fe3_LPAREN_e_RPAREN_	R_COBALT2teff_e		R_GMHEPAT	R_SELGTHR		R_RPI
R_ARBTNexs	R_COBRACDAS		R_GMHEPPA	R_SELGTHR2		R_ATPS4rpp
R_EX_arbtn_LPAREN_e_RPAREN_	R_COCHL		R_GMHEPK	R_SELGTHR3		R_H2Otex
R_ARBTNR3	R_CPC4MT		R_LDH_D	R_SLNTtex		R_H2Otpp
R_ARBTNR2	R_CPOLDH		R_SBTtex	R_ThDPAT		R_CO2tex
R_ARBTNR1	R_CRO4t3pp		R_DCAtex	R_TDSR2		R_GAPD
R_ARBTNtex	R_CRO4tex		R_DADA			R_PGK
R_ARBTNtpp	R_CRO4tpc		R_DURIPP			R_CYTBO3_4pp
R_ARBTNabcpp	R_CTBTtex		R_DHAtex			R_FUM
R_ARBTNtonex	R_CTPS1		R_ETHSO3abcpp			R_ENO
R_EX_agm_LPAREN_e_RPAREN_	R_CU1abcpp_in		R_ETHSO3tex			R_PGM
R_AGMtex	R_CU1O		R_ETHAAL			R_CO2tpp
R_ALDD2x	R_CUt3pp		R_ETHAtex			R_TPI
R_ALDD19xr	R_CUtpp		R_FECRMUtex			R_SUCDi
R_ALR4x	R_CYO1bc1		R_FECRMUtpp			R_PSP_L
R_GALM2pp	R_CYOCBB3_2pp		R_FECRMexs			R_PDH
R_ALLTAMH	R_CYRDAAT		R_FECRMabcpp			R_MDH
R_EX_alltn_LPAREN_e_RPAREN_	R_CYRDAR		R_FECRMtonex			R_PPKr
R_ALLTNt2rpp	R_CYSLYSL		R_FMNRx			R_GHMT2r
R_ALLTNtex	R_CYSSr		R_FDMO			R_MTHFC
R_ALLPI	R_CYSST2		R_FDMO4			R_MTHFD
R_ALLK	R_CYSTBL3		R_FDMO3			R_ACACT1r
R_ALLtex	R_CYTCO_4pp		R_FDMO2			R_PGL
R_ALLULPE	R_D_LACt2pp		R_FDMO6			R_G6PDH2r
R_TREH	R_D_LACtex		R_FALDH2			R_PGI
R_AAMYL	R_D4DGCD		R_FALGTHLs			R_TKT1
R_AAMYLpp	R_DAAD2		R_FALDtex			R_RPE
R_EX_gal1p_LPAREN_e_RPAREN_	R_DATA3		R_FALDtpp			R_AKGDH
R_EX_r5p_LPAREN_e_RPAREN_	R_DCAHSLACtex		R_FRUpts2pp			R_TKT2
R_AACTOOR	R_DCTex		R_FUMtex			R_SUCOAS
R_FOMETRi	R_DGNSK		R_FUSAtex			R_CYTK1
R_EX_amp_LPAREN_e_RPAREN_	R_DHAPtex		R_GALCTD			R_NDPK3
R_AMPtex	R_DHPPDA		R_GALTtex			R_GARFT
R_AP4AH	R_DHPR		R_GALCTND			R_IMPD
R_ACOLIPAabctex	R_DINSK		R_GGPTRCO			R_GLU5K
R_AST	R_DM_2feooh		R_GGGABADr			R_G5SD
R_ARGAGMt7pp	R_DM_2hyoxplac		R_GLCRD			R_DALAt2pp
R_ARGORNt7pp	R_DM_4HBA		R_GNK			R_Kt2pp
R_EX_gal_DASH_bD_LPAREN_e_RPAREN_	R_DM_BZ		R_GLGC			R_GLYCL
R_GALBDtex	R_DM_chitos		R_GLUNpp			R_DUTPDP
R_EX_ala_DASH_B_LPAREN_e_RPAREN_	R_DM_frmd		R_GTHRDtex			R_FE2tex
R_BALAt2pp	R_DM_im4ac		R_GLYCK			R_CPPPGO
R_BALAtex	R_DMAPP_AMPIT		R_GLYCtex			R_ASPO6
R_FFSD	R_DOCRBCNtex		R_GPDDA1pp			R_MALS
R_EX_btn_LPAREN_e_RPAREN_	R_DOPACHRex		R_GPDDA2pp			R_ANHMK
R_BTNtex	R_DOPAQNISO1ex		R_GPDDA2			R_DMPPS
R_EX_butso3_LPAREN_e_RPAREN_	R_DRBK		R_GPDDA4			R_IPDPS
R_EX_but_LPAREN_e_RPAREN_	R_ECOAH12		R_GPDDA4pp			R_AGPAT181
R_CD2tpp	R_EDTXS5		R_GPDDA5pp			R_AGPAT180
R_EX_cd2_LPAREN_e_RPAREN_	R_EFE		R_GPDDA3pp			R_P5CD
R_CA2t3pp	R_Escltteff		R_GPDDA3			R_AGPAT141
R_CBMD	R_Esclttex		R_GLYt2rpp			R_AGPAT120
R_CLPNH120pp	R_ETLEtex		R_GLYCLTDx			R_AGPAT140
R_CLPNH140pp	R_ETLEtpp		R_GLYCLTDy			R_EDA
R_CLPNH141pp	R_EX_12dgr120_e_		R_GLYCTO2			R_DDGLK
R_CLPNH160pp	R_EX_12dgr140_e_		R_GLYCLTtex			R_2MAHMP
R_CLPNH161pp	R_EX_12dgr141_e_		R_GLYCLTt2rpp			R_MICITDr
R_CLPNH180pp	R_EX_12dgr160_e_		R_GLXCL			R_OMMBLHX
R_CLPNH181pp	R_EX_12dgr161_e_		R_GUAD			R_OHPHM
R_CRNCAL2	R_EX_12dgr180_e_		R_GSNt2pp			R_OMBZLM
R_CRNCAR	R_EX_12dgr181_e_		R_GSNtex			R_OMPHHX
R_CRNCDH	R_EX_23camp_e_		R_H2St1pp			R_OPHHX
R_CDAPPA120	R_EX_23ccmp_e_		R_HXAtex			R_AKGt2rpp
R_CDAPPA140	R_EX_23cgmp_e_		R_HEX7			R_DMQMT
R_CDAPPA141	R_EX_23cump_e_		R_HPYRI			R_3HAD100
R_CDAPPA160	R_EX_2dhglcn_e_		R_HPYRRx			R_3HAD120
R_CDAPPA161	R_EX_2kmb_e_		R_HPYRRy			R_3HAD121
R_CDAPPA180	R_EX_2obut_e_		R_HXAND			R_3HAD140
R_CDAPPA181	R_EX_34dhphe_e_		R_INSH			R_3HAD141
R_EX_chtbs_LPAREN_e_RPAREN_	R_EX_3hcinnm_e_		R_INSt2rpp			R_3HAD160
R_EX_cm_LPAREN_e_RPAREN_	R_EX_3hoxid_e_		R_INStex			R_3HAD161
R_EX_chol_LPAREN_e_RPAREN_	R_EX_3hpp_e_		R_FE2t3pp			R_3HAD180
R_EX_cit_LPAREN_e_RPAREN_	R_EX_3hpppn_e_		R_I2FE2SR			R_3HAD181
R_CITL	R_EX_3OHPAMES_e_		R_I2FE2ST			R_3HAD40
R_CITt7pp	R_EX_3oochslac_e_		R_ISETACabcpp			R_3HAD60
R_EX_cmp_LPAREN_e_RPAREN_	R_EX_3oocta_e_		R_ISETACtex			R_3HAD80
R_CMPtex	R_EX_4abut_e_		R_IPDDI			R_3HPPtex
R_EX_cbl1_LPAREN_e_RPAREN_	R_EX_4hbz_e_		R_ALAabcpp			R_3HPPtpp
R_EX_lipa_cold_LPAREN_e_RPAREN_	R_EX_4hphac_e_		R_ALAtex			R_3OAR100
R_CLIPAabctex	R_EX_5mtr_e		R_ARGt3pp			R_3OAR120
R_EX_cpgn_LPAREN_e_RPAREN_	R_EX_5oxpro_e_		R_ASNNpp			R_3OAR121
R_CPGNexs	R_EX_ac_e_		R_ASNtex			R_3OAR141
R_CPGNabcpp	R_EX_acfv_e_		R_ASPt2pp			R_3OAR160
R_CPGNtonex	R_EX_acglu_L_e_		R_ASPabcpp			R_3OAR161
R_EX_cpgn_DASH_un_LPAREN_e_RPAREN_	R_EX_acon_e_		R_ASPtex			R_3OAR180
R_CPGNUtpp	R_EX_acpc_e		R_CRNt2rpp			R_3OAR181
R_CPGNUtex	R_EX_acser_e_		R_CRNabcpp			R_3OAR40
R_CPGNR2	R_EX_ade_e_		R_CRNtex			R_3OAR60
R_CPGNR1	R_EX_adn_e_		R_CYStpp			R_3OAR80
R_CPGNR3	R_EX_adocbl_e_		R_CGLYabcpp			R_3OAS100
R_EX_colipap_LPAREN_e_RPAREN_	R_EX_ag_e_		R_GLNabcpp			R_3OAS120
R_COLIPAPabctex	R_EX_akg_e_		R_HISt2rpp			R_3OAS121
R_EX_colipa_LPAREN_e_RPAREN_	R_EX_ala_D_e_		R_HOMtex			R_3OAS141
R_LIPAHT2ex	R_EX_ala_L_asp_L_e_		R_HOMt2pp			R_3OAS160
R_CTBTCAL2	R_EX_ala_L_e_		R_IDOND			R_3OAS161
R_CRNCBCT	R_EX_ala_L_gln_L_e_		R_IDONtex			R_3OAS180
R_EX_cu_LPAREN_e_RPAREN_	R_EX_ala_L_glu_L_e_		R_IDONt2rpp			R_3OAS181
R_EX_cynt_LPAREN_e_RPAREN_	R_EX_ampi_e_		R_IDOND2			R_3OAS60
R_CYNTtex	R_EX_ampica_e		R_LYSt2pp			R_3OAS80
R_CYNTt2pp	R_EX_arbtnl_e_		R_LYSt3pp			R_ABUTt2pp
R_CYANSTpp	R_EX_arbtnl_fe3_e_		R_LYStex			R_ABUTtex
R_CYANtex	R_EX_arg_L_e_		R_PHEt2rpp			R_NTD7
R_EX_cgly_LPAREN_e_RPAREN_	R_EX_asn_L_e_		R_PHEtex			R_NTD4
R_CYTD	R_EX_aso3_e_		R_SERD_L			R_NTD6
R_EX_cytd_LPAREN_e_RPAREN_	R_EX_aso4_e_		R_SERt2rpp			R_NTD3
R_CYTDK2	R_EX_asp_L_ala_L_e_		R_THRD			R_NTD8
R_CYTDt2pp	R_EX_asp_L_asp_L_e_		R_THRt2pp			R_NTD12
R_CYTDt2rpp	R_EX_asp_L_e_		R_THRt2rpp			R_NTD5
R_CYTBD2pp	R_EX_asp_L_gln_L_e_		R_TRPt2rpp			R_NTD1
R_EX_csn_LPAREN_e_RPAREN_	R_EX_asp_L_glu_L_e_		R_TRPtex			R_NTD9
R_CSNt2pp	R_EX_asp_L_val_L_e_		R_TYRt2rpp			R_NTD11
R_CSNtex	R_EX_Berb_e_		R_TYRtex			R_NTD2
R_EX_ala_DASH_D_LPAREN_e_RPAREN_	R_EX_bhb_e_		R_VALt2rpp			R_NTD10
R_ALAALAtex	R_EX_br_e_		R_XYLUtex			R_5DGLCNR
R_EX_alaala_LPAREN_e_RPAREN_	R_EX_bromosucc_e_		R_LYSDC			R_EDD
R_EX_all_DASH_D_LPAREN_e_RPAREN_	R_EX_but_e_		R_LPLIPAL1E120pp			R_ACOATA
R_ALLabcpp	R_EX_butso3_e_		R_LPLIPAL1E140pp			R_ACS
R_EX_crn_DASH_D_LPAREN_e_RPAREN_	R_EX_ca2__e_		R_LPLIPAL1E141pp			R_ADEtex
R_CRNDtex	R_EX_Cafe_e_		R_LPLIPAL1E160pp			R_ADEt2rpp
R_CRNDCAL2	R_EX_cana_e_		R_LPLIPAL1E161pp			R_ADNUC
R_CYSDDS	R_EX_catechol_e_		R_LPLIPAL1E180pp			R_ADNtex
R_EX_cys_DASH_D_LPAREN_e_RPAREN_	R_EX_cbi_e_		R_LPLIPAL1E181pp			R_ADK3
R_EX_f6p_LPAREN_e_RPAREN_	R_EX_cbl1_e_		R_LPLIPAL1G120pp			R_ADK4
R_F6PP	R_EX_cd2_e_		R_LPLIPAL1G140pp			R_ADK1
R_EX_fru_LPAREN_e_RPAREN_	R_EX_cellb_e_		R_LPLIPAL1G141pp			R_ADPRDP
R_EX_fruur_LPAREN_e_RPAREN_	R_EX_ch4s_e_		R_LPLIPAL1G160pp			R_ALATA_L2
R_FRUURtex	R_EX_chol_e_		R_LPLIPAL1G161pp			R_AMPTASECG
R_FRUURt2rpp	R_EX_cholp_e_		R_LPLIPAL1G180pp			R_ALR2
R_EX_galct_DASH_D_LPAREN_e_RPAREN_	R_EX_chtbs_e_		R_LPLIPAL1G181pp			R_TREHpp
R_EX_galctn_DASH_D_LPAREN_e_RPAREN_	R_EX_cit_e_		R_LPLIPAL1A120pp			R_ARGDC
R_GALCTNt2pp	R_EX_citr_L_e_		R_LPLIPAL1A140pp			R_ASNS1
R_GAL1PPpp	R_EX_cl_e_		R_LPLIPAL1A141pp			R_KAS14
R_GAL1Ptex	R_EX_cm_e_		R_LPLIPAL1A160pp			R_KAS15
R_EX_gal_LPAREN_e_RPAREN_	R_EX_co2_e_		R_LPLIPAL1A161pp			R_CD2t3pp
R_GALt2pp	R_EX_cobalt2_e_		R_LPLIPAL1A180pp			R_CD2tex
R_EX_galur_LPAREN_e_RPAREN_	R_EX_crn_e_		R_LPLIPAL1A181pp			R_CBPS
R_EX_glcr_LPAREN_e_RPAREN_	R_EX_cro4_e_		R_MALtex			R_CLPNS120pp
R_EX_glcn_LPAREN_e_RPAREN_	R_EX_ctbt_e_		R_MALt2_2pp			R_CLPNS140pp
R_EX_gam6p_LPAREN_e_RPAREN_	R_EX_cu_e_		R_MNLtex			R_CLPNS141pp
R_GAMAN6Ptex	R_EX_cu2_e_		R_MGSA			R_CLPNS160pp
R_GAM6Pt6_2pp	R_EX_cys_L_e_		R_MMM			R_CLPNS161pp
R_EX_gam_LPAREN_e_RPAREN_	R_EX_cytd_e_		R_MTAN			R_CLPNS180pp
R_EX_g1p_LPAREN_e_RPAREN_	R_EX_dca_e_		R_MINCYCtex			R_CLPNS181pp
R_G1Ptex	R_EX_dcahslac_e_		R_MOGDS			R_CAT
R_EX_g6p_LPAREN_e_RPAREN_	R_EX_ddca_e_		R_AGM4PA			R_DASYN120
R_GLCt2pp	R_EX_dha_e_		R_AGM4PCP			R_DASYN140
R_GLCtexi	R_EX_dhap_e_		R_AGM3PA			R_DASYN141
R_EX_glcur1p_LPAREN_e_RPAREN_	R_EX_doxrbcn_e_		R_ACGAMK			R_DASYN180
R_GLCUR1Ptex	R_EX_Esclt_e_		R_AGDC			R_DASYN181
R_EX_glcur_LPAREN_e_RPAREN_	R_EX_etha_e_		R_NADN			R_CMtpp
R_EX_glyald_LPAREN_e_RPAREN_	R_EX_ethso3_e_		R_THD2pp			R_COBALT2t3pp
R_LALDO2x	R_EX_etle_e_		R_NADH5			R_COLIPAabcpp
R_LDH_D2	R_EX_fald_e_		R_NI2abcpp			R_CU1Opp
R_EX_lac_DASH_D_LPAREN_e_RPAREN_	R_EX_fe2_e_		R_NO3R1pp			R_CYTK2
R_D_DASH_LACtex	R_EX_fe3_e_		R_NO3t7pp			R_ALATA_D2
R_D_DASH_LACt2pp	R_EX_fe3mccdn_e_		R_NTRIR2x			R_ALAALAabcpp
R_EX_mal_DASH_D_LPAREN_e_RPAREN_	R_EX_fecrm_e_		R_NO2t2rpp			R_DAAD
R_MALDtex	R_EX_fecrm_un_e_		R_NO2tex			R_FRUtex
R_EX_mnl_LPAREN_e_RPAREN_	R_EX_fer_e_		R_NOVBCNtex			R_FRUptspp
R_MNNH	R_EX_for_e_		R_NTPTP2			R_DCTPD
R_EX_man6p_LPAREN_e_RPAREN_	R_EX_fru_e_		R_NTPTP1			R_DADK
R_EX_man_LPAREN_e_RPAREN_	R_EX_fum_e_		R_ACSERtpp			R_DGK1
R_EX_rib_DASH_D_LPAREN_e_RPAREN_	R_EX_fusa_e_		R_ACSERtex			R_DAGK120
R_SERD_D	R_EX_Fusar_e_		R_OCTAtex			R_DAGK140
R_EX_ser_DASH_D_LPAREN_e_RPAREN_	R_EX_g3pc_e_		R_ORNDC			R_DAGK141
R_DSERt2pp	R_EX_g3pe_e_		R_ORNabcpp			R_DAGK160
R_DSERtex	R_EX_g3pg_e_		R_OROTtex			R_DAGK161
R_EX_sbt_DASH_D_LPAREN_e_RPAREN_	R_EX_g3pi_e_		R_OXCOAHDH			R_DAGK180
R_SBTptspp	R_EX_g3ps_e_		R_PNTOt4pp			R_DAGK181
R_EX_tartr_DASH_D_LPAREN_e_RPAREN_	R_EX_gal_e_		R_PNTOtex			R_DHORD2
R_TARTRDtex	R_EX_galct_D_e_		R_Kabcpp			R_DOXRBCNtpp
R_TARTt2_3pp	R_EX_galctn_D_e_		R_Kt3pp			R_TDPDRE
R_EX_xyl_DASH_D_LPAREN_e_RPAREN_	R_EX_galt_e_		R_PPAtex			R_TDPDRR
R_XYLt2pp	R_EX_galur_e_		R_PTRCTA			R_TDPGDH
R_EX_damp_LPAREN_e_RPAREN_	R_EX_galur2u_e_		R_PYRtex			R_EAR100x
R_DAMPtex	R_EX_galur3u_e_		R_GTHRDabcpp			R_EAR120x
R_EX_dcmp_LPAREN_e_RPAREN_	R_EX_glc_e_		R_RFAMPtex			R_EAR121x
R_DCMPtex	R_EX_glcn_e_		R_REPHACCOAI			R_EAR140x
R_EX_dca_LPAREN_e_RPAREN_	R_EX_glcr_e_		R_PACCOAE			R_EAR141x
R_EX_dad_DASH_2_LPAREN_e_RPAREN_	R_EX_glcur_e_		R_S7PI			R_EAR160x
R_DADNt2pp	R_EX_gln_L_e_		R_SKMt2pp			R_EAR161x
R_DADNtex	R_EX_gln_L_glu_L_e_		R_SKMtex			R_EAR180x
R_DCYTD	R_EX_gln_L_gly_e_		R_NAt3pp			R_EAR181x
R_EX_dcyt_LPAREN_e_RPAREN_	R_EX_glu_D_e_		R_NAtex			R_EAR40x
R_DCYTt2pp	R_EX_glu_L_e_		R_SUCCtex			R_EAR60x
R_DCYTtex	R_EX_gly_e_		R_SUCCt2_2pp			R_EAR80x
R_EX_dgsn_LPAREN_e_RPAREN_	R_EX_gly_gln_L_e_		R_SUCRtex			R_FACOAL100t2pp
R_DGSNt2pp	R_EX_glyb_e_		R_SUCptspp			R_FACOAL120t2pp
R_DGSNtex	R_EX_glyc_e_		R_SULFACtex			R_FACOAL160t2pp
R_EX_din_LPAREN_e_RPAREN_	R_EX_glyc_R_e_		R_SULFACabcpp			R_FACOAL161t2pp
R_DINSt2pp	R_EX_glyc2p_e_		R_O2Stex			R_FACOAL60t2pp
R_DINStex	R_EX_glyc3p_e_		R_SPODMpp			R_FACOAL180t2pp
R_DRPA	R_EX_glyclt_e_		R_TGBPA			R_FACOAL181t2pp
R_EX_duri_LPAREN_e_RPAREN_	R_EX_gnid_e_		R_TARTRtex			R_FACOAL80t2pp
R_DURIK1	R_EX_gsn_e_		R_TAUDO			R_FACOAL140t2pp
R_DURIt2pp	R_EX_gthox_e_		R_TAURabcpp			R_FACOAL141t2pp
R_DURItex	R_EX_gthrd_e_		R_TAURtex			R_FMNRx2
R_EX_dgmp_LPAREN_e_RPAREN_	R_EX_h_e_		R_TTRCYCtex			R_FORtppi
R_DGMPtex	R_EX_h2o_e_		R_4PCP			R_FORtex
R_DC6PH	R_EX_h2o2_e_		R_THMtex			R_FTHFD
R_DHORD5	R_EX_h2s_e_		R_TMDPP			R_FBP
R_DHPTDNR	R_EX_hdca_e_		R_TALA			R_FBA
R_DHPTDNRN	R_EX_hdcea_e_		R_TRE6PP			R_FUMt2_2pp
R_EX_dha_LPAREN_e_RPAREN_	R_EX_hepthslac_e_		R_UAG2E			R_FUSAtpp
R_DHAtpp	R_EX_hexhslac_e_		R_UREAtex			R_GALKr
R_34dhpactex	R_EX_hg2_e_		R_UGLYCH			R_GLUCYS
R_EX_dms_LPAREN_e_RPAREN_	R_EX_his_L_e_		R_URIC			R_GDPDPK
R_DMStex	R_EX_hom_L_e_		R_URIH			R_AGM4Pt2pp
R_EX_dmso_LPAREN_e_RPAREN_	R_EX_hpa_e_		R_URItex			R_AGMt2pp
R_DMSOR2pp	R_EX_hphead_e_		R_XAND			R_AGM3Pt2pp
R_DMSOR1pp	R_EX_hslac_e_		R_XPPT			R_GLCtex
R_DMSOtex	R_EX_hxa_e_		R_XANt2pp			R_G1PTT
R_EX_dimp_LPAREN_e_RPAREN_	R_EX_hxan_e_		R_XANtex			R_GLUSy
R_DIMPtex	R_EX_iad_e_		R_XTSNH			R_GLUN
R_EX_ddca_LPAREN_e_RPAREN_	R_EX_id3acald_e_		R_XTSNtex			R_GRXR
R_EX_dopa_LPAREN_e_RPAREN_	R_EX_idon_L_e_		R_ZN2abcpp			R_GTHRDHpp
R_DOPAtex	R_EX_ile_L_e_		R_DKGLCNR1			R_GTHOr
R_EX_doxrbcn_LPAREN_e_RPAREN_	R_EX_ind3ac_e_		R_DKGLCNR2x			R_GTHS
R_DOXRBCNtex	R_EX_ind3acnl_e_		R_DKGLCNR2y			R_G3PItex
R_TDPADGAT	R_EX_indpyr_e_		R_MCPST			R_G3PCtex
R_TDPAGTA	R_EX_inost_e_		R_ACPS1			R_G3PEtex
R_AADDGT	R_EX_ins_e_		R_ADOCBIK			R_GLYCtpp
R_EX_dtmp_LPAREN_e_RPAREN_	R_EX_isetac_e_		R_ACBIPGT			R_G2PP
R_DTMPtex	R_EX_k_e_		R_ADOCBLS			R_GLYC2Ptex
R_EX_dump_LPAREN_e_RPAREN_	R_EX_L_dpchrm_e_		R_ASO3t8pp			R_G3PD5
R_DUMPtex	R_EX_lac_D_e_		R_ASO3tex			R_GLYC3Ptex
R_Ec_biomass_iJO1366_WT_53p95M	R_EX_lac_L_e_		R_BETALDHx			R_G3PGtex
R_EDTXS1	R_EX_leu_L_e_		R_CHOLD			R_G3PStex
R_EDTXS4	R_EX_lys_L_e_		R_CHLabcpp			R_GLYAT
R_EDTXS2	R_EX_mal_L_e_		R_CBIAT			R_GLYtex
R_EDTXS3	R_EX_mccdn_e_		R_CBIuabcpp			R_GLYCLTt4pp
R_EAR100y	R_EX_melanin_e_		R_CBItonex			R_GTPDPK
R_EAR120y	R_EX_meoh_e_		R_CU1abcpp			R_GUAPRT
R_EAR121y	R_EX_mepyr_e_		R_CFAS160E			R_GDPTPDP
R_EAR140y	R_EX_mesucc_e_		R_CFAS180E			R_PPGPPDP
R_EAR141y	R_EX_met_L_ala_L_e_		R_CFAS160G			R_H2Stex
R_EAR160y	R_EX_met_L_e_		R_CFAS180G			R_HEMEOS
R_EAR161y	R_EX_mg2_e_		R_GTHOXtex			R_HEX1
R_EAR180y	R_EX_mincyc_e_		R_GPDDA1			R_THIORDXi
R_EAR181y	R_EX_mn2_e_		R_GPDDA5			R_H2O2tex
R_EAR40y	R_EX_mnl_e_		R_GLYBabcpp			R_GLYOX
R_EAR60y	R_EX_mobd_e_		R_GLYBtex			R_HXPRT
R_EAR80y	R_EX_mso3_e_		R_GLYBt2pp			R_HYXNtex
R_ECA4COLIPAabctex	R_EX_n2_e_		R_HG2abcpp			R_PPA
R_ECA4OALpp	R_EX_na1_e_		R_HG2t3pp			R_PPA2
R_ECAP3pp	R_EX_nac_e_		R_HG2tex			R_INSTtex
R_ECAP1pp	R_EX_Naldx_e_		R_NNDMBRT			R_FE2t2pp
R_ECAP2pp	R_EX_nh4_e_		R_SARCOX			R_FE2abcpp
R_ECAtpp	R_EX_ni2_e_		R_SELtpp			R_FE3tex
R_FEENTERexs	R_EX_no_e_		R_TUNGSabcpp			R_ICL
R_ENTERES	R_EX_no2_e_		R_TUNGStex			R_ALATA_L
R_ENTERES2	R_EX_no2r_e_					R_ARGabcpp
R_EX_enter_LPAREN_e_RPAREN_	R_EX_no3_e_					R_ARGtex
R_ENTCS	R_EX_novbcn_e_					R_ASNN
R_EX_ethso3_LPAREN_e_RPAREN_	R_EX_o2_e_					R_ASPO5
R_EX_etoh_LPAREN_e_RPAREN_	R_EX_o2s_e_					R_CYStex
R_ETOHtex	R_EX_ocdca_e_					R_CYSabcpp
R_EX_etha_LPAREN_e_RPAREN_	R_EX_ocdcea_e_					R_GLUabcpp
R_ETHAt2pp	R_EX_ochslac_e_					R_GLUtex
R_DDCAtexi	R_EX_octa_e_					R_GLNtex
R_FA120ACPHi	R_EX_ohr_e_					R_HIStex
R_FA161ACPHi	R_EX_orn_e_					R_ILEabcpp
R_FA100ACPHi	R_EX_orot_e_					R_ILEtex
R_FA140ACPHi	R_EX_pa120_e_					R_LEUabcpp
R_FA141ACPHi	R_EX_pa140_e_					R_LEUtex
R_FA80ACPHi	R_EX_pa141_e_					R_METabcpp
R_FA160ACPHi	R_EX_pa160_e_					R_METtex
R_FE3HOXexs	R_EX_pa161_e_					R_METSOXR2
R_FE3Ri	R_EX_pa180_e_					R_METSOXR1
R_EX_fe3dcit_LPAREN_e_RPAREN_	R_EX_pa181_e_					R_PROt2rpp
R_EX_fe3hox_DASH_un_LPAREN_e_RPAREN_	R_EX_pac_e_					R_PROabcpp
R_EX_fe3hox_LPAREN_e_RPAREN_	R_EX_pad_e_					R_PROtex
R_FE3HOXR2	R_EX_pc120_e_					R_SERtex
R_FE3HOXR3	R_EX_pc140_e_					R_THRtex
R_FE3HOXR1	R_EX_pc141_e_					R_VALabcpp
R_FE3HOXUtex	R_EX_pc160_e_					R_VALtex
R_FE3HOXUtpp	R_EX_pc161_e_					R_LGTHL
R_FE3HOXtonex	R_EX_pc180_e_					R_LIPOS
R_EX_feenter_LPAREN_e_RPAREN_	R_EX_pc181_e_					R_LIPOCT
R_FEENTERR1	R_EX_pencil_e_					R_MG2tpp
R_FEENTERR3	R_EX_pencilca_e					R_MDH2
R_FEENTERR2	R_EX_phe_L_e_					R_ME2
R_FEENTERabcpp	R_EX_pi_e_					R_MSAR
R_EX_fe3_LPAREN_e_RPAREN_	R_EX_pnto_R_e_					R_MNt2pp
R_EX_fe3dhbzs_LPAREN_e_RPAREN_	R_EX_ppa_e_					R_MN2t3pp
R_FE3DHBZSabcpp	R_EX_pro_L_e_					R_MAN6PI
R_FE3DHBZStonex	R_EX_ptrc_e_					R_MSO3abcpp
R_FE3HOXabcpp	R_EX_pyr_e_					R_MSO3tex
R_FE3DCITtonex	R_EX_quin_kt_e_					R_METOX1s
R_EX_fecrm_LPAREN_e_RPAREN_	R_EX_r3rhbb_e_					R_METOX2s
R_EX_fecrm_DASH_un_LPAREN_e_RPAREN_	R_EX_ralf_e_					R_MCITL2
R_FECRMR1	R_EX_Resoc_e_					R_MINCYCtpp
R_FECRMR2	R_EX_rfamp_e_					R_MCTP2App
R_FECRMR3	R_EX_sbt_D_e_					R_MCTP1Bpp
R_FEOXAMUtex	R_EX_sel_e_					R_MDDCP5pp
R_FEOXAMUtpp	R_EX_ser_L_e_					R_MDDCP4pp
R_EX_feoxam_LPAREN_e_RPAREN_	R_EX_skm_e_					R_MDDCP3pp
R_FEOXAMexs	R_EX_slnt_e_					R_MDDCP1pp
R_EX_feoxam_DASH_un_LPAREN_e_RPAREN_	R_EX_so4_e_					R_MDDCP2pp
R_FEOXAMR2	R_EX_spmd_e_					R_MDDEP2pp
R_FEOXAMR1	R_EX_Ss_e_					R_MDDEP1pp
R_FEOXAMR3	R_EX_succ_e_					R_MDDEP4pp
R_FEOXAMabcpp	R_EX_sucr_e_					R_MDDEP3pp
R_FEOXAMtonex	R_EX_sulfac_e_					R_MLDCP2Bpp
R_FEROpp	R_EX_tartr_L_e_					R_MLDCP1Bpp
R_FLVRx	R_EX_taur_e_					R_MLDCP2App
R_EX_fald_LPAREN_e_RPAREN_	R_EX_thm_e_					R_MLDCP3App
R_FDH5pp	R_EX_thr_L_e_					R_MLDCP1App
R_FDH4pp	R_EX_tom_e_					R_MLDEP1pp
R_EX_for_LPAREN_e_RPAREN_	R_EX_tre_e_					R_MLDEP2pp
R_FORt2pp	R_EX_trp_L_e_					R_MLTGY3pp
R_FHL	R_EX_tsul_e_					R_MLTGY2pp
R_FTHFLi	R_EX_ttdca_e_					R_MLTGY1pp
R_F6PA	R_EX_ttdcea_e_					R_MLTGY4pp
R_F6Ptex	R_EX_ttrcyc_e_					R_MPTG2
R_FRUK	R_EX_tungs_e_					R_AGMH
R_F6Pt6_2pp	R_EX_tyr_L_e_					R_AGM4PApp
R_FRULYSE	R_EX_tzea_e_					R_AGM4PH
R_EX_frulys_LPAREN_e_RPAREN_	R_EX_urea_e					R_AGM3PApp
R_FRULYSK	R_EX_uri_e_					R_AGM3PH
R_FRULYSDG	R_EX_val_L_e_					R_ACM6PH
R_FRULYSt2pp	R_EX_xan_e_					R_NACODA
R_FRULYStex	R_EX_xtsn_e_					R_ACt4pp
R_DHORDfum	R_EX_xylu_D_e_					R_NADH16pp
R_EX_fum_LPAREN_e_RPAREN_	R_EX_zn2_e_					R_NI2t3pp
R_FRD3	R_EXOPP					R_NACtex
R_FRD2	R_FCOAHA					R_NO3tex
R_FUMt2_3pp	R_FDH6					R_NODOy
R_EX_fusa_LPAREN_e_RPAREN_	R_FDMO5					R_NODOx
R_EX_galt_LPAREN_e_RPAREN_	R_FDR					R_NOtex
R_GALTptspp	R_FECRMR4					R_NOtpp
R_GLTPD	R_FEMINE					R_NOVBCNtpp
R_GALT1	R_Fenton_c					R_NTPP4
R_GGPTRCS	R_Fenton_e					R_NTPP5
R_GGGABAH	R_Fenton_p					R_NTPP3
R_GART	R_FEOXpp					R_NTPP10
R_EX_gdp_LPAREN_e_RPAREN_	R_FERtex					R_NTPP9
R_GDPtex	R_FERtpp					R_NTPP11
R_GDPMNH	R_FERULCOAS					R_NDPK8
R_GDPMNP	R_FFSDr					R_NDPK7
R_ANHGMtex	R_FKYNH					R_NDPK5
R_G6Ptex	R_FOLR2					R_NDPK6
R_GLCDpp	R_FRUK_r					R_NDPK1
R_G1PPpp	R_FTHFCL					R_ORNtex
R_G6PP	R_FTHFD_glu					R_OROTt2_2pp
R_G6Pt6_2pp	R_FUMAC					R_OAADC
R_GLCTR1	R_Fusarteff					R_CPPPGO2
R_GLCTR2	R_Fusartex					R_PIuabcpp
R_GLCTR3	R_G1DH					R_PA120abcpp
R_GUR1PPpp	R_G5SADr					R_PA140abcpp
R_GUI2	R_GADH					R_PA141abcpp
R_GUI1	R_GALDTNDabcpp					R_PA160abcpp
R_GLUDC	R_GALOR					R_PA161abcpp
R_GTHRDabc2pp	R_GALTabcpp					R_PA180abcpp
R_GTHPi	R_GALURDH					R_PA181abcpp
R_GSPMDA	R_GCALDDr					R_PE120abcpp
R_GSPMDS	R_GENDO					R_PE140abcpp
R_GLYCK2	R_GENTCOAH					R_PE141abcpp
R_EX_glyc2p_LPAREN_e_RPAREN_	R_GHMT2r_glu					R_PE180abcpp
R_G2PPpp	R_GK2					R_PE181abcpp
R_EX_glyc3p_LPAREN_e_RPAREN_	R_GLCFRUOXRpp					R_PGPP120
R_GLYCDx	R_GLCURDH					R_PGPP140
R_EX_glyc_LPAREN_e_RPAREN_	R_GLNGLUabcpp					R_PGPP141
R_GLYK	R_GLNGLUtex					R_PGPP160
R_G3PT	R_GLNGLYabcpp					R_PGPP161
R_GLYC3Pt6pp	R_GLNGLYtex					R_PGPP180
R_G3PD7	R_GLTN2c					R_PGPP181
R_G3PD6	R_GLUCD3					R_PGPP120pp
R_EX_g3pg_LPAREN_e_RPAREN_	R_GLUDt2pp					R_PGPP140pp
R_EX_g3ps_LPAREN_e_RPAREN_	R_GLUDtex					R_PGPP141pp
R_EX_gly_LPAREN_e_RPAREN_	R_GLUDx					R_PGPP160pp
R_GLYt4pp	R_GLUt2pp					R_PGPP161pp
R_GLDBRAN2	R_GLUTRSasp					R_PGPP180pp
R_GLCP2	R_GLYALDDr					R_PGPP181pp
R_GLCP	R_GLYCabcpp					R_PGSA120
R_GLCS1	R_GLYCL_glu					R_PGSA140
R_EX_glyclt_LPAREN_e_RPAREN_	R_GLYGLNabcpp					R_PGSA141
R_GLYCTO4	R_GLYGLNtex					R_PGSA160
R_GLYCTO3	R_GNIDpp					R_PGSA161
R_EX_gmp_LPAREN_e_RPAREN_	R_GNIDtex					R_PGSA180
R_GMPR	R_GNNUC					R_PGSA181
R_GMPtex	R_GTADT1					R_PG120abcpp
R_GTPHs	R_GTADT2					R_PG140abcpp
R_EX_gtp_LPAREN_e_RPAREN_	R_GTPCII					R_PG141abcpp
R_GTPtex	R_H2O_c					R_PG160abcpp
R_EX_gua_LPAREN_e_RPAREN_	R_H2O_e					R_PG161abcpp
R_GUAt2pp	R_H2O_p					R_PG180abcpp
R_EX_gsn_LPAREN_e_RPAREN_	R_H2O2FERR					R_PG181abcpp
R_GSNK	R_H2O2FERR_minfe2					R_PGP120abcpp
R_GTPDPDP	R_H2SH2O2_c					R_PGP140abcpp
R_GUACYC	R_H2SH2O2_e					R_PGP141abcpp
R_EX_h_LPAREN_e_RPAREN_	R_H2SH2O2_p					R_PGP160abcpp
R_EX_h2_LPAREN_e_RPAREN_	R_HACD8i					R_PGP161abcpp
R_EX_hacolipa_LPAREN_e_RPAREN_	R_HACDHG					R_PGP180abcpp
R_EX_halipa_LPAREN_e_RPAREN_	R_HACOAD4					R_PGP181abcpp
R_HEPT2	R_HATRAZE1					R_PSD120
R_HEPT4	R_HATRAZE2					R_PSD140
R_EX_hdca_LPAREN_e_RPAREN_	R_HBDH					R_PSD141
R_HDCAtexi	R_HCOMODA					R_PSD180
R_EX_hdcea_LPAREN_e_RPAREN_	R_HDCEAtex					R_PSD181
R_EX_hxa_LPAREN_e_RPAREN_	R_HDCOAI					R_PSSA120
R_HEXt2rpp	R_HEPT5					R_PSSA140
R_HEX4	R_HEPT5KO					R_PSSA141
R_HCYSMT2	R_HEPTHSLACtex					R_PSSA180
R_HCYSMT	R_HEXHSLACtex					R_PSSA181
R_EX_cyan_LPAREN_e_RPAREN_	R_HEXHSLACtpp					R_PPS
R_EX_h2o2_LPAREN_e_RPAREN_	R_HG2tpc					R_PGMT
R_EX_h2s_LPAREN_e_RPAREN_	R_HGNTOR					R_PMANM
R_HYD3pp	R_HHEP24DDH					R_PRPPS
R_HYD2pp	R_HIBDkt					R_PPK2r
R_HYD1pp	R_HISTADH					R_PROD2
R_HYPOE	R_HIUHase					R_Htex
R_EX_hxan_LPAREN_e_RPAREN_	R_HKYNH					R_PPPGO
R_EX_imp_LPAREN_e_RPAREN_	R_HMGL					R_PTRCt2pp
R_IMPtex	R_HMSD					R_PTRCabcpp
R_EX_indole_LPAREN_e_RPAREN_	R_HNO2_c					R_PTRCtex
R_INDOLEt2rpp	R_HPAtex					R_PYNP2r
R_EX_ins_LPAREN_e_RPAREN_	R_HSLACtex					R_PYK
R_INSt2pp	R_HWr_c					R_PYRt2rpp
R_INSK	R_HWr_e					R_QUINDH
R_FE3DCITabcpp	R_HWr_p					R_RNDR1
R_FESD2s	R_HXANt2rpp					R_RNDR3
R_EX_isetac_LPAREN_e_RPAREN_	R_IADtex					R_RNDR2
R_ICHORT	R_IADtpp					R_RNDR4
R_ICHORS	R_ID3ACALDtex					R_RFAMPtpp
R_ICHORSi	R_ID3ACALDtpp					R_GLYC2Pabcpp
R_EX_lipa_LPAREN_e_RPAREN_	R_IMACTD					R_GLYC3Pabcpp
R_EX_kdo2lipid4_LPAREN_e_RPAREN_	R_IND3ACLNtex					R_G3PEabcpp
R_TARTD	R_IND3ACLNtpp					R_G3PGabcpp
R_AOBUTDs	R_IND3ACtex					R_G3PSabcpp
R_EX_ala_DASH_L_LPAREN_e_RPAREN_	R_IND3ACtpp					R_SPMS
R_ALAt2rpp	R_ISC4fe4s3d					R_SPMDabcpp
R_ALAt4pp	R_ISC4fe4sd					R_SPMDtex
R_EX_LalaDglu_LPAREN_e_RPAREN_	R_ISOQOXR					R_SULabcpp
R_EX_LalaDgluMdap_LPAREN_e_RPAREN_	R_KDOO					R_SPODM
R_EX_LalaDgluMdapDala_LPAREN_e_RPAREN_	R_KMBAOX					R_TTRCYCtpp
R_EX_LalaLglu_LPAREN_e_RPAREN_	R_KYN					R_THFAT
R_LALADGLUtpp	R_L_LACD2					R_4PEPTabcpp
R_LALADGLUtex	R_L_LACt2rpp					R_TDP
R_LADGMDH	R_L_LACtex					R_TRDR
R_ALAGLUE	R_LAAL23					R_TSULtex
R_LALGP	R_LAAL35					R_T2DECAI
R_LALALGLUtpp	R_LAAL38					R_TREtex
R_LALALGLUtex	R_LAAL43					R_3PEPTabcpp
R_THRA2i	R_LAAL44					R_UACMAMO
R_EX_arab_DASH_L_LPAREN_e_RPAREN_	R_LAAL45					R_UM3PL
R_ARAI	R_LAAL46					R_UM4PL
R_ARBabcpp	R_LAAL47					R_UM4PCP
R_ARBtex	R_LAAL48					R_UDPG4E
R_ARBt3ipp	R_LAAL49					R_UGLT
R_ARBt2rpp	R_LAAL5					R_UDCPPtppi
R_EX_arg_DASH_L_LPAREN_e_RPAREN_	R_LAAL50					R_UDCPDPpp
R_ASCBPL	R_LAAL51					R_UREAtpp
R_EX_ascb_DASH_L_LPAREN_e_RPAREN_	R_LAAL52					R_VALTA
R_ASCBtex	R_LAAL53					R_XYLK
R_ASCBptspp	R_LAAL54					R_ZN2t3pp
R_EX_asn_DASH_L_LPAREN_e_RPAREN_	R_LAAL55					R_CPH4S
R_ASNt2rpp	R_LAAL56					R_CCGS
R_ASNabcpp	R_LAAL57					R_CDGR
R_EX_asp_DASH_L_LPAREN_e_RPAREN_	R_LAAL58					R_CDGS
R_ASPO4	R_LAAL59					R_ALATRS
R_ASPt2rpp	R_LAAL6					R_RZ5PP
R_EX_crn_LPAREN_e_RPAREN_	R_LAAL60					R_AP5AH
R_CRNt8pp	R_LAAL61					R_ARGTRS
R_EX_cys_DASH_L_LPAREN_e_RPAREN_	R_LAAL8					R_ASPTRS
R_CYSabc2pp	R_LAAO2ex					R_CYSTRS
R_CGLYtex	R_LAAO6ex					R_DSBAO1
R_EX_fuc_DASH_L_LPAREN_e_RPAREN_	R_LPSabctex					R_DSBCGT
R_FCI	R_LPSKOabctex					R_DSBDR
R_FCLK	R_LPSKOabctpp					R_GLNTRS
R_FCLPA	R_LPSKOC12TR					R_GLYTRS
R_EX_galctn_DASH_L_LPAREN_e_RPAREN_	R_LPSS1_KO_RS					R_GP4GH
R_GALCTLO	R_LPSS1_RS					R_HISTRS
R_GALCTNLtex	R_LPSS2_KO_RS					R_HMPK1
R_GALCTNLt2pp	R_LPSS2_RS					R_ILETRS
R_EX_glu_DASH_L_LPAREN_e_RPAREN_	R_LSERDH					R_LEUTRS
R_EX_gln_DASH_L_LPAREN_e_RPAREN_	R_MACACI					R_LYSTRS
R_EX_his_DASH_L_LPAREN_e_RPAREN_	R_MALEI					R_FMETTRS
R_EX_hom_DASH_L_LPAREN_e_RPAREN_	R_MALPYRI					R_METTRS
R_EX_idon_DASH_L_LPAREN_e_RPAREN_	R_MALT					R_MI1PP
R_EX_ile_DASH_L_LPAREN_e_RPAREN_	R_MBCOA					R_PHETRS
R_ILEt2rpp	R_MCCC					R_PGLYCP
R_LALDO3	R_MCCDNabcpp					R_PROTRS
R_L_DASH_LACD3	R_MCCDNexs					R_SLNTtpp
R_L_DASH_LACD2	R_MCCDNR					R_SERTRS
R_EX_lac_DASH_L_LPAREN_e_RPAREN_	R_MCCDNS1					R_SERTRS2
R_L_DASH_LACt2rpp	R_MCCDNtex					R_G3PCabcpp
R_L_DASH_LACtex	R_MCCDNtonex					R_G3PIabcpp
R_EX_leu_DASH_L_LPAREN_e_RPAREN_	R_MCCDNtpp					R_TDSR1
R_LEUt2rpp	R_MCSNAH1r					R_TSULabcpp
R_EX_lys_DASH_L_LPAREN_e_RPAREN_	R_MECDPDH3					R_THRTRS
R_EX_lyx_DASH_L_LPAREN_e_RPAREN_	R_MEPYRCE					R_TRPTRS
R_LYXtex	R_MEPYRt_p					R_TYRTRS
R_LYXt2pp	R_MEPYRtex					R_VALTRS
R_EX_mal_DASH_L_LPAREN_e_RPAREN_	R_MESUCCCE
R_MALt3pp	R_MESUCCt_1pp
R_EX_met_DASH_L_LPAREN_e_RPAREN_	R_MESUCCtex
R_EX_metsox_DASH_S_DASH_L_LPAREN_e_RPAREN_	R_METACH
R_EX_metsox_DASH_R_DASH_L_LPAREN_e_RPAREN_	R_METALAabcpp
R_EX_phe_DASH_L_LPAREN_e_RPAREN_	R_METALAtex
R_EX_pro_DASH_L_LPAREN_e_RPAREN_	R_METB1r
R_PROGLYabcpp	R_METTRSS
R_EX_progly_LPAREN_e_RPAREN_	R_MGCH
R_PROGLYtex	R_MI3PP
R_EX_rmn_LPAREN_e_RPAREN_	R_MI4PP
R_RMI	R_MMTSAOR
R_RMNtex	R_MNL2DH
R_RMNtpp	R_MNLabcpp
R_RBK_L1	R_MOTH
R_EX_ser_DASH_L_LPAREN_e_RPAREN_	R_MOTS
R_SERt4pp	R_MTARTDC
R_EX_tartr_DASH_L_LPAREN_e_RPAREN_	R_MTHFC_glu
R_THRt4pp	R_MTHFD_glu
R_EX_thr_DASH_L_LPAREN_e_RPAREN_	R_MTHFR2_glu
R_EX_thrp_LPAREN_e_RPAREN_	R_MTHPTGHMr
R_EX_trp_DASH_L_LPAREN_e_RPAREN_	R_MTI
R_EX_tyr_DASH_L_LPAREN_e_RPAREN_	R_MTRtex
R_EX_val_DASH_L_LPAREN_e_RPAREN_	R_MUCCY_kt
R_EX_xylu_DASH_L_LPAREN_e_RPAREN_	R_N2tex
R_XYLUt2pp	R_N6DMAAH
R_LCARR	R_N6IAMPPRH
R_LCARS	R_NABTNO
R_LCADi	R_NACt1pp
R_EX_lcts_LPAREN_e_RPAREN_	R_NADK1
R_LCTStex	R_NADK2
R_LCTSt3ipp	R_Naldxteff
R_LCTStpp	R_Naldxtex
R_3PEPTtex	R_NAPRTr
R_4PEPTtex	R_NBAH
R_LIPACabcpp	R_NDPK10
R_COLIPAKpp	R_NDPK9
R_LIPAHTex	R_NGAME
R_EX_lipoate_LPAREN_e_RPAREN_	R_NIRP
R_LIPOtex	R_NITORTpp
R_LIPOt2pp	R_NO3R2
R_LIPATPT	R_NO3trpp
R_LIPAMPL	R_NORcytc
R_HEPK1	R_NT5C
R_HEPK2	R_NTRIR5pp
R_CADVtpp	R_O2Stpp
R_LPLIPAL2E120	R_OCDCAtex
R_LPLIPAL2E140	R_OCDCEAtex
R_LPLIPAL2E141	R_OCHSLACtex
R_LPLIPAL2E160	R_OCHSLACtpp
R_LPLIPAL2E161	R_ODECOAI
R_LPLIPAL2E180	R_OIVD2
R_LPLIPAL2E181	R_ONOO_c
R_LPLIPAL2G120	R_ONOO_e
R_LPLIPAL2G140	R_ONOO_p
R_LPLIPAL2G141	R_ONOOf_c
R_LPLIPAL2G160	R_ONOOf_e
R_LPLIPAL2G161	R_ONOOf_p
R_LPLIPAL2G180	R_OPAH
R_LPLIPAL2G181	R_ORN5MOO
R_LPLIPAL2A120	R_ORNCD
R_LPLIPAL2A140	R_ORNTAC
R_LPLIPAL2A141	R_PACCOALr
R_LPLIPAL2A160	R_PACt3
R_LPLIPAL2A161	R_PACtex
R_LPLIPAL2A180	R_PAPR
R_LPLIPAL2A181	R_PC11M
R_LYXI	R_PC17M
R_MG2uabcpp	R_PC20M
R_MALDDH	R_PC3BS
R_MDH3	R_PC6AR
R_MALt2_3pp	R_PC6YM
R_ME1	R_PC8XM
R_MACPD	R_PCADYOX
R_MLTG5	R_PCT1
R_MLTG4	R_PEPCKc
R_MLTG3	R_PHCD
R_MLTG2	R_PHEAT1
R_MLTG1	R_PHEAT2
R_MLTP3	R_PHEODC
R_MLTP2	R_PHETHPTOX2
R_MLTP1	R_PPAt2rpp
R_EX_malthx_LPAREN_e_RPAREN_	R_PPCOAC
R_MALTHXabcpp	R_PPCSYN1
R_MALTHXtexi	R_PPCSYN2
R_EX_maltpt_LPAREN_e_RPAREN_	R_PPK10r
R_MALTPTabcpp	R_PPLCc120
R_MALTPTtexi	R_PPLCc140
R_EX_malt_LPAREN_e_RPAREN_	R_PPLCc141
R_MALTabcpp	R_PPLCc160
R_MALTtexi	R_PPLCc161
R_EX_maltttr_LPAREN_e_RPAREN_	R_PPLCc180
R_MALTTTRabcpp	R_PPLCc181
R_MALTTTRtexi	R_PPLDc120
R_EX_malttr_LPAREN_e_RPAREN_	R_PPLDc140
R_MALTTRabcpp	R_PPLDc141
R_MALTTRtexi	R_PPLDc160
R_MNLptspp	R_PPLDc161
R_M1PD	R_PPLDc180
R_MANAO	R_PPLDc181
R_MN6PP	R_PPOR
R_MAN6Ptex	R_PROTCC2
R_MAN1PT2	R_PTHPS
R_MAN6Pt6_2pp	R_PTRCDH
R_EX_melib_LPAREN_e_RPAREN_	R_PYNP1
R_MELIBt3ipp	R_Q8OXIR
R_MELIBt2pp	R_QATPSK3PT
R_MELIBtex	R_QUES1
R_EX_26dap_DASH_M_LPAREN_e_RPAREN_	R_QUES2
R_26DAHtex	R_QUES3
R_EX_mso3_LPAREN_e_RPAREN_	R_QUES4
R_MMCD	R_QUINtex
R_EX_mincyc_LPAREN_e_RPAREN_	R_QUINtpp
R_MOCDS	R_R05219
R_EX_inost_LPAREN_e_RPAREN_	R_RALFtex
R_EX_minohp_LPAREN_e_RPAREN_	R_RALFtpp
R_MINOHPtexi	R_Resocteff
R_ACGAL1PPpp	R_Resoctex
R_EX_acgal1p_LPAREN_e_RPAREN_	R_RFURAH
R_ACGAL1Ptex	R_RFURAST
R_EX_acgal_LPAREN_e_RPAREN_	R_RFURB
R_ACGALtex	R_RFURRAC
R_ACGAM1PPpp	R_RFURTT
R_EX_acgam1p_LPAREN_e_RPAREN_	R_RNTR1
R_ACGAM1Ptex	R_RNTR2
R_EX_acgam_LPAREN_e_RPAREN_	R_RNTR3
R_ACGAtex	R_RNTR4
R_ACGAptspp	R_RYLNTARH
R_EX_anhgm_LPAREN_e_RPAREN_	R_SAL5HL
R_EX_acmana_LPAREN_e_RPAREN_	R_SALCCOA5HL
R_AMANK	R_SALCCOAS
R_ACMANAtex	R_SALCS
R_ACMANAptspp	R_SBTabcpp
R_AMANAPEr	R_SBTD_Dr
R_EX_acmum_LPAREN_e_RPAREN_	R_SELMETAT
R_ACMUMtex	R_Seltex
R_EX_acnam_LPAREN_e_RPAREN_	R_SFGTH
R_ACNML	R_SKM3PCT
R_ACNAMt2pp	R_Slnttex
R_ACNAMtex	R_SPRMS
R_PROt4pp	R_SRHCC
R_PPAt4pp	R_SSALyr
R_NADTRHD	R_SUCCCOAMALTR
R_NADH9	R_SULDDH
R_NADH18pp	R_SULFOX
R_NADH10	R_SULFR
R_NADH17pp	R_TARTRDH
R_NHFRBO	R_TARTRDH2
R_NADPHQR4	R_TARTRt2rpp
R_NADPHQR3	R_TDECOAI
R_NADPHQR2	R_THBPT4ACAMDASE
R_NI2uabcpp	R_THFGLUS
R_NNAM	R_THMt2pp
R_NMNAT	R_THRA2
R_EX_nac_LPAREN_e_RPAREN_	R_THRPD
R_EX_no3_LPAREN_e_RPAREN_	R_THRPS
R_NO3R2bpp	R_THZPSN
R_NO3R2pp	R_TMKr
R_NO3R1bpp	R_Tomteff
R_EX_no_LPAREN_e_RPAREN_	R_Tomtex
R_N2Otpp	R_TRPO2
R_N2Otex	R_TRPODC
R_EX_no2_LPAREN_e_RPAREN_	R_TRPS1r
R_NTRIR4pp	R_TRSAR
R_NTRIR3pp	R_TTDCEAtex
R_EX_n2o_LPAREN_e_RPAREN_	R_TYRASEex
R_EX_nmn_LPAREN_e_RPAREN_	R_TYRDOPO3ex
R_NMNPtpp	R_TYRDOPOex
R_EX_novbcn_LPAREN_e_RPAREN_	R_TYRODC
R_NTP3pp	R_TZEAtex
R_EX_acser_LPAREN_e_RPAREN_	R_TZEAtpp
R_EX_pser_DASH_L_LPAREN_e_RPAREN_	R_UAG2EMA
R_SUCBZL	R_UAG4E
R_SUCBZS	R_UHBZ1t_pp_
R_EX_ocdca_LPAREN_e_RPAREN_	R_UPPRTr
R_EX_ocdcea_LPAREN_e_RPAREN_	R_URIDK2r
R_EX_octa_LPAREN_e_RPAREN_	R_VNDH
R_OCTNLL	R_VNTDM
R_EX_orn_LPAREN_e_RPAREN_	R_XTSNt2pp
R_EX_orot_LPAREN_e_RPAREN_	R_XYLUabcpp
R_OXAMTC	R_ZN2t4pp
R_POAACR	R_ZN2teff_e
R_URACPAH	R_Zn2tpc
R_PACALDtex
R_EX_peamn_LPAREN_e_RPAREN_
R_PEAMNOpp
R_PEAMNtex
R_EX_pacald_LPAREN_e_RPAREN_
R_PACALDt2rpp
R_PACCOAL
R_PPPNDO
R_EX_pppn_LPAREN_e_RPAREN_
R_TYRPtex
R_PTA2
R_PAPA120
R_PAPA140
R_PAPA141
R_PAPA160
R_PAPA161
R_PAPA180
R_PAPA181
R_PAPA120pp
R_PAPA140pp
R_PAPA141pp
R_PAPA160pp
R_PAPA161pp
R_PAPA180pp
R_PAPA181pp
R_PSP_Lpp
R_PSERtex
R_PTHRpp
R_THRPtex
R_TYRPpp
R_PPCK
R_EX_enlipa_LPAREN_e_RPAREN_
R_ENLIPAabctex
R_PETNT181pp
R_PETNT161pp
R_PLIPA1A120pp
R_PLIPA1A140pp
R_PLIPA1A141pp
R_PLIPA1A160pp
R_PLIPA1A161pp
R_PLIPA1A180pp
R_PLIPA1A181pp
R_PLIPA1E120pp
R_PLIPA1E140pp
R_PLIPA1E141pp
R_PLIPA1E160pp
R_PLIPA1E161pp
R_PLIPA1E180pp
R_PLIPA1E181pp
R_PLIPA1G120pp
R_PLIPA1G140pp
R_PLIPA1G141pp
R_PLIPA1G160pp
R_PLIPA1G161pp
R_PLIPA1G180pp
R_PLIPA1G181pp
R_PLIPA2A120pp
R_PLIPA2A140pp
R_PLIPA2A141pp
R_PLIPA2A160pp
R_PLIPA2A161pp
R_PLIPA2A180pp
R_PLIPA2A181pp
R_PLIPA2E120pp
R_PLIPA2E140pp
R_PLIPA2E141pp
R_PLIPA2E160pp
R_PLIPA2E161pp
R_PLIPA2E180pp
R_PLIPA2E181pp
R_PLIPA2G120pp
R_PLIPA2G140pp
R_PLIPA2G141pp
R_PLIPA2G160pp
R_PLIPA2G161pp
R_PLIPA2G180pp
R_PLIPA2G181pp
R_EX_ppt_LPAREN_e_RPAREN_
R_PPTtex
R_PPM2
R_PTAr
R_EX_tyrp_LPAREN_e_RPAREN_
R_PHYTSpp
R_EX_ppal_LPAREN_e_RPAREN_
R_PPALtpp
R_PPALtex
R_PPCSCT
R_EX_ppa_LPAREN_e_RPAREN_
R_PPAKr
R_EX_pheme_LPAREN_e_RPAREN_
R_EX_psclys_LPAREN_e_RPAREN_
R_PSCLYSt2pp
R_PSCLYStex
R_PUNP1
R_PUNP2
R_PUNP4
R_PUNP6
R_PUNP3
R_PUNP5
R_PUNP7
R_EX_ptrc_LPAREN_e_RPAREN_
R_PTRCORNt7pp
R_PYDXPP
R_EX_pydx_LPAREN_e_RPAREN_
R_PYDXtpp
R_PYDXK
R_PYDXtex
R_PYAM5PO
R_EX_pydam_LPAREN_e_RPAREN_
R_PYDAMtpp
R_PYDAMK
R_PYDAMtex
R_PDX5POi
R_PDX5PO2
R_PDXPP
R_EX_pydxn_LPAREN_e_RPAREN_
R_PYDXNtpp
R_PYDXNK
R_PYDXNtex
R_PYROX
R_EX_pyr_LPAREN_e_RPAREN_
R_PFL
R_POX
R_EX_quin_LPAREN_e_RPAREN_
R_QMO3
R_QMO2
R_EX_gthrd_LPAREN_e_RPAREN_
R_FE3DHBZR
R_RHAT1
R_RMK
R_RMPA
R_RBK
R_R1PK
R_R5PP
R_R5PPpp
R_R5Ptex
R_R15BPK
R_EX_rfamp_LPAREN_e_RPAREN_
R_AMMQLT8
R_SFGTHi
R_EX_mmet_LPAREN_e_RPAREN_
R_MMETtex
R_MMETt2pp
R_FBA3
R_EX_skm_LPAREN_e_RPAREN_
R_DM_AACALD
R_DM_OXAM
R_EX_g3pi_LPAREN_e_RPAREN_
R_EX_g3pc_LPAREN_e_RPAREN_
R_EX_g3pe_LPAREN_e_RPAREN_
R_EX_na1_LPAREN_e_RPAREN_
R_NAt3_1p5pp
R_NAt3_2pp
R_SBTPD
R_EX_spmd_LPAREN_e_RPAREN_
R_SPMDt3pp
R_EX_succ_LPAREN_e_RPAREN_
R_SSALx
R_SUCASPtpp
R_SUCTARTtpp
R_SUCFUMtpp
R_SUCMALtpp
R_SUCCt2_3pp
R_SADH
R_SGDS
R_SGSAD
R_EX_sucr_LPAREN_e_RPAREN_
R_EX_so3_LPAREN_e_RPAREN_
R_EX_sulfac_LPAREN_e_RPAREN_
R_EX_o2s_LPAREN_e_RPAREN_
R_TAGURr
R_TARTRt7pp
R_TRSARr
R_EX_taur_LPAREN_e_RPAREN_
R_EX_ttrcyc_LPAREN_e_RPAREN_
R_EX_ttdca_LPAREN_e_RPAREN_
R_TTDCAtexi
R_EX_ttdcea_LPAREN_e_RPAREN_
R_EX_thm_LPAREN_e_RPAREN_
R_TMK
R_THMabcpp
R_EX_tcynt_LPAREN_e_RPAREN_
R_TCYNTtex
R_EX_tsul_LPAREN_e_RPAREN_
R_THRAi
R_EX_thymd_LPAREN_e_RPAREN_
R_TMDK1
R_THMDt2pp
R_THMDt2rpp
R_THMDtex
R_EX_thym_LPAREN_e_RPAREN_
R_ULA4Ntppi
R_EX_tre_LPAREN_e_RPAREN_
R_TRE6PH
R_EX_tma_LPAREN_e_RPAREN_
R_EX_tmao_LPAREN_e_RPAREN_
R_TMAOR2pp
R_TMAOR1pp
R_TMAOtex
R_TMAtex
R_TRPS1
R_EX_tym_LPAREN_e_RPAREN_
R_TYMtex
R_TYROXDApp
R_UDPKAAT
R_EX_udpglcur_LPAREN_e_RPAREN_
R_UGLCURPpp
R_UDPGLCURtex
R_EX_udpacgal_LPAREN_e_RPAREN_
R_UACGALPpp
R_UDPACGALtex
R_EX_uacgam_LPAREN_e_RPAREN_
R_UACGAMPpp
R_UACGAMtex
R_EX_udpgal_LPAREN_e_RPAREN_
R_UDPGALPpp
R_UDPGALtex
R_UDPGD
R_EX_udpg_LPAREN_e_RPAREN_
R_UDPGPpp
R_UDPGtex
R_EX_ump_LPAREN_e_RPAREN_
R_UMPtex
R_UPLA4FNF
R_UPLA4FNT
R_EX_ura_LPAREN_e_RPAREN_
R_UPPRT
R_URAt2rpp
R_EX_urea_LPAREN_e_RPAREN_
R_URDGLYCD
R_EX_uri_LPAREN_e_RPAREN_
R_URIK2
R_URIt2pp
R_URIt2rpp
R_GALUi
R_VPAMTr
R_EX_xan_LPAREN_e_RPAREN_
R_XANtpp
R_EX_xmp_LPAREN_e_RPAREN_
R_EX_xtsn_LPAREN_e_RPAREN_
R_XTSNt2rpp
R_XMPtex
R_XYLI2
R_ZNabcpp
R_EX_glc_LPAREN_e_RPAREN_
R_EX_o16a4colipa_LPAREN_e_RPAREN_
R_DXYLK
R_DOGULNR
R_DHCIND
R_2DGULRx
R_2DGULRy
R_2DGULRGx
R_2DGULRGy
R_3KGK
R_ACANTHAT
R_ACONIs
R_APPLDHr
R_ALPATE160pp
R_ALPATG160pp
R_AB6PGH
R_EX_arbt_LPAREN_e_RPAREN_
R_ARBTtex
R_ARBTptspp
R_EX_aso3_LPAREN_e_RPAREN_
R_BETALDHy
R_BSORx
R_BSORy
R_CRNt7pp
R_CHLt2pp
R_CINNDO
R_EX_cbi_LPAREN_e_RPAREN_
R_CUt3
R_CYANST
R_GLCATr
R_EX_met_DASH_D_LPAREN_e_RPAREN_
R_DHMPTR
R_DHPTPE
R_DURADx
R_DMSOR2
R_DMSOR1
R_DMSOtpp
R_DSBAO2
R_DSBGGT
R_FORCT
R_O16GALFT
R_EX_gbbtn_LPAREN_e_RPAREN_
R_GBBTNtex
R_CRNBTCT
R_GHBDHx
R_GDMANE
R_GOFUCR
R_O16GLCT1
R_O16GLCT2
R_EX_glyb_LPAREN_e_RPAREN_
R_EX_hg2_LPAREN_e_RPAREN_
R_HETZK
R_LPLIPAL2ATE120
R_LPLIPAL2ATE140
R_LPLIPAL2ATE141
R_LPLIPAL2ATE160
R_LPLIPAL2ATE161
R_LPLIPAL2ATE180
R_LPLIPAL2ATE181
R_LPLIPAL2ATG120
R_LPLIPAL2ATG140
R_LPLIPAL2ATG141
R_LPLIPAL2ATG160
R_LPLIPAL2ATG161
R_LPLIPAL2ATG180
R_LPLIPAL2ATG181
R_MALTATr
R_MALTptspp
R_MTRPOX
R_INOSTt4pp
R_NTP11
R_NTP12
R_O16A4Lpp
R_O16AUNDtpp
R_O16AP3pp
R_O16AP1pp
R_O16AP2pp
R_OXCDC
R_EX_gthox_LPAREN_e_RPAREN_
R_O16AT
R_EX_sel_LPAREN_e_RPAREN_
R_SELR
R_SELtex
R_EX_slnt_LPAREN_e_RPAREN_
R_SELCYSS
R_SELNPS
R_EX_ag_LPAREN_e_RPAREN_
R_AGt3
R_SO2tex
R_SO2tpp
R_SPMDAT1
R_SPMDAT2
R_EX_so2_LPAREN_e_RPAREN_
R_ACONMT
R_TMAOR2
R_TMAOR1
R_TPRDCOAS
R_EX_tungs_LPAREN_e_RPAREN_
R_BWCOS
R_BWCOGDS2
R_BWCOGDS1
R_WCOS
R_UDPGALM

## Sheet: 5_XFAS_FBA
reaction	flux (mmol.gDW-1.d-1)
R_12DGR120tipp (Dead)	0.0
R_12DGR140tipp (Dead)	0.0
R_12DGR141tipp (Dead)	0.0
R_12DGR160tipp (Dead)	0.0
R_12DGR161tipp (Dead)	0.0
R_12DGR180tipp (Dead)	0.0
R_12DGR181tipp (Dead)	0.0
R_14GLUCANabcpp	0.0
R_14GLUCANtex	0.0
R_2KMBT	0.001212
R_2MAHMP	0.0
R_2THZPSN (Dead)	0.0
R_2THZPSN2 (Dead)	0.0
R_3HAD100	0.066617
R_3HAD120	0.030465
R_3HAD121	0.035908
R_3HAD140	0.030465
R_3HAD141	0.035908
R_3HAD160	0.030465
R_3HAD161	0.035908
R_3HAD180 (Dead)	0.0
R_3HAD181	0.012213
R_3HAD40	0.06674
R_3HAD60	0.06674
R_3HAD80	0.06674
R_3HPPtex (Dead)	0.0
R_3HPPtpp (Dead)	0.0
R_3OAR100	0.06674
R_3OAR120	0.03071
R_3OAR121	0.035908
R_3OAR140	0.030465
R_3OAR141	0.035908
R_3OAR160	0.030465
R_3OAR161	0.035908
R_3OAR180 (Dead)	0.0
R_3OAR181	0.012213
R_3OAR40	0.06674
R_3OAR60	0.06674
R_3OAR80	0.06674
R_3OAS100	0.06674
R_3OAS120	0.03071
R_3OAS121	0.035908
R_3OAS140	0.030465
R_3OAS141	0.035908
R_3OAS160	0.030465
R_3OAS161	0.035908
R_3OAS180 (Dead)	0.0
R_3OAS181	0.012213
R_3OAS60	0.06674
R_3OAS80	0.06674
R_3PEPTabcpp (Dead)	0.0
R_4HTHRS (Dead)	0.0
R_4PCPpp (Dead)	0.0
R_4PEPTabcpp (Dead)	0.0
R_5DGLCNR (Dead)	0.0
R_6PDDGLUCA	0.0
R_A5PISO	1.22E-4
R_AACOAR (Dead)	0.0
R_AACPS1 (Dead)	0.0
R_AACPS2 (Dead)	0.0
R_AACPS3 (Dead)	0.0
R_AACPS4 (Dead)	0.0
R_AACPS5 (Dead)	0.0
R_AACPS6 (Dead)	0.0
R_AACPS7 (Dead)	0.0
R_AACPS8 (Dead)	0.0
R_AACPS9 (Dead)	0.0
R_ABTA	0.0
R_ABUTt2pp	0.0
R_ABUTtex	0.0
R_ACACT1r (Dead)	0.0
R_ACALDtex (Dead)	0.0
R_ACALDtpp (Dead)	0.0
R_ACCITRH	0.0
R_ACCOACr	0.478542
R_ACCOAL2r (Dead)	0.0
R_ACGAMABCt	0.0
R_ACGAMT (Dead)	0.0
R_ACGK	0.104259
R_ACGS	0.104259
R_ACHBS	0.115468
R_ACLS	0.337224
R_ACM6PH (Dead)	0.0
R_ACMAMUT (Dead)	0.0
R_ACMUMptspp (Dead)	0.0
R_ACOATA	0.0
R_ACOCMT	0.0
R_ACODA	0.104259
R_ACONTa	0.0
R_ACONTb	0.0
R_ACOTA	-0.104259
R_ACS	0.167409
R_ACt2rex	0.0
R_ACt2rpp	0.0
R_ACt4pp	0.0
R_Actex	0.0
R_ADCL	1.6E-4
R_ADCS	1.6E-4
R_ADEt2rpp	-0.001212
R_ADEtex	-0.001212
R_ADK1	14.88938
R_ADK3	0.0
R_ADK4	0.0
R_ADMDCr	0.001212
R_ADNK1	2.01E-4
R_ADNt2pp (Dead)	0.0
R_ADNtex (Dead)	0.0
R_ADNUC	0.0
R_ADPRDP (Dead)	0.0
R_ADSK	0.0
R_ADSL1r	0.074872
R_ADSL2r	0.055969
R_ADSS	0.074872
R_AGDC_r	0.0
R_AGDI_1	0.007189
R_AGM3PApp (Dead)	0.0
R_AGM3PH (Dead)	0.0
R_AGM3Pt2pp (Dead)	0.0
R_AGM4PApp (Dead)	0.0
R_AGM4PCPpp (Dead)	0.0
R_AGM4PH (Dead)	0.0
R_AGM4Pt2pp (Dead)	0.0
R_AGMH (Dead)	0.0
R_AGMt2pp (Dead)	0.0
R_AGPAT120 (Dead)	0.0
R_AGPAT140 (Dead)	0.0
R_AGPAT141 (Dead)	0.0
R_AGPAT160	0.015233
R_AGPAT161	0.011848
R_AGPAT180 (Dead)	0.0
R_AGPAT181	0.006106
R_AGPR	-0.104259
R_AHC	2.01E-4
R_AHSERL2	0.063028
R_AHSERL3 (Dead)	0.0
R_AICART	0.104543
R_AIRC2r	0.055969
R_AIRC3	-0.055969
R_AKGDH	15.821426
R_AKGt2rpp (Dead)	0.0
R_AKGt2rtex (Dead)	0.0
R_AKP1	1.6E-4
R_ALAALAabcpp	5.92E-4
R_ALAALAr	0.004362
R_ALAR	0.004362
R_ALAt2pp	0.0
R_ALAt2tex	0.0
R_ALATA_D2	0.0
R_ALATA_L	-6.962841
R_ALATA_L2	6.728616
R_ALATRS	0.225136
R_ALCD2y (Dead)	0.0
R_ALKP	0.0
R_ALLTNr (Dead)	0.0
R_ALR2 (Dead)	0.0
R_AMAOTr	0.0
R_AMPMS2	4.0E-5
R_AMPTASECG (Dead)	0.0
R_AMPTASEPG (Dead)	0.0
R_ANHMK (Dead)	0.0
R_ANPRT	0.035381
R_ANS	0.035381
R_AOXSr2	0.0
R_AP4AHr	0.0
R_AP4AS	0.0
R_AP5AH (Dead)	0.0
R_APCS (Dead)	0.0
R_APRAUR	8.0E-5
R_ARD (Dead)	0.0
R_ARD2 (Dead)	0.0
R_ARGabcpp	0.0
R_ARGDC	0.007189
R_ARGDCpp (Dead)	0.0
R_ARGN	0.0
R_ARGSL	0.104259
R_ARGSSr	0.104259
R_ARGt2rpp	0.0
R_ARGtex	0.0
R_ARGTRS	0.09707
R_ASADH	0.443026
R_ASNN	0.0
R_ASNS1	0.126961
R_ASNTRS	0.126961
R_ASP1DC	1.04E-4
R_ASPCTn	0.053024
R_ASPK	0.443026
R_ASPO3	0.0
R_ASPO5	0.0
R_ASPO6	4.09E-4
R_ASPT	0.0
R_ASPt2_2pp	0.0
R_ASPt2_2tex	0.0
R_ASPt2_3pp	0.0
R_ASPTA	-0.951915
R_ASPTRS	0.093291
R_ASR (Dead)	0.0
R_ATHRDHr (Dead)	0.0
R_ATPHs	0.0
R_ATPM	3.0731
R_ATPPRTr	0.048574
R_ATPS4rpp	62.539538
R_BHEXAMD (Dead)	0.0
R_BHEXAMD_p	0.0
R_BPNT	0.0
R_BTNt2ipp (Dead)	0.0
R_BTNt2tex (Dead)	0.0
R_BTS5	0.0
R_Bztex (Dead)	0.0
R_Bztpp (Dead)	0.0
R_CA2tex	8.9E-4
R_CA2tpp	8.9E-4
R_CAT	0.0
R_CBPS	0.157283
R_CCGS (Dead)	0.0
R_CD2t3pp (Dead)	0.0
R_CD2tex (Dead)	0.0
R_CDGR (Dead)	0.0
R_CDGS (Dead)	0.0
R_CDPMEK	5.51E-4
R_CHORM	0.171109
R_CHORS	0.206731
R_CHRPL	4.0E-5
R_CHTBSptspp (Dead)	0.0
R_CHTNA2	0.0
R_CHTNABCt (Dead)	0.0
R_CHTNDA2 (Dead)	0.0
R_CHTNtex	0.0
R_CITt10	0.0
R_CITt3pp	0.0
R_CITt3tex	0.0
R_CLPNS120pp (Dead)	0.0
R_CLPNS140pp (Dead)	0.0
R_CLPNS141pp (Dead)	0.0
R_CLPNS160pp	7.39E-4
R_CLPNS161pp	5.75E-4
R_CLPNS180pp (Dead)	0.0
R_CLPNS181pp	2.96E-4
R_CLtex	8.9E-4
R_CLtpp	8.9E-4
R_CMPA_1	0.007189
R_CMPN (Dead)	0.0
R_CMtpp (Dead)	0.0
R_CO2tex	-33.833648
R_CO2tpp	-33.833648
R_COBALT2t3pp	-4.0E-6
R_COBALT2tex	4.0E-6
R_COBALT2tpp	0.0
R_COLIPAabcpp (Dead)	0.0
R_COLIPAabctex (Dead)	0.0
R_CPH4S (Dead)	0.0
R_CPPPGO	8.0E-5
R_CPPPGO2	0.0
R_CS	0.0
R_CTPS2	0.027672
R_CU1Opp (Dead)	0.0
R_CU2_bd_CopA (Dead)	0.0
R_CU2tex	1.21E-4
R_CU2tpp	1.21E-4
R_CYSabcpp (Dead)	0.0
R_CYSDabcpp (Dead)	0.0
R_CYSDtex (Dead)	0.0
R_CYSSADS (Dead)	0.0
R_CYSSr2	0.0
R_CYStex (Dead)	0.0
R_CYSTGL	0.021986
R_CYSTRS	0.021614
R_CYSTS	0.021986
R_CYTBO3_4pp	39.151739
R_CYTK1	0.033963
R_CYTK2	0.0
R_DAAD	0.0
R_DADK	0.0
R_DAGK120 (Dead)	0.0
R_DAGK140 (Dead)	0.0
R_DAGK141 (Dead)	0.0
R_DAGK160 (Dead)	0.0
R_DAGK161 (Dead)	0.0
R_DAGK180 (Dead)	0.0
R_DAGK181 (Dead)	0.0
R_DALAt2pp	0.004362
R_DAPabcpp (Dead)	0.0
R_DAPDC	0.090134
R_DAPE	0.095089
R_DAPtex (Dead)	0.0
R_DASYN120 (Dead)	0.0
R_DASYN140 (Dead)	0.0
R_DASYN141 (Dead)	0.0
R_DASYN160	0.015233
R_DASYN161	0.011848
R_DASYN180 (Dead)	0.0
R_DASYN181	0.006106
R_DATPHs (Dead)	0.0
R_DB4PS	1.6E-4
R_DBTSr	0.0
R_DCTPD	0.0
R_DCTPD2	0.0
R_DDCAtex (Dead)	0.0
R_DDGLK (Dead)	0.0
R_DDPA	0.206731
R_dextrin_DEC_e_	0.0
R_DGK1	0.0
R_DGLUISO	0.0
R_DHAD1	0.337224
R_DHAD2	0.115468
R_DHAPT	0.0
R_DHDPRy	0.095089
R_DHDPS	0.095089
R_DHFR	0.005427
R_DHFS	1.6E-4
R_DHGLYH	-4.0E-5
R_DHNCOAT (Dead)	0.0
R_DHNPA2	1.6E-4
R_DHNPTE (Dead)	0.0
R_DHORD2	0.053024
R_DHORTS	-0.053024
R_DHPPDA2	8.0E-5
R_DHPS2	1.6E-4
R_DHQD	0.206731
R_DHQS	0.206731
R_DKGLUCK	0.0
R_DKMPPD	0.001212
R_DM_ADE	0.001212
R_DM_AMOB	0.0
R_DM_BIOMASS_c	0.1608
R_DM_DAD_5	1.0E-6
R_DM_E4P	0.0
R_DM_EPS_XF_e	1.296
R_DM_FOR	0.03378
R_DM_FRMD	0.0
R_DM_GCALD	1.6E-4
R_DM_LesA_e	0.002405
R_DM_MEOH	0.0
R_DMATT	9.0E-5
R_DMPO_LACCASE (Dead)	0.0
R_DMPPS	9.0E-5
R_DMQMT	4.0E-5
R_DNMPPA	0.0
R_DNTPPA	0.0
R_DOXRBCNtpp (Dead)	0.0
R_DPCOAK	1.04E-4
R_DPR	1.04E-4
R_DSBAO1 (Dead)	0.0
R_DSBCGT (Dead)	0.0
R_DSBDR (Dead)	0.0
R_DSERDHr (Dead)	0.0
R_DTARTD (Dead)	0.0
R_DTMPK	0.005267
R_DUTPDP	0.005267
R_DXPRIi	5.51E-4
R_DXPS	6.31E-4
R_E4PD	4.0E-5
R_EAR100x	0.03071
R_EAR120x	0.030465
R_EAR121x	0.035908
R_EAR140x	0.030465
R_EAR141x	0.035908
R_EAR160x	0.030465
R_EAR161x	0.035908
R_EAR180x (Dead)	0.0
R_EAR181x	0.012213
R_EAR40x	0.06674
R_EAR60x	0.06674
R_EAR80x	0.06674
R_EDA	0.0
R_EDD	0.0
R_EDTXS1XF	6.1E-5
R_EDTXS3XF	6.1E-5
R_EGMEACPR	0.0
R_ENO	-11.540185
R_ENOPH (Dead)	0.0
R_EPMEACPR	0.0
R_EPSsynthXF	1.296
R_EPStexXF	1.296
R_EPStppXF	1.296
R_ETFDH (Dead)	0.0
R_ETOHtrpp (Dead)	0.0
R_EX_4abut_e	0.0
R_EX_ac_e	0.0
R_EX_ala_L_e	0.0
R_EX_arg_L_e	0.0
R_EX_asp_L_e	0.0
R_EX_ca2_e	8.9E-4
R_EX_chitin_polymer_e	0.0
R_EX_cit_e	0.0
R_EX_cl_e	8.9E-4
R_EX_co2_e	-33.833648
R_EX_cobalt2_e	4.0E-6
R_EX_cu2_e	1.21E-4
R_EX_dextrin_e	0.0
R_EX_fe2_e	0.001455
R_EX_fe3_e	0.001334
R_EX_fru_e	0.0
R_EX_gal_e	0.0
R_EX_gam_e	0.0
R_EX_glc_D_e	0.0
R_EX_gln_L_e	16.239472
R_EX_glu_L_e	0.0
R_EX_glyc_e	0.0
R_EX_h_e	44.417667
R_EX_h2o_e	-2.598528
R_EX_his_L_e	0.0
R_EX_inost_e	0.0
R_EX_k_e	0.033362
R_EX_lys_L_e	0.0
R_EX_man_e	0.0
R_EX_mg2_e	0.001483
R_EX_mn2_e	1.18E-4
R_EX_mobd_e	1.0E-6
R_EX_nh4_e	-28.990837
R_EX_ni2_e	5.5E-5
R_EX_o2_e	26.30789
R_EX_orn_e	0.0
R_EX_pi_e	1.437684
R_EX_pro_L_e	0.0
R_EX_pyr_e	0.0
R_EX_rib_D_e	0.0
R_EX_s_e (Dead)	0.0
R_EX_so3_e	0.063769
R_EX_so4_e	0.0
R_EX_tre_e	0.0
R_EX_URA_e	0.0
R_EX_xyl_D_e	0.0
R_EX_zn2_e	5.8E-5
R_F2NAPPUDC (Dead)	0.0
R_FACOAE100 (Dead)	0.0
R_FACOAE120 (Dead)	0.0
R_FACOAE140 (Dead)	0.0
R_FACOAE141 (Dead)	0.0
R_FACOAE160 (Dead)	0.0
R_FACOAE161 (Dead)	0.0
R_FACOAE180 (Dead)	0.0
R_FACOAE181 (Dead)	0.0
R_FACOAE60 (Dead)	0.0
R_FACOAE80 (Dead)	0.0
R_FACOAL100t2pp (Dead)	0.0
R_FACOAL120t2pp (Dead)	0.0
R_FACOAL140t2pp (Dead)	0.0
R_FACOAL141t2pp (Dead)	0.0
R_FACOAL160t2pp (Dead)	0.0
R_FACOAL161t2pp (Dead)	0.0
R_FACOAL180t2pp (Dead)	0.0
R_FACOAL181t2pp (Dead)	0.0
R_FACOAL60t2pp (Dead)	0.0
R_FACOAL80t2pp (Dead)	0.0
R_FADRx2	1.39E-4
R_FBA	-5.436188
R_FBP	5.436188
R_FCLT	8.0E-5
R_FE2abcpp	0.0
R_FE2t2pp	0.001455
R_FE2tex	0.001455
R_FE3abcpp	0.001334
R_FE3Gabcpp	0.0
R_FE3tex	0.001334
R_FEENTERtex (Dead)	0.0
R_FEENTERtonex (Dead)	0.0
R_FEENTERtpp (Dead)	0.0
R_FGLU	0.0
R_FLDR2	5.51E-4
R_FLVR (Dead)	0.0
R_FMETTRS (Dead)	0.0
R_FMNAT	4.0E-5
R_FMNRx2 (Dead)	0.0
R_FOMETR	0.0
R_FORtex	-0.03378
R_FORtppi	0.03378
R_FRUpts2	0.0
R_FRUptspp (Dead)	0.0
R_FRUtex (Dead)	0.0
R_FTHFD	0.032087
R_FUCtex (Dead)	0.0
R_FUCtpp (Dead)	0.0
R_FUM	16.056549
R_FUMt2_2pp (Dead)	0.0
R_FUMt2_2tex (Dead)	0.0
R_FUSAtpp (Dead)	0.0
R_G1PACT	0.010031
R_G1PTT	0.033728
R_G1SAT	9.63E-4
R_G2PP (Dead)	0.0
R_G3PAT120 (Dead)	0.0
R_G3PAT140 (Dead)	0.0
R_G3PAT141 (Dead)	0.0
R_G3PAT160	0.015233
R_G3PAT161	0.011848
R_G3PAT180 (Dead)	0.0
R_G3PAT181	0.006106
R_G3PCabcpp (Dead)	0.0
R_G3PCtex (Dead)	0.0
R_G3PD2	-0.040597
R_G3PD5	0.0
R_G3PEabcpp (Dead)	0.0
R_G3PEtex (Dead)	0.0
R_G3PGabcpp (Dead)	0.0
R_G3PGtex (Dead)	0.0
R_G3PIabcpp (Dead)	0.0
R_G3PItex (Dead)	0.0
R_G3PSabcpp (Dead)	0.0
R_G3PStex (Dead)	0.0
R_G5SD	0.102116
R_G6PDA	0.0
R_G6PDH2r	0.0
R_GALKr	0.0
R_GALt2	0.0
R_GALU	3.89396
R_GAMptspp	0.0
R_GAMtex (Dead)	0.0
R_GAPD	-11.072311
R_GARFT	0.056009
R_GDDMR (Dead)	0.0
R_GDPDPK	0.0
R_GDPTPDP	0.0
R_GF6PTAr	0.010031
R_GHMT2r	0.239373
R_GK1	0.029671
R_GLCGSD_c	0.0
R_GLCptspp	0.0
R_GLCt2	0.0
R_GLCtex	0.0
R_GLNabc	16.239472
R_GLNS	0.0
R_GLNtex	16.239472
R_GLNTRS	0.123198
R_GLTN2pp (Dead)	0.0
R_GLU5K	0.102116
R_GLUabcpp	0.0
R_GLUCYS	4.0E-5
R_GLUDxi	6.565965
R_GLUN	15.5669
R_GLUPRT	0.056009
R_GLUR	-0.004955
R_GLUSy	0.0
R_GLUt2rpp	0.0
R_GLUt4pp	0.0
R_GLUtex	0.0
R_GLUTRR	9.63E-4
R_GLUTRS	0.083276
R_GLYALDtex (Dead)	0.0
R_GLYALDtpp (Dead)	0.0
R_GLYAT (Dead)	0.0
R_GLYC2Pabcpp (Dead)	0.0
R_GLYC2Ptex (Dead)	0.0
R_GLYC3Pabc (Dead)	0.0
R_GLYC3Pabcpp (Dead)	0.0
R_GLYC3Ptex (Dead)	0.0
R_GLYCL	0.0
R_GLYCLTt4ex (Dead)	0.0
R_GLYCLTt4pp (Dead)	0.0
R_GLYCt	0.0
R_GLYCtpp	-0.001611
R_GLYKr	0.001611
R_GLYOX (Dead)	0.0
R_GLYOX3 (Dead)	0.0
R_GLYt2pp (Dead)	0.0
R_GLYtex (Dead)	0.0
R_GLYTRS	0.183323
R_GMAND (Dead)	0.0
R_GMPS2	0.029671
R_GP4GH (Dead)	0.0
R_GRTT	9.0E-5
R_GRXR	0.0
R_GTHOr	0.0
R_GTHP	0.0
R_GTHPe (Dead)	0.0
R_GTHRDHpp (Dead)	0.0
R_GTHS	4.0E-5
R_GTPCI	1.6E-4
R_GTPCII2	8.0E-5
R_GTPDPK	0.0
R_GUAPRT (Dead)	0.0
R_GUAtex (Dead)	0.0
R_GUAtpp (Dead)	0.0
R_H2O2tex (Dead)	0.0
R_H2O2tpp (Dead)	0.0
R_H2Otex	-2.598528
R_H2Otpp	-2.602153
R_H2SO	7.41E-4
R_H2Stex (Dead)	0.0
R_H2Stpp (Dead)	0.0
R_H2tex (Dead)	0.0
R_H2tpp (Dead)	0.0
R_HBZOPT	4.0E-5
R_HCO3abcpp (Dead)	0.0
R_HCO3E	0.691794
R_HCO3tex (Dead)	0.0
R_HDCAtex (Dead)	0.0
R_HDCEAtexi (Dead)	0.0
R_HEMEOS	4.0E-5
R_HEPT1 (Dead)	0.0
R_HEPT3 (Dead)	0.0
R_HEX1	0.0
R_HISabcpp	0.0
R_HISDr	0.0
R_HISTD	0.048574
R_HIStex	0.0
R_HISTP	0.048574
R_HISTRS	0.048574
R_HMBS	1.2E-4
R_HMPK1 (Dead)	0.0
R_HPPK2	1.6E-4
R_HSDy	-0.347938
R_HSERTA	0.063028
R_HSK	0.28491
R_HSTPTr	0.048574
R_Htex	44.417667
R_HXPRT (Dead)	0.0
R_HYXNtex (Dead)	0.0
R_HYXNtpp (Dead)	0.0
R_ICDHyr1	-4.0E-5
R_ICDHyr2	-4.0E-5
R_ICITt_kt (Dead)	0.0
R_ICL	4.0E-5
R_ICYSDS	4.0E-5
R_IG3PS	0.048574
R_IGPDH	0.048574
R_IGPS	0.035381
R_ILEabcpp (Dead)	0.0
R_ILETA	-0.115468
R_ILEtex (Dead)	0.0
R_ILETRS	0.115468
R_IMPC	-0.104543
R_IMPD	0.029671
R_INDOLEt2pp (Dead)	0.0
R_INDOLEtex (Dead)	0.0
R_INOSTt2pp	0.0
R_INS2D	0.0
R_INSDH	0.0
R_INSEPIH	0.0
R_INSTtex	0.0
R_IPDPS	4.61E-4
R_IPMDr	0.21039
R_IPPMIa	-0.21039
R_IPPMIb	-0.21039
R_IPPS	0.21039
R_IZPN	0.0
R_K2L4Aabctex (Dead)	0.0
R_KARA1	-0.337224
R_KARA2	0.115468
R_KAS14	0.0
R_KAS15	0.06674
R_KDOCT2	1.22E-4
R_KDOPP	1.22E-4
R_KDOPS	1.22E-4
R_Kt2pp	0.033362
R_Kt2tex	0.033362
R_LACZ (Dead)	0.0
R_LACZpp (Dead)	0.0
R_LEUabcpp (Dead)	0.0
R_LEUTA	0.21039
R_LEUtex (Dead)	0.0
R_LEUTRS	0.21039
R_LGTHL (Dead)	0.0
R_LIPAabcpp (Dead)	0.0
R_LIPAabctex (Dead)	0.0
R_LIPOCT	1.0E-6
R_LIPOS	1.0E-6
R_LPADSSXF	6.1E-5
R_LPSabctpp	1.5E-5
R_LPSS1XF	1.5E-5
R_LPSS2XF	1.5E-5
R_LSERDHr (Dead)	0.0
R_LYSabcpp (Dead)	0.0
R_LYSt3r	0.0
R_LYSTRS	0.090134
R_MALCOAMT	0.0
R_MALDt2_2pp (Dead)	0.0
R_MALDt2_2tex (Dead)	0.0
R_MALS	0.0
R_MAN1PT2r	1.296061
R_MAN6PI	-1.296061
R_MANptspp	0.0
R_MANtex	0.0
R_MCITL2 (Dead)	0.0
R_MCOATA	0.478536
R_MCTP1App	0.001088
R_MCTP1Bpp	2.42E-4
R_MCTP2App	1.21E-4
R_MDDCP1pp	9.79E-4
R_MDDCP2pp	1.21E-4
R_MDDCP3pp	9.67E-4
R_MDDCP4pp	9.67E-4
R_MDDCP5pp	0.0
R_MDDEP1pp	0.0
R_MDDEP2pp	0.0
R_MDDEP3pp	0.0
R_MDDEP4pp (Dead)	0.0
R_MDH	0.0
R_MDH2	6.886847
R_MDRPDr	0.001212
R_ME2	9.169702
R_MECDPDH5	5.51E-4
R_MECDPS	5.51E-4
R_MEOHtex	0.0
R_MEOHtrpp	0.0
R_MEPCT	5.51E-4
R_METabcpp (Dead)	0.0
R_METAT	0.001455
R_METDabcpp (Dead)	0.0
R_METDtex (Dead)	0.0
R_METOX1s	0.0
R_METOX2s	0.0
R_METSOX1abcpp (Dead)	0.0
R_METSOX1tex (Dead)	0.0
R_METSOX2abcpp (Dead)	0.0
R_METSOX2tex (Dead)	0.0
R_METSOXR1	0.0
R_METSOXR2	0.0
R_METSr	0.041243
R_METtex (Dead)	0.0
R_METTRS	0.041002
R_MG2t3_2pp	0.0
R_MG2tex	-0.001483
R_MG2tpp	0.001483
R_MI1PP (Dead)	0.0
R_MICITDr (Dead)	0.0
R_MINCYCtpp (Dead)	0.0
R_MLDCP1App	1.09E-4
R_MLDCP1Bpp	0.0
R_MLDCP2App	0.0
R_MLDCP2Bpp	0.0
R_MLDCP3App	2.42E-4
R_MLDEP1pp	2.42E-4
R_MLDEP2pp	0.0
R_MLTGY1pp (Dead)	0.0
R_MLTGY2pp (Dead)	0.0
R_MLTGY3pp (Dead)	0.0
R_MLTGY4pp (Dead)	0.0
R_MMSAD3	0.0
R_MN2t3pp	-1.18E-4
R_MNabc_1	0.0
R_MNt2pp	0.0
R_Mntex	1.18E-4
R_MOAT2XF	6.1E-5
R_MOATXF	6.1E-5
R_MOBDabcpp	1.0E-6
R_MOBDtex	1.0E-6
R_MOHMT	1.04E-4
R_MOPG	0.21039
R_MPTG	0.002417
R_MPTG2	1.21E-4
R_MPTSS (Dead)	0.0
R_MSAR (Dead)	0.0
R_MSO3abcpp (Dead)	0.0
R_MSO3tex (Dead)	0.0
R_MTAP	0.001212
R_MTHFC	0.192679
R_MTHFD	0.192679
R_MTHFR2	0.041283
R_MTRI	0.001212
R_NAabcO	0.0
R_NACODA	0.0
R_NACtex (Dead)	0.0
R_NACtpp (Dead)	0.0
R_NADDP	0.0
R_NADH16pp	16.39042
R_NADK	8.0E-5
R_NADPPPS	0.0
R_NADS2	4.09E-4
R_NAMNPP	0.0
R_NAt3_1	0.0
R_NDPK1	0.098675
R_NDPK2	3.951749
R_NDPK3	0.028095
R_NDPK4	0.038995
R_NDPK5	0.005868
R_NDPK6	0.005267
R_NDPK7	0.005868
R_NDPK8	0.005267
R_NH3c (Dead)	0.0
R_NH4tex	28.990837
R_NH4tpp	-28.990837
R_NI2t3pp	-5.5E-5
R_NI2t3tex	-5.5E-5
R_Niabcpp	0.0
R_NITL4 (Dead)	0.0
R_NITL5 (Dead)	0.0
R_NMNATr	0.0
R_NMNDA	0.0
R_NMNN	0.0
R_NMNt7pp (Dead)	0.0
R_NMNtex (Dead)	0.0
R_NNAMr	0.0
R_NNATr	4.09E-4
R_NNDPR	4.09E-4
R_NO3abcpp (Dead)	0.0
R_NO3tex (Dead)	0.0
R_NODOx (Dead)	0.0
R_NODOy (Dead)	0.0
R_NOtex (Dead)	0.0
R_NOtpp (Dead)	0.0
R_NOVBCNtpp (Dead)	0.0
R_NTD1 (Dead)	0.0
R_NTD10 (Dead)	0.0
R_NTD11 (Dead)	0.0
R_NTD12 (Dead)	0.0
R_NTD2	0.0
R_NTD3 (Dead)	0.0
R_NTD4 (Dead)	0.0
R_NTD5 (Dead)	0.0
R_NTD6 (Dead)	0.0
R_NTD7	0.0
R_NTD8 (Dead)	0.0
R_NTD9 (Dead)	0.0
R_NTP1	0.0
R_NTP10	0.0
R_NTP3	0.0
R_NTP5	0.0
R_NTPP1	0.0
R_NTPP10 (Dead)	0.0
R_NTPP11 (Dead)	0.0
R_NTPP2	0.0
R_NTPP3	0.0
R_NTPP4	0.0
R_NTPP5	0.0
R_NTPP6	0.0
R_NTPP7	0.0
R_NTPP8	0.0
R_NTPP9	0.0
R_NTRLASE (Dead)	0.0
R_NTRLASE2 (Dead)	0.0
R_NTRLASE3 (Dead)	0.0
R_O16A4COLIPAabctex (Dead)	0.0
R_O2tex	26.30789
R_O2tpp	26.30789
R_OAADC	5.934932
R_OAAt2_2pp (Dead)	0.0
R_OAAtex (Dead)	0.0
R_OCBT	0.104259
R_OCDCAtexi (Dead)	0.0
R_OCDCEAtexi (Dead)	0.0
R_OCOAT1r (Dead)	0.0
R_OCTDPS	4.0E-5
R_OGMEACPD	0.0
R_OGMEACPR	0.0
R_OGMEACPS	0.0
R_OHPBAT	4.0E-5
R_OHPHM	4.0E-5
R_OMBZLM	4.0E-5
R_OMMBLHX	4.0E-5
R_OMPDC	0.053024
R_OMPHHX	4.0E-5
R_OPHBDC	4.0E-5
R_OPHHX	4.0E-5
R_OPMEACPD	0.0
R_OPMEACPR	0.0
R_OPMEACPS	0.0
R_ORNTA	0.0
R_ORNtex	0.0
R_ORNtpp	0.0
R_OROTt2_2pp (Dead)	0.0
R_ORPT	-0.053024
R_OTOTt2_2tex (Dead)	0.0
R_OXOGAH	0.001212
R_P5CD	0.0
R_P5CD1p	0.0
R_P5CG	0.102116
R_P5CR	0.102116
R_PA120abcpp (Dead)	0.0
R_PA140abcpp (Dead)	0.0
R_PA141abcpp (Dead)	0.0
R_PA160abcpp (Dead)	0.0
R_PA161abcpp (Dead)	0.0
R_PA180abcpp (Dead)	0.0
R_PA181abcpp (Dead)	0.0
R_PANTS	1.04E-4
R_PAPPT3	0.004955
R_PAPSR	0.0
R_PAPSR2	0.0
R_PDH	2.061631
R_PDX5PO	4.0E-5
R_PDX5PS	4.0E-5
R_PE120abcpp (Dead)	0.0
R_PE140abcpp (Dead)	0.0
R_PE141abcpp (Dead)	0.0
R_PE160abcpp	0.007986
R_PE161abcpp	0.006211
R_PE180abcpp (Dead)	0.0
R_PE181abcpp	0.003201
R_PERD	4.0E-5
R_PFK	0.0
R_PFK_2 (Dead)	0.0
R_PFK_3	0.004364
R_PG120abcpp (Dead)	0.0
R_PG140abcpp (Dead)	0.0
R_PG141abcpp (Dead)	0.0
R_PG160abcpp	0.002707
R_PG161abcpp	0.002106
R_PG180abcpp (Dead)	0.0
R_PG181abcpp	0.001085
R_PGAMT	-0.010031
R_PGCDr	0.467874
R_PGI	-3.927688
R_PGK	11.072311
R_PGL	0.0
R_PGLYCP (Dead)	0.0
R_PGM	11.540185
R_PGMT	-3.927688
R_PGP120abcpp (Dead)	0.0
R_PGP140abcpp (Dead)	0.0
R_PGP141abcpp (Dead)	0.0
R_PGP160abcpp	0.0
R_PGP161abcpp	0.0
R_PGP180abcpp (Dead)	0.0
R_PGP181abcpp	0.0
R_PGPP120 (Dead)	0.0
R_PGPP120pp (Dead)	0.0
R_PGPP140 (Dead)	0.0
R_PGPP140pp (Dead)	0.0
R_PGPP141 (Dead)	0.0
R_PGPP141pp (Dead)	0.0
R_PGPP160	0.004141
R_PGPP160pp	0.0
R_PGPP161	0.003221
R_PGPP161pp	0.0
R_PGPP180 (Dead)	0.0
R_PGPP180pp (Dead)	0.0
R_PGPP181	0.00166
R_PGPP181pp	0.0
R_PGSA120 (Dead)	0.0
R_PGSA140 (Dead)	0.0
R_PGSA141 (Dead)	0.0
R_PGSA160	0.004141
R_PGSA161	0.003221
R_PGSA180 (Dead)	0.0
R_PGSA181	0.00166
R_PHEMEabcpp (Dead)	0.0
R_PHEMEAS (Dead)	0.0
R_PHEMEtiex (Dead)	0.0
R_PHETA1	-0.082045
R_PHETRS	0.082045
R_PItex	1.437684
R_PIuabcpp	1.437684
R_PMANM	-1.296061
R_PMDPHT	8.0E-5
R_PMEACPE	0.0
R_PMPK	4.0E-5
R_PNTK	1.04E-4
R_PPA	0.0
R_PPA2	0.0
R_PPBNGS	4.81E-4
R_PPCDC	1.04E-4
R_PPGPPDP	0.0
R_PPK2r	0.0
R_PPKr	-6.990721
R_PPM	0.0
R_PPNCL2	1.04E-4
R_PPND	0.089065
R_PPNDH	0.082045
R_PPPGO	8.0E-5
R_PPS	11.958723
R_PPTHpp (Dead)	0.0
R_PRAGSr	0.056009
R_PRAI	0.035381
R_PRAIS	0.056009
R_PRAMPC	0.048574
R_PRASCS	0.055969
R_PRATPP	0.048574
R_PRFGS	0.056009
R_PRMICI	0.048574
R_PROabcpp	0.0
R_PROD2	0.0
R_PROT_cp_LesA	0.002405
R_PROT_LesA_BioS	0.002405
R_PROT_pe_LesA	0.002405
R_PROt2rpp	0.0
R_PROtex	0.0
R_PROTRS	0.102116
R_PRPPS	0.193397
R_PSCVT	0.206731
R_PSD120 (Dead)	0.0
R_PSD140 (Dead)	0.0
R_PSD141 (Dead)	0.0
R_PSD160	0.011092
R_PSD161	0.008627
R_PSD180 (Dead)	0.0
R_PSD181	0.004446
R_PSERTr	0.467874
R_PSP	0.467874
R_PSP_L	0.0
R_PSSA120 (Dead)	0.0
R_PSSA140 (Dead)	0.0
R_PSSA141 (Dead)	0.0
R_PSSA160	0.011092
R_PSSA161	0.008627
R_PSSA180 (Dead)	0.0
R_PSSA181	0.004446
R_PTPAT	1.04E-4
R_PTRCabcpp	0.0
R_PTRCt2pp	0.0
R_PTRCtex (Dead)	0.0
R_PYAM5POr	6.728616
R_PYK	0.0
R_PYNP2r	0.0
R_PYRt2rpp	0.0
R_PYRt2rtex	0.0
R_QUIN2tex (Dead)	0.0
R_QUIN2tpp (Dead)	0.0
R_QUINDH (Dead)	0.0
R_QULNS	4.09E-4
R_RBFK	4.0E-5
R_RBFSa	1.6E-4
R_RBFSb	8.0E-5
R_RBKr	0.0
R_RBP4E (Dead)	0.0
R_RFAMPtpp (Dead)	0.0
R_RIBabcpp	0.0
R_RIBtex	0.0
R_RNDR1	0.005267
R_RNDR1b	0.0
R_RNDR2	0.005868
R_RNDR2b	0.0
R_RNDR3	0.005868
R_RNDR3b	0.0
R_RNDR4	0.005267
R_RNDR4b	0.0
R_RPE	-0.198044
R_RPI	-0.197761
R_RZ5PP (Dead)	0.0
R_S2FE2SR	0.0
R_S2FE2SS	4.9E-5
R_S2FE2SS2	4.5E-5
R_S2FE2ST	4.0E-6
R_S4FE4SR	4.5E-5
R_S4FE4ST	4.5E-5
R_SADT2	0.0
R_SBPA	0.004364
R_SCYSDS	1.88E-4
R_SDPDS	0.095089
R_SDPTA	-0.095089
R_SEAHCYSHYD (Dead)	0.0
R_SELGTHR (Dead)	0.0
R_SELGTHR2 (Dead)	0.0
R_SELGTHR3 (Dead)	0.0
R_SERabcpp (Dead)	0.0
R_SERAT	0.0
R_SERtex (Dead)	0.0
R_SERTRS	0.146969
R_SERTRS2 (Dead)	0.0
R_SHCHD2	4.0E-5
R_SHCHF	4.0E-5
R_SHK3Dr	0.206731
R_SHKK	0.206731
R_SHSL1r (Dead)	0.0
R_SLCYSS (Dead)	0.0
R_SLNTtex (Dead)	0.0
R_SLNTtpp (Dead)	0.0
R_SO3abcpp	0.063769
R_SO3tex	0.063769
R_SOTA (Dead)	0.0
R_SPMDabcpp (Dead)	0.0
R_SPMDtex (Dead)	0.0
R_SPMS	0.001212
R_SPODM (Dead)	0.0
R_SPS (Dead)	0.0
R_SSALy	0.0
R_St (Dead)	0.0
R_SUCCt3pp (Dead)	0.0
R_SUCD1	0.0
R_SUCDi	15.821449
R_SUCOAS	-15.72632
R_SULabcpp	0.0
R_SULRi	0.063769
R_SULtex	0.0
R_T2DECAI	0.035908
R_TDP	-4.0E-5
R_TDPDRE	0.033728
R_TDPDRR	0.033728
R_TDPGDH	0.033728
R_TDSKXF	6.1E-5
R_TDSR1 (Dead)	0.0
R_TDSR2 (Dead)	0.0
R_THBPTD (Dead)	0.0
R_ThDPAT (Dead)	0.0
R_THDPS	0.095089
R_THFAT	0.0
R_THIORDXi	6.729065
R_THRA2r (Dead)	0.0
R_THRabcpp (Dead)	0.0
R_THRAr (Dead)	0.0
R_THRD_L	0.093482
R_THRS	0.28491
R_THRtex (Dead)	0.0
R_THRTRS	0.191428
R_THYMt3pp (Dead)	0.0
R_THYMtex (Dead)	0.0
R_THZPSN3	4.0E-5
R_TKT1	0.004364
R_TKT2	-0.202407
R_TMDS	0.005267
R_TMPKr	0.0
R_TMPPP	4.0E-5
R_TPI	-5.47283
R_TRDR	6.751335
R_TREHpp	0.0
R_TREptspp (Dead)	0.0
R_TREtex	0.0
R_TRPS2	0.035381
R_TRPS3r	0.035381
R_TRPTRS	0.035381
R_TSULabcpp (Dead)	0.0
R_TSULtex (Dead)	0.0
R_TTDCAtex (Dead)	0.0
R_TTDCEAtexi (Dead)	0.0
R_TTRCYCtpp (Dead)	0.0
R_TYRTA	-0.089065
R_TYRTRS	0.089065
R_U23GAATXF	1.22E-4
R_UAAGDS	0.004955
R_UACMAMO (Dead)	0.0
R_UAGAATXF	1.22E-4
R_UAGCVT	0.004955
R_UAGDP	0.010031
R_UAGPT3	0.004955
R_UAMAGS	0.004955
R_UAMAS	0.004955
R_UAPGR	0.004955
R_UBQBM (Dead)	0.0
R_UDCPDP	0.004955
R_UDCPDPpp	0.0
R_UDCPDPS	1.0E-5
R_UDCPDPtppi	0.0
R_UDCPPtppi	0.0
R_UDP4KPS	0.004921
R_UDPG4E	0.0
R_UDPGDC (Dead)	0.0
R_UDPGDr	1.301731
R_UDPGLCUR4EP	1.29681
R_UDPXYLS	0.004921
R_UGLT	0.0
R_UGMDDS	0.004955
R_UHGADAXF	1.22E-4
R_ULA4NFT (Dead)	0.0
R_UM3PL (Dead)	0.0
R_UM4PCP (Dead)	0.0
R_UM4PL (Dead)	0.0
R_UMPK	1.35404
R_UPP3MT	4.0E-5
R_UPP3S	1.2E-4
R_UPPDC1	8.0E-5
R_URAt2pp	0.0
R_URAtex	0.0
R_URCN	0.0
R_UREA	0.0
R_UREAtpp (Dead)	0.0
R_USHDXF	6.1E-5
R_VALabcpp (Dead)	0.0
R_VALTA	-0.126731
R_VALtex (Dead)	0.0
R_VALTRS	0.126731
R_X5PL3E (Dead)	0.0
R_XF_Biomass	0.1608
R_XYLabcpp	0.0
R_XYLI1	0.0
R_XYLK	0.0
R_XYLK2 (Dead)	0.0
R_XYLtex	0.0
R_ZN2t3pp	-5.8E-5
R_ZN2tex	-5.8E-5

## Sheet: 6_GENES_ENZYMES_DISTRIBUTION
ENZYMES
Absolute
Enzyme(s) per reaction	1	2	3	4	5	6	7	8	9	10	11	12	13	14	15	19	20
X. fastidiosa	762	91	10	4	0	0	0	0	10	0	0	0	1	0	0	0	0
B. pertussis	834	95	38	25	15	2	2	12	9	0	0	0	0	0	0	0	0
E. coli	1471	302	46	299	0	4	0	1	0	0	0	0	0	0	0	0	0
R. solanacearum	1054	229	49	69	11	0	0	8	0	0	0	0	0	0	0	0	0
P. aeruginosa	687	136	60	25	19	7	3	28	3	7	0	3	0	0	0	0	0
R. eutropha	630	182	70	52	29	18	27	6	0	1	1	3	0	17	3	4	1
Relative
Enzyme(s) per reaction	1	2	3	4	5	6	7	8	9	10	11	12	13	14	15	19	20
X. fastidiosa	0.867882	0.103645	0.0113895	0.00455581	0	0	0	0	0.0113895	0	0	0	0.00113895	0	0	0	0
B. pertussis	0.80814	0.0920543	0.0368217	0.0242248	0.0145349	0.00193798	0.00193798	0.0116279	0.00872093	0	0	0	0	0	0	0	0
E. coli	0.692887	0.142252	0.0216675	0.140838	0	0.00188413	0	0.000471032	0	0	0	0	0	0	0	0	0
R. solanacearum	0.742254	0.161268	0.034507	0.0485915	0.00774648	0	0	0.0056338	0	0	0	0	0	0	0	0	0
P. aeruginosa	0.702454	0.139059	0.0613497	0.0255624	0.0194274	0.00715746	0.00306748	0.0286299	0.00306748	0.00715746	0	0.00306748	0	0	0	0	0
R. eutropha	0.603448	0.17433	0.0670498	0.0498084	0.0277778	0.0172414	0.0258621	0.00574713	0	0.000957854	0.000957854	0.00287356	0	0.0162835	0.00287356	0.00383142	0.000957854
GENES
Absolute
Gene(s) per reaction	1	2	3	4	5	6	7	8	9	10	11	12	13	14	15	16	17	18	19	20
X. fastidiosa	1046	95	9	3	0	0	0	0	2	0	0	0	0	0	0	0	0	0	0	0
B. pertussis	711	178	57	30	24	0	0	3	11	0	1	0	0	2	0	11	2	0	1	0
E. coli	1252	331	90	372	38	18	5	7	2	1	1	1	4	0	0	0	1	0	0	0
R. solanacearum	907	245	98	94	24	24	5	4	2	4	0	1	0	9	3	0	0	0	0	0
P. aeruginosa	637	142	72	42	23	12	3	31	2	4	0	0	1	9	0	0	0	0	0	0
R. eutropha	599	182	85	54	29	25	27	6	1	5	2	3		17	4				4	1
Relative
Gene(s) per reaction	1	2	3	4	5	6	7	8	9	10	11	12	13	14	15	16	17	18	19	20
X. fastidiosa	0.905628	0.0822511	0.00779221	0.0025974	0	0	0	0	0.0017316	0	0	0	0	0	0	0	0	0	0	0
B. pertussis	0.689622	0.172648	0.0552861	0.029098	0.0232784	0	0	0.0029098	0.0106693	0	0.000969932	0	0	0.00193986	0	0.0106693	0.00193986	0	0.000969932	0
E. coli	0.589732	0.155911	0.0423928	0.175224	0.0178992	0.00847857	0.00235516	0.00329722	0.000942063	0.000471032	0.000471032	0.000471032	0.00188413	0	0	0	0.000471032	0	0	0
R. solanacearum	0.638732	0.172535	0.0690141	0.0661972	0.0169014	0.0169014	0.00352113	0.0028169	0.00140845	0.0028169	0	0.000704225	0	0.00633803	0.00211268	0	0	0	0	0
P. aeruginosa	0.651329	0.145194	0.0736196	0.0429448	0.0235174	0.0122699	0.00306748	0.0316973	0.00204499	0.00408998	0	0	0.00102249	0.00920245	0	0	0	0	0	0
R. eutropha	0.573755	0.17433	0.0814176	0.0517241	0.0277778	0.0239464	0.0258621	0.00574713	0.000957854	0.00478927	0.00191571	0.00287356	0	0.0162835	0.00383142	0	0	0	0.00383142	0.000957854

## Sheet: 7_FVA_Summary
Organism	Varying reactions	Bidirectional reactions	Total reactions	Proportion of varying	Proportion of bidirectional			A deviation of 1% from the optimality was authorized in each simulation.
E. coli	1549	101	2584	0.6	0.04
R. solanacearum	971	54	2034	0.48	0.03
X. fastidiosa	371	14	1158	0.32	0.01

## Sheet: 8_FVA_ECOL
Identifier	min	max	interval normalized	bidirectionality
R_ADK1	-1000	1000	166.667	y
R_ADK3	-1000	999.364	166.614	y
R_NDPK1	-999.364	1000	166.614	y
R_ALATA_L	-1000	999.164	166.597	y
R_VALTA	-1000	999.164	166.597	y
R_VPAMTr	-999.648	999.516	166.597	y
R_GLUt2rpp	-1000	12.3698	84.3642	y
R_THRt2rpp	-1000	3.9055	83.6588	y
R_CRNDt2rpp	-2.6037	1000	83.5503	y
R_PPM	-1000	1.9528	83.4961	y
R_PRPPS	-999.223	2.7256	83.4957	y
R_ASPt2rpp	-1000	1.9485	83.4957	y
R_TRSARr	-1000	1.1137	83.4261	y
R_ACKr	-998.552	2.4334	83.4154	y
R_PTAr	-2.4377	998.547	83.4154	y
R_INDOLEt2rpp	-0.0476	1000	83.3373	y
R_ICHORS	-1000	0.0471	83.3373	y
R_GLBRAN2	0	1000	83.3333	n
R_ABUTt2pp	0	1000	83.3333	n
R_GLUABUTt7pp	0	1000	83.3333	n
R_ACt2rpp	-1000	0	83.3333	n
R_ACCOAL	0	1000	83.3333	n
R_ADNt2pp	0	1000	83.3333	n
R_ADNt2rpp	-1000	0	83.3333	n
R_FOMETRi	0	1000	83.3333	n
R_CYTDt2pp	0	1000	83.3333	n
R_CYTDt2rpp	-1000	0	83.3333	n
R_GLCtexi	0	1000	83.3333	n
R_GLCtex	-1000	0	83.3333	n
R_GLYt2rpp	-1000	0	83.3333	n
R_GLYt2pp	0	1000	83.3333	n
R_GLYt4pp	0	1000	83.3333	n
R_GLDBRAN2	0	1000	83.3333	n
R_GLYCLTt2rpp	-1000	0	83.3333	n
R_GLYCLTt4pp	0	1000	83.3333	n
R_HPYRI	-1000	0	83.3333	n
R_HPYRRx	0	1000	83.3333	n
R_INDOLEt2pp	0	1000	83.3333	n
R_INSt2pp	0	1000	83.3333	n
R_INSt2rpp	-1000	0	83.3333	n
R_ICHORSi	0	1000	83.3333	n
R_ALAt2rpp	-1000	0	83.3333	n
R_ALAt2pp	0	1000	83.3333	n
R_ALAt4pp	0	1000	83.3333	n
R_ASPt2pp	0	1000	83.3333	n
R_CRNt2rpp	-1000	0	83.3333	n
R_CRNt8pp	0	1000	83.3333	n
R_PROt2rpp	-1000	0	83.3333	n
R_SERt2rpp	-1000	0	83.3333	n
R_SERt4pp	0	1000	83.3333	n
R_THRt4pp	0	1000	83.3333	n
R_ACt4pp	0	1000	83.3333	n
R_GLUt4pp	0	1000	83.3333	n
R_PROt4pp	0	1000	83.3333	n
R_PTA2	0	1000	83.3333	n
R_PPAKr	0	1000	83.3333	n
R_R1PK	0	1000	83.3333	n
R_R15BPK	0	1000	83.3333	n
R_NAt3pp	0	1000	83.3333	n
R_THFAT	0	1000	83.3333	n
R_THMDt2pp	0	1000	83.3333	n
R_THMDt2rpp	-1000	0	83.3333	n
R_URAt2pp	0	1000	83.3333	n
R_URAt2rpp	-1000	0	83.3333	n
R_URIt2pp	0	1000	83.3333	n
R_URIt2rpp	-1000	0	83.3333	n
R_CA2t3pp	0	999.996	83.333	n
R_CAt6pp	-1000	-0.0043	83.333	n
R_ACS	0	999.037	83.253	n
R_GLCP2	0	999.037	83.253	n
R_GLCP	0	999.037	83.253	n
R_GLGC	0	999.032	83.2527	n
R_GLCS1	0	999.032	83.2527	n
R_PPKr	-1000	-0.9679	83.2527	n
R_SUCOAS	-1000	-9.0371	82.5802	n
R_PPCSCT	0	990.959	82.5799	n
R_FE2tex	-0.815	984.639	82.1211	y
R_EX_fe3_LPAREN_e_RPAREN_	-0.8267	984.625	82.121	y
R_EX_fe2_LPAREN_e_RPAREN_	-984.639	0.8132	82.121	y
R_FE3tex	-984.625	0.8266	82.121	y
R_EX_h_LPAREN_e_RPAREN_	-1000	-15.3717	82.0524	n
R_Htex	15.3717	1000	82.0524	n
R_EX_h2o_LPAREN_e_RPAREN_	10.8378	504.395	41.1298	n
R_H2Otex	-504.395	-10.8379	41.1298	n
R_O2tex	17.4293	264.145	20.5596	n
R_EX_o2_LPAREN_e_RPAREN_	-264.145	-17.4296	20.5596	n
R_FEROpp	0	246.158	20.5131	n
R_SUCDi	10.5913	36.1053	2.12617	n
R_FRD2	0	25.5114	2.12595	n
R_NADH18pp	0	25.1165	2.09304	n
R_NADH16pp	0	25.1165	2.09304	n
R_FRD3	0	25.1141	2.09284	n
R_NADH17pp	0	25.1135	2.09279	n
R_PDH	0	13.5565	1.12971	n
R_MDH	4.2837	17.4894	1.10048	n
R_GLUDy	-5.7172	7.4853	1.10021	y
R_ACALD	-1.9528	10.6075	1.04669	y
R_GLYAT	-1.4171	10.6075	1.00205	y
R_FUM	11.4606	22.926	0.95545	n
R_POR5	-10.5074	0.9565	0.955325	y
R_MOX	-10.5975	0.5608	0.929858	y
R_ALATA_L2	0	10.6075	0.883958	n
R_ASPTA	-13.0445	-2.437	0.883958	n
R_ALATA_D2	0	10.6075	0.883958	n
R_FLDR2	0	10.6075	0.883958	n
R_HPYRRy	0	10.6075	0.883958	n
R_THRA2i	0	10.6075	0.883958	n
R_ASPT	0	10.6075	0.883958	n
R_NADTRHD	0	10.6075	0.883958	n
R_IDOND	-10.5987	0	0.883225	n
R_ATHRDHr	-10.598	0	0.883167	n
R_IDOND2	0	10.598	0.883167	n
R_PYAM5PO	0	10.598	0.883167	n
R_ALAR	0.0347	10.6327	0.883167	n
R_PPCK	2.1593	11.4893	0.7775	n
R_FORtppi	0	7.8121	0.651008	n
R_MN2tpp	0	7.8116	0.650967	n
R_ASPt2_2pp	0	7.811	0.650917	n
R_CD2tpp	0	7.811	0.650917	n
R_CD2t3pp	0	7.811	0.650917	n
R_CMtex	0	7.811	0.650917	n
R_CMtpp	0	7.811	0.650917	n
R_DOXRBCNtpp	0	7.811	0.650917	n
R_FORt2pp	0	7.811	0.650917	n
R_FUSAtex	0	7.811	0.650917	n
R_GUAt2pp	0	7.811	0.650917	n
R_GUAtpp	-7.811	0	0.650917	n
R_FE2t3pp	0	7.811	0.650917	n
R_NOVBCNtpp	0	7.811	0.650917	n
R_RFAMPtex	0	7.811	0.650917	n
R_RFAMPtpp	0	7.811	0.650917	n
R_NAt3_1p5pp	0	7.811	0.650917	n
R_NAt3_2pp	0	7.811	0.650917	n
R_TTRCYCtex	0	7.811	0.650917	n
R_XANtpp	-7.811	0	0.650917	n
R_ZN2t3pp	0	7.811	0.650917	n
R_FE2tpp	0	7.8074	0.650617	n
R_NI2tpp	0	7.7943	0.649525	n
R_ZN2tpp	0	7.7943	0.649525	n
R_COBALT2t3pp	0	7.794	0.6495	n
R_COBALT2tpp	0	7.794	0.6495	n
R_DOXRBCNtex	0	7.794	0.6495	n
R_FUSAtpp	0	7.794	0.6495	n
R_MN2t3pp	0	7.794	0.6495	n
R_MINCYCtex	0	7.794	0.6495	n
R_MINCYCtpp	0	7.794	0.6495	n
R_NI2t3pp	0	7.794	0.6495	n
R_NOVBCNtex	0	7.794	0.6495	n
R_TTRCYCtpp	0	7.794	0.6495	n
R_XANt2pp	0	7.794	0.6495	n
R_ME1	0	7.377	0.61475	n
R_ME2	0	7.377	0.61475	n
R_OAADC	0	7.3725	0.614375	n
R_PYK	0	7.3725	0.614375	n
R_ARBt2rpp	-2.6037	3.897	0.541725	y
R_NH4tpp	-7.1202	-1.4375	0.473558	n
R_H2Otpp	-25.391	-19.7094	0.473467	n
R_FBA	-2.6773	1.9528	0.385842	y
R_F6PA	-2.6731	1.9528	0.385492	y
R_PGI	-2.1948	1.9528	0.345633	y
R_GLNabcpp	0	4.1108	0.342567	n
R_GLUNpp	7.8948	12	0.3421	n
R_Kt2pp	0	4.0595	0.338292	n
R_PFL	0	3.9197	0.326642	n
R_FDH5pp	0	3.9071	0.325592	n
R_FDH4pp	0	3.9071	0.325592	n
R_CO2tpp	-25.8308	-21.9245	0.325525	n
R_PUNP1	-1.9533	1.9528	0.325508	y
R_PUNP5	-1.9528	1.9528	0.325467	y
R_PUNP7	-1.9528	1.9528	0.325467	y
R_MG2t3_2pp	-3.8983	0.0073	0.325467	y
R_CYTBD2pp	0	3.9055	0.325458	n
R_CYTBDpp	0	3.9055	0.325458	n
R_ARGt3pp	0	3.9055	0.325458	n
R_ASPt2_3pp	0	3.9055	0.325458	n
R_LYSt2pp	0	3.9055	0.325458	n
R_LCTStpp	0	3.9055	0.325458	n
R_MELIBt3ipp	0	3.9055	0.325458	n
R_Kt3pp	0	3.9055	0.325458	n
R_PTRCt2pp	0	3.9055	0.325458	n
R_FE2t2pp	0	3.9037	0.325308	n
R_PYNP2r	-1.9488	1.9528	0.325133	y
R_XYLI2	-1.9488	1.9528	0.325133	y
R_PPK2r	-1.9528	1.9485	0.325108	y
R_CYTBO3_4pp	32.2049	36.1053	0.325033	n
R_MNt2pp	0	3.8973	0.324775	n
R_ARGORNt7pp	0	3.897	0.32475	n
R_ARBt3ipp	0	3.897	0.32475	n
R_LYSt3pp	0	3.897	0.32475	n
R_THRt2pp	0	3.897	0.32475	n
R_LCTSt3ipp	0	3.897	0.32475	n
R_MG2tpp	0	3.897	0.32475	n
R_MELIBt2pp	0	3.897	0.32475	n
R_THD2pp	0	3.897	0.32475	n
R_PTRCORNt7pp	-3.897	0	0.32475	n
R_PIt2rpp	-1.8007	2.0021	0.3169	y
R_LDH_D	-2.598	1.0745	0.306042	y
R_G3PD2	-3.4388	-0.1157	0.276925	n
R_PGM	2.2915	5.3872	0.257975	n
R_ICDHyr	-1.631	1.4646	0.257967	y
R_PSP_L	0.2908	3.3837	0.257742	n
R_PSERT	0.2908	3.3837	0.257742	n
R_ENO	-5.3833	-2.2915	0.25765	n
R_AKGDH	9.478	12.5695	0.257625	n
R_PGCD	0.2883	3.3795	0.2576	n
R_GLNS	0	3.0831	0.256925	n
R_NDPK5	-0.88	1.971	0.237583	y
R_NDPK8	-0.88	1.9703	0.237525	y
R_DADK	-0.8802	1.9528	0.236083	y
R_PUNP3	-0.88	1.9528	0.236067	y
R_DGK1	-0.88	1.9485	0.235708	y
R_NDPK3	-0.5899	2.0991	0.224083	y
R_FBP	0	2.6773	0.223108	n
R_GLYCDx	0	2.6773	0.223108	n
R_G3PT	0	2.6731	0.222758	n
R_CYTK1	-0.5595	2.0991	0.22155	y
R_TALA	-2.117	0.538	0.22125	y
R_ATPS4rpp	53.6238	56.2419	0.218175	n
R_GLYCTO2	0	2.6042	0.217017	n
R_GLYCTO4	0	2.6042	0.217017	n
R_GLYCTO3	0	2.6042	0.217017	n
R_CITt3pp	0	2.6037	0.216975	n
R_CTBTt2rpp	-2.6037	0	0.216975	n
R_CTBTabcpp	0	2.6037	0.216975	n
R_CRNDabcpp	0	2.6037	0.216975	n
R_G6PDA	0	2.6037	0.216975	n
R_GLUSy	0	2.6037	0.216975	n
R_G3PD7	0	2.6037	0.216975	n
R_G3PD6	0	2.6037	0.216975	n
R_G3PD5	0	2.6037	0.216975	n
R_GLYCLTDx	0	2.6037	0.216975	n
R_GLYCLTDy	0	2.6037	0.216975	n
R_ALAabcpp	0	2.6037	0.216975	n
R_ARBabcpp	0	2.6037	0.216975	n
R_ASNabcpp	0	2.6037	0.216975	n
R_ASPabcpp	0	2.6037	0.216975	n
R_GLUabcpp	0	2.6037	0.216975	n
R_HISt2rpp	-2.6037	0	0.216975	n
R_HISabcpp	0	2.6037	0.216975	n
R_ILEt2rpp	-2.6037	0	0.216975	n
R_LEUt2rpp	-2.6037	0	0.216975	n
R_PROabcpp	0	2.6037	0.216975	n
R_THRabcpp	0	2.6037	0.216975	n
R_VALabcpp	0	2.6037	0.216975	n
R_MDH3	0	2.6037	0.216975	n
R_MDH2	0	2.6037	0.216975	n
R_NADH9	0	2.6037	0.216975	n
R_NADH10	0	2.6037	0.216975	n
R_NADH5	0	2.6037	0.216975	n
R_PIuabcpp	0	2.6037	0.216975	n
R_SUCCt2_2pp	0	2.6037	0.216975	n
R_GF6PTA	0.0787	2.6823	0.216967	n
R_ASNt2rpp	-2.5984	0	0.216533	n
R_VALt2rpp	-2.5984	0	0.216533	n
R_CITt7pp	0	2.598	0.2165	n
R_LDH_D2	0	2.598	0.2165	n
R_GLUN	0	2.598	0.2165	n
R_CRNabcpp	0	2.598	0.2165	n
R_ILEabcpp	0	2.598	0.2165	n
R_LEUabcpp	0	2.598	0.2165	n
R_MALt3pp	0	2.598	0.2165	n
R_MALt2_2pp	0	2.598	0.2165	n
R_NADPHQR4	0	2.598	0.2165	n
R_NADPHQR3	0	2.598	0.2165	n
R_NADPHQR2	0	2.598	0.2165	n
R_SUCCt3pp	0	2.598	0.2165	n
R_MTHFC	-0.3642	2.2218	0.2155	y
R_MTHFD	-0.3642	2.2218	0.2155	y
R_NDPK7	-0.5004	1.971	0.20595	y
R_CYTK2	-0.5004	1.9485	0.204075	y
R_DAAD	0	2.3775	0.198125	n
R_FADRx	0	2.3775	0.198125	n
R_PROD2	0	2.3775	0.198125	n
R_FADRx2	0	2.3763	0.198025	n
R_P5CR	0.184	2.5603	0.198025	n
R_CS	0	2.2869	0.190575	n
R_ACOATA	-1.9528	0.3335	0.190525	y
R_HCO3E	0.4376	2.6866	0.187417	n
R_ACCOAC	0.0648	2.3137	0.187408	n
R_MCOATA	0.0648	2.3095	0.187058	n
R_ICL	0	2.2317	0.185975	n
R_GARFT	-1.6385	0.5838	0.185192	y
R_ASNS2	0	2.1492	0.1791	n
R_GLU5K	0	2.1368	0.178067	n
R_G5SD	0	2.1368	0.178067	n
R_PGL	0	2.1109	0.175908	n
R_G6PDH2r	0	2.1068	0.175567	n
R_GND	0	2.1068	0.175567	n
R_AACPS4	0	2.078	0.173167	n
R_AACPS3	0	2.059	0.171583	n
R_AACPS7	0	2.0175	0.168125	n
R_ACPPAT161	0	2.0154	0.16795	n
R_GART	0	2.0116	0.167633	n
R_FTHFLi	0	2.0074	0.167283	n
R_ACPPAT160	0	2.0059	0.167158	n
R_TRPAS2	-0.0862	1.9054	0.165967	y
R_RPE	-1.2255	0.7614	0.165575	y
R_ACONTa	-0.5126	1.4646	0.164767	y
R_ACONTb	-0.5126	1.4646	0.164767	y
R_GHMT2r	-0.2133	1.7633	0.164717	y
R_NDPK2	0.3322	2.3025	0.164192	n
R_UMPK	0.2929	2.2632	0.164192	n
R_ADPT	0	1.9533	0.162775	n
R_MALS	0	1.9532	0.162767	n
R_2MAHMP	0	1.9528	0.162733	n
R_MCITD	0	1.9528	0.162733	n
R_MICITDr	0	1.9528	0.162733	n
R_PDE1	0	1.9528	0.162733	n
R_PDE4	0	1.9528	0.162733	n
R_NTD7	0	1.9528	0.162733	n
R_NTD4	0	1.9528	0.162733	n
R_NTD5	0	1.9528	0.162733	n
R_NTD1	0	1.9528	0.162733	n
R_NTD9	0	1.9528	0.162733	n
R_NTD11	0	1.9528	0.162733	n
R_NTD2	0	1.9528	0.162733	n
R_NTD10	0	1.9528	0.162733	n
R_HXCT	0	1.9528	0.162733	n
R_ACPPAT120	0	1.9528	0.162733	n
R_ACPPAT140	0	1.9528	0.162733	n
R_ACPPAT141	0	1.9528	0.162733	n
R_ACPPAT180	0	1.9528	0.162733	n
R_ACPPAT181	0	1.9528	0.162733	n
R_AACPS8	0	1.9528	0.162733	n
R_AACPS2	0	1.9528	0.162733	n
R_AACPS6	0	1.9528	0.162733	n
R_AACPS5	0	1.9528	0.162733	n
R_AACPS9	0	1.9528	0.162733	n
R_AACPS1	0	1.9528	0.162733	n
R_APH120	0	1.9528	0.162733	n
R_APH140	0	1.9528	0.162733	n
R_APH141	0	1.9528	0.162733	n
R_APH160	0	1.9528	0.162733	n
R_APH161	0	1.9528	0.162733	n
R_APH180	0	1.9528	0.162733	n
R_APH181	0	1.9528	0.162733	n
R_ADK4	-1.9528	0	0.162733	n
R_TRE6PS	0	1.9528	0.162733	n
R_AMPN	0	1.9528	0.162733	n
R_CD2abcpp	0	1.9528	0.162733	n
R_DASYN120	0	1.9528	0.162733	n
R_DASYN140	0	1.9528	0.162733	n
R_DASYN141	0	1.9528	0.162733	n
R_DASYN160	0.0531	2.0059	0.162733	n
R_DASYN161	0.0626	2.0154	0.162733	n
R_DASYN180	0	1.9528	0.162733	n
R_DASYN181	0	1.9528	0.162733	n
R_CU2tpp	0.0006	1.9534	0.162733	n
R_CYTDK2	0	1.9528	0.162733	n
R_ALAALAD	0	1.9528	0.162733	n
R_ALAALAr	0.0231	1.9759	0.162733	n
R_F6PP	0	1.9528	0.162733	n
R_SERD_D	0	1.9528	0.162733	n
R_DSERDHr	-1.9528	0	0.162733	n
R_DURIK1	0	1.9528	0.162733	n
R_DAGK120	0	1.9528	0.162733	n
R_DAGK140	0	1.9528	0.162733	n
R_DAGK141	0	1.9528	0.162733	n
R_DAGK160	0	1.9528	0.162733	n
R_DAGK161	0	1.9528	0.162733	n
R_DAGK180	0	1.9528	0.162733	n
R_DAGK181	0	1.9528	0.162733	n
R_FACOAL60t2pp	0	1.9528	0.162733	n
R_FACOAE60	0	1.9528	0.162733	n
R_FA120ACPHi	0	1.9528	0.162733	n
R_FA161ACPHi	0	1.9528	0.162733	n
R_FA100ACPHi	0	1.9528	0.162733	n
R_FA140ACPHi	0	1.9528	0.162733	n
R_FA141ACPHi	0	1.9528	0.162733	n
R_FA80ACPHi	0	1.9528	0.162733	n
R_FTHFD	0	1.9528	0.162733	n
R_GDPDPK	0	1.9528	0.162733	n
R_GDPMNH	0	1.9528	0.162733	n
R_GDPMNP	0	1.9528	0.162733	n
R_G6PP	0	1.9528	0.162733	n
R_GLUDC	0	1.9528	0.162733	n
R_GSPMDA	0	1.9528	0.162733	n
R_GSPMDS	0	1.9528	0.162733	n
R_GTPDPK	0	1.9528	0.162733	n
R_GUAPRT	0	1.9528	0.162733	n
R_GDPTPDP	0	1.9528	0.162733	n
R_GSNK	0	1.9528	0.162733	n
R_GUACYC	0	1.9528	0.162733	n
R_HEXt2rpp	-1.9528	0	0.162733	n
R_HEX1	0	1.9528	0.162733	n
R_HEX4	0	1.9528	0.162733	n
R_HYPOE	0	1.9528	0.162733	n
R_HXPRT	0	1.9528	0.162733	n
R_PPA	0	1.9528	0.162733	n
R_ASNNpp	0	1.9528	0.162733	n
R_ASNN	0	1.9528	0.162733	n
R_CYStpp	0	1.9528	0.162733	n
R_G5SADs	0.184	2.1368	0.162733	n
R_SERD_L	0	1.9528	0.162733	n
R_MLTG5	0	1.9528	0.162733	n
R_MLTG4	0	1.9528	0.162733	n
R_MLTG3	0	1.9528	0.162733	n
R_MLTP3	-1.9528	0	0.162733	n
R_MLTP2	-1.9528	0	0.162733	n
R_MLTP1	-1.9528	0	0.162733	n
R_MN6PP	0	1.9528	0.162733	n
R_MCITL2	0	1.9528	0.162733	n
R_MMCD	0	1.9528	0.162733	n
R_MMM	0	1.9528	0.162733	n
R_NADDP	0	1.9528	0.162733	n
R_NTPP6	0	1.9528	0.162733	n
R_NTPP4	0	1.9528	0.162733	n
R_NTPP5	0	1.9528	0.162733	n
R_NTPP3	0	1.9528	0.162733	n
R_NTPP1	0	1.9528	0.162733	n
R_NTPP7	0	1.9528	0.162733	n
R_NTPP2	0	1.9528	0.162733	n
R_NTPP8	0	1.9528	0.162733	n
R_NTPTP2	0	1.9528	0.162733	n
R_NTP1	0	1.9528	0.162733	n
R_NTP5	0	1.9528	0.162733	n
R_NTP3	0	1.9528	0.162733	n
R_NTP10	0	1.9528	0.162733	n
R_PAPA180	0	1.9528	0.162733	n
R_PAPA181	0	1.9528	0.162733	n
R_PPC	0	1.9528	0.162733	n
R_PPS	0	1.9528	0.162733	n
R_PFK_3	0	1.9528	0.162733	n
R_PGMT	-1.9528	0	0.162733	n
R_PYDXPP	0	1.9528	0.162733	n
R_PYDAMK	0	1.9528	0.162733	n
R_PYDXNK	0	1.9528	0.162733	n
R_RBK	0	1.9528	0.162733	n
R_R5PP	0	1.9528	0.162733	n
R_SUCCt2_3pp	0	1.9528	0.162733	n
R_TMDK1	0	1.9528	0.162733	n
R_TRE6PH	0	1.9528	0.162733	n
R_UPPRT	0	1.9528	0.162733	n
R_URIK2	0	1.9528	0.162733	n
R_XPPT	0	1.9528	0.162733	n
R_ZN2abcpp	0	1.9528	0.162733	n
R_PMPK	0.0002	1.9529	0.162725	n
R_TMPK	0.0002	1.9529	0.162725	n
R_DTMPK	0.0218	1.9745	0.162725	n
R_ADNK1	0	1.9491	0.162425	n
R_PMANM	-1.9488	0	0.1624	n
R_GK1	0.2029	2.1514	0.162375	n
R_NADK	0.0004	1.9489	0.162375	n
R_P5CD	0	1.9485	0.162375	n
R_MCITS	0	1.9485	0.162375	n
R_ABTA	0	1.9485	0.162375	n
R_ADNUC	0	1.9485	0.162375	n
R_ADNCYC	0	1.9485	0.162375	n
R_ALDD2x	0	1.9485	0.162375	n
R_ALDD2y	0	1.9485	0.162375	n
R_AP4AH	0	1.9485	0.162375	n
R_AP4AS	0	1.9485	0.162375	n
R_CDAPPA120	0	1.9485	0.162375	n
R_CDAPPA140	0	1.9485	0.162375	n
R_CDAPPA141	0	1.9485	0.162375	n
R_CDAPPA160	0	1.9485	0.162375	n
R_CDAPPA161	0	1.9485	0.162375	n
R_CDAPPA180	0	1.9485	0.162375	n
R_CDAPPA181	0	1.9485	0.162375	n
R_CITL	0	1.9485	0.162375	n
R_COBALT2abcpp	0	1.9485	0.162375	n
R_CU2abcpp	0	1.9485	0.162375	n
R_DHAPT	0	1.9485	0.162375	n
R_FA160ACPHi	0	1.9485	0.162375	n
R_GLYK	0	1.9485	0.162375	n
R_PPGPPDP	0	1.9485	0.162375	n
R_HEX7	0	1.9485	0.162375	n
R_PPA2	0	1.9485	0.162375	n
R_INSH	0	1.9485	0.162375	n
R_INSK	0	1.9485	0.162375	n
R_CYSabcpp	0	1.9485	0.162375	n
R_LSERDHr	0	1.9485	0.162375	n
R_MALt2_3pp	0	1.9485	0.162375	n
R_MACPD	0	1.9485	0.162375	n
R_MAN1PT2	0	1.9485	0.162375	n
R_NADPPPS	0	1.9485	0.162375	n
R_NI2abcpp	0	1.9485	0.162375	n
R_NMNAT	0	1.9485	0.162375	n
R_NDPK4	0.0218	1.9703	0.162375	n
R_PAPA120	0	1.9485	0.162375	n
R_PAPA140	0	1.9485	0.162375	n
R_PAPA141	0	1.9485	0.162375	n
R_PAPA160	0	1.9485	0.162375	n
R_PAPA161	0	1.9485	0.162375	n
R_PFK	0	1.9485	0.162375	n
R_PYDXK	0	1.9485	0.162375	n
R_PDXPP	0	1.9485	0.162375	n
R_FBA3	0	1.9485	0.162375	n
R_SSALx	0	1.9485	0.162375	n
R_SSALy	0	1.9485	0.162375	n
R_TDP	0	1.9485	0.162375	n
R_TRPS2	0	1.9485	0.162375	n
R_URIH	0	1.9485	0.162375	n
R_GALUi	0	1.9485	0.162375	n
R_XTSNH	0	1.9485	0.162375	n
R_ATPM	3.15	5.0985	0.162375	n
R_PUNP2	-0.9766	0.88	0.154717	y
R_Kabcpp	0	1.6272	0.1356	n
R_FE2abcpp	0	1.5649	0.130408	n
R_NI2uabcpp	0	1.5623	0.130192	n
R_ARGabcpp	0	1.5622	0.130183	n
R_LYSabcpp	0	1.5622	0.130183	n
R_ORNabcpp	0	1.5622	0.130183	n
R_PTRCabcpp	0	1.5622	0.130183	n
R_SPMDabcpp	0	1.5622	0.130183	n
R_ZNabcpp	0	1.5589	0.129908	n
R_SPMDt3pp	0	1.5588	0.1299	n
R_CBMKr	-0.592	0.9121	0.125342	y
R_ASPK	0.8899	2.3101	0.11835	n
R_THRD	0	1.4202	0.11835	n
R_THRAi	0	1.4202	0.11835	n
R_THRS	0.453	1.8732	0.11835	n
R_ASAD	-2.307	-0.8899	0.118092	n
R_HSDy	-1.9982	-0.5811	0.118092	n
R_HSK	0.453	1.8701	0.118092	n
R_IMPD	0	1.3187	0.109892	n
R_MG2uabcpp	0	1.3018	0.108483	n
R_ASNS1	0	1.2281	0.102342	n
R_CTECOAI7	-0.6628	0.503	0.09715	y
R_GRXR	0	1.1627	0.0968917	n
R_TRDR	0	1.1627	0.0968917	n
R_GTHOr	0	1.1609	0.0967417	n
R_FESR	0	1.1224	0.0935333	n
R_GLYCK2	0	1.1161	0.0930083	n
R_GLYCK	0	1.1161	0.0930083	n
R_GLXCL	0	1.1161	0.0930083	n
R_CBPS	0	1.1159	0.0929917	n
R_POX	0	1.1159	0.0929917	n
R_GMPR	0	1.1134	0.0927833	n
R_GMPS2	0.2029	1.3163	0.0927833	n
R_AACTOOR	0	1.0745	0.0895417	n
R_GLYOX3	0	1.0745	0.0895417	n
R_GLYOX	0	1.0745	0.0895417	n
R_AOBUTDs	0	1.0745	0.0895417	n
R_LGTHL	0	1.0724	0.0893667	n
R_AGPR	-1.3146	-0.2462	0.0890333	n
R_ACGK	0.2462	1.3125	0.0888583	n
R_ACGS	0.2462	1.3125	0.0888583	n
R_NACODA	0	1.0663	0.0888583	n
R_TKT1	-0.4529	0.538	0.082575	y
R_TKT2	-0.7704	0.2205	0.082575	y
R_EX_for_LPAREN_e_RPAREN_	0	0.9768	0.0814	n
R_FORtex	-0.9768	0	0.0814	n
R_ADD	0	0.9766	0.0813833	n
R_ADA	0	0.9766	0.0813833	n
R_ADSS	0.2489	1.2255	0.0813833	n
R_ADSL1r	0.2489	1.2255	0.0813833	n
R_DADA	0	0.9766	0.0813833	n
R_PUNP6	0	0.9766	0.0813833	n
R_PGK	2.0035	2.9799	0.0813667	n
R_DHBS	0	0.9764	0.0813667	n
R_DHBSH	0	0.9764	0.0813667	n
R_EDA	0	0.9764	0.0813667	n
R_EDD	0	0.9764	0.0813667	n
R_TREH	0	0.9764	0.0813667	n
R_CYSS	0.2063	1.1827	0.0813667	n
R_GTPDPDP	0	0.9764	0.0813667	n
R_CYSabc2pp	0	0.9764	0.0813667	n
R_MGSA	0	0.9764	0.0813667	n
R_NTPP9	0	0.9764	0.0813667	n
R_GTHRDabcpp	0	0.9764	0.0813667	n
R_TRE6PP	0	0.9764	0.0813667	n
R_TPI	-1.8186	-0.8422	0.0813667	n
R_NADS1	0.0019	0.9783	0.0813667	n
R_NNATr	0.0019	0.9783	0.0813667	n
R_CO2tex	-25.8308	-24.8548	0.0813333	n
R_CTECOAI6	-0.6283	0.3464	0.081225	y
R_EX_co2_LPAREN_e_RPAREN_	24.8561	25.8308	0.081225	n
R_ATPHs	0	0.9743	0.0811917	n
R_CYSDS	0	0.9743	0.0811917	n
R_GTHRDabc2pp	0	0.9743	0.0811917	n
R_NMNDA	0	0.9743	0.0811917	n
R_SERAT	0.2063	1.1806	0.0811917	n
R_GAPD	-2.9779	-2.0036	0.0811917	n
R_SERASr	0	0.9742	0.0811833	n
R_RNTR2c2	0	0.9025	0.0752083	n
R_RNTR1c2	0	0.9018	0.07515	n
R_RNDR2	0	0.9006	0.07505	n
R_RNDR2b	0	0.9006	0.07505	n
R_RNDR1	0	0.8999	0.0749917	n
R_RNDR1b	0	0.8999	0.0749917	n
R_NTD6	0	0.88	0.0733333	n
R_NTD8	0	0.88	0.0733333	n
R_NTPTP1	0	0.88	0.0733333	n
R_PUNP4	0	0.88	0.0733333	n
R_12DGR140tipp	0	0.8679	0.072325	n
R_12DGR141tipp	0	0.8679	0.072325	n
R_12DGR160tipp	0	0.8679	0.072325	n
R_12DGR161tipp	0	0.8679	0.072325	n
R_12DGR181tipp	0	0.8679	0.072325	n
R_DRPA	0	0.8679	0.072325	n
R_PAPA120pp	0	0.8679	0.072325	n
R_PAPA160pp	0	0.8679	0.072325	n
R_PAPA161pp	0	0.8679	0.072325	n
R_PAPA181pp	0	0.8679	0.072325	n
R_PA120abcpp	0	0.8679	0.072325	n
R_PA140abcpp	0	0.8679	0.072325	n
R_PA160abcpp	0	0.8679	0.072325	n
R_PA180abcpp	0	0.8679	0.072325	n
R_PA181abcpp	0	0.8679	0.072325	n
R_FACOAE161	0	0.8675	0.0722917	n
R_12DGR120tipp	0	0.866	0.0721667	n
R_12DGR180tipp	0	0.866	0.0721667	n
R_PAPA140pp	0	0.866	0.0721667	n
R_PAPA141pp	0	0.866	0.0721667	n
R_PAPA180pp	0	0.866	0.0721667	n
R_PA141abcpp	0	0.866	0.0721667	n
R_PA161abcpp	0	0.866	0.0721667	n
R_PPM2	0	0.866	0.0721667	n
R_GLYCL	0	0.8596	0.0716333	n
R_FACOAE160	0	0.8485	0.0707083	n
R_HXAND	0	0.8392	0.0699333	n
R_FACOAE120	0	0.8324	0.0693667	n
R_FE3abcpp	0	0.8284	0.0690333	n
R_FACOAE141	0	0.8198	0.0683167	n
R_FACOAE140	0	0.8081	0.0673417	n
R_GLYCtpp	-0.6509	0.1347	0.0654667	y
R_LALDO3	0	0.7815	0.065125	n
R_L_DASH_LACD3	0	0.7815	0.065125	n
R_L_DASH_LACD2	0	0.7815	0.065125	n
R_LCADi	0	0.7815	0.065125	n
R_FACOAL120t2pp	0	0.7439	0.0619917	n
R_FACOAL161t2pp	0	0.7439	0.0619917	n
R_FACOAL180t2pp	0	0.7439	0.0619917	n
R_FACOAL140t2pp	0	0.7439	0.0619917	n
R_FACOAL141t2pp	0	0.7439	0.0619917	n
R_FACOAL160t2pp	0	0.7423	0.0618583	n
R_FACOAL181t2pp	0	0.7423	0.0618583	n
R_FACOAE180	0	0.7423	0.0618583	n
R_FACOAE181	0	0.7423	0.0618583	n
R_RPI	-1.3456	-0.6096	0.0613333	n
R_DURIPP	-0.1212	0.6008	0.0601667	y
R_CTPS2	0.1336	0.8501	0.0597083	n
R_CYTD	0	0.7101	0.059175	n
R_CSND	0	0.7101	0.059175	n
R_GTPHs	0	0.7101	0.059175	n
R_GUAD	0	0.7101	0.059175	n
R_NTPP11	0	0.7101	0.059175	n
R_EX_nh4_LPAREN_e_RPAREN_	14.2993	15.0092	0.0591583	n
R_HACD7	-0.4748	0.2349	0.0591417	y
R_ECOAH7	-0.4737	0.2349	0.05905	y
R_ACACT7r	-0.4737	0.2349	0.05905	y
R_CMPN	0	0.7085	0.0590417	n
R_NH4tex	-15.0092	-14.3007	0.0590417	n
R_ACOAD6f	-0.2383	0.4444	0.0568917	y
R_PE160abcpp	0.0382	0.6892	0.05425	n
R_2AGPEAT120	0	0.6509	0.0542417	n
R_2AGPEAT140	0	0.6509	0.0542417	n
R_2AGPEAT141	0	0.6509	0.0542417	n
R_2AGPEAT160	0	0.6509	0.0542417	n
R_2AGPEAT161	0	0.6509	0.0542417	n
R_2AGPEAT180	0	0.6509	0.0542417	n
R_2AGPEAT181	0	0.6509	0.0542417	n
R_2AGPGAT120	0	0.6509	0.0542417	n
R_2AGPGAT140	0	0.6509	0.0542417	n
R_2AGPGAT141	0	0.6509	0.0542417	n
R_2AGPGAT160	0	0.6509	0.0542417	n
R_2AGPGAT161	0	0.6509	0.0542417	n
R_2AGPGAT180	0	0.6509	0.0542417	n
R_2AGPGAT181	0	0.6509	0.0542417	n
R_2AGPE120tipp	0	0.6509	0.0542417	n
R_2AGPE140tipp	0	0.6509	0.0542417	n
R_2AGPE160tipp	0	0.6509	0.0542417	n
R_2AGPE181tipp	0	0.6509	0.0542417	n
R_2AGPG120tipp	0	0.6509	0.0542417	n
R_2AGPG140tipp	0	0.6509	0.0542417	n
R_2AGPG141tipp	0	0.6509	0.0542417	n
R_2AGPG161tipp	0	0.6509	0.0542417	n
R_2AGPG180tipp	0	0.6509	0.0542417	n
R_ACOTA	-0.8971	-0.2462	0.0542417	n
R_ABUTD	0	0.6509	0.0542417	n
R_CLPNH120pp	0	0.6509	0.0542417	n
R_CLPNH160pp	0	0.6509	0.0542417	n
R_CLPNH161pp	0	0.6509	0.0542417	n
R_CLPNH181pp	0	0.6509	0.0542417	n
R_CLPNS120pp	0	0.6509	0.0542417	n
R_CLPNS140pp	0	0.6509	0.0542417	n
R_CLPNS141pp	0	0.6509	0.0542417	n
R_CLPNS160pp	0	0.6509	0.0542417	n
R_CLPNS181pp	0	0.6509	0.0542417	n
R_ORNDC	0	0.6509	0.0542417	n
R_PE120abcpp	0	0.6509	0.0542417	n
R_PE141abcpp	0	0.6509	0.0542417	n
R_PE180abcpp	0	0.6509	0.0542417	n
R_PGPP120	0	0.6509	0.0542417	n
R_PGPP140	0	0.6509	0.0542417	n
R_PGPP141	0	0.6509	0.0542417	n
R_PGPP160	0	0.6509	0.0542417	n
R_PGPP161	0	0.6509	0.0542417	n
R_PGPP180	0	0.6509	0.0542417	n
R_PGPP181	0	0.6509	0.0542417	n
R_PGSA120	0	0.6509	0.0542417	n
R_PGSA140	0	0.6509	0.0542417	n
R_PGSA141	0	0.6509	0.0542417	n
R_PGSA160	0	0.6509	0.0542417	n
R_PGSA161	0	0.6509	0.0542417	n
R_PGSA180	0	0.6509	0.0542417	n
R_PGSA181	0	0.6509	0.0542417	n
R_PG120abcpp	0	0.6509	0.0542417	n
R_PG140abcpp	0	0.6509	0.0542417	n
R_PG160abcpp	0	0.6509	0.0542417	n
R_PG161abcpp	0	0.6509	0.0542417	n
R_PG180abcpp	0	0.6509	0.0542417	n
R_PG181abcpp	0	0.6509	0.0542417	n
R_PLIPA1E120pp	0	0.6509	0.0542417	n
R_PLIPA1E140pp	0	0.6509	0.0542417	n
R_PLIPA1E160pp	0	0.6509	0.0542417	n
R_PLIPA1E181pp	0	0.6509	0.0542417	n
R_PLIPA1G140pp	0	0.6509	0.0542417	n
R_PLIPA1G141pp	0	0.6509	0.0542417	n
R_PLIPA1G160pp	0	0.6509	0.0542417	n
R_PLIPA1G161pp	0	0.6509	0.0542417	n
R_PLIPA1G180pp	0	0.6509	0.0542417	n
R_PTRCTA	0	0.6509	0.0542417	n
R_ACODA	0.2462	0.8957	0.054125	n
R_PE161abcpp	0.0175	0.667	0.054125	n
R_2AGPE141tipp	0	0.6495	0.054125	n
R_2AGPE161tipp	0	0.6495	0.054125	n
R_2AGPE180tipp	0	0.6495	0.054125	n
R_2AGPG160tipp	0	0.6495	0.054125	n
R_2AGPG181tipp	0	0.6495	0.054125	n
R_CLPNH140pp	0	0.6495	0.054125	n
R_CLPNH141pp	0	0.6495	0.054125	n
R_CLPNH180pp	0	0.6495	0.054125	n
R_CLPNS161pp	0	0.6495	0.054125	n
R_CLPNS180pp	0	0.6495	0.054125	n
R_PE140abcpp	0	0.6495	0.054125	n
R_PE181abcpp	0	0.6495	0.054125	n
R_PG141abcpp	0	0.6495	0.054125	n
R_PLIPA1E141pp	0	0.6495	0.054125	n
R_PLIPA1E161pp	0	0.6495	0.054125	n
R_PLIPA1E180pp	0	0.6495	0.054125	n
R_PLIPA1G120pp	0	0.6495	0.054125	n
R_PLIPA1G181pp	0	0.6495	0.054125	n
R_3OAR161	0	0.6294	0.05245	n
R_3OAS161	0	0.6294	0.05245	n
R_3HAD161	0	0.6282	0.05235	n
R_EAR161x	0	0.6282	0.05235	n
R_EAR161y	0	0.6282	0.05235	n
R_ARBTNexs	0	0.626	0.0521667	n
R_ARBTNtonex	0	0.626	0.0521667	n
R_CPGNexs	0	0.626	0.0521667	n
R_CPGNabcpp	0	0.626	0.0521667	n
R_CPGNtonex	0	0.626	0.0521667	n
R_CPGNUtpp	0	0.626	0.0521667	n
R_FEENTERexs	0	0.626	0.0521667	n
R_FEENTERtex	0	0.626	0.0521667	n
R_FE3HOXexs	0	0.626	0.0521667	n
R_FEENTERtonex	0	0.626	0.0521667	n
R_FECRMUtex	0	0.626	0.0521667	n
R_FECRMUtpp	0	0.626	0.0521667	n
R_FECRMabcpp	0	0.626	0.0521667	n
R_FEOXAMabcpp	0	0.626	0.0521667	n
R_FEOXAMtonex	0	0.626	0.0521667	n
R_ECOAH5	-0.3077	0.3176	0.0521083	y
R_HACD5	-0.3077	0.3176	0.0521083	y
R_ACACT5r	-0.3077	0.3176	0.0521083	y
R_O2tpp	17.4301	18.0554	0.0521083	n
R_ARBTNtex	0	0.6246	0.05205	n
R_ARBTNtpp	0	0.6246	0.05205	n
R_ARBTNabcpp	0	0.6246	0.05205	n
R_CPGNUtex	0	0.6246	0.05205	n
R_FEENTERtpp	0	0.6246	0.05205	n
R_FE3HOXUtex	0	0.6246	0.05205	n
R_FE3HOXUtpp	0	0.6246	0.05205	n
R_FE3HOXtonex	0	0.6246	0.05205	n
R_FEENTERabcpp	0	0.6246	0.05205	n
R_FE3HOXabcpp	0	0.6246	0.05205	n
R_FECRMexs	0	0.6246	0.05205	n
R_FECRMtonex	0	0.6246	0.05205	n
R_FEOXAMUtex	0	0.6246	0.05205	n
R_FEOXAMUtpp	0	0.6246	0.05205	n
R_FEOXAMexs	0	0.6246	0.05205	n
R_ACOAD5f	-0.3176	0.3065	0.0520083	y
R_DUTPDP	0	0.6226	0.0518833	n
R_RNTR4c2	0	0.6226	0.0518833	n
R_NDPK6	0	0.6213	0.051775	n
R_RNDR4	0	0.6213	0.051775	n
R_RNDR4b	0	0.6213	0.051775	n
R_ACOAD7f	-0.1077	0.5082	0.051325	y
R_3OAR160	0	0.6156	0.0513	n
R_3OAS160	0	0.6156	0.0513	n
R_3HAD160	0	0.6145	0.0512083	n
R_EAR160x	0	0.6145	0.0512083	n
R_EAR160y	0	0.6145	0.0512083	n
R_THRD_L	0.2418	0.8462	0.0503667	n
R_3OAR120	0	0.6039	0.050325	n
R_3OAS120	0	0.6039	0.050325	n
R_OBTFL	0	0.603	0.05025	n
R_3HAD120	0	0.6027	0.050225	n
R_EAR120x	0	0.6027	0.050225	n
R_EAR120y	0	0.6027	0.050225	n
R_FACOAE100	0	0.6027	0.050225	n
R_PGPP120pp	0	0.6008	0.0500667	n
R_PGPP160pp	0	0.6008	0.0500667	n
R_PGPP161pp	0	0.6008	0.0500667	n
R_PGP120abcpp	0	0.6008	0.0500667	n
R_PGP141abcpp	0	0.6008	0.0500667	n
R_PGP180abcpp	0	0.6008	0.0500667	n
R_PGP181abcpp	0	0.6008	0.0500667	n
R_PGPP140pp	0	0.5995	0.0499583	n
R_PGPP141pp	0	0.5995	0.0499583	n
R_PGPP180pp	0	0.5995	0.0499583	n
R_PGPP181pp	0	0.5995	0.0499583	n
R_PGP140abcpp	0	0.5995	0.0499583	n
R_PGP160abcpp	0	0.5995	0.0499583	n
R_PGP161abcpp	0	0.5995	0.0499583	n
R_ECOAH6	-0.3549	0.2383	0.0494333	y
R_HACD6	-0.3549	0.2383	0.0494333	y
R_ACACT6r	-0.3549	0.2383	0.0494333	y
R_3OAR140	0.0648	0.6511	0.0488583	n
R_3OAS140	0.0648	0.6511	0.0488583	n
R_3HAD140	0	0.5851	0.0487583	n
R_EAR140x	0	0.5851	0.0487583	n
R_EAR140y	0	0.5851	0.0487583	n
R_FESD1s	0	0.56	0.0466667	n
R_FE3Ri	0	0.5579	0.0464917	n
R_METOX2s	0	0.5579	0.0464917	n
R_GTHPi	0	0.5567	0.0463917	n
R_THIORDXi	0	0.5567	0.0463917	n
R_METSOXR2	0	0.5567	0.0463917	n
R_METSOXR1	0	0.5567	0.0463917	n
R_METOX1s	0	0.5567	0.0463917	n
R_HACD8	-0.5387	0.0004	0.044925	y
R_3OAR180	0	0.5387	0.0448917	n
R_3OAR181	0	0.5387	0.0448917	n
R_ACOAD8f	0	0.5387	0.0448917	n
R_EAR180x	0	0.5387	0.0448917	n
R_EAR181x	0	0.5387	0.0448917	n
R_EAR180y	0	0.5387	0.0448917	n
R_EAR181y	0	0.5387	0.0448917	n
R_CTECOAI8	-0.0004	0.5375	0.044825	y
R_ECOAH8	-0.5375	0.0004	0.044825	y
R_ACACT8r	-0.0004	0.5375	0.044825	y
R_3HAD180	0	0.5375	0.0447917	n
R_3HAD181	0	0.5375	0.0447917	n
R_3OAS180	0	0.5375	0.0447917	n
R_3OAS181	0	0.5375	0.0447917	n
R_APG3PAT161	0	0.5221	0.0435083	n
R_RNDR3	0	0.5219	0.0434917	n
R_RNDR3b	0	0.5219	0.0434917	n
R_RNTR3c2	0	0.5219	0.0434917	n
R_G3PAT161	0	0.5211	0.043425	n
R_CYTDH	0	0.5196	0.0433	n
R_APG3PAT160	0	0.5126	0.0427167	n
R_ECOAH4	-0.194	0.3176	0.0426333	y
R_HACD4	-0.194	0.3176	0.0426333	y
R_ACACT4r	-0.194	0.3176	0.0426333	y
R_G3PAT160	0	0.5116	0.0426333	n
R_ACOAD4f	-0.3176	0.1931	0.0425583	y
R_NTD3	0	0.5004	0.0417	n
R_DCYTD	0	0.4994	0.0416167	n
R_3OAR100	0	0.4903	0.0408583	n
R_3OAS100	0	0.4903	0.0408583	n
R_FACOAE80	0	0.4903	0.0408583	n
R_3HAD100	0	0.4893	0.040775	n
R_ADPRDP	0	0.4882	0.0406833	n
R_GGGABADr	0	0.4882	0.0406833	n
R_NAMNPP	0	0.4882	0.0406833	n
R_GGPTRCO	0	0.4871	0.0405917	n
R_GGPTRCS	0	0.4871	0.0405917	n
R_GGGABAH	0	0.4871	0.0405917	n
R_NADN	0	0.4871	0.0405917	n
R_NNAM	0	0.4871	0.0405917	n
R_NMNN	0	0.4871	0.0405917	n
R_EAR100x	0	0.4733	0.0394417	n
R_EAR100y	0	0.4733	0.0394417	n
R_NTD12	0	0.4659	0.038825	n
R_NTPP10	0	0.4659	0.038825	n
R_DATPHs	0	0.4649	0.0387417	n
R_AGPAT181	0	0.4595	0.0382917	n
R_AGPAT180	0	0.4595	0.0382917	n
R_2AGPA140tipp	0	0.4595	0.0382917	n
R_2AGPA141tipp	0	0.4595	0.0382917	n
R_2AGPA160tipp	0	0.4595	0.0382917	n
R_2AGPA161tipp	0	0.4595	0.0382917	n
R_2AGPA180tipp	0	0.4595	0.0382917	n
R_2AGPA181tipp	0	0.4595	0.0382917	n
R_APG3PAT120	0	0.4595	0.0382917	n
R_APG3PAT140	0	0.4595	0.0382917	n
R_APG3PAT141	0	0.4595	0.0382917	n
R_APG3PAT180	0	0.4595	0.0382917	n
R_APG3PAT181	0	0.4595	0.0382917	n
R_AMPTASECG	0	0.4595	0.0382917	n
R_GLUCYS	0	0.4595	0.0382917	n
R_GTHRDHpp	0	0.4595	0.0382917	n
R_GTHS	0	0.4595	0.0382917	n
R_CGLYabcpp	0	0.4595	0.0382917	n
R_LPLIPAL2A120	0	0.4595	0.0382917	n
R_LPLIPAL2A140	0	0.4595	0.0382917	n
R_LPLIPAL2A141	0	0.4595	0.0382917	n
R_LPLIPAL2A160	0	0.4595	0.0382917	n
R_LPLIPAL2A161	0	0.4595	0.0382917	n
R_LPLIPAL2A180	0	0.4595	0.0382917	n
R_LPLIPAL2A181	0	0.4595	0.0382917	n
R_PLIPA1A120pp	0	0.4595	0.0382917	n
R_PLIPA1A140pp	0	0.4595	0.0382917	n
R_PLIPA1A141pp	0	0.4595	0.0382917	n
R_PLIPA1A180pp	0	0.4595	0.0382917	n
R_PLIPA1A181pp	0	0.4595	0.0382917	n
R_AGPAT161	0.0626	0.5211	0.0382083	n
R_AGPAT160	0.0531	0.5116	0.0382083	n
R_AGPAT141	0	0.4585	0.0382083	n
R_AGPAT120	0	0.4585	0.0382083	n
R_AGPAT140	0	0.4585	0.0382083	n
R_2AGPA120tipp	0	0.4585	0.0382083	n
R_G3PAT120	0	0.4585	0.0382083	n
R_G3PAT140	0	0.4585	0.0382083	n
R_G3PAT141	0	0.4585	0.0382083	n
R_G3PAT180	0	0.4585	0.0382083	n
R_G3PAT181	0	0.4585	0.0382083	n
R_PLIPA1A160pp	0	0.4585	0.0382083	n
R_PLIPA1A161pp	0	0.4585	0.0382083	n
R_DHORD2	0	0.4381	0.0365083	n
R_DHORD5	0	0.4381	0.0365083	n
R_DHORDfum	0	0.4381	0.0365083	n
R_G1PACT	0.0787	0.5009	0.0351833	n
R_UAGDP	0.0787	0.5009	0.0351833	n
R_AGDC	0	0.4213	0.0351083	n
R_PGAMT	-0.5	-0.0787	0.0351083	n
R_ARGAGMt7pp	-0.3389	0.0797	0.0348833	y
R_DALAt2pp	0	0.4113	0.034275	n
R_SO4t2pp	0	0.4102	0.0341833	n
R_PAPSR2	0	0.4066	0.0338833	n
R_PAPSR	0	0.4066	0.0338833	n
R_DCTPD	0	0.4047	0.033725	n
R_ECOAH1	-0.0373	0.364	0.0334417	y
R_ECOAH2	-0.0373	0.364	0.0334417	y
R_HACD2	-0.0373	0.364	0.0334417	y
R_HACD1	-0.0373	0.364	0.0334417	y
R_ACACT1r	-0.0373	0.364	0.0334417	y
R_ACACT2r	-0.0373	0.364	0.0334417	y
R_ACOAD1f	-0.3642	0.0367	0.0334083	y
R_ACOAD2f	-0.3642	0.0367	0.0334083	y
R_AST	0	0.3906	0.03255	n
R_ARGSL	0.2462	0.6368	0.03255	n
R_ARGSS	0.2462	0.6368	0.03255	n
R_SADH	0	0.3906	0.03255	n
R_SGSAD	0	0.3906	0.03255	n
R_SOTA	0	0.3906	0.03255	n
R_OCBT	0.2462	0.6359	0.032475	n
R_GPDDA4	0	0.3897	0.032475	n
R_LPLIPAL2G120	0	0.3897	0.032475	n
R_LPLIPAL2G140	0	0.3897	0.032475	n
R_LPLIPAL2G141	0	0.3897	0.032475	n
R_LPLIPAL2G160	0	0.3897	0.032475	n
R_LPLIPAL2G161	0	0.3897	0.032475	n
R_LPLIPAL2G180	0	0.3897	0.032475	n
R_LPLIPAL2G181	0	0.3897	0.032475	n
R_SGDS	0	0.3897	0.032475	n
R_3OAR121	0	0.3833	0.0319417	n
R_3OAR141	0	0.3833	0.0319417	n
R_3OAS121	0	0.3833	0.0319417	n
R_3OAS141	0	0.3833	0.0319417	n
R_3HAD121	0	0.3826	0.0318833	n
R_3HAD141	0	0.3826	0.0318833	n
R_EAR121x	0	0.3826	0.0318833	n
R_EAR141x	0	0.3826	0.0318833	n
R_EAR121y	0	0.3826	0.0318833	n
R_EAR141y	0	0.3826	0.0318833	n
R_T2DECAI	0	0.3826	0.0318833	n
R_SULabcpp	0	0.3809	0.0317417	n
R_LPLIPAL1A120pp	0	0.372	0.031	n
R_LPLIPAL1A141pp	0	0.372	0.031	n
R_LPLIPAL1A160pp	0	0.372	0.031	n
R_LPLIPAL1A161pp	0	0.372	0.031	n
R_LPLIPAL1A181pp	0	0.372	0.031	n
R_PLIPA2A120pp	0	0.372	0.031	n
R_PLIPA2A140pp	0	0.372	0.031	n
R_PLIPA2A180pp	0	0.372	0.031	n
R_GLYC3Pt6pp	0	0.3711	0.030925	n
R_LPLIPAL1A140pp	0	0.3711	0.030925	n
R_LPLIPAL1A180pp	0	0.3711	0.030925	n
R_PLIPA2A141pp	0	0.3711	0.030925	n
R_PLIPA2A160pp	0	0.3711	0.030925	n
R_PLIPA2A161pp	0	0.3711	0.030925	n
R_PLIPA2A181pp	0	0.3711	0.030925	n
R_ARGDC	0	0.355	0.0295833	n
R_EX_urea_LPAREN_e_RPAREN_	0	0.355	0.0295833	n
R_UREAtpp	-0.355	0	0.0295833	n
R_HACD3	-0.0373	0.3176	0.029575	y
R_ACACT3r	-0.0373	0.3176	0.029575	y
R_ECOAH3	-0.0367	0.3176	0.029525	y
R_ACOAD3f	-0.3176	0.0367	0.029525	y
R_AGMT	0	0.3543	0.029525	n
R_UREAtex	-0.3543	0	0.029525	n
R_ARGDCpp	0	0.3396	0.0283	n
R_3HAD40	0	0.3335	0.0277917	n
R_3HAD60	0	0.3335	0.0277917	n
R_3HAD80	0	0.3335	0.0277917	n
R_3OAR40	0	0.3335	0.0277917	n
R_3OAR60	0	0.3335	0.0277917	n
R_KAS14	0	0.3335	0.0277917	n
R_KAS15	0	0.3335	0.0277917	n
R_EAR40x	0	0.3335	0.0277917	n
R_EAR80x	0	0.3335	0.0277917	n
R_EAR40y	0	0.3335	0.0277917	n
R_EAR80y	0	0.3335	0.0277917	n
R_3OAR80	0	0.333	0.02775	n
R_3OAS60	0	0.333	0.02775	n
R_3OAS80	0	0.333	0.02775	n
R_EAR60x	0	0.333	0.02775	n
R_EAR60y	0	0.333	0.02775	n
R_ENTERES	0	0.3255	0.027125	n
R_LPLIPAL1G160pp	0	0.3255	0.027125	n
R_LPLIPAL1G161pp	0	0.3255	0.027125	n
R_LPLIPAL1G181pp	0	0.3255	0.027125	n
R_LPLIPAL2E120	0	0.3255	0.027125	n
R_LPLIPAL2E140	0	0.3255	0.027125	n
R_LPLIPAL2E141	0	0.3255	0.027125	n
R_LPLIPAL2E160	0	0.3255	0.027125	n
R_LPLIPAL2E161	0	0.3255	0.027125	n
R_LPLIPAL2E180	0	0.3255	0.027125	n
R_LPLIPAL2E181	0	0.3255	0.027125	n
R_PSD120	0	0.3255	0.027125	n
R_PSD140	0	0.3255	0.027125	n
R_PSD141	0	0.3255	0.027125	n
R_PSD160	0.0531	0.3786	0.027125	n
R_PSD161	0.0626	0.3881	0.027125	n
R_PSD180	0	0.3255	0.027125	n
R_PSD181	0	0.3255	0.027125	n
R_PSSA160	0.0531	0.3786	0.027125	n
R_PSSA161	0.0626	0.3881	0.027125	n
R_PLIPA2G120pp	0	0.3255	0.027125	n
R_PLIPA2G140pp	0	0.3255	0.027125	n
R_PLIPA2G141pp	0	0.3255	0.027125	n
R_PLIPA2G180pp	0	0.3255	0.027125	n
R_PLIPA2G181pp	0	0.3255	0.027125	n
R_GLYC3Pabcpp	0	0.3255	0.027125	n
R_ENTCS	0	0.3248	0.0270667	n
R_ETHAAL	0	0.3248	0.0270667	n
R_GPDDA2	0	0.3248	0.0270667	n
R_GPDDA4pp	0	0.3248	0.0270667	n
R_LPLIPAL1G120pp	0	0.3248	0.0270667	n
R_LPLIPAL1G140pp	0	0.3248	0.0270667	n
R_LPLIPAL1G141pp	0	0.3248	0.0270667	n
R_LPLIPAL1G180pp	0	0.3248	0.0270667	n
R_PSSA120	0	0.3248	0.0270667	n
R_PSSA140	0	0.3248	0.0270667	n
R_PSSA141	0	0.3248	0.0270667	n
R_PLIPA2G161pp	0	0.3248	0.0270667	n
R_PSSA180	0	0.3247	0.0270583	n
R_PSSA181	0	0.3247	0.0270583	n
R_PLIPA2G160pp	0	0.3247	0.0270583	n
R_ARBTNR3	0	0.313	0.0260833	n
R_ARBTNR2	0	0.313	0.0260833	n
R_ARBTNR1	0	0.313	0.0260833	n
R_CPGNR2	0	0.313	0.0260833	n
R_CPGNR1	0	0.313	0.0260833	n
R_CPGNR3	0	0.313	0.0260833	n
R_FE3HOXR1	0	0.313	0.0260833	n
R_FEENTERR1	0	0.313	0.0260833	n
R_FEENTERR3	0	0.313	0.0260833	n
R_FEENTERR2	0	0.313	0.0260833	n
R_FEOXAMR2	0	0.313	0.0260833	n
R_FEOXAMR1	0	0.313	0.0260833	n
R_FEOXAMR3	0	0.313	0.0260833	n
R_FLVR	0	0.313	0.0260833	n
R_FLVRx	0	0.313	0.0260833	n
R_FMNRx2	0	0.313	0.0260833	n
R_ACtex	-0.3124	0	0.0260333	n
R_FE3HOXR2	0	0.3123	0.026025	n
R_FE3HOXR3	0	0.3123	0.026025	n
R_FECRMR1	0	0.3123	0.026025	n
R_FECRMR2	0	0.3123	0.026025	n
R_FECRMR3	0	0.3123	0.026025	n
R_FMNRx	0	0.3123	0.026025	n
R_GLYCLTtex	-0.312	0	0.026	n
R_EX_glyclt_LPAREN_e_RPAREN_	0	0.3119	0.0259917	n
R_EX_ac_LPAREN_e_RPAREN_	0	0.3118	0.0259833	n
R_EX_gly_LPAREN_e_RPAREN_	0	0.2939	0.0244917	n
R_GLYtex	-0.2933	0	0.0244417	n
R_G3PGabcpp	0	0.2784	0.0232	n
R_ETHAt2pp	0	0.2693	0.0224417	n
R_GPDDA2pp	0	0.2693	0.0224417	n
R_LPLIPAL1E120pp	0	0.2693	0.0224417	n
R_LPLIPAL1E140pp	0	0.2693	0.0224417	n
R_LPLIPAL1E161pp	0	0.2693	0.0224417	n
R_PLIPA2E120pp	0	0.2693	0.0224417	n
R_PLIPA2E141pp	0	0.2693	0.0224417	n
R_PLIPA2E161pp	0	0.2693	0.0224417	n
R_PLIPA2E180pp	0	0.2693	0.0224417	n
R_PLIPA2E181pp	0	0.2693	0.0224417	n
R_LPLIPAL1E141pp	0	0.2688	0.0224	n
R_LPLIPAL1E160pp	0	0.2688	0.0224	n
R_LPLIPAL1E180pp	0	0.2688	0.0224	n
R_LPLIPAL1E181pp	0	0.2688	0.0224	n
R_PLIPA2E140pp	0	0.2688	0.0224	n
R_PLIPA2E160pp	0	0.2688	0.0224	n
R_G3PEabcpp	0	0.2441	0.0203417	n
R_ACALDtpp	-0.217	0	0.0180833	n
R_EX_pyr_LPAREN_e_RPAREN_	0	0.217	0.0180833	n
R_PYRt2rpp	-0.217	0	0.0180833	n
R_EX_acald_LPAREN_e_RPAREN_	0	0.2165	0.0180417	n
R_ACALDtex	-0.2165	0	0.0180417	n
R_PYRtex	-0.2165	0	0.0180417	n
R_ENTERES2	0	0.2156	0.0179667	n
R_GLUPRT	0.3731	0.5842	0.0175917	n
R_PRAIS	0.3731	0.5842	0.0175917	n
R_PRFGS	0.3731	0.5842	0.0175917	n
R_PRAGSr	0.3731	0.5842	0.0175917	n
R_ANHMK	0	0.2111	0.0175917	n
R_ALLTAMH	0	0.2111	0.0175917	n
R_AM3PA	0	0.2111	0.0175917	n
R_AGM3Pt2pp	0	0.2111	0.0175917	n
R_AGM3PA	0	0.2111	0.0175917	n
R_ACM6PH	0	0.2111	0.0175917	n
R_UAPGR	0.0231	0.2342	0.0175917	n
R_UAGCVT	0.0231	0.2342	0.0175917	n
R_UAGPT3	0.0231	0.2342	0.0175917	n
R_UGMDDS	0.0231	0.2342	0.0175917	n
R_ADSL2r	0.3729	0.584	0.0175917	n
R_AIRC2	0.3729	0.584	0.0175917	n
R_PRASCSi	0.3729	0.584	0.0175917	n
R_PAPPT3	0.0231	0.2338	0.0175583	n
R_AIRC3	-0.5836	-0.3729	0.0175583	n
R_UDCPDP	0.0231	0.2338	0.0175583	n
R_ALLTN	0	0.2106	0.01755	n
R_ALAALAabcpp	0	0.2106	0.01755	n
R_IMPC	-0.6624	-0.4518	0.01755	n
R_AGMH	0	0.2106	0.01755	n
R_AGM3PH	0	0.2106	0.01755	n
R_ACGAMK	0	0.2106	0.01755	n
R_AICART	0.4518	0.6624	0.01755	n
R_UM3PL	0	0.2106	0.01755	n
R_UGLYCH	0	0.2106	0.01755	n
R_URIC	0	0.2106	0.01755	n
R_XAND	0	0.2106	0.01755	n
R_AGM4PA	0	0.2056	0.0171333	n
R_AGM4PH	0	0.2056	0.0171333	n
R_4PCP	0	0.2056	0.0171333	n
R_UM4PL	0	0.2056	0.0171333	n
R_AM4PA	0	0.2051	0.0170917	n
R_AM4PCP	0	0.2051	0.0170917	n
R_AGM4Pt2pp	0	0.2051	0.0170917	n
R_AGM4PCP	0	0.2051	0.0170917	n
R_UM4PCP	0	0.2051	0.0170917	n
R_BPNT	0.2063	0.4066	0.0166917	n
R_ADSK	0.2063	0.4066	0.0166917	n
R_H2Stex	-0.2003	0	0.0166917	n
R_AGM4PCPpp	0	0.2003	0.0166917	n
R_SO4tex	0.2099	0.4102	0.0166917	n
R_SULRi	0.2063	0.4066	0.0166917	n
R_SADT2	0.2063	0.4062	0.0166583	n
R_EX_so4_LPAREN_e_RPAREN_	-0.4098	-0.2099	0.0166583	n
R_H2St1pp	0	0.1998	0.01665	n
R_EX_h2s_LPAREN_e_RPAREN_	0	0.1998	0.01665	n
R_EX_ser_DASH_L_LPAREN_e_RPAREN_	0	0.1953	0.016275	n
R_H2SO	0	0.1949	0.0162417	n
R_SERtex	-0.1948	0	0.0162333	n
R_AGM3PApp	0	0.1905	0.015875	n
R_3PEPTabcpp	0	0.1905	0.015875	n
R_AGMt2pp	0	0.1901	0.0158417	n
R_AGM4PApp	0	0.186	0.0155	n
R_4PEPTabcpp	0	0.186	0.0155	n
R_OXAMTC	0	0.1838	0.0153167	n
R_URDGLYCD	0	0.1838	0.0153167	n
R_DM_OXAM	0	0.1834	0.0152833	n
R_ALCD2x	-0.1817	0	0.0151417	n
R_GLYCAtex	-0.1817	0	0.0151417	n
R_EX_lac_DASH_D_LPAREN_e_RPAREN_	0	0.1817	0.0151417	n
R_D_DASH_LACtex	-0.1817	0	0.0151417	n
R_D_DASH_LACt2pp	-0.1817	0	0.0151417	n
R_ETOHtrpp	-0.1817	0	0.0151417	n
R_ETOHtex	-0.1817	0	0.0151417	n
R_EX_ala_DASH_L_LPAREN_e_RPAREN_	0	0.1817	0.0151417	n
R_ALAtex	-0.1817	0	0.0151417	n
R_4PCPpp	0	0.1817	0.0151417	n
R_EX_glyc_DASH_R_LPAREN_e_RPAREN_	0	0.1813	0.0151083	n
R_GLYCAt2rpp	-0.1813	0	0.0151083	n
R_EX_etoh_LPAREN_e_RPAREN_	0	0.1813	0.0151083	n
R_ASPtex	-0.1772	0	0.0147667	n
R_EX_asp_DASH_L_LPAREN_e_RPAREN_	0	0.1771	0.0147583	n
R_GLUR	-0.1967	-0.0231	0.0144667	n
R_LALGP	0	0.1736	0.0144667	n
R_UAMAGS	0.0231	0.1967	0.0144667	n
R_LADGMDH	0	0.1732	0.0144333	n
R_ALAGLUE	0	0.1732	0.0144333	n
R_UAMAS	0.0231	0.1963	0.0144333	n
R_UAAGDS	0.0231	0.1963	0.0144333	n
R_EX_mal_DASH_L_LPAREN_e_RPAREN_	0	0.1698	0.01415	n
R_MALtex	-0.1694	0	0.0141167	n
R_L_DASH_LACt2rpp	-0.1646	0	0.0137167	n
R_EX_lac_DASH_L_LPAREN_e_RPAREN_	0	0.1642	0.0136833	n
R_L_DASH_LACtex	-0.1642	0	0.0136833	n
R_ASPCT	0.2754	0.4381	0.0135583	n
R_EX_asn_DASH_L_LPAREN_e_RPAREN_	0	0.1627	0.0135583	n
R_EX_ura_LPAREN_e_RPAREN_	0	0.1627	0.0135583	n
R_DHORTS	-0.4378	-0.2754	0.0135333	n
R_ASNtex	-0.1624	0	0.0135333	n
R_URAtex	-0.1624	0	0.0135333	n
R_ORPT	-0.4377	-0.2754	0.013525	n
R_OMPDC	0.2754	0.4377	0.013525	n
R_EX_succ_LPAREN_e_RPAREN_	0	0.1562	0.0130167	n
R_SUCCtex	-0.1559	0	0.0129917	n
R_DHAtex	-0.1535	0	0.0127917	n
R_ALCD19	-0.1532	0	0.0127667	n
R_EX_glyald_LPAREN_e_RPAREN_	0	0.1532	0.0127667	n
R_DHAtpp	-0.1532	0	0.0127667	n
R_GLYALDtex	-0.1532	0	0.0127667	n
R_EX_dha_LPAREN_e_RPAREN_	0	0.1528	0.0127333	n
R_GLYALDtpp	-0.1528	0	0.0127333	n
R_EX_alltn_LPAREN_e_RPAREN_	0	0.1433	0.0119417	n
R_ALLTNt2rpp	-0.1433	0	0.0119417	n
R_ALLTNtex	-0.143	0	0.0119167	n
R_EX_glyc_LPAREN_e_RPAREN_	0	0.1347	0.011225	n
R_GLYCtex	-0.1347	0	0.011225	n
R_AKGt2rpp	-0.1324	0	0.0110333	n
R_AKGtex	-0.1324	0	0.0110333	n
R_EX_akg_LPAREN_e_RPAREN_	0	0.1321	0.0110083	n
R_EX_12ppd_DASH_R_LPAREN_e_RPAREN_	0	0.1286	0.0107167	n
R_12PPDRtpp	-0.1286	0	0.0107167	n
R_12PPDRtex	-0.1286	0	0.0107167	n
R_12PPDStpp	-0.1286	0	0.0107167	n
R_12PPDStex	-0.1286	0	0.0107167	n
R_LCARR	0	0.1286	0.0107167	n
R_LCARS	0	0.1286	0.0107167	n
R_EX_12ppd_DASH_S_LPAREN_e_RPAREN_	0	0.1283	0.0106917	n
R_ALR4x	0	0.1283	0.0106917	n
R_ALR2	0	0.1283	0.0106917	n
R_EX_ala_DASH_D_LPAREN_e_RPAREN_	0	0.1283	0.0106917	n
R_DALAtex	-0.1283	0	0.0106917	n
R_LALDO2x	0	0.1283	0.0106917	n
R_EX_hom_DASH_L_LPAREN_e_RPAREN_	0	0.124	0.0103333	n
R_HOMt2pp	0	0.124	0.0103333	n
R_HOMtex	-0.1237	0	0.0103083	n
R_EX_etha_LPAREN_e_RPAREN_	0	0.1218	0.01015	n
R_ETHAtex	-0.1218	0	0.01015	n
R_ABUTtex	-0.1202	0	0.0100167	n
R_THRtex	-0.1202	0	0.0100167	n
R_EX_4abut_LPAREN_e_RPAREN_	0	0.1199	0.00999167	n
R_EX_thr_DASH_L_LPAREN_e_RPAREN_	0	0.1199	0.00999167	n
R_GLUtex	-0.1183	0	0.00985833	n
R_EX_gln_DASH_L_LPAREN_e_RPAREN_	-12	-11.8819	0.00984167	n
R_GLNtex	11.8819	12	0.00984167	n
R_EX_glu_DASH_L_LPAREN_e_RPAREN_	0	0.1181	0.00984167	n
R_CBMD	0	0.1149	0.009575	n
R_POAACR	0	0.1149	0.009575	n
R_PYROX	0	0.1149	0.009575	n
R_3AMACHYD	0	0.1146	0.00955	n
R_EX_3hpp_LPAREN_e_RPAREN_	0	0.1146	0.00955	n
R_3HPPtex	-0.1146	0	0.00955	n
R_3HPPtpp	0	0.1146	0.00955	n
R_MSAR	0	0.1146	0.00955	n
R_URACPAH	0	0.1146	0.00955	n
R_EX_cit_LPAREN_e_RPAREN_	0	0.1132	0.00943333	n
R_CITtex	-0.1132	0	0.00943333	n
R_EX_xan_LPAREN_e_RPAREN_	0	0.1124	0.00936667	n
R_XANtex	-0.1122	0	0.00935	n
R_EX_acser_LPAREN_e_RPAREN_	0	0.1116	0.0093	n
R_ACSERtpp	0	0.1116	0.0093	n
R_ACSERtex	-0.1114	0	0.00928333	n
R_MLDCP3App	0	0.1056	0.0088	n
R_MLDEP1pp	0	0.1056	0.0088	n
R_MLTGY3pp	0	0.1056	0.0088	n
R_MPTG	0.0116	0.1171	0.00879167	n
R_MCTP1Bpp	0	0.1053	0.008775	n
R_MDDCP5pp	0	0.1041	0.008675	n
R_MLDCP1App	0	0.1041	0.008675	n
R_MLTGY2pp	0	0.1041	0.008675	n
R_MCTP1App	0.0116	0.1155	0.00865833	n
R_MDDEP2pp	0	0.1039	0.00865833	n
R_MLDCP2App	0	0.1039	0.00865833	n
R_MLDEP2pp	0	0.1039	0.00865833	n
R_MDDCP4pp	0	0.1028	0.00856667	n
R_MDDCP1pp	0	0.1028	0.00856667	n
R_MDDEP1pp	0	0.1028	0.00856667	n
R_MLDCP2Bpp	0	0.1028	0.00856667	n
R_G1SAT	0.003	0.1057	0.00855833	n
R_GLUTRR	0.003	0.1057	0.00855833	n
R_GLUTRS	0.003	0.1057	0.00855833	n
R_MDDCP3pp	0	0.1026	0.00855	n
R_MDDEP3pp	0	0.1026	0.00855	n
R_MLTGY1pp	0	0.1026	0.00855	n
R_EX_hxan_LPAREN_e_RPAREN_	0	0.1021	0.00850833	n
R_HYXNtex	-0.1021	0	0.00850833	n
R_HYXNtpp	-0.1019	0	0.00849167	n
R_MLDCP1Bpp	0	0.1012	0.00843333	n
R_GUAtex	-0.1008	0	0.0084	n
R_TMDPP	0	0.1008	0.0084	n
R_TMDS	0.0218	0.1226	0.0084	n
R_THYMtex	-0.1008	0	0.0084	n
R_DHFR	0.0223	0.1229	0.00838333	n
R_EX_gua_LPAREN_e_RPAREN_	0	0.1006	0.00838333	n
R_EX_thym_LPAREN_e_RPAREN_	0	0.1006	0.00838333	n
R_THYMt3pp	0	0.1006	0.00838333	n
R_EX_pi_LPAREN_e_RPAREN_	-0.9018	-0.803	0.00823333	n
R_EX_glyc3p_LPAREN_e_RPAREN_	0	0.0987	0.008225	n
R_GLYC3Ptex	-0.0987	0	0.008225	n
R_PItex	0.803	0.9016	0.00821667	n
R_ADEt2rpp	-0.0969	0	0.008075	n
R_EX_ade_LPAREN_e_RPAREN_	0	0.0968	0.00806667	n
R_ADEtex	-0.0968	0	0.00806667	n
R_TRPS3	0	0.0948	0.0079	n
R_EX_pro_DASH_L_LPAREN_e_RPAREN_	0	0.0941	0.00784167	n
R_PROtex	-0.0941	0	0.00784167	n
R_CYStex	-0.093	0	0.00775	n
R_EX_cys_DASH_L_LPAREN_e_RPAREN_	0	0.0928	0.00773333	n
R_TRPS1	0	0.0926	0.00771667	n
R_EX_val_DASH_L_LPAREN_e_RPAREN_	0	0.0908	0.00756667	n
R_DHAD1	0.7278	0.8186	0.00756667	n
R_KARA1	-0.8186	-0.7278	0.00756667	n
R_ACLS	0.7278	0.8184	0.00755	n
R_VALtex	-0.0906	0	0.00755	n
R_PTRCtex	-0.0888	0	0.0074	n
R_EX_ptrc_LPAREN_e_RPAREN_	0	0.0886	0.00738333	n
R_ORNtex	-0.0879	0	0.007325	n
R_EX_orn_LPAREN_e_RPAREN_	0	0.0878	0.00731667	n
R_HCYSMT	0	0.084	0.007	n
R_MTHTHFSs	0.0004	0.0843	0.00699167	n
R_DHPTDCs2	0.0004	0.0843	0.00699167	n
R_AHCYSNS	0.0003	0.0842	0.00699167	n
R_RHCCE	0.0003	0.0842	0.00699167	n
R_DM_MTHTHF	0.0004	0.0843	0.00699167	n
R_METAT	0.0007	0.0846	0.00699167	n
R_AGMtex	-0.0797	0	0.00664167	n
R_EX_agm_LPAREN_e_RPAREN_	0	0.0795	0.006625	n
R_EX_arg_DASH_L_LPAREN_e_RPAREN_	0	0.0789	0.006575	n
R_ARGtex	-0.0787	0	0.00655833	n
R_HIStex	-0.0747	0	0.006225	n
R_PRMICI	0.0789	0.1536	0.006225	n
R_IGPDH	0.0789	0.1536	0.006225	n
R_PRAMPC	0.0789	0.1536	0.006225	n
R_PRATPP	0.0789	0.1536	0.006225	n
R_EX_his_DASH_L_LPAREN_e_RPAREN_	0	0.0746	0.00621667	n
R_ATPPRT	0.0789	0.1534	0.00620833	n
R_HISTD	0.0789	0.1534	0.00620833	n
R_HISTP	0.0789	0.1534	0.00620833	n
R_HSTPT	0.0789	0.1534	0.00620833	n
R_IG3PS	0.0789	0.1534	0.00620833	n
R_IPPMIb	-0.4474	-0.375	0.00603333	n
R_IPPS	0.375	0.4474	0.00603333	n
R_IPPMIa	-0.4474	-0.375	0.00603333	n
R_IPMD	0.375	0.4474	0.00603333	n
R_LEUTAi	0.375	0.4474	0.00603333	n
R_EX_leu_DASH_L_LPAREN_e_RPAREN_	0	0.0723	0.006025	n
R_LEUtex	-0.0722	0	0.00601667	n
R_OMCDC	0.375	0.4472	0.00601667	n
R_DAPE	0.3088	0.3798	0.00591667	n
R_DHDPS	0.3088	0.3798	0.00591667	n
R_SDPDS	0.3088	0.3798	0.00591667	n
R_THDPS	0.3088	0.3798	0.00591667	n
R_EX_lys_DASH_L_LPAREN_e_RPAREN_	0	0.071	0.00591667	n
R_LYStex	-0.071	0	0.00591667	n
R_EX_15dap_LPAREN_e_RPAREN_	0	0.0709	0.00590833	n
R_DAPtex	-0.0709	0	0.00590833	n
R_LYSDC	0	0.0709	0.00590833	n
R_CADVtpp	0	0.0709	0.00590833	n
R_DAPDC	0.2857	0.3565	0.0059	n
R_DHDPRy	0.3088	0.3796	0.0059	n
R_SDPTA	-0.3796	-0.3088	0.0059	n
R_MCTP2App	0	0.0685	0.00570833	n
R_MDDEP4pp	0	0.0685	0.00570833	n
R_MDDCP2pp	0	0.0684	0.0057	n
R_MLTGY4pp	0	0.0684	0.0057	n
R_MPTG2	0	0.0684	0.0057	n
R_ACHBS	0.2418	0.3098	0.00566667	n
R_DHAD2	0.2418	0.3098	0.00566667	n
R_KARA2	0.2418	0.3098	0.00566667	n
R_DDPA	0.3172	0.3852	0.00566667	n
R_EX_hxa_LPAREN_e_RPAREN_	0	0.0679	0.00565833	n
R_HXAtex	-0.0679	0	0.00565833	n
R_EX_ile_DASH_L_LPAREN_e_RPAREN_	0	0.0679	0.00565833	n
R_DHQS	0.3172	0.385	0.00565	n
R_ILETA	-0.3096	-0.2418	0.00565	n
R_ILEtex	-0.0678	0	0.00565	n
R_QUINDH	-0.0678	0	0.00565	n
R_EX_quin_LPAREN_e_RPAREN_	0	0.0678	0.00565	n
R_QUIN2tpp	-0.0678	0	0.00565	n
R_QUIN2tex	-0.0678	0	0.00565	n
R_EX_cgly_LPAREN_e_RPAREN_	0	0.0643	0.00535833	n
R_CGLYtex	-0.0643	0	0.00535833	n
R_G3PEtex	-0.064	0	0.00533333	n
R_EX_g3pe_LPAREN_e_RPAREN_	0	0.0639	0.005325	n
R_EX_alaala_LPAREN_e_RPAREN_	0	0.0625	0.00520833	n
R_ALAALAtex	-0.0624	0	0.0052	n
R_EX_uri_LPAREN_e_RPAREN_	0	0.0586	0.00488333	n
R_URItex	-0.0586	0	0.00488333	n
R_G3PGtex	-0.0558	0	0.00465	n
R_EX_g3pg_LPAREN_e_RPAREN_	0	0.0557	0.00464167	n
R_CYTDtex	-0.0554	0	0.00461667	n
R_EX_cytd_LPAREN_e_RPAREN_	0	0.0553	0.00460833	n
R_PPBNGS	0.0015	0.0529	0.00428333	n
R_EX_xtsn_LPAREN_e_RPAREN_	0	0.0508	0.00423333	n
R_XTSNtex	-0.0508	0	0.00423333	n
R_XTSNt2rpp	-0.0508	0	0.00423333	n
R_DHQTi	0.3172	0.3664	0.0041	n
R_PSCVT	0.3172	0.3664	0.0041	n
R_CHORS	0.3172	0.3664	0.0041	n
R_CHORM	0.2692	0.3183	0.00409167	n
R_SHK3Dr	0.3172	0.3663	0.00409167	n
R_SHKK	0.3172	0.3663	0.00409167	n
R_TYRt2rpp	-0.0491	0	0.00409167	n
R_TYRtex	-0.0491	0	0.00409167	n
R_TYRTA	-0.1641	-0.115	0.00409167	n
R_EX_tyr_DASH_L_LPAREN_e_RPAREN_	0	0.049	0.00408333	n
R_PPND	0.115	0.164	0.00408333	n
R_EX_ins_LPAREN_e_RPAREN_	0	0.0487	0.00405833	n
R_INStex	-0.0487	0	0.00405833	n
R_EX_indole_LPAREN_e_RPAREN_	0	0.0476	0.00396667	n
R_ANPRT	0.0473	0.0949	0.00396667	n
R_ANS	0.0473	0.0949	0.00396667	n
R_PRAIi	0.0473	0.0949	0.00396667	n
R_INDOLEtex	-0.0475	0	0.00395833	n
R_IGPS	0.0473	0.0948	0.00395833	n
R_ADNtex	-0.0472	0	0.00393333	n
R_DHBD	0	0.0471	0.003925	n
R_EX_adn_LPAREN_e_RPAREN_	0	0.0471	0.003925	n
R_ICHORT	0	0.0471	0.003925	n
R_EX_phe_DASH_L_LPAREN_e_RPAREN_	0	0.047	0.00391667	n
R_PHEt2rpp	-0.047	0	0.00391667	n
R_PHEtex	-0.047	0	0.00391667	n
R_PHETA1	-0.2012	-0.1542	0.00391667	n
R_PPNDH	0.1542	0.2012	0.00391667	n
R_EX_thymd_LPAREN_e_RPAREN_	0	0.0466	0.00388333	n
R_THMDtex	-0.0466	0	0.00388333	n
R_GTHRDtex	-0.0416	0	0.00346667	n
R_EX_gthrd_LPAREN_e_RPAREN_	0	0.0416	0.00346667	n
R_TRPtex	-0.0389	0	0.00324167	n
R_EX_trp_DASH_L_LPAREN_e_RPAREN_	0	0.0388	0.00323333	n
R_TRPt2rpp	-0.0388	0	0.00323333	n
R_EX_LalaDgluMdap_LPAREN_e_RPAREN_	0	0.0294	0.00245	n
R_3PEPTtex	-0.0293	0	0.00244167	n
R_EX_LalaDgluMdapDala_LPAREN_e_RPAREN_	0	0.0251	0.00209167	n
R_4PEPTtex	-0.0251	0	0.00209167	n
R_MTHFR2	0.1284	0.1532	0.00206667	n
R_METS	0.1284	0.1532	0.00206667	n
R_SHSL1	0.1281	0.1529	0.00206667	n
R_EX_spmd_LPAREN_e_RPAREN_	0	0.0248	0.00206667	n
R_EX_5mtr_LPAREN_e_RPAREN_	0	0.0247	0.00205833	n
R_5MTRtex	-0.0247	0	0.00205833	n
R_5MTRtpp	0	0.0247	0.00205833	n
R_ADMDC	0	0.0247	0.00205833	n
R_CYSTL	0.1281	0.1528	0.00205833	n
R_HSST	0.1281	0.1528	0.00205833	n
R_MTAN	0	0.0247	0.00205833	n
R_SPMS	0	0.0247	0.00205833	n
R_SPMDtex	-0.0247	0	0.00205833	n
R_ANHGMtex	-0.0231	0	0.001925	n
R_EX_anhgm_LPAREN_e_RPAREN_	0	0.0231	0.001925	n
R_5DOAN	0.0002	0.0201	0.00165833	n
R_DM_5DRIB	0.0002	0.0201	0.00165833	n
R_EX_enter_LPAREN_e_RPAREN_	0	0.0157	0.00130833	n
R_EX_feenter_LPAREN_e_RPAREN_	0	0.0157	0.00130833	n
R_CPPPGO	0	0.013	0.00108333	n
R_PPPGO3	0	0.013	0.00108333	n
R_HMBS	0.0004	0.0132	0.00106667	n
R_EX_pheme_LPAREN_e_RPAREN_	0	0.0128	0.00106667	n
R_PHEMEtiex	0	0.0128	0.00106667	n
R_PHEMEabcpp	0	0.0128	0.00106667	n
R_PPPGO	0	0.0128	0.00106667	n
R_UPP3S	0.0004	0.0132	0.00106667	n
R_FCLT	0.0002	0.013	0.00106667	n
R_UPPDC1	0.0002	0.013	0.00106667	n
R_CPPPGO2	0	0.01	0.000833333	n
R_KDOPS	0.0324	0.0419	0.000791667	n
R_KDOPP	0.0324	0.0419	0.000791667	n
R_U23GAAT	0.0324	0.0419	0.000791667	n
R_UHGADA	0.0324	0.0419	0.000791667	n
R_AGMHE	0	0.0094	0.000783333	n
R_GMHEPAT	0	0.0094	0.000783333	n
R_GMHEPPA	0	0.0094	0.000783333	n
R_KDOCT2	0.0324	0.0418	0.000783333	n
R_A5PISO	0.0324	0.0418	0.000783333	n
R_UAGAAT	0.0324	0.0418	0.000783333	n
R_GMHEPK	0	0.0093	0.000775	n
R_S7PI	0	0.0093	0.000775	n
R_Ec_biomass_iJO1366_WT_53p95M	0	0.0085	0.000708333	n
R_Ec_biomass_iJO1366_core_53p95M	0.8324	0.8408	0.0007	n
R_TDPGDH	0	0.0079	0.000658333	n
R_G1PTT	0	0.0079	0.000658333	n
R_TDPADGAT	0	0.0063	0.000525	n
R_TDPAGTA	0	0.0063	0.000525	n
R_AADDGT	0	0.0063	0.000525	n
R_ECAtpp	0	0.0063	0.000525	n
R_UACMAMO	0	0.0063	0.000525	n
R_ACMAMUT	0	0.0063	0.000525	n
R_UAG2E	0	0.0063	0.000525	n
R_ACGAMT	0	0.0063	0.000525	n
R_UDCPPtppi	0	0.0063	0.000525	n
R_UDCPDPpp	0	0.0063	0.000525	n
R_EX_kdo2lipid4_LPAREN_e_RPAREN_	0	0.0047	0.000391667	n
R_MOAT	0.0162	0.0209	0.000391667	n
R_MOAT2	0.0162	0.0209	0.000391667	n
R_K2L4Aabctex	0.0162	0.0209	0.000391667	n
R_K2L4Aabcpp	0.0162	0.0209	0.000391667	n
R_LPADSS	0.0162	0.0209	0.000391667	n
R_TDSK	0.0162	0.0209	0.000391667	n
R_USHD	0.0162	0.0209	0.000391667	n
R_EDTXS1	0	0.0036	0.0003	n
R_EDTXS2	0	0.0036	0.0003	n
R_EX_lipa_LPAREN_e_RPAREN_	0	0.0036	0.0003	n
R_LIPAabctex	0	0.0036	0.0003	n
R_LIPAabcpp	0	0.0036	0.0003	n
R_EX_enlipa_LPAREN_e_RPAREN_	0	0.0035	0.000291667	n
R_ENLIPAabctex	0	0.0035	0.000291667	n
R_PETNT181pp	0	0.0035	0.000291667	n
R_PETNT161pp	0	0.0035	0.000291667	n
R_EX_lipa_cold_LPAREN_e_RPAREN_	0	0.0034	0.000283333	n
R_CLIPAabctex	0	0.0034	0.000283333	n
R_EDTXS4	0	0.0034	0.000283333	n
R_EDTXS3	0	0.0034	0.000283333	n
R_LIPACabcpp	0	0.0034	0.000283333	n
R_MOAT3C	0	0.0023	0.000191667	n
R_EX_acolipa_LPAREN_e_RPAREN_	0	0.0023	0.000191667	n
R_LA4NTpp	0	0.0023	0.000191667	n
R_ACOLIPAabctex	0	0.0023	0.000191667	n
R_EX_colipa_LPAREN_e_RPAREN_	0	0.0023	0.000191667	n
R_COLIPAabctex	0	0.0023	0.000191667	n
R_COLIPAabcpp	0	0.0023	0.000191667	n
R_TDPDRE	0	0.0023	0.000191667	n
R_TDPDRR	0	0.0023	0.000191667	n
R_GALT1	0	0.0023	0.000191667	n
R_GLCTR1	0	0.0023	0.000191667	n
R_GLCTR2	0	0.0023	0.000191667	n
R_GLCTR3	0	0.0023	0.000191667	n
R_HEPT1	0	0.0023	0.000191667	n
R_HEPT2	0	0.0023	0.000191667	n
R_HEPT3	0	0.0023	0.000191667	n
R_HEPT4	0	0.0023	0.000191667	n
R_HEPK1	0	0.0023	0.000191667	n
R_HEPK2	0	0.0023	0.000191667	n
R_RHAT1	0	0.0023	0.000191667	n
R_ULA4Ntppi	0	0.0023	0.000191667	n
R_UDPKAAT	0	0.0023	0.000191667	n
R_UDPGDC	0	0.0023	0.000191667	n
R_ULA4NFT	0	0.0023	0.000191667	n
R_UDPGD	0	0.0023	0.000191667	n
R_UPLA4FNF	0	0.0023	0.000191667	n
R_UPLA4FNT	0	0.0023	0.000191667	n
R_DMPPS	0	0.002	0.000166667	n
R_IPDPS	0	0.002	0.000166667	n
R_IPDDI	-0.0018	0.0002	0.000166667	y
R_ASPO4	0	0.0019	0.000158333	n
R_ASPO5	0	0.0019	0.000158333	n
R_ASPO3	0	0.0019	0.000158333	n
R_ASPO6	0	0.0019	0.000158333	n
R_EX_colipap_LPAREN_e_RPAREN_	0	0.0017	0.000141667	n
R_COLIPAPabctex	0	0.0017	0.000141667	n
R_COLIPAKpp	0	0.0017	0.000141667	n
R_EX_eca4colipa_LPAREN_e_RPAREN_	0	0.0016	0.000133333	n
R_ECA4COLIPAabctex	0	0.0016	0.000133333	n
R_ECA4OALpp	0	0.0016	0.000133333	n
R_ECAP3pp	0	0.0016	0.000133333	n
R_ECAP1pp	0	0.0016	0.000133333	n
R_ECAP2pp	0	0.0016	0.000133333	n
R_EX_k_LPAREN_e_RPAREN_	-0.1641	-0.1625	0.000133333	n
R_Ktex	0.1625	0.1641	0.000133333	n
R_ICYSDS	0.0006	0.0016	8.33333e-05	n
R_SCYSDS	0	0.0009	7.5e-05	n
R_OPHHX	0	0.0002	1.66667e-05	n
R_OPHHX3	0	0.0002	1.66667e-05	n
R_I2FE2SS	0	0.0002	1.66667e-05	n
R_I2FE2SS2	0	0.0002	1.66667e-05	n
R_I4FE4SR	0	0.0002	1.66667e-05	n
R_I4FE4ST	0	0.0002	1.66667e-05	n
R_PDX5POi	0	0.0002	1.66667e-05	n
R_PDX5PO2	0	0.0002	1.66667e-05	n
R_S2FE2SS	0	0.0002	1.66667e-05	n
R_S2FE2SS2	0	0.0002	1.66667e-05	n
R_S4FE4SR	0	0.0002	1.66667e-05	n
R_S4FE4ST	0	0.0002	1.66667e-05	n
R_CA2tex	0.0043	0.0044	8.33333e-06	n
R_EX_ca2_LPAREN_e_RPAREN_	-0.0044	-0.0043	8.33333e-06	n
R_CLtex	0.0043	0.0044	8.33333e-06	n
R_EX_cl_LPAREN_e_RPAREN_	-0.0044	-0.0043	8.33333e-06	n
R_MG2tex	0.0072	0.0073	8.33333e-06	n
R_EX_mg2_LPAREN_e_RPAREN_	-0.0073	-0.0072	8.33333e-06	n
R_DB4PS	0.0007	0.0008	8.33333e-06	n
R_RBFSa	0.0007	0.0008	8.33333e-06	n
R_EX_o16a4colipa_LPAREN_e_RPAREN_			0	n
R_EX_pnto_DASH_R_LPAREN_e_RPAREN_	0	0	0	n
R_EX_14glucan_LPAREN_e_RPAREN_	0	0	0	n
R_14GLUCANabcpp	0	0	0	n
R_14GLUCANtexi	0	0	0	n
R_DHNAOT4	0	0	0	n
R_DHNCOAS	0	0	0	n
R_DHNCOAT	0	0	0	n
R_DXPS	0.0024	0.0024	0	n
R_DXYLK			0	n
R_DXPRIi	0.002	0.002	0	n
R_EX_23camp_LPAREN_e_RPAREN_	0	0	0	n
R_EX_23ccmp_LPAREN_e_RPAREN_	0	0	0	n
R_EX_23cgmp_LPAREN_e_RPAREN_	0	0	0	n
R_EX_23cump_LPAREN_e_RPAREN_	0	0	0	n
R_23PDE7pp	0	0	0	n
R_23PDE4pp	0	0	0	n
R_23PDE9pp	0	0	0	n
R_23PDE2pp	0	0	0	n
R_EX_manglyc_LPAREN_e_RPAREN_	0	0	0	n
R_DOGULNR			0	n
R_DHACOAH	0	0	0	n
R_DAPAL	0	0	0	n
R_EX_23dappa_LPAREN_e_RPAREN_	0	0	0	n
R_23DAPPAt2pp	0	0	0	n
R_23DAPPAtex	0	0	0	n
R_DHCINDO	0	0	0	n
R_DHCIND			0	n
R_DHPPD	0	0	0	n
R_HPPPNDO	0	0	0	n
R_DKGLCNR1			0	n
R_DKGLCNR2x			0	n
R_DKGLCNR2y			0	n
R_MECDPS	0.002	0.002	0	n
R_MEPCT	0.002	0.002	0	n
R_DDPGALA	0	0	0	n
R_EX_2ddglcn_LPAREN_e_RPAREN_	0	0	0	n
R_DDGLCNtex	0	0	0	n
R_DDGLCNt2rpp	0	0	0	n
R_DDGALK	0	0	0	n
R_DDGLK	0	0	0	n
R_2DGULRx			0	n
R_2DGULRy			0	n
R_2DGULRGx			0	n
R_2DGULRGy			0	n
R_DPR	0.0005	0.0005	0	n
R_HKNDDH	0	0	0	n
R_HKNTDH	0	0	0	n
R_MANPGH	0	0	0	n
R_MANGLYCtex	0	0	0	n
R_MANGLYCptspp	0	0	0	n
R_OMMBLHX	0	0	0	n
R_OMMBLHX3	0	0	0	n
R_OHPHM	0	0	0	n
R_OMBZLM	0	0	0	n
R_OMPHHX	0	0	0	n
R_OMPHHX3	0	0	0	n
R_OP4ENH	0	0	0	n
R_SEPHCHCS	0	0	0	n
R_SHCHCS3	0	0	0	n
R_23CAMPtex	0	0	0	n
R_23CCMPtex	0	0	0	n
R_23CGMPtex	0	0	0	n
R_23CUMPtex	0	0	0	n
R_MECDPDH5	0.002	0.002	0	n
R_EX_3amp_LPAREN_e_RPAREN_	0	0	0	n
R_EX_3cmp_LPAREN_e_RPAREN_	0	0	0	n
R_EX_3gmp_LPAREN_e_RPAREN_	0	0	0	n
R_3NTD7pp	0	0	0	n
R_3NTD4pp	0	0	0	n
R_3NTD9pp	0	0	0	n
R_3NTD2pp	0	0	0	n
R_EX_3ump_LPAREN_e_RPAREN_	0	0	0	n
R_EX_34dhpac_LPAREN_e_RPAREN_	0	0	0	n
R_EX_3hpppn_LPAREN_e_RPAREN_	0	0	0	n
R_3HPPPNH	0	0	0	n
R_HPPPNtex	0	0	0	n
R_HPPPNt2rpp	0	0	0	n
R_DMQMT	0	0	0	n
R_HADPCOADH3	0	0	0	n
R_3HCINNMH	0	0	0	n
R_EX_3hcinnm_LPAREN_e_RPAREN_	0	0	0	n
R_HCINNMtex	0	0	0	n
R_HCINNMt2rpp	0	0	0	n
R_KG6PDC	0	0	0	n
R_3KGK			0	n
R_MCPST			0	n
R_MOHMT	0.0005	0.0005	0	n
R_OXDHCOAT	0	0	0	n
R_OGMEACPD	0	0	0	n
R_OGMEACPR	0	0	0	n
R_OGMEACPS	0	0	0	n
R_OPMEACPD	0	0	0	n
R_OPMEACPR	0	0	0	n
R_OPMEACPS	0	0	0	n
R_3OXCOAT	0	0	0	n
R_PPPNtex	0	0	0	n
R_PPPNt2rpp	0	0	0	n
R_3AMPtex	0	0	0	n
R_3CMPtex	0	0	0	n
R_3GMPtex	0	0	0	n
R_3UMPtex	0	0	0	n
R_42A12BOOXpp	0	0	0	n
R_CDPMEK	0.002	0.002	0	n
R_AMPMS2	0.0002	0.0002	0	n
R_ADCS	0.0006	0.0006	0	n
R_ADCL	0.0006	0.0006	0	n
R_HOPNTAL	0	0	0	n
R_4HTHRS			0	n
R_EX_4hoxpacd_LPAREN_e_RPAREN_	0	0	0	n
R_4HOXPACDtex	0	0	0	n
R_NTD7pp	0	0	0	n
R_NTD4pp	0	0	0	n
R_NTD6pp	0	0	0	n
R_NTD3pp	0	0	0	n
R_NTD8pp	0	0	0	n
R_NTD12pp	0	0	0	n
R_NTD5pp	0	0	0	n
R_NTD1pp	0	0	0	n
R_NTD9pp	0	0	0	n
R_NTD11pp	0	0	0	n
R_NTD2pp	0	0	0	n
R_NTD10pp	0	0	0	n
R_APRAUR	0.0004	0.0004	0	n
R_GLCRAL	0	0	0	n
R_EX_5dglcn_LPAREN_e_RPAREN_	0	0	0	n
R_5DGLCNR	0	0	0	n
R_5DGLCNtex	0	0	0	n
R_5DGLCNt2rpp	0	0	0	n
R_CPH4S			0	n
R_HPPK2	0.0006	0.0006	0	n
R_CCGS			0	n
R_CDGR			0	n
R_CDGS			0	n
R_AOXSr2	0	0	0	n
R_GALS3	0	0	0	n
R_EX_acac_LPAREN_e_RPAREN_	0	0	0	n
R_ACACtex	0	0	0	n
R_ACACt2pp	0	0	0	n
R_ACACCT	0	0	0	n
R_ACANTHAT			0	n
R_BUTCT	0	0	0	n
R_ACONIs			0	n
R_ACPS1			0	n
R_ADOCBIK			0	n
R_ACBIPGT			0	n
R_ADOCBLS			0	n
R_EX_adocbl_LPAREN_e_RPAREN_	0	0	0	n
R_ADOCBLabcpp	0	0	0	n
R_ADOCBLtonex	0	0	0	n
R_AMAOTr	0	0	0	n
R_EX_arbtn_DASH_fe3_LPAREN_e_RPAREN_	0	0	0	n
R_EX_arbtn_LPAREN_e_RPAREN_	0	0	0	n
R_ALATRS			0	n
R_ALDD4	0	0	0	n
R_ALDD19xr	0	0	0	n
R_ALDD3y	0	0	0	n
R_GALM2pp	0	0	0	n
R_ALLPI	0	0	0	n
R_ALLK	0	0	0	n
R_ALLtex	0	0	0	n
R_ALLULPE	0	0	0	n
R_TREHpp	0	0	0	n
R_AAMYL	0	0	0	n
R_AAMYLpp	0	0	0	n
R_EX_gal1p_LPAREN_e_RPAREN_	0	0	0	n
R_EX_r5p_LPAREN_e_RPAREN_	0	0	0	n
R_RZ5PP			0	n
R_ALTRH	0	0	0	n
R_AMPTASEPG	0	0	0	n
R_APPLDHr			0	n
R_APCS			0	n
R_EX_amp_LPAREN_e_RPAREN_	0	0	0	n
R_AMPtex	0	0	0	n
R_AMALT4	0	0	0	n
R_AMALT3	0	0	0	n
R_AMALT2	0	0	0	n
R_AMALT1	0	0	0	n
R_AP5AH			0	n
R_ALPATE160pp			0	n
R_ALPATG160pp			0	n
R_AB6PGH			0	n
R_EX_arbt_LPAREN_e_RPAREN_			0	n
R_ARBTtex			0	n
R_ARBTptspp			0	n
R_ARGTRS			0	n
R_ASR			0	n
R_ASO3t8pp			0	n
R_EX_aso3_LPAREN_e_RPAREN_			0	n
R_ASO3tex			0	n
R_ASNTRS			0	n
R_ASP1DC	0.0005	0.0005	0	n
R_ASPTRS			0	n
R_LACZpp	0	0	0	n
R_LACZ	0	0	0	n
R_EX_gal_DASH_bD_LPAREN_e_RPAREN_	0	0	0	n
R_GALBDtex	0	0	0	n
R_EX_ala_DASH_B_LPAREN_e_RPAREN_	0	0	0	n
R_BALAt2pp	0	0	0	n
R_BALAtex	0	0	0	n
R_FFSD	0	0	0	n
R_BETALDHx			0	n
R_BETALDHy			0	n
R_EX_btn_LPAREN_e_RPAREN_	0	0	0	n
R_BSORx			0	n
R_BSORy			0	n
R_BTS5	0	0	0	n
R_BTNtex	0	0	0	n
R_BTNt2ipp	0	0	0	n
R_BMOCOS	0.0001	0.0001	0	n
R_BMOGDS2	0.0001	0.0001	0	n
R_BMOGDS1	0.0001	0.0001	0	n
R_EX_butso3_LPAREN_e_RPAREN_	0	0	0	n
R_BUTSO3abcpp	0	0	0	n
R_BUTSO3tex	0	0	0	n
R_EX_but_LPAREN_e_RPAREN_	0	0	0	n
R_BUTtex	0	0	0	n
R_BUTt2rpp	0	0	0	n
R_CD2tex	0	0	0	n
R_EX_cd2_LPAREN_e_RPAREN_	0	0	0	n
R_CRNCAL2	0	0	0	n
R_CRNCAR	0	0	0	n
R_CRNt7pp			0	n
R_CRNCDH	0	0	0	n
R_CAT	0	0	0	n
R_EX_chtbs_LPAREN_e_RPAREN_	0	0	0	n
R_CHTBStex	0	0	0	n
R_CHTBSptspp	0	0	0	n
R_EX_cm_LPAREN_e_RPAREN_	0	0	0	n
R_CLt3_2pp	0.0022	0.0022	0	n
R_CHOLD			0	n
R_EX_chol_LPAREN_e_RPAREN_	0	0	0	n
R_CHLabcpp			0	n
R_CHLtex	0	0	0	n
R_CHLt2pp			0	n
R_CHRPL	0.0002	0.0002	0	n
R_CINNDO			0	n
R_EX_cmp_LPAREN_e_RPAREN_	0	0	0	n
R_CMPtex	0	0	0	n
R_EX_cobalt2_LPAREN_e_RPAREN_	0	0	0	n
R_CBL1abcpp	0	0	0	n
R_CBL1tonex	0	0	0	n
R_CBLAT	0	0	0	n
R_EX_cbl1_LPAREN_e_RPAREN_	0	0	0	n
R_COBALT2tex	0	0	0	n
R_CBIAT			0	n
R_EX_cbi_LPAREN_e_RPAREN_			0	n
R_CBIuabcpp			0	n
R_CBItonex			0	n
R_CU1abcpp			0	n
R_CUtex	0	0	0	n
R_CU2tex	0.0006	0.0006	0	n
R_CUt3			0	n
R_EX_cpgn_LPAREN_e_RPAREN_	0	0	0	n
R_EX_cpgn_DASH_un_LPAREN_e_RPAREN_	0	0	0	n
R_LIPAHT2ex	0	0	0	n
R_CTBTCAL2	0	0	0	n
R_CRNCBCT	0	0	0	n
R_EX_cu_LPAREN_e_RPAREN_	0	0	0	n
R_EX_cu2_LPAREN_e_RPAREN_	-0.0006	-0.0006	0	n
R_CU1Opp	0	0	0	n
R_CYNTAH	0	0	0	n
R_EX_cynt_LPAREN_e_RPAREN_	0	0	0	n
R_CYNTtex	0	0	0	n
R_CYNTt2pp	0	0	0	n
R_CYANST			0	n
R_CYANSTpp	0	0	0	n
R_CYANtex	0	0	0	n
R_CPMPS	0.0002	0.0002	0	n
R_CFAS160E			0	n
R_CFAS180E			0	n
R_CFAS160G			0	n
R_CFAS180G			0	n
R_CYSTRS			0	n
R_EX_csn_LPAREN_e_RPAREN_	0	0	0	n
R_CSNt2pp	0	0	0	n
R_CSNtex	0	0	0	n
R_DTARTD	0	0	0	n
R_EX_all_DASH_D_LPAREN_e_RPAREN_	0	0	0	n
R_ALLabcpp	0	0	0	n
R_EX_crn_DASH_D_LPAREN_e_RPAREN_	0	0	0	n
R_CRNDtex	0	0	0	n
R_CRNDCAL2	0	0	0	n
R_CYSDDS	0	0	0	n
R_EX_cys_DASH_D_LPAREN_e_RPAREN_	0	0	0	n
R_CYSDtex	0	0	0	n
R_CYSDabcpp	0	0	0	n
R_EX_f6p_LPAREN_e_RPAREN_	0	0	0	n
R_EX_fru_LPAREN_e_RPAREN_	0	0	0	n
R_FRUtex	0	0	0	n
R_FRUptspp	0	0	0	n
R_EX_fruur_LPAREN_e_RPAREN_	0	0	0	n
R_FRUURtex	0	0	0	n
R_FRUURt2rpp	0	0	0	n
R_EX_galct_DASH_D_LPAREN_e_RPAREN_	0	0	0	n
R_GALCTtex	0	0	0	n
R_GALCTt2rpp	0	0	0	n
R_EX_galctn_DASH_D_LPAREN_e_RPAREN_	0	0	0	n
R_GALCTNtex	0	0	0	n
R_GALCTNt2pp	0	0	0	n
R_GAL1PPpp	0	0	0	n
R_GAL1Ptex	0	0	0	n
R_EX_gal_LPAREN_e_RPAREN_	0	0	0	n
R_GALt2pp	0	0	0	n
R_GALabcpp	0	0	0	n
R_GALtex	0	0	0	n
R_EX_galur_LPAREN_e_RPAREN_	0	0	0	n
R_GALURtex	0	0	0	n
R_GALURt2rpp	0	0	0	n
R_EX_glcr_LPAREN_e_RPAREN_	0	0	0	n
R_GLCRtex	0	0	0	n
R_GLCRt2rpp	0	0	0	n
R_EX_glcn_LPAREN_e_RPAREN_	0	0	0	n
R_GLCNtex	0	0	0	n
R_GLCNt2rpp	0	0	0	n
R_EX_gam6p_LPAREN_e_RPAREN_	0	0	0	n
R_GAMAN6Ptex	0	0	0	n
R_GAM6Pt6_2pp	0	0	0	n
R_EX_gam_LPAREN_e_RPAREN_	0	0	0	n
R_GAMtex	0	0	0	n
R_GAMptspp	0	0	0	n
R_EX_g1p_LPAREN_e_RPAREN_	0	0	0	n
R_G1Ptex	0	0	0	n
R_EX_g6p_LPAREN_e_RPAREN_	0	0	0	n
R_EX_glc_LPAREN_e_RPAREN_	0	0	0	n
R_GLCATr			0	n
R_GLCt2pp	0	0	0	n
R_GLCabcpp	0	0	0	n
R_GLCptspp	0	0	0	n
R_GLCURtex	0	0	0	n
R_EX_glcur1p_LPAREN_e_RPAREN_	0	0	0	n
R_GLCUR1Ptex	0	0	0	n
R_EX_glcur_LPAREN_e_RPAREN_	0	0	0	n
R_GLCURt2rpp	0	0	0	n
R_EX_mal_DASH_D_LPAREN_e_RPAREN_	0	0	0	n
R_MALDtex	0	0	0	n
R_MALDt2_2pp	0	0	0	n
R_EX_mnl_LPAREN_e_RPAREN_	0	0	0	n
R_MNNH	0	0	0	n
R_EX_man6p_LPAREN_e_RPAREN_	0	0	0	n
R_EX_man_LPAREN_e_RPAREN_	0	0	0	n
R_MANtex	0	0	0	n
R_MANptspp	0	0	0	n
R_EX_met_DASH_D_LPAREN_e_RPAREN_			0	n
R_METDabcpp			0	n
R_METDtex			0	n
R_EX_rib_DASH_D_LPAREN_e_RPAREN_	0	0	0	n
R_RIBabcpp	0	0	0	n
R_EX_ser_DASH_D_LPAREN_e_RPAREN_	0	0	0	n
R_DSERt2pp	0	0	0	n
R_DSERtex	0	0	0	n
R_EX_sbt_DASH_D_LPAREN_e_RPAREN_	0	0	0	n
R_SBTtex	0	0	0	n
R_SBTptspp	0	0	0	n
R_EX_tartr_DASH_D_LPAREN_e_RPAREN_	0	0	0	n
R_TARTRDtex	0	0	0	n
R_TARTt2_3pp	0	0	0	n
R_EX_xyl_DASH_D_LPAREN_e_RPAREN_	0	0	0	n
R_XYLt2pp	0	0	0	n
R_XYLabcpp	0	0	0	n
R_XYLtex	0	0	0	n
R_EX_damp_LPAREN_e_RPAREN_	0	0	0	n
R_DAMPtex	0	0	0	n
R_EX_dcmp_LPAREN_e_RPAREN_	0	0	0	n
R_DCMPtex	0	0	0	n
R_EX_dca_LPAREN_e_RPAREN_	0	0	0	n
R_DCAtex	0	0	0	n
R_EX_dad_DASH_2_LPAREN_e_RPAREN_	0	0	0	n
R_DADNt2pp	0	0	0	n
R_DADNtex	0	0	0	n
R_EX_dcyt_LPAREN_e_RPAREN_	0	0	0	n
R_DCYTt2pp	0	0	0	n
R_DCYTtex	0	0	0	n
R_EX_dgsn_LPAREN_e_RPAREN_	0	0	0	n
R_DGSNt2pp	0	0	0	n
R_DGSNtex	0	0	0	n
R_EX_din_LPAREN_e_RPAREN_	0	0	0	n
R_DINSt2pp	0	0	0	n
R_DINStex	0	0	0	n
R_EX_duri_LPAREN_e_RPAREN_	0	0	0	n
R_DURIt2pp	0	0	0	n
R_DURItex	0	0	0	n
R_DPCOAK	0.0005	0.0005	0	n
R_DBTS	0	0	0	n
R_EX_dgmp_LPAREN_e_RPAREN_	0	0	0	n
R_DGMPtex	0	0	0	n
R_DC6PH	0	0	0	n
R_DHPPDA2	0.0004	0.0004	0	n
R_DHFS	0.0006	0.0006	0	n
R_DHMPTR			0	n
R_DHNPA2r	0.0006	0.0006	0	n
R_DHNPTE			0	n
R_DNMPPA	0.0006	0.0006	0	n
R_DHPTPE			0	n
R_DNTPPA	0.0006	0.0006	0	n
R_DHPTDNR	0	0	0	n
R_DHPTDNRN	0	0	0	n
R_DHPS2	0.0006	0.0006	0	n
R_DURADx			0	n
R_34dhpactex	0	0	0	n
R_EX_dms_LPAREN_e_RPAREN_	0	0	0	n
R_DMStex	0	0	0	n
R_EX_dmso_LPAREN_e_RPAREN_	0	0	0	n
R_DMSOR2			0	n
R_DMSOR2pp	0	0	0	n
R_DMSOR1			0	n
R_DMSOR1pp	0	0	0	n
R_DMSOtex	0	0	0	n
R_DMSOtpp			0	n
R_DMATT	0.0002	0.0002	0	n
R_EX_dimp_LPAREN_e_RPAREN_	0	0	0	n
R_DIMPtex	0	0	0	n
R_EX_ddca_LPAREN_e_RPAREN_	0	0	0	n
R_EX_dopa_LPAREN_e_RPAREN_	0	0	0	n
R_DOPAtex	0	0	0	n
R_EX_doxrbcn_LPAREN_e_RPAREN_	0	0	0	n
R_DSBAO1			0	n
R_DSBAO2			0	n
R_DSBCGT			0	n
R_DSBDR			0	n
R_DSBGGT			0	n
R_EX_dtmp_LPAREN_e_RPAREN_	0	0	0	n
R_DTMPtex	0	0	0	n
R_EX_dump_LPAREN_e_RPAREN_	0	0	0	n
R_DUMPtex	0	0	0	n
R_EGMEACPR	0	0	0	n
R_EPMEACPR	0	0	0	n
R_PERD	0.0002	0.0002	0	n
R_E4PD	0.0002	0.0002	0	n
[truncated: 584 more rows]

## Sheet: 9_FVA_RSOL
Name	min	max	interval normalized	bidirectionality
R_ACCSYN2	-1000	1000	275.862	y
R_GLYCL_glu	-1000	1000	275.862	y
R_PPCSYN2	-1000	1000	275.862	y
R_PHEAT1	-1000	1000	275.862	y
R_ADK2	-1000	1000	275.862	y
R_PCT1	-1000	1000	275.862	y
R_ADK1	-1000	1000	275.862	y
R_GHMT2r_glu	-1000	1000	275.862	y
R_ALATA_L	-1000	1000	275.862	y
R_APATr	-1000	1000	275.862	y
R_TYRTA	-1000	1000	275.862	y
R_ACCSYN1	-1000	1000	275.862	y
R_PPCSYN1	-1000	1000	275.862	y
R_PPK2r	-1000	1000	275.862	y
R_4AMBUAT	-1000	1000	275.862	y
R_PHETA1	-1000	1000	275.862	y
R_PHEAT2	-1000	1000	275.862	y
R_GLUR	-1000	999.939	275.854	y
R_ALAR	-999.939	1000	275.854	y
R_ALATA_D	-999.968	999.971	275.854	y
R_GLYCL	-999.566	1000	275.802	y
R_GHMT2r	-999.566	1000	275.802	y
R_ADK3	-8.53714	995.909	138.544	y
R_GK1	-999.879	1.35032	138.101	y
R_GK2	-1.22959	1000	138.101	y
R_NO2t2rpp	-0.514147	1000	138.002	y
R_NDPK9	0	1000	137.931	n
R_NO3trpp	-1000	0	137.931	n
R_GLYCLTt2rpp	-1000	0	137.931	n
R_NDPK8	0	1000	137.931	n
R_ADK4	0	1000	137.931	n
R_NO3t7pp	0	1000	137.931	n
R_GLYCLTt4pp	0	1000	137.931	n
R_ACS2	0	1000	137.931	n
R_NDPK1	0	1000	137.931	n
R_NAt3pp	0	1000	137.931	n
R_ACS	0	1000	137.931	n
R_GBEZ	0.004658	1000	137.93	n
R_GLDBRAN2	0	999.995	137.93	n
R_CYO1bc1	0	25.4313	3.50777	n
R_CYTBO3_4pp	0	25.4313	3.50777	n
R_CYTCO_4pp	0	12.7163	1.75398	n
R_COBALT2tpp	0.000121	4.98009	0.686893	n
R_COBALT2t3pp	0	4.8844	0.67371	n
R_COBALT2tex	0.000121	4.88452	0.67371	n
R_COBALT2teff_e	0	4.8844	0.67371	n
R_CUt3pp	0	4.8844	0.67371	n
R_CUtpp	0	4.8844	0.67371	n
R_MDH	5.78048	10.3614	0.631854	n
R_PEPCKc	3.7902	8.21958	0.610949	n
R_PPS	-5.50275	-1.07359	0.610919	n
R_THD2pp	0	3.97381	0.548112	n
R_PDH	0.677994	4.34146	0.505305	n
R_PPKr	-6.13292	-2.92258	0.442805	n
R_NH4tpp	-5.07371	-1.87413	0.441322	n
R_H2Otpp	-14.9275	-11.9035	0.417103	n
R_GLUt2pp	4.46454	7.25	0.384202	n
R_GLUNpp	4.46454	7.25	0.384202	n
R_GLNabcpp	0	2.78546	0.384202	n
R_GLUDx	1.61282	4.37289	0.380699	n
R_SUCOAS	-7.64771	-4.97214	0.369044	n
R_ICDHyr	-1.49937	1.17562	0.368965	y
R_AKGDH	5.05353	7.72853	0.368965	n
R_ORNTAC	-0.954096	1.61732	0.354678	y
R_COBALT2t4pp	0	2.53777	0.350037	n
R_Kt2pp	0	2.53777	0.350037	n
R_THRt2rpp	-0.065125	2.4422	0.345838	y
R_ACALD	-1.98691	0.465181	0.338219	y
R_FE2t2pp	0	2.44624	0.337413	n
R_MALS	0	2.44264	0.336915	n
R_Kt3pp	0	2.4422	0.336855	n
R_ALCD19	-2.4422	0	0.336855	n
R_ALCD19y	0	2.4422	0.336855	n
R_LYSt2pp	0	2.4422	0.336855	n
R_MN2t3pp	0	2.4422	0.336855	n
R_CYTBDpp	0	2.4422	0.336855	n
R_ALCD2y	0	2.4422	0.336855	n
R_ICL	0	2.4422	0.336855	n
R_FE2t3pp	0	2.4422	0.336855	n
R_CYOCBB3_2pp	0	2.4422	0.336855	n
R_LYSt3pp	0	2.4422	0.336855	n
R_ALCD2x	0	2.4422	0.336855	n
R_THRt2pp	0	2.4422	0.336855	n
R_MNt2pp	0.000338	2.44254	0.336855	n
R_SUCDi	6.7982	9.12473	0.3209	n
R_NADH16pp	16.1264	18.4524	0.320835	n
R_ATPS4rpp	38.242	40.5021	0.311735	n
R_EX_h_e_	-13.3251	-11.1226	0.303795	n
R_GLNS	0	2.0891	0.288151	n
R_ME2	0	1.98691	0.274056	n
R_ALDD2y	0	1.98691	0.274056	n
R_MMM	-0.697771	1.2211	0.264672	y
R_PPCOAC	-1.2211	0.697771	0.264672	y
R_HCO3E	-0.083074	1.8358	0.264672	y
R_Htex	11.1226	12.8346	0.236138	n
R_SUCD1	-1.62774	0.071186	0.234334	y
R_FUM	7.22101	8.89608	0.231044	n
R_ENO	-3.03351	-1.35869	0.23101	n
R_CS	0.245054	1.91988	0.23101	n
R_ACONTb	0.245054	1.91988	0.23101	n
R_ACONTa	0.245054	1.91988	0.23101	n
R_PIt2rpp	-1.21788	0.431734	0.227534	y
R_GLYCTO2	0	1.62857	0.22463	n
R_CRNabcpp	0	1.62813	0.22457	n
R_VALabcpp	0	1.62813	0.22457	n
R_CRNDt2rpp	-1.62813	0	0.22457	n
R_GLYBabcpp	0	1.62813	0.22457	n
R_MDH2	0	1.62813	0.22457	n
R_CTBTabcpp	0	1.62813	0.22457	n
R_DATA3	0	1.62813	0.22457	n
R_DAAD	0	1.62813	0.22457	n
R_PTRCabcpp	0	1.62813	0.22457	n
R_NADH5	0	1.62813	0.22457	n
R_ASPt2pp	-1.62813	0	0.22457	n
R_DAAD2	0	1.62813	0.22457	n
R_VALt2rpp	-1.62813	0	0.22457	n
R_GLYCLTDx	0	1.62813	0.22457	n
R_PIuabcpp	0	1.62813	0.22457	n
R_CTBTt2rpp	-1.62813	0	0.22457	n
R_GLYBt2pp	-1.62813	0	0.22457	n
R_GLUN	0	1.62813	0.22457	n
R_PROt2rpp	-1.62813	0	0.22457	n
R_NO3abcpp	0	1.62813	0.22457	n
R_CRNt2rpp	-1.62813	0	0.22457	n
R_CRNDabcpp	0	1.62813	0.22457	n
R_GLUabcpp	0	1.62813	0.22457	n
R_PROabcpp	0	1.62813	0.22457	n
R_PTRCt2pp	-1.62813	0	0.22457	n
R_ASPabcpp	0	1.62813	0.22457	n
R_ACGK	0.137791	1.61732	0.204073	n
R_ACOTA	-1.61732	-0.137791	0.204073	n
R_AGPR	-1.61732	-0.137791	0.204073	n
R_EX_h2o_e_	6.28711	7.70358	0.195374	n
R_H2Otex	-7.70358	-6.28711	0.195374	n
R_ALDD31	0	1.39554	0.192489	n
R_2AMSADC	0	1.39554	0.192489	n
R_LSERDH	0	1.39554	0.192489	n
R_CTPS1	0	1.35046	0.18627	n
R_G5SD	0	1.35031	0.18625	n
R_GLU5K	0	1.35031	0.18625	n
R_ORNTA	0	1.35031	0.18625	n
R_G5SADr	0	1.35031	0.18625	n
R_NDPK3	0	1.26264	0.174157	n
R_CYTK1	0	1.26264	0.174157	n
R_NDPK5	0	1.23787	0.170741	n
R_NDPK7	0	1.23787	0.170741	n
R_GLGC	0.223366	1.44912	0.16907	n
R_MTI	0	1.22576	0.16907	n
R_ADPT	0	1.22561	0.169049	n
R_PGMT	-1.48259	-0.259162	0.168749	n
R_ALAALAr	0.028525	1.25121	0.168646	n
R_GLYCtpp	-0.004588	1.21712	0.168512	y
R_URIDK2r	-0.008353	1.21283	0.168439	y
R_NTPP4	0	1.2211	0.168428	n
R_GDPDPK	0	1.2211	0.168428	n
R_CYStpp	0	1.2211	0.168428	n
R_MICITDr	0	1.2211	0.168428	n
R_NTPP3	0	1.2211	0.168428	n
R_DADK	0	1.2211	0.168428	n
R_NTPP5	0	1.2211	0.168428	n
R_MCITD	0	1.2211	0.168428	n
R_AMPN	0	1.2211	0.168428	n
R_PMPK	0.000109	1.22121	0.168428	n
R_LAAL35	0	1.2211	0.168428	n
R_PYK	0	1.2211	0.168428	n
R_PRPPS	0.429352	1.65045	0.168428	n
R_MMSAD3	0	1.2211	0.168428	n
R_TMPKr	0.000109	1.22121	0.168428	n
R_PPA	0	1.2211	0.168428	n
R_HEX1	0	1.2211	0.168428	n
R_ACGS	0	1.2211	0.168428	n
R_NDPK6	0	1.2211	0.168428	n
R_GDPTPDP	0	1.2211	0.168428	n
R_ASP1DC	0.000282	1.22138	0.168428	n
R_PPGPPDP	0	1.2211	0.168428	n
R_P5CD1p	0	1.2211	0.168428	n
R_MCITL2	0	1.2211	0.168428	n
R_THFAT	0	1.2211	0.168428	n
R_DGNSK	0	1.2211	0.168428	n
R_DCTPD2	0	1.2211	0.168428	n
R_CU1abcpp	0	1.2211	0.168428	n
R_COBALT2abcpp	0	1.2211	0.168428	n
R_NTPTP1	0	1.2211	0.168428	n
R_GTPDPK	0	1.2211	0.168428	n
R_FTHFCL	0	1.2211	0.168428	n
R_NTD8	0	1.2211	0.168428	n
R_MCITS	0	1.2211	0.168428	n
R_ALAALAD	0	1.2211	0.168428	n
R_twitching	0	1.2211	0.168428	n
R_PPC	0	1.2211	0.168428	n
R_ALDD2xr	0	1.2211	0.168428	n
R_OAADC	0	1.2211	0.168428	n
R_tumble	0	1.2211	0.168428	n
R_TDP	0	1.2211	0.168428	n
R_DINSK	0	1.2211	0.168428	n
R_DGK1	0	1.2211	0.168428	n
R_DUTPDP	0	1.2211	0.168428	n
R_NTD12	0	1.2211	0.168428	n
R_CYSabcpp	0	1.2211	0.168428	n
R_CU2tpp	0	1.2211	0.168428	n
R_CYTK2	0	1.2211	0.168428	n
R_GLYCabcpp	0	1.2211	0.168428	n
R_swimming	0	1.2211	0.168428	n
R_AMPTASEGQ	0	1.2211	0.168428	n
R_CU2abcpp	0	1.2211	0.168428	n
R_2MAHMP	0	1.2211	0.168428	n
R_ACODA	0	1.2211	0.168428	n
R_PPA2	0	1.2211	0.168428	n
R_ACYP	0	1.2211	0.168428	n
R_PGK	1.69419	2.91529	0.168428	n
R_ASPTA	-2.42011	-1.19901	0.168428	n
R_P5CR	0	1.13194	0.156129	n
R_FE2tex	-0.26064	0.756119	0.140243	y
R_Kabcpp	0	1.01511	0.140015	n
R_FE2abcpp	0	0.978496	0.134965	n
R_HPYRRx	0	0.977055	0.134766	n
R_HPYRI	-0.977055	0	0.134766	n
R_GLYCK	0	0.977055	0.134766	n
R_TRSAR	0	0.977055	0.134766	n
R_GLXCL	0	0.977055	0.134766	n
R_ARGabcpp	0	0.97688	0.134742	n
R_GLYCLTDy	0	0.97688	0.134742	n
R_PROD2	0	0.97688	0.134742	n
R_ARGt3pp	0	0.97688	0.134742	n
R_GLUSy	0	0.97688	0.134742	n
R_CU1abcpp_in	0	0.97688	0.134742	n
R_G3PD5	0	0.97688	0.134742	n
R_G3PD2	-1.0218	-0.044918	0.134742	n
R_ORNCD	0	0.956198	0.131889	n
R_PGM	2.10315	3.03408	0.128404	n
R_PSP_L	0.408959	1.33932	0.128326	n
R_PGCDr	0.408959	1.33932	0.128326	n
R_PSERTr	0.408959	1.33932	0.128326	n
R_PYNP1	-0.315659	0.61055	0.127753	y
R_PYNP2r	-0.315659	0.61055	0.127753	y
R_AACOAR	0	0.814067	0.112285	n
R_P5CD	0	0.814067	0.112285	n
R_BDH	0	0.814067	0.112285	n
R_OCOAT1r	0	0.814067	0.112285	n
R_CTPS2	0	0.77169	0.10644	n
R_FEMINE	0	0.752079	0.103735	n
R_EX_fe2_e_	-0.756119	-0.004041	0.103735	n
R_H2O2tpp	-0.698359	0.020785	0.0991923	y
R_H2O2tex	-0.698359	0.020785	0.0991923	y
R_O2tex	12.3631	13.0665	0.0970203	n
R_O2tpp	12.3631	13.0665	0.0970203	n
R_EX_o2_e_	-13.0665	-12.3631	0.0970203	n
R_EX_ohr_e_	0	0.698359	0.0963254	n
R_EX_fe3_e_	0	0.698359	0.0963254	n
R_EX_h2o2_e_	0	0.698359	0.0963254	n
R_Fenton_e	0	0.698359	0.0963254	n
R_H2O_e	-0.698359	0	0.0963254	n
R_HPYRRy	0	0.697896	0.0962615	n
R_KARA1	-1.01144	-0.313663	0.0962444	n
R_ACLS	0.313663	1.01144	0.0962444	n
R_DHAD1	0.313663	1.01144	0.0962444	n
R_ALATA_D2	0	0.697771	0.0962443	n
R_ALATA_L2	0	0.697771	0.0962443	n
R_OIVD2	0	0.697771	0.0962443	n
R_HIBDkt	0	0.697771	0.0962443	n
R_ASNS1	0	0.697771	0.0962443	n
R_MMTSAOR	0	0.697771	0.0962443	n
R_ASNN	0	0.697771	0.0962443	n
R_3HBCOAHL	0	0.697771	0.0962443	n
R_ASPO1	0	0.697771	0.0962443	n
R_PYAM5POr	0	0.697771	0.0962443	n
R_ACOADH4	0	0.697771	0.0962443	n
R_ECOAH12	0	0.697771	0.0962443	n
R_NACODA	0	0.675157	0.0931251	n
R_AMALT3	0	0.668595	0.09222	n
R_MOTH	0	0.668595	0.09222	n
R_AMALT4	0	0.668595	0.09222	n
R_MOTS	0	0.668595	0.09222	n
R_MALT	0	0.668595	0.09222	n
R_FDH6	0	0.652578	0.0900108	n
R_FORtppi	0.00131	0.652578	0.0898301	n
R_CO2tpp	-16.613	-15.9617	0.0898301	n
R_MTHFD	0.425696	1.07695	0.0898281	n
R_MTHFC	0.425696	1.07695	0.0898281	n
R_MTHFC_glu	0	0.651253	0.089828	n
R_FTHFD	0	0.651253	0.089828	n
R_MTHFD_glu	0	0.651253	0.089828	n
R_FTHFD_glu	0	0.651253	0.089828	n
R_ORNDC	0	0.630142	0.0869161	n
R_NDPK2	0.254099	0.871113	0.0851054	n
R_GALU	0.002092	0.614971	0.084535	n
R_TRE6PS	0	0.612879	0.084535	n
R_TRE6PP	0	0.612879	0.084535	n
R_ADNUC	0	0.611752	0.0843796	n
R_RBKr	0	0.611752	0.0843796	n
R_XPPT	0	0.611151	0.0842967	n
R_INSH	0	0.611151	0.0842967	n
R_HXPRT	0	0.611151	0.0842967	n
R_NTD10	0	0.61055	0.0842138	n
R_ABUTD	0	0.61055	0.0842138	n
R_NTD9	0	0.61055	0.0842138	n
R_CYTDH	0	0.61055	0.0842138	n
R_GUAPRT	0	0.61055	0.0842138	n
R_ABTAr	0	0.61055	0.0842138	n
R_SERD_L	0	0.61055	0.0842138	n
R_NTD7	0	0.61055	0.0842138	n
R_NTD2	0	0.61055	0.0842138	n
R_URIH	0	0.61055	0.0842138	n
R_XTSNH	0	0.61055	0.0842138	n
R_GNNUC	0	0.61055	0.0842138	n
R_NTPTP2	0	0.61055	0.0842138	n
R_PTRCTA	0	0.61055	0.0842138	n
R_SSALyr	0	0.61055	0.0842138	n
R_UPPRTr	0	0.61055	0.0842138	n
R_PTRCDH	0	0.61055	0.0842138	n
R_NTD11	0	0.61055	0.0842138	n
R_NH4tex	-9.53825	-8.96361	0.0792601	n
R_EX_nh4_e_	8.96361	9.53825	0.0792601	n
R_LDH_D	-0.108542	0.407033	0.0711138	y
R_NO3R1pp	0	0.514147	0.0709168	n
R_NOtpp	0	0.514147	0.0709168	n
R_NTRIR5pp	0	0.514147	0.0709168	n
R_GAPD	-2.18422	-1.69419	0.0675905	n
R_TPI	-1.23161	-0.74158	0.0675905	n
R_PGL	0	0.48844	0.067371	n
R_PGI	-0.74993	-0.26149	0.067371	n
R_EDD	0	0.48844	0.067371	n
R_G6PDH2r	0	0.48844	0.067371	n
R_EDA	0	0.48844	0.067371	n
R_FBP	0.695547	1.18399	0.067371	n
R_FBA	-1.18399	-0.695547	0.067371	n
R_HSDy	-0.787264	-0.322083	0.0641629	n
R_THRS	0.277459	0.74264	0.0641629	n
R_ASAD	-0.868653	-0.403472	0.0641629	n
R_ASPK	0.403472	0.868653	0.0641629	n
R_THRD	0	0.465181	0.0641629	n
R_HSK	0.277459	0.74264	0.0641629	n
R_THRAr	0	0.465181	0.0641629	n
R_GLYAT	0	0.465181	0.0641629	n
R_CO2tex	-16.6143	-16.1887	0.0587065	n
R_EX_co2_e_	16.1887	16.6143	0.0587065	n
R_FORtex	-0.425594	0	0.0587026	n
R_EX_for_e_	0	0.425594	0.0587026	n
R_METACH	-0.36241	0.061913	0.0585273	y
R_ADSS	0.121017	0.528852	0.0562531	n
R_ADSL1r	0.121017	0.528852	0.0562531	n
R_ADA	0	0.407835	0.0562531	n
R_CYSTL	0	0.407033	0.0561425	n
R_CYSDS	0	0.407033	0.0561425	n
R_GLYOX	0	0.407033	0.0561425	n
R_HBDH	0	0.407033	0.0561425	n
R_SERAT	0.030967	0.438	0.0561425	n
R_METB1r	0	0.407033	0.0561425	n
R_MGSA	0	0.407033	0.0561425	n
R_LGTHL	0	0.407033	0.0561425	n
R_CYSSr	0.030967	0.438	0.0561425	n
R_H2O2FERR_minfe2	0	0.376039	0.0518674	n
R_DM_2feooh	0	0.376039	0.0518674	n
R_H2O2FERR	0	0.376039	0.0518674	n
R_CATpp	0	0.349179	0.0481626	n
R_CAT	0	0.349179	0.0481626	n
R_GLTN2c	0	0.348886	0.0481222	n
R_G1DH	0	0.348886	0.0481222	n
R_GNK	0	0.348886	0.0481222	n
R_NO3R2	0	0.336855	0.0464628	n
R_DALAt2pp	-0.080017	0.251654	0.0457477	y
R_NAPRTr	0	0.325736	0.0449291	n
R_ARGN	0	0.325627	0.0449141	n
R_NADN	0	0.325627	0.0449141	n
R_ARGSSr	0.118199	0.443826	0.0449141	n
R_RYLNTARH	0	0.325627	0.0449141	n
R_NNATr	0.001115	0.326742	0.0449141	n
R_NNAMr	0	0.325627	0.0449141	n
R_ARGSL	0.118199	0.443826	0.0449141	n
R_NMNATr	-0.325627	0	0.0449141	n
R_GUAD	0	0.325627	0.0449141	n
R_ADPRDP	0	0.325627	0.0449141	n
R_UREA	0	0.325627	0.0449141	n
R_NADS2	0.001115	0.326742	0.0449141	n
R_OCBT	0.118199	0.443826	0.0449141	n
R_NIRP	0	0.325627	0.0449141	n
R_CBPS	0.297993	0.623619	0.0449139	n
R_GMPS2	0.120624	0.44625	0.0449139	n
R_UMPK	0.217421	0.53308	0.0435392	n
R_NTD4	0	0.315659	0.0435392	n
R_CSND	0	0.315659	0.0435392	n
R_METOX4spept	0	0.305532	0.0421423	n
R_METSOXR1pept	0	0.305532	0.0421423	n
R_METOX2s	0	0.305532	0.0421423	n
R_TRDR	0.125668	0.4312	0.0421423	n
R_METSOXR2pept	0	0.305532	0.0421423	n
R_THIORDXi	0	0.305532	0.0421423	n
R_METSOXR2	0	0.305532	0.0421423	n
R_GTHP	0	0.305532	0.0421423	n
R_METOX3spept	0	0.305532	0.0421423	n
R_METOX1s	0	0.305532	0.0421423	n
R_METSOXR1	0	0.305532	0.0421423	n
R_GTHOr	0	0.305532	0.0421423	n
R_EX_urea_e	0	0.287318	0.0396301	n
R_UREAtpp	-0.287318	0	0.0396301	n
R_UREAtex	-0.287318	0	0.0396301	n
R_MCCDNabcpp	0	0.264681	0.0365077	n
R_MCCDNtex	0	0.264681	0.0365077	n
R_MCCDNtpp	0	0.264681	0.0365077	n
R_MCCDNexs	0	0.264681	0.0365077	n
R_MCCDNtonex	0	0.264681	0.0365077	n
R_SADT2	0.07559	0.332664	0.0354585	n
R_SULFOX	0	0.257074	0.0354585	n
R_NODOx	0	0.257074	0.0354585	n
R_ADSK	0.07559	0.332664	0.0354585	n
R_PAPR	0.07559	0.332664	0.0354585	n
R_BPNT	0.07559	0.332664	0.0354585	n
R_FECRMabcpp	0	0.238858	0.0329459	n
R_ARBTNLtonex	0	0.238858	0.0329459	n
R_ARBTNLexs	0	0.238858	0.0329459	n
R_ARBTNLtex	0	0.238858	0.0329459	n
R_FECRMtonex	0	0.238858	0.0329459	n
R_ARBTNLabcpp	0	0.238858	0.0329459	n
R_FECRMUtex	0	0.238858	0.0329459	n
R_ARBTNLtpp	0	0.238858	0.0329459	n
R_FECRMexs	0	0.238858	0.0329459	n
R_FECRMUtpp	0	0.238858	0.0329459	n
R_NODOy	0	0.23259	0.0320814	n
R_UAGDP	0.080484	0.307665	0.0313353	n
R_G1PACT	0.080484	0.307665	0.0313353	n
R_AGDC	0	0.227181	0.0313353	n
R_PGAMT	-0.307665	-0.080484	0.0313353	n
R_IMPD	0	0.219299	0.0302481	n
R_AGMT	0	0.21918	0.0302317	n
R_ARGDC	0	0.21918	0.0302317	n
R_PHBD	0	0.203517	0.0280713	n
R_PHAS	0	0.203517	0.0280713	n
R_HXAND	0	0.199901	0.0275726	n
R_GLYt2rpp	-0.184317	0	0.025423	n
R_GLYtex	-0.184317	0	0.025423	n
R_EX_gly_e_	0	0.184317	0.025423	n
R_SO4t2pp	0	0.181637	0.0250534	n
R_GLYCLTtex	-0.180985	0	0.0249634	n
R_EX_glyclt_e_	0	0.180985	0.0249634	n
R_SULabcpp	0	0.170739	0.0235502	n
R_ACACT1r	-0.072901	0.070788	0.0198192	y
R_PPK10r	0	0.135678	0.0187142	n
R_EXOPP	0	0.135678	0.0187142	n
R_MCCDNR	0	0.13234	0.0182538	n
R_PPND	0	0.130556	0.0180077	n
R_PYRt2rpp	-0.128537	0	0.0177292	n
R_EX_pyr_e_	0	0.128537	0.0177292	n
R_PYRtex	-0.128537	0	0.0177292	n
R_TRPO2	0	0.12211	0.0168428	n
R_TRPS1r	0.002076	0.124186	0.0168428	n
R_ANPRT	0.002076	0.124186	0.0168428	n
R_FKYNH	0	0.12211	0.0168428	n
R_PRAI	0.002076	0.124186	0.0168428	n
R_IGPS	0.002076	0.124186	0.0168428	n
R_KYN	0	0.12211	0.0168428	n
R_ARBTNLR	0	0.119429	0.016473	n
R_FECRMR4	0	0.119429	0.016473	n
R_ALAALAabcpp	0.00071	0.117464	0.016104	n
R_AGM3PH	0	0.113591	0.0156677	n
R_ANHMK	0	0.113591	0.0156677	n
R_UAGCVT	0.032398	0.145989	0.0156677	n
R_AM3PA	0	0.113591	0.0156677	n
R_ACM6PH	0	0.113591	0.0156677	n
R_AGMH	0	0.113591	0.0156677	n
R_AGM3PA	0	0.113591	0.0156677	n
R_ACGAMK	0	0.113591	0.0156677	n
R_UDCPDP	0.032398	0.145989	0.0156677	n
R_UGMDDS	0.032398	0.145989	0.0156677	n
R_AGM3Pt2pp	0	0.113591	0.0156677	n
R_PAPPT3	0.032398	0.145989	0.0156677	n
R_UAGPT3	0.032398	0.145989	0.0156677	n
R_UM3PL	0	0.113591	0.0156677	n
R_UAPGR	0.032398	0.145989	0.0156677	n
R_KAS15	0	0.112493	0.0155163	n
R_KAS14	0	0.112493	0.0155163	n
R_ACOATA	0	0.112493	0.0155163	n
R_IMPC	-0.353926	-0.241641	0.0154876	n
R_AICART	0.241641	0.353926	0.0154876	n
R_HISTP	0.057805	0.17009	0.0154876	n
R_HISDr	0	0.112285	0.0154876	n
R_DM_frmd	0	0.112285	0.0154876	n
R_HISTD	0.057805	0.17009	0.0154876	n
R_IG3PS	0.057805	0.17009	0.0154876	n
R_HSTPTr	0.057805	0.17009	0.0154876	n
R_PRAMPC	0.057805	0.17009	0.0154876	n
R_IZPN	0	0.112285	0.0154876	n
R_FGLU	0	0.112285	0.0154876	n
R_URCN	0	0.112285	0.0154876	n
R_PRATPP	0.057805	0.17009	0.0154876	n
R_ATPPRTr	0.057805	0.17009	0.0154876	n
R_IGPDH	0.057805	0.17009	0.0154876	n
R_PRMICI	0.057805	0.17009	0.0154876	n
R_GLCGSD_2	0	0.111433	0.0153701	n
R_AAMYL3	0	0.111433	0.0153701	n
R_GLCS1	0.004658	0.11609	0.0153699	n
R_AGM4PH	0	0.111009	0.0153116	n
R_AM4PA	0	0.111009	0.0153116	n
R_UM4PL	0	0.111009	0.0153116	n
R_AM4PCP	0	0.111009	0.0153116	n
R_AGM4PA	0	0.111009	0.0153116	n
R_AGM4Pt2pp	0	0.111009	0.0153116	n
R_UM4PCP	0	0.111009	0.0153116	n
R_AGM4PCP	0	0.111009	0.0153116	n
R_4PCP	0	0.111009	0.0153116	n
R_EX_ala_D_e_	0	0.108542	0.0149713	n
R_D_LACtex	-0.108542	0	0.0149713	n
R_EX_lac_D_e_	0	0.108542	0.0149713	n
R_D_LACt2pp	-0.108542	0	0.0149713	n
R_DALAtex	-0.108542	0	0.0149713	n
R_DHPR	0	0.107991	0.0148953	n
R_PHETHPTOX2	0	0.107991	0.0148953	n
R_THBPT4ACAMDASE	0	0.107991	0.0148953	n
R_PPNDH	0.111457	0.219448	0.0148953	n
R_SERt2rpp	-0.106183	0	0.0146459	n
R_EX_ser_L_e_	0	0.106183	0.0146459	n
R_SERtex	-0.106183	0	0.0146459	n
R_EX_glyc_R_e_	0	0.103942	0.0143368	n
R_GLYCAtex	-0.103942	0	0.0143368	n
R_GLYCAt2rpp	-0.103942	0	0.0143368	n
R_H2Stex	-0.103923	0	0.0143342	n
R_3PEPTabcpp	0	0.103923	0.0143342	n
R_EX_h2s_e_	0	0.103923	0.0143342	n
R_H2St1pp	-0.103923	0	0.0143342	n
R_AGM3PApp	0	0.103923	0.0143342	n
R_AGMt2pp	0	0.103923	0.0143342	n
R_SULRi	0.07559	0.179513	0.0143342	n
R_EX_so4_e_	-0.181637	-0.077714	0.0143342	n
R_SO4tex	0.077714	0.181637	0.0143342	n
R_AGM4PApp	0	0.101758	0.0140356	n
R_4PEPTabcpp	0	0.101758	0.0140356	n
R_PPAtex	-0.099682	0	0.0137492	n
R_PPAt2rpp	-0.099682	0	0.0137492	n
R_EX_ppa_e_	0	0.099682	0.0137492	n
R_PRFGS	0.183946	0.282718	0.0136237	n
R_PRAIS	0.183946	0.282718	0.0136237	n
R_GARFT	0.183946	0.282718	0.0136237	n
R_PRAGSr	0.183946	0.282718	0.0136237	n
R_GLUPRT	0.183946	0.282718	0.0136237	n
R_URIC	0	0.098772	0.0136237	n
R_UGLYCH	0	0.098772	0.0136237	n
R_XAND	0	0.098772	0.0136237	n
R_PRASCS	0.183837	0.282609	0.0136237	n
R_AIRC3	-0.282609	-0.183837	0.0136237	n
R_ALLTAHr	0	0.098772	0.0136237	n
R_ALLTN	0	0.098772	0.0136237	n
R_ADSL2r	0.183837	0.282609	0.0136237	n
R_AIRC2r	0.183837	0.282609	0.0136237	n
R_ASPtex	-0.097688	0	0.0134742	n
R_EX_asp_L_e_	0	0.097688	0.0134742	n
R_3HPPtex	-0.095773	0	0.0132101	n
R_3HPPtpp	0	0.095773	0.0132101	n
R_EX_3hpp_e_	0	0.095773	0.0132101	n
R_MSAR	0	0.095773	0.0132101	n
R_H2SH2O2_e	0	0.090528	0.0124866	n
R_EX_Ss_e_	0	0.090528	0.0124866	n
R_SKM3PCT	0.171733	0.262185	0.0124761	n
R_GENDO	0	0.090452	0.0124761	n
R_DDPA	0.171733	0.262185	0.0124761	n
R_CHORS	0.171733	0.262185	0.0124761	n
R_ACPYRH	0	0.090452	0.0124761	n
R_SAL5HL	0	0.090452	0.0124761	n
R_MALPYRI	0	0.090452	0.0124761	n
R_SHK3Dr	0.171733	0.262185	0.0124761	n
R_DHQS	0.171733	0.262185	0.0124761	n
R_QATPSK3PT	0.171733	0.262185	0.0124761	n
R_DHQD	0.171733	0.262185	0.0124761	n
R_SALCS	0	0.090452	0.0124761	n
R_HACD1	-0.01729	0.070788	0.0121487	y
R_ACOAD1f	-0.070788	0.01729	0.0121487	y
R_ECOAH1	-0.01729	0.070788	0.0121487	y
R_RPE	-0.429751	-0.348344	0.0112286	n
R_RPI	-0.423866	-0.34246	0.0112284	n
R_MCOATA	0.656195	0.733866	0.0107132	n
R_ACCOAC	0.656196	0.733867	0.0107132	n
R_lpdperox3	0	0.075373	0.0103963	n
R_AKGtex	-0.075145	0	0.0103648	n
R_EX_akg_e_	0	0.075145	0.0103648	n
R_AKGt2rpp	-0.075145	0	0.0103648	n
R_CHORM	0.169111	0.242013	0.0100554	n
R_HGNTOR	0	0.072901	0.0100553	n
R_MACACI	0	0.072901	0.0100553	n
R_34HPPOR	0	0.072901	0.0100553	n
R_FUMAC	0	0.072901	0.0100553	n
R_SALCCOAS	0	0.072901	0.0100553	n
R_SALCCOA5HL	0	0.072901	0.0100553	n
R_GENTCOAH	0	0.072901	0.0100553	n
R_CHRPL	0.000109	0.071939	0.00990759	n
R_3OADPCOAT	0	0.071829	0.00990745	n
R_3OXCOAT	0	0.071829	0.00990745	n
R_CMB34OELH	0	0.071829	0.00990745	n
R_4HBHYOX	0	0.071829	0.00990745	n
R_4CBMCLC	0	0.071829	0.00990745	n
R_PCADYOX	0	0.071829	0.00990745	n
R_MUCCY_kt	0	0.071829	0.00990745	n
R_TALA	-0.131623	-0.060769	0.00977297	n
R_TKT1	-0.126394	-0.05554	0.00977297	n
R_BUTt2rpp	-0.070788	0	0.00976386	n
R_EX_but_e_	0	0.070788	0.00976386	n
R_BUTtex	-0.070788	0	0.00976386	n
R_BTCSYN1	-0.070788	0	0.00976386	n
R_BTCSYN2	-0.070788	0	0.00976386	n
R_MCTP1App	0.00071	0.071123	0.00971214	n
R_MDDCP1pp	0	0.069739	0.00961917	n
R_EX_gln_L_e_	-7.25	-7.18216	0.0093571	n
R_GLNtex	7.18216	7.25	0.0093571	n
R_EX_glu_L_e_	0	0.067839	0.0093571	n
R_GLUDtex	-0.067839	0	0.0093571	n
R_EX_glu_D_e_	0	0.067839	0.0093571	n
R_GLUDt2pp	-0.067839	0	0.0093571	n
R_GLUtex	-0.067839	0	0.0093571	n
R_HOMt2pp	0	0.06691	0.00922897	n
R_HOMtex	-0.06691	0	0.00922897	n
R_EX_hom_L_e_	0	0.06691	0.00922897	n
R_THRD_L	0.079318	0.145682	0.00915366	n
R_THRtex	-0.065125	0	0.00898276	n
R_2OBUTt2rpp	-0.065125	0	0.00898276	n
R_EX_2obut_e_	0	0.065125	0.00898276	n
R_EX_thr_L_e_	0	0.065125	0.00898276	n
R_2OBUTtex	-0.065125	0	0.00898276	n
R_ACPCD	-0.064268	0	0.00886455	n
R_ACCtex	-0.064268	0	0.00886455	n
R_ACCtpp	-0.064268	0	0.00886455	n
R_EX_acpc_e	0	0.064268	0.00886455	n
R_MDDCP4pp	0	0.063335	0.00873586	n
R_MDDCP3pp	0	0.063335	0.00873586	n
R_MDDEP1pp	0	0.063335	0.00873586	n
R_MDDEP3pp	0	0.063335	0.00873586	n
R_METSr	0	0.063115	0.00870552	n
R_MTHFR2	0	0.063115	0.00870552	n
R_MTHFR2_glu	0	0.063115	0.00870552	n
R_MTHPTGHMr	0	0.063115	0.00870552	n
R_XANtex	-0.063087	0	0.00870166	n
R_XANt2pp	-0.063087	0	0.00870166	n
R_EX_xan_e_	0	0.063087	0.00870166	n
R_ACSERtex	-0.062621	0	0.00863738	n
R_EX_acser_e_	0	0.062621	0.00863738	n
R_ACSERtpp	0	0.062621	0.00863738	n
R_TKT2	-0.322954	-0.262653	0.00831738	n
R_MLDCP3App	0	0.058377	0.008052	n
R_MLDEP1pp	0	0.058377	0.008052	n
R_MCTP1Bpp	0	0.058377	0.008052	n
R_HXANt2rpp	-0.05786	0	0.00798069	n
R_HYXNtex	-0.05786	0	0.00798069	n
R_EX_hxan_e_	0	0.05786	0.00798069	n
R_MLDCP2App	0	0.057688	0.00795697	n
R_MLDEP2pp	0	0.057688	0.00795697	n
R_MDDEP2pp	0	0.057688	0.00795697	n
R_MDDCP5pp	0	0.057688	0.00795697	n
R_MLDCP1App	0.00071	0.058398	0.00795697	n
R_ADEt2rpp	-0.057338	0	0.00790869	n
R_EX_ade_e_	0	0.057338	0.00790869	n
R_ADEtex	-0.057338	0	0.00790869	n
R_MLDCP2Bpp	0	0.05705	0.00786897	n
R_MPTG	0.015805	0.0726	0.00783379	n
R_MLTGY3pp	0	0.056795	0.00783379	n
R_MLDCP1Bpp	0	0.056391	0.00777807	n
R_MLTGY2pp	0	0.056143	0.00774386	n
R_MLTGY1pp	0	0.055505	0.00765586	n
R_TYRDOPO3ex	0	0.053971	0.00744428	n
R_EX_pro_L_e_	0	0.053675	0.00740345	n
R_PROtex	-0.053675	0	0.00740345	n
R_VALTA	-0.231166	-0.178075	0.0073229	n
R_VALtex	-0.053091	0	0.0073229	n
R_EX_val_L_e_	0	0.053091	0.0073229	n
R_CYStex	-0.049841	0	0.00687462	n
R_EX_cys_L_e_	0	0.049841	0.00687462	n
R_EX_idon_L_e_	0	0.047421	0.00654083	n
R_IDONt2rpp	-0.047421	0	0.00654083	n
R_IDOND	0	0.047421	0.00654083	n
R_IDONtex	-0.047421	0	0.00654083	n
R_5DGLCNR	-0.047421	0	0.00654083	n
R_IDOND2	0	0.046518	0.00641628	n
R_MCTP2App	0.000788	0.047281	0.00641283	n
R_MPTG2	0.000788	0.047281	0.00641283	n
R_MDDEP4pp	0	0.046493	0.00641283	n
R_MDDCP2pp	0.000788	0.047281	0.00641283	n
R_MLTGY4pp	0	0.046493	0.00641283	n
R_EX_arg_L_e_	0	0.044404	0.00612469	n
R_ARGtex	-0.044404	0	0.00612469	n
R_ASPO5	0	0.042522	0.0058651	n
R_HIStex	-0.042289	0	0.00583297	n
R_HISt2rpp	-0.042289	0	0.00583297	n
R_EX_his_L_e_	0	0.042289	0.00583297	n
R_NACt1pp	-0.041407	0	0.00571131	n
R_NNDPR	0.001115	0.042522	0.00571131	n
R_QULNS	0.001115	0.042522	0.00571131	n
R_EX_nac_e_	0	0.041407	0.00571131	n
R_NACtex	-0.041407	0	0.00571131	n
R_ASPO6	0	0.041128	0.00567283	n
R_DAPE	0.08139	0.121426	0.00552221	n
R_LYStex	-0.040036	0	0.00552221	n
R_DHDPS	0.08139	0.121426	0.00552221	n
R_SDPTA	-0.121426	-0.08139	0.00552221	n
R_DHDPRy	0.08139	0.121426	0.00552221	n
R_EX_lys_L_e_	0	0.040036	0.00552221	n
R_SDPDS	0.08139	0.121426	0.00552221	n
R_THDPS	0.08139	0.121426	0.00552221	n
R_DAPDC	0.048991	0.089027	0.00552221	n
R_EX_quin_kt_e_	0	0.037864	0.00522262	n
R_QUINtpp	-0.037864	0	0.00522262	n
R_QUINtex	-0.037864	0	0.00522262	n
R_QUINDH	-0.037864	0	0.00522262	n
R_UHBZ1t_pp_	-0.034157	0	0.00471131	n
R_EX_4hbz_e_	0	0.034157	0.00471131	n
R_4HBZtex	-0.034157	0	0.00471131	n
R_GF6PTAr	0.080484	0.112981	0.00448234	n
R_INStex	-0.027859	0	0.00384262	n
R_EX_ins_e_	0	0.027859	0.00384262	n
R_INSt2rpp	-0.027859	0	0.00384262	n
R_EX_gsn_e_	0	0.027674	0.0038171	n
R_GSNt2pp	-0.027674	0	0.0038171	n
R_GSNtex	-0.027674	0	0.0038171	n
R_TYRtex	-0.026986	0	0.00372221	n
R_EX_tyr_L_e_	0	0.026986	0.00372221	n
R_EX_hphead_e_	0	0.026986	0.00372221	n
R_DOPACHRex	0	0.026986	0.00372221	n
R_DOPAQNISO1ex	0	0.026986	0.00372221	n
R_DCTex	0	0.026986	0.00372221	n
R_EX_34dhphe_e_	0	0.026986	0.00372221	n
R_EX_L_dpchrm_e_	0	0.026986	0.00372221	n
R_TYRt2rpp	-0.026986	0	0.00372221	n
R_TYRODC	0	0.026986	0.00372221	n
R_TYRDOPOex	0	0.026986	0.00372221	n
R_PPOR	0	0.026837	0.00370166	n
R_DM_2hyoxplac	0	0.026837	0.00370166	n
R_PHEODC	0	0.025981	0.00358359	n
R_EX_phe_L_e_	0	0.025981	0.00358359	n
R_PHEtex	-0.025981	0	0.00358359	n
R_PHEt2rpp	-0.025981	0	0.00358359	n
R_EX_pad_e_	0	0.025981	0.00358359	n
R_RNDR3	0	0.025289	0.00348814	n
R_RNTR3	0	0.025289	0.00348814	n
R_3HOXIDtpp	0	0.024669	0.00340262	n
R_3HOXIDtex	-0.024669	0	0.00340262	n
R_3HOXIDS	0	0.024669	0.00340262	n
R_EX_3hoxid_e_	0	0.024669	0.00340262	n
R_ANS	0.002076	0.026745	0.00340262	n
R_IPDDI	-0.001265	0.023231	0.00337876	y
R_FDR	0	0.024483	0.00337697	n
R_DMPPS	0	0.024483	0.00337697	n
R_IPDPS	0	0.024483	0.00337697	n
R_2OXBUTOR	0	0.023071	0.00318221	n
R_CDPMEK	0.001497	0.024483	0.00317048	n
R_MECDPDH3	0.001497	0.024483	0.00317048	n
R_DXPRIi	0.001497	0.024483	0.00317048	n
R_MEPCT	0.001497	0.024483	0.00317048	n
R_MECDPS	0.001497	0.024483	0.00317048	n
R_DXPS	0.001716	0.024701	0.00317034	n
R_TZEAtex	-0.022985	0	0.00317034	n
R_DMAPP_AMPIT	0	0.022985	0.00317034	n
R_TZEAtpp	0	0.022985	0.00317034	n
R_EX_tzea_e_	0	0.022985	0.00317034	n
R_N6DMAAH	0	0.022985	0.00317034	n
R_N6IAMPPRH	0	0.022985	0.00317034	n
R_ACOAD2f	-0.004518	0.01729	0.003008	y
R_ACACT2r	-0.01729	0.004518	0.003008	y
R_ECOAH2	-0.01729	0.004518	0.003008	y
R_HACD2	-0.01729	0.004518	0.003008	y
R_AMID3	0	0.020785	0.0028669	n
R_TRPODC	0	0.020785	0.0028669	n
R_IADtpp	-0.020785	0	0.0028669	n
R_IND3ACtex	-0.020785	0	0.0028669	n
R_EX_ind3ac_e_	0	0.020785	0.0028669	n
R_TRPt2rpp	-0.020785	0	0.0028669	n
R_EX_indpyr_e_	0	0.020785	0.0028669	n
R_EX_trp_L_e_	0	0.020785	0.0028669	n
R_TRPtex	-0.020785	0	0.0028669	n
R_IADtex	0	0.020785	0.0028669	n
R_IND3ACtpp	0	0.020785	0.0028669	n
R_LAAO6ex	0	0.020785	0.0028669	n
R_EX_iad_e_	0	0.020785	0.0028669	n
R_METAT	0.004618	0.022186	0.00242317	n
R_3OAR40	0.095203	0.112493	0.00238483	n
R_EAR60x	0.095203	0.112493	0.00238483	n
R_OCHSLACtpp	0	0.01729	0.00238483	n
R_HACD3	-0.01729	0	0.00238483	n
R_EX_hslac_e_	0	0.01729	0.00238483	n
R_EAR80x	0.095203	0.112493	0.00238483	n
R_MTAN	0.003302	0.020592	0.00238483	n
R_3HAD80	0.095203	0.112493	0.00238483	n
R_3OAS80	0.095203	0.112493	0.00238483	n
R_EX_5mtr_e	0.003302	0.020592	0.00238483	n
R_C8HSLS	0	0.01729	0.00238483	n
R_3OAR80	0.095203	0.112493	0.00238483	n
R_ECOAH3	-0.01729	0	0.00238483	n
R_3HAD60	0.095203	0.112493	0.00238483	n
R_MTRtex	-0.020592	-0.003302	0.00238483	n
R_FACOAL80t2pp	0	0.01729	0.00238483	n
R_3OAS60	0.095203	0.112493	0.00238483	n
R_AHLACYC8	0	0.01729	0.00238483	n
R_EAR40x	0.095203	0.112493	0.00238483	n
R_3OAR60	0.095203	0.112493	0.00238483	n
R_ACACT3r	-0.01729	0	0.00238483	n
R_HSLACtex	-0.01729	0	0.00238483	n
R_HSERTA	0.044623	0.061913	0.00238483	n
R_ACOAD3f	0	0.01729	0.00238483	n
R_3HAD40	0.095203	0.112493	0.00238483	n
R_5MTRtpp	0.003302	0.020592	0.00238483	n
R_EX_PHB_storage_c	0	0.017138	0.00236386	n
R_RNTR2	0	0.016939	0.00233641	n
R_RNDR2	0	0.016939	0.00233641	n
R_ARBTNLSYN	0	0.014282	0.00196993	n
R_EX_arbtnl_e_	0	0.014282	0.00196993	n
R_EX_arbtnl_fe3_e_	0	0.014007	0.001932	n
R_AHC	0.001202	0.014757	0.00186966	n
R_PItex	0.41025	0.423805	0.00186966	n
R_EX_pi_e_	-0.423805	-0.41025	0.00186966	n
R_EX_ralf_e_	0	0.013493	0.0018611	n
R_TYRASEex	0	0.013493	0.0018611	n
R_RALFtex	-0.013493	0	0.0018611	n
R_RFURRAC	0	0.013493	0.0018611	n
R_RFURAH	0	0.013493	0.0018611	n
R_RFURAST	0	0.013493	0.0018611	n
R_BZDHy	0	0.013493	0.0018611	n
R_RALFtpp	0	0.013493	0.0018611	n
R_EX_melanin_e_	0	0.013493	0.0018611	n
R_RFURTT	0	0.013493	0.0018611	n
R_DM_BZ	0	0.013493	0.0018611	n
R_BZDH	0	0.013419	0.0018509	n
R_EX_hexhslac_e_	0	0.012703	0.00175214	n
R_HEXHSLACtex	-0.012703	0	0.00175214	n
R_C6HSLS	0	0.012703	0.00175214	n
R_HEXHSLACtpp	0	0.012703	0.00175214	n
R_THRTRS	0.198032	0.210209	0.00167959	n
R_GLYTRS	0.294198	0.305918	0.00161655	n
R_OCHSLACtex	-0.011216	0	0.00154703	n
R_OCTAtex	-0.011216	0	0.00154703	n
R_EX_ochslac_e_	0	0.011216	0.00154703	n
R_EX_octa_e_	0	0.011216	0.00154703	n
R_GCALDDr	0.000328	0.011125	0.00148924	n
R_AHMMPS	0	0.010797	0.00148924	n
R_HMPK1	0	0.010797	0.00148924	n
R_ASPTRS	0.191295	0.202051	0.00148359	n
R_TMKr	-0.010688	0	0.00147421	n
R_THZPSN	0.000109	0.010797	0.00147421	n
R_EX_thm_e_	0	0.010688	0.00147421	n
R_TMPPP	0.000109	0.010797	0.00147421	n
R_THMtex	-0.010688	0	0.00147421	n
R_THMt2pp	-0.010688	0	0.00147421	n
R_DM_4HBA	0.000109	0.010797	0.00147421	n
R_3OAS100	0.095202	0.105832	0.00146621	n
R_3HAD100	0.095202	0.105832	0.00146621	n
R_3OAR100	0.095202	0.105832	0.00146621	n
R_AMPMS2	0	0.010476	0.00144497	n
R_ALATRS	0.313896	0.323803	0.00136648	n
R_RNDR1	0	0.008353	0.00115214	n
R_RNTR4	0	0.008353	0.00115214	n
R_RNDR4	0	0.008353	0.00115214	n
R_RNTR1	0	0.008353	0.00115214	n
R_DCTPD	0	0.008352	0.001152	n
R_IPPMIb	-0.142669	-0.135307	0.00101545	n
R_IPPMIa	-0.142669	-0.135307	0.00101545	n
R_OMCDC	0.135307	0.142669	0.00101545	n
R_IPMDr	0.135307	0.142669	0.00101545	n
R_LEUTRS	0.135307	0.142669	0.00101545	n
R_IPPS	0.135307	0.142669	0.00101545	n
R_LEUTA	0.135307	0.142669	0.00101545	n
R_SERTRS	0.109127	0.116195	0.000974897	n
R_GLNTRS	0.132712	0.139385	0.000920414	n
R_GTADT2	0.095647	0.101833	0.000853241	n
R_PROTRS	0.258426	0.264586	0.000849655	n
R_ARGTRS	0.118199	0.124266	0.000836828	n
R_3OAR120	0.063562	0.069322	0.000794483	n
R_EAR140x	0.037417	0.043177	0.000794483	n
R_3OAS160	0.037417	0.043177	0.000794483	n
R_3HAD140	0.037417	0.043177	0.000794483	n
R_EAR120x	0.063562	0.069322	0.000794483	n
R_3OAR160	0.037417	0.043177	0.000794483	n
R_EAR100x	0.063562	0.069322	0.000794483	n
R_EAR160x	0.037417	0.043177	0.000794483	n
R_3OAS120	0.063562	0.069322	0.000794483	n
R_3HAD160	0.037417	0.043177	0.000794483	n
R_3HAD120	0.063562	0.069322	0.000794483	n
R_3OAS140	0.058333	0.064093	0.000794483	n
R_3OAR140	0.058333	0.064093	0.000794483	n
R_VALTRS	0.178075	0.183419	0.000737103	n
R_LYSTRS	0.048991	0.053998	0.000690621	n
R_BIOMASS	0.48962	0.494566	0.000682207	n
R_3OAR121	0.031639	0.03651	0.000671862	n
R_3OAR161	0.031639	0.03651	0.000671862	n
R_3HAD141	0.031639	0.03651	0.000671862	n
R_EAR141x	0.031639	0.03651	0.000671862	n
R_T2DECAI	0.031639	0.03651	0.000671862	n
R_3OAR141	0.031639	0.03651	0.000671862	n
R_3OAS161	0.031639	0.03651	0.000671862	n
R_3HAD121	0.031639	0.03651	0.000671862	n
R_EAR161x	0.031639	0.03651	0.000671862	n
R_3OAS141	0.031639	0.03651	0.000671862	n
R_3HAD161	0.031639	0.03651	0.000671862	n
R_3OAS121	0.031639	0.03651	0.000671862	n
R_EAR121x	0.031639	0.03651	0.000671862	n
R_GLUTRS	0.135332	0.140111	0.000659172	n
R_NADK1	0	0.004737	0.000653379	n
R_NADK2	0	0.004737	0.000653379	n
R_NADK	0	0.004737	0.000653379	n
R_EX_LpdDam1	0	0.004703	0.00064869	n
R_lpdperox2	0	0.004703	0.00064869	n
R_GLYKr	0	0.004588	0.000632828	n
R_GLYALDDr	0	0.004584	0.000632276	n
R_EX_glyc_e_	0	0.004552	0.000627862	n
R_GLYCtex	-0.004552	0	0.000627862	n
R_EX_mccdn_e_	0	0.004518	0.000623172	n
R_MCCDNS1	0	0.004518	0.000623172	n
R_EX_fe3mccdn_e_	0	0.004502	0.000620966	n
R_PGPP160	0.002791	0.007209	0.000609379	n
R_PSbioS	0	0.004139	0.000570897	n
R_BIOFILM	0	0.004139	0.000570897	n
R_PStex	0	0.004139	0.000570897	n
R_PStpp	0	0.004139	0.000570897	n
R_PG160abcpp	0	0.003989	0.000550207	n
R_PGP160abcpp	0	0.003988	0.000550069	n
R_PGPP160pp	0	0.003988	0.000550069	n
R_DHAD2	0.079318	0.083264	0.000544276	n
R_ILETA	-0.083264	-0.079318	0.000544276	n
R_ILETRS	0.079318	0.083264	0.000544276	n
R_KARA2	0.079318	0.083264	0.000544276	n
R_ACHBS	0.079318	0.083264	0.000544276	n
R_EX_GKC_storage_c	0	0.00357	0.000492414	n
R_TRPTRS	0.002076	0.005379	0.000455586	n
R_PSPGAtex	0	0.00325	0.000448276	n
R_PSGlcNActpp	0	0.00325	0.000448276	n
R_PSGlcNacbioS	0	0.00325	0.000448276	n
R_PSGlcNAcDA	0	0.00325	0.000448276	n
R_ACt4pp	0	0.00325	0.000448276	n
R_BIOFILM_PGA	0	0.00325	0.000448276	n
R_ACtex	-0.003192	0	0.000440276	n
R_EX_ac_e_	0	0.003192	0.000440276	n
R_TYRTRS	0.057545	0.060716	0.000437379	n
R_HISTRS	0.057805	0.060601	0.000385655	n
R_PHETRS	0.111457	0.114168	0.000373931	n
R_PGPP161	0.00166	0.004288	0.000362483	n
R_PGPP161pp	0	0.002373	0.00032731	n
R_PGP161abcpp	0	0.002373	0.00032731	n
R_PG161abcpp	0	0.002373	0.00032731	n
R_DASYN160	0.015017	0.017328	0.000318759	n
R_AGPAT160	0.015017	0.017328	0.000318759	n
R_ACPPAT160	0.015017	0.017328	0.000318759	n
R_APG3PAT160	0.015017	0.017328	0.000318759	n
R_EAR181x	0.013768	0.015888	0.000292414	n
R_3OAS181	0.013768	0.015888	0.000292414	n
R_3OAR181	0.013768	0.015888	0.000292414	n
R_3HAD181	0.013768	0.015888	0.000292414	n
R_PGPP181	0.001278	0.003305	0.000279586	n
R_PG181abcpp	0	0.001831	0.000252552	n
R_PGPP181pp	0	0.00183	0.000252414	n
R_PGP181abcpp	0	0.00183	0.000252414	n
R_DHORTS	-0.18161	-0.179793	0.000250621	n
R_OMPDC	0.179793	0.18161	0.000250621	n
R_ORPT	-0.18161	-0.179793	0.000250621	n
R_DHORD2	0.179793	0.18161	0.000250621	n
R_ASPCTr	0.179793	0.18161	0.000250621	n
R_METTRS	0.041211	0.043008	0.000247862	n
R_AGPAT161	0.008936	0.010311	0.000189655	n
R_APG3PAT161	0.008936	0.010311	0.000189655	n
R_DASYN161	0.008936	0.010311	0.000189655	n
R_ACPPAT161	0.008936	0.010311	0.000189655	n
R_PSD160	0.008769	0.010119	0.000186207	n
R_PSSA160	0.008769	0.010119	0.000186207	n
R_CYSTRS	0.029808	0.03112	0.000180966	n
R_EAR180x	0.007383	0.00852	0.000156828	n
R_3OAR180	0.007383	0.00852	0.000156828	n
R_3HAD180	0.007383	0.00852	0.000156828	n
R_3OAS180	0.007383	0.00852	0.000156828	n
R_PGPP180	0.000685	0.001774	0.000150207	n
R_DASYN181	0.006884	0.007944	0.000146207	n
R_ACPPAT181	0.006884	0.007944	0.000146207	n
R_AGPAT181	0.006884	0.007944	0.000146207	n
R_APG3PAT181	0.006884	0.007944	0.000146207	n
R_PGPP180pp	0	0.000983	0.000135586	n
R_PGP180abcpp	0	0.000983	0.000135586	n
R_PG180abcpp	0	0.000983	0.000135586	n
R_EX_k_e_	-0.096536	-0.09557	0.000133241	n
R_Ktex	0.09557	0.096536	0.000133241	n
R_PGSA160	0.006248	0.007209	0.000132552	n
R_PSSA161	0.005219	0.006023	0.000110897	n
R_PSD161	0.005219	0.006023	0.000110897	n
R_PSSA181	0.00402	0.004639	8.53793e-05	n
R_PSD181	0.00402	0.004639	8.53793e-05	n
R_PGSA161	0.003716	0.004288	7.88966e-05	n
R_DASYN180	0.003692	0.00426	7.83448e-05	n
R_AGPAT180	0.003692	0.00426	7.83448e-05	n
R_ACPPAT180	0.003692	0.00426	7.83448e-05	n
R_APG3PAT180	0.003692	0.00426	7.83448e-05	n
R_EX_T3SS_E_RipAH_e_	0	0.000524	7.22759e-05	n
R_T3SS_E_RipAH_BioS	0	0.000524	7.22759e-05	n
R_T3SS_E_RipAH_S	0	0.000524	7.22759e-05	n
R_T3SS_E_RipAG_BioS	0	0.000507	6.9931e-05	n
R_T3SS_E_RipAG_S	0	0.000507	6.9931e-05	n
R_EX_T3SS_E_RipAG_e_	0	0.000507	6.9931e-05	n
R_PROT_Rsl_BioS	0	0.000472	6.51034e-05	n
R_EX_protein_Rsl_e_	0	0.000472	6.51034e-05	n
R_PROT_cp_Rsl_S	0	0.000472	6.51034e-05	n
R_PROT_pe_Rsl_S	0	0.000472	6.51034e-05	n
R_PGSA181	0.002864	0.003305	6.08276e-05	n
R_DM_5DRIB	4e-06	0.000445	6.08276e-05	n
R_5DOAN	4e-06	0.000445	6.08276e-05	n
R_PROT_cp_Rsl2_S	0	0.000408	5.62759e-05	n
R_PROT_pe_Rsl2_S	0	0.000408	5.62759e-05	n
R_EX_protein_Rsl2_e_	0	0.000408	5.62759e-05	n
R_PROT_Rsl2_BioS	0	0.000408	5.62759e-05	n
R_NDPK4	0.039645	0.040045	5.51724e-05	n
R_EX_protein_RSp1467_e_	0	0.000392	5.4069e-05	n
R_PROT_pe_RSp1467_S	0	0.000392	5.4069e-05	n
R_PROT_cp_RSp1467_S	0	0.000392	5.4069e-05	n
R_PROT_RSp1467_BioS	0	0.000392	5.4069e-05	n
R_PROT_pe_CbhA_S	0	0.000387	5.33793e-05	n
R_PROT_CbhA_BioS	0	0.000387	5.33793e-05	n
R_EX_protein_CbhA_e_	0	0.000387	5.33793e-05	n
R_PROT_cp_CbhA_S	0	0.000387	5.33793e-05	n
R_EX_protein_RSp1466_e_	0	0.000374	5.15862e-05	n
R_PROT_pe_RSp1466_S	0	0.000374	5.15862e-05	n
R_PROT_cp_RSp1466_S	0	0.000374	5.15862e-05	n
R_PROT_RSp1466_BioS	0	0.000374	5.15862e-05	n
R_PSSA180	0.002154	0.002486	4.57931e-05	n
R_PSD180	0.002154	0.002486	4.57931e-05	n
R_UAAGDS	0.032398	0.032725	4.51034e-05	n
R_UAMAS	0.032398	0.032725	4.51034e-05	n
R_UAMAGS	0.032398	0.032725	4.51034e-05	n
R_TDPGDH	0.031375	0.031692	4.37241e-05	n
R_TDPDRR	0.031375	0.031692	4.37241e-05	n
R_G1PTT	0.031375	0.031692	4.37241e-05	n
R_TDPDRE	0.031375	0.031692	4.37241e-05	n
R_T3SS_E_RipAM_BioS	0	0.000313	4.31724e-05	n
R_EX_T3SS_E_RipAM_e_	0	0.000313	4.31724e-05	n
R_T3SS_E_RipAM_S	0	0.000313	4.31724e-05	n
R_T3SS_E_RipAI_BioS	0	0.000296	4.08276e-05	n
R_T3SS_E_RipAI_S	0	0.000296	4.08276e-05	n
R_EX_T3SS_E_RipAI_e_	0	0.000296	4.08276e-05	n
R_T3SS_E_RipAB_S	0	0.000295	4.06897e-05	n
R_EX_T3SS_E_RipAB_e_	0	0.000295	4.06897e-05	n
R_T3SS_E_RipAB_BioS	0	0.000295	4.06897e-05	n
R_T3SS_E_RipBB_S	0	0.000272	3.75172e-05	n
R_T3SS_E_RipBB_BioS	0	0.000272	3.75172e-05	n
R_EX_T3SS_E_RipBB_e_	0	0.000272	3.75172e-05	n
R_PROT_RSp0745_BioS	0	0.000269	3.71034e-05	n
R_EX_T6SS_E_RSp0745_e_	0	0.000269	3.71034e-05	n
R_T6SS_E_RSp0745_S	0	0.000269	3.71034e-05	n
R_CLPNS160pp	0.001728	0.001994	3.66897e-05	n
R_PGSA180	0.001537	0.001774	3.26897e-05	n
R_CPPPGO	0	0.000221	3.04828e-05	n
R_CPPPGO2	0	0.000221	3.04828e-05	n
R_T3SS_E_RipAX2_BioS	0	0.000213	2.93793e-05	n
R_EX_T3SS_E_RipAX2_e_	0	0.000213	2.93793e-05	n
R_T3SS_E_RipAX2_S	0	0.000213	2.93793e-05	n
R_T3SS_E_RipAX1_BioS	0	0.000208	2.86897e-05	n
R_T3SS_E_RipAX1_S	0	0.000208	2.86897e-05	n
R_EX_T3SS_E_RipAX1_e_	0	0.000208	2.86897e-05	n
R_EX_T3SS_E_RipAA_e_	0	0.0002	2.75862e-05	n
R_T3SS_E_RipAA_S	0	0.0002	2.75862e-05	n
R_T3SS_E_RipAA_BioS	0	0.0002	2.75862e-05	n
R_T3SS_E_RipAU_BioS	0	0.00017	2.34483e-05	n
R_T3SS_E_RipAU_S	0	0.00017	2.34483e-05	n
R_EX_T3SS_E_RipAU_e_	0	0.00017	2.34483e-05	n
R_PROT_pe_Expansin_S	0	0.000169	2.33103e-05	n
R_PROT_Expansin_BioS	0	0.000169	2.33103e-05	n
R_EX_protein_Expansin_e_	0	0.000169	2.33103e-05	n
R_PROT_cp_Expansin_S	0	0.000169	2.33103e-05	n
R_EX_T3SS_E_RipAZ1_e_	0	0.000164	2.26207e-05	n
R_T3SS_E_RipAZ1_BioS	0	0.000164	2.26207e-05	n
R_T3SS_E_RipAZ1_S	0	0.000164	2.26207e-05	n
R_EX_T3SS_E_RipX_e_	0	0.000163	2.24828e-05	n
R_T3SS_E_RipX_S	0	0.000163	2.24828e-05	n
R_T3SS_E_RipX_BioS	0	0.000163	2.24828e-05	n
R_EX_T3SS_E_RipU2_e_	0	0.000161	2.22069e-05	n
R_T3SS_E_RipU2_S	0	0.000161	2.22069e-05	n
R_T3SS_E_RipU2_BioS	0	0.000161	2.22069e-05	n
R_PROT_RSp0030_BioS	0	0.000159	2.1931e-05	n
R_EX_protein_RSp0030_e_	0	0.000159	2.1931e-05	n
R_PROT_cp_RSp0030_S	0	0.000159	2.1931e-05	n
R_PROT_pe_RSp0030_S	0	0.000159	2.1931e-05	n
R_CLPNS161pp	0.001028	0.001186	2.17931e-05	n
R_EX_T3SS_E_RipAJ_e_	0	0.000151	2.08276e-05	n
R_T3SS_E_RipAJ_BioS	0	0.000151	2.08276e-05	n
R_T3SS_E_RipAJ_S	0	0.000151	2.08276e-05	n
R_EX_T3SS_E_RipAP_e_	0	0.00015	2.06897e-05	n
R_EX_T3SS_E_RipAL_e_	0	0.00015	2.06897e-05	n
R_T3SS_E_RipAL_S	0	0.00015	2.06897e-05	n
R_T3SS_E_RipAP_BioS	0	0.00015	2.06897e-05	n
R_T3SS_E_RipAL_BioS	0	0.00015	2.06897e-05	n
R_T3SS_E_RipAP_S	0	0.00015	2.06897e-05	n
R_T3SS_E_RipBA_S	0	0.000144	1.98621e-05	n
R_T3SS_E_RipBA_BioS	0	0.000144	1.98621e-05	n
R_EX_T3SS_E_RipBA_e_	0	0.000144	1.98621e-05	n
R_T3SS_E_RipT_BioS	0	0.000143	1.97241e-05	n
R_EX_T3SS_E_RipT_e_	0	0.000143	1.97241e-05	n
R_T3SS_E_RipT_S	0	0.000143	1.97241e-05	n
R_EX_T3SS_E_RipAF1_e_	0	0.000131	1.8069e-05	n
R_T3SS_E_RipAF1_BioS	0	0.000131	1.8069e-05	n
R_T3SS_E_RipAF1_S	0	0.000131	1.8069e-05	n
R_T3SS_E_RipW_BioS	0	0.000128	1.76552e-05	n
R_EX_T3SS_E_RipW_e_	0	0.000128	1.76552e-05	n
R_T3SS_E_RipW_S	0	0.000128	1.76552e-05	n
R_PROT_pe_RSc2149_S	0	0.000126	1.73793e-05	n
R_PROT_cp_RSc2149_S	0	0.000126	1.73793e-05	n
R_EX_protein_RSc2149_e_	0	0.000126	1.73793e-05	n
R_PROT_RSc2149_BioS	0	0.000126	1.73793e-05	n
R_EX_T3SS_E_RipP1_e_	0	0.000123	1.69655e-05	n
R_T3SS_E_RipP1_BioS	0	0.000123	1.69655e-05	n
R_T3SS_E_RipP1_S	0	0.000123	1.69655e-05	n
R_CLPNS181pp	0.000793	0.000915	1.68276e-05	n
R_PROT_pe_RSp0275_S	0	0.000111	1.53103e-05	n
R_EX_T3SS_E_RipAY_e_	0	0.000111	1.53103e-05	n
R_EX_protein_RSp0275_e_	0	0.000111	1.53103e-05	n
R_T3SS_E_RipAY_BioS	0	0.000111	1.53103e-05	n
R_PROT_RSp0275_BioS	0	0.000111	1.53103e-05	n
R_PROT_cp_RSp0275_S	0	0.000111	1.53103e-05	n
R_T3SS_E_RipAY_S	0	0.000111	1.53103e-05	n
R_EX_T3SS_E_RipG4_e_	0	0.000108	1.48966e-05	n
R_T3SS_E_RipG4_BioS	0	0.000108	1.48966e-05	n
R_T3SS_E_RipG4_S	0	0.000108	1.48966e-05	n
R_PROT_Mel_BioS	0	0.000107	1.47586e-05	n
R_T3SS_E_RipE1_S	0	0.000107	1.47586e-05	n
R_PROT_cp_Mel_S	0	0.000107	1.47586e-05	n
R_EX_T3SS_E_RipE1_e_	0	0.000107	1.47586e-05	n
R_T3SS_E_RipE1_BioS	0	0.000107	1.47586e-05	n
R_PROT_pe_Mel_S	0	0.000107	1.47586e-05	n
R_EX_protein_Mel_e_	0	0.000107	1.47586e-05	n
R_UHGADA	0.010458	0.010564	1.46207e-05	n
R_U23GAAT	0.010458	0.010564	1.46207e-05	n
R_UAGAAT	0.010458	0.010564	1.46207e-05	n
R_T3SS_E_RipI_BioS	0	0.000106	1.46207e-05	n
R_EX_T3SS_E_RipI_e_	0	0.000106	1.46207e-05	n
R_T3SS_E_RipI_S	0	0.000106	1.46207e-05	n
R_EX_T3SS_E_RipJ_e_	0	0.000105	1.44828e-05	n
R_T3SS_E_RipJ_S	0	0.000105	1.44828e-05	n
R_T3SS_E_RipJ_BioS	0	0.000105	1.44828e-05	n
R_EX_protein_Egl_e_	0	0.000104	1.43448e-05	n
R_PROT_pe_Egl_S	0	0.000104	1.43448e-05	n
R_PROT_cp_Egl_S	0	0.000104	1.43448e-05	n
R_PROT_Egl_BioS	0	0.000104	1.43448e-05	n
R_PROT_Pme_BioS	0	0.000103	1.42069e-05	n
R_EX_protein_Pme_e_	0	0.000103	1.42069e-05	n
R_EX_T3SS_E_RipAT_e_	0	0.000103	1.42069e-05	n
R_T3SS_E_RipAT_BioS	0	0.000103	1.42069e-05	n
R_T3SS_E_RipAT_S	0	0.000103	1.42069e-05	n
R_PROT_pe_Pme_S	0	0.000103	1.42069e-05	n
R_PROT_cp_Pme_S	0	0.000103	1.42069e-05	n
R_T3SS_E_RipAW_BioS	0	0.0001	1.37931e-05	n
R_T3SS_E_RipAW_S	0	0.0001	1.37931e-05	n
R_EX_T3SS_E_RipAW_e_	0	0.0001	1.37931e-05	n
R_EX_T3SS_E_RipN_e_	0	9.9e-05	1.36552e-05	n
R_PROT_cp_Tek2_S	0	9.9e-05	1.36552e-05	n
R_T3SS_E_RipN_S	0	9.9e-05	1.36552e-05	n
R_PROT_Tek2_BioS	0	9.9e-05	1.36552e-05	n
R_PROT_C_Tek2	0	9.9e-05	1.36552e-05	n
R_T3SS_E_RipN_BioS	0	9.9e-05	1.36552e-05	n
R_EX_protein_Tek2_e_	0	9.9e-05	1.36552e-05	n
R_EX_T3SS_E_RipP2_e_	0	9.7e-05	1.33793e-05	n
R_T3SS_E_RipP2_BioS	0	9.7e-05	1.33793e-05	n
R_T3SS_E_RipP2_S	0	9.7e-05	1.33793e-05	n
R_T3SS_E_RipQ_S	0	9.3e-05	1.28276e-05	n
R_T6SS_E_RSc3220_S	0	9.3e-05	1.28276e-05	n
R_EX_T6SS_E_RSc3220_e_	0	9.3e-05	1.28276e-05	n
R_T3SS_E_RipAO_BioS	0	9.3e-05	1.28276e-05	n
R_T3SS_E_RipAO_S	0	9.3e-05	1.28276e-05	n
R_PROT_RSc3220_BioS	0	9.3e-05	1.28276e-05	n
R_T3SS_E_RipQ_BioS	0	9.3e-05	1.28276e-05	n
R_EX_T3SS_E_RipAO_e_	0	9.3e-05	1.28276e-05	n
R_EX_T3SS_E_RipQ_e_	0	9.3e-05	1.28276e-05	n
R_T3SS_E_RipG5_BioS	0	9.2e-05	1.26897e-05	n
R_EX_T3SS_E_RipB_e_	0	9.2e-05	1.26897e-05	n
R_T3SS_E_RipG5_S	0	9.2e-05	1.26897e-05	n
R_EX_T3SS_E_RipG5_e_	0	9.2e-05	1.26897e-05	n
R_T3SS_E_RipB_S	0	9.2e-05	1.26897e-05	n
R_T3SS_E_RipB_BioS	0	9.2e-05	1.26897e-05	n
R_DHFR	0.008597	0.008684	1.2e-05	n
R_EX_T3SS_E_RipO1_e_	0	8.7e-05	1.2e-05	n
R_T3SS_E_RipO1_BioS	0	8.7e-05	1.2e-05	n
R_T3SS_E_RipO1_S	0	8.7e-05	1.2e-05	n
R_PROT_cp_PglA_S	0	8.6e-05	1.18621e-05	n
R_PROT_pe_PglA_S	0	8.6e-05	1.18621e-05	n
R_EX_protein_PglA_e_	0	8.6e-05	1.18621e-05	n
R_PROT_PglA_BioS	0	8.6e-05	1.18621e-05	n
R_PROT_cp_RSc0337_S	0	8.5e-05	1.17241e-05	n
R_PROT_pe_RSc0337_S	0	8.5e-05	1.17241e-05	n
R_PROT_RSc0337_BioS	0	8.5e-05	1.17241e-05	n
R_EX_protein_RSc0337_e_	0	8.5e-05	1.17241e-05	n
R_EX_T3SS_E_RipM_e_	0	8.4e-05	1.15862e-05	n
R_T3SS_E_RipM_BioS	0	8.4e-05	1.15862e-05	n
R_T3SS_E_RipM_S	0	8.4e-05	1.15862e-05	n
R_EX_T6SS_E_RSc3222_e_	0	8.3e-05	1.14483e-05	n
R_PROT_RSc3222_BioS	0	8.3e-05	1.14483e-05	n
R_T6SS_E_RSc3222_S	0	8.3e-05	1.14483e-05	n
R_DTMPK	0.00827	0.008353	1.14483e-05	n
R_TMDS	0.00827	0.008353	1.14483e-05	n
R_EX_T3SS_E_RipG3_e_	0	8.2e-05	1.13103e-05	n
R_T3SS_E_RipG3_BioS	0	8.2e-05	1.13103e-05	n
R_T3SS_E_RipG3_S	0	8.2e-05	1.13103e-05	n
R_PROT_RSp0294_BioS	0	8e-05	1.10345e-05	n
R_T3SS_E_RipTPS_BioS	0	8e-05	1.10345e-05	n
R_EX_protein_RSp0294_e_	0	8e-05	1.10345e-05	n
R_PROT_ce_RSp0294_S	0	8e-05	1.10345e-05	n
R_T3SS_E_RipTPS_S	0	8e-05	1.10345e-05	n
R_EX_T3SS_E_RipTPS_e_	0	8e-05	1.10345e-05	n
R_T3SS_E_RipG6_S	0	7.9e-05	1.08966e-05	n
R_EX_T3SS_E_RipG6_e_	0	7.9e-05	1.08966e-05	n
R_T3SS_E_RipG6_BioS	0	7.9e-05	1.08966e-05	n
R_12GLUCANS1	0.007834	0.007913	1.08966e-05	n
R_12GLUCANS2	0.007834	0.007913	1.08966e-05	n
R_12GLUCANabcppRS	0.007834	0.007913	1.08966e-05	n
R_T3SS_E_RipK_BioS	0	7.8e-05	1.07586e-05	n
R_T3SS_E_RipK_S	0	7.8e-05	1.07586e-05	n
R_EX_T3SS_E_RipK_e_	0	7.8e-05	1.07586e-05	n
R_EX_T3SS_E_RipAR_e_	0	7.7e-05	1.06207e-05	n
R_T3SS_E_RipAR_S	0	7.7e-05	1.06207e-05	n
R_T3SS_E_RipAR_BioS	0	7.7e-05	1.06207e-05	n
R_T3SS_E_RipG7_S	0	7.4e-05	1.02069e-05	n
R_EX_T3SS_E_RipG7_e_	0	7.4e-05	1.02069e-05	n
R_PROT_ce_RSp0295_S	0	7.4e-05	1.02069e-05	n
R_PROT_RSp0295_BioS	0	7.4e-05	1.02069e-05	n
R_T3SS_E_RipG7_BioS	0	7.4e-05	1.02069e-05	n
R_EX_T3SS_E_RipG1_e_	0	7.4e-05	1.02069e-05	n
R_T3SS_E_RipG1_S	0	7.4e-05	1.02069e-05	n
R_EX_protein_RSp0295_e_	0	7.4e-05	1.02069e-05	n
R_T3SS_E_RipG1_BioS	0	7.4e-05	1.02069e-05	n
R_T3SS_E_RipD_BioS	0	7.3e-05	1.0069e-05	n
R_EX_T3SS_E_RipD_e_	0	7.3e-05	1.0069e-05	n
R_T3SS_E_RipD_S	0	7.3e-05	1.0069e-05	n
R_T3SS_E_RipAE_S	0	7.2e-05	9.93103e-06	n
R_EX_T3SS_E_RipAE_e_	0	7.2e-05	9.93103e-06	n
R_T3SS_E_RipAE_BioS	0	7.2e-05	9.93103e-06	n
R_T3SS_E_RipAD_BioS	0	7.1e-05	9.7931e-06	n
R_T3SS_E_RipAD_S	0	7.1e-05	9.7931e-06	n
R_EX_T3SS_E_RipAD_e_	0	7.1e-05	9.7931e-06	n
R_T3SS_E_RipAQ_BioS	0	7e-05	9.65517e-06	n
R_EX_T3SS_E_RipAQ_e_	0	7e-05	9.65517e-06	n
R_T3SS_E_RipAQ_S	0	7e-05	9.65517e-06	n
R_PROT_cp_PehC_S	0	6.7e-05	9.24138e-06	n
R_T3SS_E_RipV1_S	0	6.7e-05	9.24138e-06	n
R_T3SS_E_RipV1_BioS	0	6.7e-05	9.24138e-06	n
R_PROT_pe_PehC_S	0	6.7e-05	9.24138e-06	n
R_PROT_PehC_BioS	0	6.7e-05	9.24138e-06	n
R_EX_T3SS_E_RipV1_e_	0	6.7e-05	9.24138e-06	n
R_EX_protein_PehC_e_	0	6.7e-05	9.24138e-06	n
R_CLPNS180pp	0.000426	0.000492	9.10345e-06	n
R_T3SS_E_RipH3_BioS	0	6.5e-05	8.96552e-06	n
R_EX_T3SS_E_RipH3_e_	0	6.5e-05	8.96552e-06	n
R_T3SS_E_RipH3_S	0	6.5e-05	8.96552e-06	n
R_PROT_cp_RSp0630_S	0	6.5e-05	8.96552e-06	n
R_PROT_RSp0630_BioS	0	6.5e-05	8.96552e-06	n
R_PROT_pe_RSp0630_S	0	6.5e-05	8.96552e-06	n
R_EX_protein_RSp0630_e_	0	6.5e-05	8.96552e-06	n
R_EX_protein_PehB_e_	0	6.4e-05	8.82759e-06	n
R_PROT_PehB_BioS	0	6.4e-05	8.82759e-06	n
R_PROT_cp_PehB_S	0	6.4e-05	8.82759e-06	n
R_PROT_pe_PehB_S	0	6.4e-05	8.82759e-06	n
R_T3SS_E_RipF1_BioS	0	6.3e-05	8.68966e-06	n
R_T3SS_E_RipF1_S	0	6.3e-05	8.68966e-06	n
R_EX_T3SS_E_RipF1_e_	0	6.3e-05	8.68966e-06	n
R_T3SS_E_RipH2_BioS	0	6.2e-05	8.55172e-06	n
R_EX_protein_PlcN_e_	0	6.2e-05	8.55172e-06	n
R_EX_T3SS_E_RipH2_e_	0	6.2e-05	8.55172e-06	n
R_PROT_pe_PlcN_S	0	6.2e-05	8.55172e-06	n
R_PROT_pe_RSc3151_S	0	6.2e-05	8.55172e-06	n
R_EX_protein_RSc3151_e_	0	6.2e-05	8.55172e-06	n
R_PROT_RSc3151_BioS	0	6.2e-05	8.55172e-06	n
R_PROT_cp_RSc3151_S	0	6.2e-05	8.55172e-06	n
R_PROT_PlcN_BioS	0	6.2e-05	8.55172e-06	n
R_PROT_cp_PlcN_S	0	6.2e-05	8.55172e-06	n
R_T3SS_E_RipH2_S	0	6.2e-05	8.55172e-06	n
R_EX_T3SS_E_RipH1_e_	0	6.1e-05	8.41379e-06	n
R_T3SS_E_RipH1_BioS	0	6.1e-05	8.41379e-06	n
R_T3SS_E_RipH1_S	0	6.1e-05	8.41379e-06	n
R_PROT_RSp1139_BioS	0	5.9e-05	8.13793e-06	n
R_EX_T6SS_E_RSp1139_e_	0	5.9e-05	8.13793e-06	n
R_T6SS_E_RSp1139_S	0	5.9e-05	8.13793e-06	n
R_T3SS_E_RipAK_BioS	0	5.8e-05	8e-06	n
R_EX_T3SS_E_RipAK_e_	0	5.8e-05	8e-06	n
R_T3SS_E_RipAK_S	0	5.8e-05	8e-06	n
R_PROT_RSp1536_BioS	0	5.7e-05	7.86207e-06	n
R_PROT_cp_RSp1536_S	0	5.7e-05	7.86207e-06	n
R_EX_protein_RSp1536_e_	0	5.7e-05	7.86207e-06	n
R_PROT_pe_RSp1536_S	0	5.7e-05	7.86207e-06	n
R_PROT_cp_RSp1071_S	0	5.6e-05	7.72414e-06	n
R_EX_protein_RSp1071_e_	0	5.6e-05	7.72414e-06	n
R_EX_T3SS_E_RipAV_e_	0	5.6e-05	7.72414e-06	n
R_PROT_RSp1071_BioS	0	5.6e-05	7.72414e-06	n
R_PROT_pe_RSp1071_S	0	5.6e-05	7.72414e-06	n
R_T3SS_E_RipAV_S	0	5.6e-05	7.72414e-06	n
R_T3SS_E_RipAV_BioS	0	5.6e-05	7.72414e-06	n
R_T3SS_E_RipS6_S	0	5.5e-05	7.58621e-06	n
R_EX_T3SS_E_RipS6_e_	0	5.5e-05	7.58621e-06	n
R_T3SS_E_RipS6_BioS	0	5.5e-05	7.58621e-06	n
R_KDOPS	0.005229	0.005282	7.31034e-06	n
R_GMHEPAT	0.005229	0.005282	7.31034e-06	n
R_KDOCT2	0.005229	0.005282	7.31034e-06	n
R_GMHEPPA	0.005229	0.005282	7.31034e-06	n
R_LPADSS	0.005229	0.005282	7.31034e-06	n
R_S7PI	0.005229	0.005282	7.31034e-06	n
R_USHD	0.005229	0.005282	7.31034e-06	n
R_LPSS2_RS	0.005229	0.005282	7.31034e-06	n
R_EDTXS5	0.005229	0.005282	7.31034e-06	n
R_A5PISO	0.005229	0.005282	7.31034e-06	n
R_LPSabctex	0.005229	0.005282	7.31034e-06	n
R_KDOPP	0.005229	0.005282	7.31034e-06	n
R_MOAT	0.005229	0.005282	7.31034e-06	n
R_GMHEPK	0.005229	0.005282	7.31034e-06	n
R_HEPT5	0.005229	0.005282	7.31034e-06	n
R_AGMHE	0.005229	0.005282	7.31034e-06	n
R_TDSK	0.005229	0.005282	7.31034e-06	n
R_LPSS1_RS	0.005229	0.005282	7.31034e-06	n
R_LPSabctpp	0.005229	0.005282	7.31034e-06	n
R_T3SS_E_RipAS_S	0	5.3e-05	7.31034e-06	n
R_EX_T3SS_E_RipAS_e_	0	5.3e-05	7.31034e-06	n
R_EX_T6SS_E_RSc1944_e_	0	5.3e-05	7.31034e-06	n
R_T6SS_E_RSc1944_S	0	5.3e-05	7.31034e-06	n
R_PROT_RSc1944_BioS	0	5.3e-05	7.31034e-06	n
R_T3SS_E_RipAS_BioS	0	5.3e-05	7.31034e-06	n
R_PROT_RSp0103_BioS	0	5.2e-05	7.17241e-06	n
R_EX_T6SS_E_RSp0518_e_	0	5.2e-05	7.17241e-06	n
R_EX_T6SS_E_RSp0103_e_	0	5.2e-05	7.17241e-06	n
R_PROT_RSp0518_BioS	0	5.2e-05	7.17241e-06	n
R_T6SS_E_RSp0103_S	0	5.2e-05	7.17241e-06	n
R_T6SS_E_RSp0518_S	0	5.2e-05	7.17241e-06	n
R_PROT_RSc0958_BioS	0	5.1e-05	7.03448e-06	n
R_T6SS_E_RSc0958_S	0	5.1e-05	7.03448e-06	n
R_EX_T6SS_E_RSc0958_e_	0	5.1e-05	7.03448e-06	n
R_T3SS_E_RipC1_BioS	0	5e-05	6.89655e-06	n
R_T3SS_E_RipY_S	0	5e-05	6.89655e-06	n
R_EX_T6SS_E_RSc3430_e_	0	5e-05	6.89655e-06	n
R_T3SS_E_RipC1_S	0	5e-05	6.89655e-06	n
R_T3SS_E_RipY_BioS	0	5e-05	6.89655e-06	n
R_PROT_RSc3430_BioS	0	5e-05	6.89655e-06	n
R_EX_T3SS_E_RipC1_e_	0	5e-05	6.89655e-06	n
R_EX_T3SS_E_RipY_e_	0	5e-05	6.89655e-06	n
R_T6SS_E_RSc3430_S	0	5e-05	6.89655e-06	n
R_EX_T6SS_E_RSp0175_e_	0	4.9e-05	6.75862e-06	n
R_T6SS_E_RSp0175_S	0	4.9e-05	6.75862e-06	n
R_PROT_ce_RSc0104_S	0	4.9e-05	6.75862e-06	n
R_PROT_RSc0104_BioS	0	4.9e-05	6.75862e-06	n
R_PROT_RSp0175_BioS	0	4.9e-05	6.75862e-06	n
R_EX_protein_RSc0104_e_	0	4.9e-05	6.75862e-06	n
R_T6SS_E_RSp0629_S	0	4.8e-05	6.62069e-06	n
R_EX_T6SS_E_RSp0629_e_	0	4.8e-05	6.62069e-06	n
R_T3SS_E_RipG2_BioS	0	4.8e-05	6.62069e-06	n
R_PROT_RSp0629_BioS	0	4.8e-05	6.62069e-06	n
R_EX_T3SS_E_RipG2_e_	0	4.8e-05	6.62069e-06	n
R_T3SS_E_RipG2_S	0	4.8e-05	6.62069e-06	n
R_12GLUCANS4	0.004602	0.004649	6.48276e-06	n
R_12GLUCANacabcppRS	0.004602	0.004649	6.48276e-06	n
R_12GLUCANS3	0.004602	0.004649	6.48276e-06	n
R_PROT_RSp0768_BioS	0	4.7e-05	6.48276e-06	n
R_T3SS_E_RipAC_BioS	0	4.7e-05	6.48276e-06	n
R_T6SS_E_RSp0768_S	0	4.7e-05	6.48276e-06	n
R_T3SS_E_RipAC_S	0	4.7e-05	6.48276e-06	n
R_EX_T6SS_E_RSp0768_e_	0	4.7e-05	6.48276e-06	n
R_EX_T3SS_E_RipAC_e_	0	4.7e-05	6.48276e-06	n
R_EX_T3SS_E_RipA1_e_	0	4.4e-05	6.06897e-06	n
R_T3SS_E_RipA1_S	0	4.4e-05	6.06897e-06	n
R_T3SS_E_RipA1_BioS	0	4.4e-05	6.06897e-06	n
R_EX_mg2_e_	-0.00429	-0.004247	5.93103e-06	n
R_MG2tpp	0.004247	0.00429	5.93103e-06	n
R_MG2tex	0.004247	0.00429	5.93103e-06	n
R_PROT_RSc0246_BioS	0	4.3e-05	5.93103e-06	n
R_PROT_ce_RSc0246_S	0	4.3e-05	5.93103e-06	n
R_EX_protein_RSc0246_e_	0	4.3e-05	5.93103e-06	n
R_EX_protein_RSc0102_e_	0	4.2e-05	5.7931e-06	n
R_PROT_ce_RSc0102_S	0	4.2e-05	5.7931e-06	n
R_PROT_RSc0102_BioS	0	4.2e-05	5.7931e-06	n
R_EX_T3SS_E_RipA2_e_	0	4.1e-05	5.65517e-06	n
R_T3SS_E_RipA2_S	0	4.1e-05	5.65517e-06	n
R_T3SS_E_RipA2_BioS	0	4.1e-05	5.65517e-06	n
R_EX_T3SS_E_RipA3_e_	0	3.8e-05	5.24138e-06	n
R_PROT_pe_RSp1620_S	0	3.8e-05	5.24138e-06	n
R_T3SS_E_RipA3_BioS	0	3.8e-05	5.24138e-06	n
R_PROT_cp_RSp1620_S	0	3.8e-05	5.24138e-06	n
R_T3SS_E_RipA5_S	0	3.8e-05	5.24138e-06	n
R_EX_protein_RSp1620_e_	0	3.8e-05	5.24138e-06	n
R_T3SS_E_RipA3_S	0	3.8e-05	5.24138e-06	n
R_T3SS_E_RipA5_BioS	0	3.8e-05	5.24138e-06	n
R_T3SS_E_RipTAL_BioS	0	3.8e-05	5.24138e-06	n
R_PROT_RSp1620_BioS	0	3.8e-05	5.24138e-06	n
R_EX_T3SS_E_RipTAL_e_	0	3.8e-05	5.24138e-06	n
R_T3SS_E_RipTAL_S	0	3.8e-05	5.24138e-06	n
R_EX_T3SS_E_RipA5_e_	0	3.8e-05	5.24138e-06	n
R_EX_protein_RSp1444_e_	0	3.7e-05	5.10345e-06	n
R_PROT_pe_RSp1444_S	0	3.7e-05	5.10345e-06	n
R_PROT_cp_RSp1444_S	0	3.7e-05	5.10345e-06	n
R_PROT_RSp1444_BioS	0	3.7e-05	5.10345e-06	n
R_T3SS_E_RipZ_S	0	3.5e-05	4.82759e-06	n
R_EX_T3SS_E_RipA4_e_	0	3.5e-05	4.82759e-06	n
R_T3SS_E_RipA4_S	0	3.5e-05	4.82759e-06	n
R_T3SS_E_RipA4_BioS	0	3.5e-05	4.82759e-06	n
R_EX_T3SS_E_RipZ_e_	0	3.5e-05	4.82759e-06	n
R_T3SS_E_RipZ_BioS	0	3.5e-05	4.82759e-06	n
R_T3SS_E_RipL_S	0	3.4e-05	4.68966e-06	n
R_T3SS_E_RipL_BioS	0	3.4e-05	4.68966e-06	n
R_EX_T3SS_E_RipL_e_	0	3.4e-05	4.68966e-06	n
R_SPMS	0.003302	0.003335	4.55172e-06	n
R_ADMDCr	0.003302	0.003335	4.55172e-06	n
R_EX_protein_RSc0249_e_	0	3.3e-05	4.55172e-06	n
R_PROT_RSc0249_BioS	0	3.3e-05	4.55172e-06	n
R_PROT_ce_RSc0249_S	0	3.3e-05	4.55172e-06	n
R_T3SS_E_RipAN_S	0	3.2e-05	4.41379e-06	n
R_T3SS_E_RipAN_BioS	0	3.2e-05	4.41379e-06	n
R_EX_T3SS_E_RipAN_e_	0	3.2e-05	4.41379e-06	n
R_GLUTRR	0.00262	0.002647	3.72414e-06	n
R_G1SAT	0.00262	0.002647	3.72414e-06	n
R_EX_T3SS_E_RipR_e_	0	2.7e-05	3.72414e-06	n
R_T3SS_E_RipR_S	0	2.7e-05	3.72414e-06	n
R_T3SS_E_RipR_BioS	0	2.7e-05	3.72414e-06	n
R_CLtex	0.002548	0.002574	3.58621e-06	n
R_EX_cl_e_	-0.002574	-0.002548	3.58621e-06	n
R_UDPGDr	0.002092	0.002113	2.89655e-06	n
R_UDPXYLS	0.002092	0.002113	2.89655e-06	n
R_UDP4KPS	0.002092	0.002113	2.89655e-06	n
R_EX_T3SS_E_RipS3_e_	0	2e-05	2.75862e-06	n
R_T3SS_E_RipS3_BioS	0	2e-05	2.75862e-06	n
R_T3SS_E_RipS3_S	0	2e-05	2.75862e-06	n
R_EX_T3SS_E_RipS5_e_	0	1.9e-05	2.62069e-06	n
R_T3SS_E_RipS5_S	0	1.9e-05	2.62069e-06	n
R_EX_T3SS_E_RipS1_e_	0	1.9e-05	2.62069e-06	n
R_T3SS_E_RipS5_BioS	0	1.9e-05	2.62069e-06	n
R_T3SS_E_RipS1_S	0	1.9e-05	2.62069e-06	n
R_T3SS_E_RipS1_BioS	0	1.9e-05	2.62069e-06	n
R_PROT_pe_RSc3188_S	0	1.8e-05	2.48276e-06	n
R_T3SS_E_RipS4_S	0	1.8e-05	2.48276e-06	n
R_PROT_RSc3188_BioS	0	1.8e-05	2.48276e-06	n
R_PROT_RSp1545_BioS	0	1.8e-05	2.48276e-06	n
R_T3SS_E_RipS4_BioS	0	1.8e-05	2.48276e-06	n
R_EX_T3SS_E_RipS4_e_	0	1.8e-05	2.48276e-06	n
R_EX_T3SS_E_RipS2_e_	0	1.8e-05	2.48276e-06	n
R_PROT_pe_RSp1539_S	0	1.8e-05	2.48276e-06	n
R_PROT_cp_RSc3188_S	0	1.8e-05	2.48276e-06	n
R_T3SS_E_RipS2_BioS	0	1.8e-05	2.48276e-06	n
R_EX_protein_RSp1539_e_	0	1.8e-05	2.48276e-06	n
R_EX_protein_RSc3188_e_	0	1.8e-05	2.48276e-06	n
R_PROT_RSp1539_BioS	0	1.8e-05	2.48276e-06	n
R_PROT_cp_RSp1545_S	0	1.8e-05	2.48276e-06	n
R_EX_protein_RSp1545_e_	0	1.8e-05	2.48276e-06	n
R_T3SS_E_RipS2_S	0	1.8e-05	2.48276e-06	n
R_PROT_pe_RSp1545_S	0	1.8e-05	2.48276e-06	n
R_PROT_cp_RSp1539_S	0	1.8e-05	2.48276e-06	n
R_PROT_RSc1775_BioS	0	1.6e-05	2.2069e-06	n
R_PROT_cp_RSc1775_S	0	1.6e-05	2.2069e-06	n
R_EX_protein_RSc1775_e_	0	1.6e-05	2.2069e-06	n
R_PROT_pe_RSc1775_S	0	1.6e-05	2.2069e-06	n
R_PROT_cp_RSp1073_S	0	1.5e-05	2.06897e-06	n
R_PROT_pe_RSp1073_S	0	1.5e-05	2.06897e-06	n
R_PROT_RSp1073_BioS	0	1.5e-05	2.06897e-06	n
R_EX_protein_RSp1073_e_	0	1.5e-05	2.06897e-06	n
R_PROT_pe_RSc0887_S	0	1.4e-05	1.93103e-06	n
R_EX_protein_RSp0540_e_	0	1.4e-05	1.93103e-06	n
R_PROT_cp_RSp0540_S	0	1.4e-05	1.93103e-06	n
R_PROT_cp_RSc0887_S	0	1.4e-05	1.93103e-06	n
R_EX_protein_RSc0887_e_	0	1.4e-05	1.93103e-06	n
R_PROT_RSc0887_BioS	0	1.4e-05	1.93103e-06	n
R_PROT_pe_RSp0540_S	0	1.4e-05	1.93103e-06	n
R_PROT_RSp0540_BioS	0	1.4e-05	1.93103e-06	n
R_EX_protein_RSp1180_e_	0	1.3e-05	1.7931e-06	n
R_PROT_RSp1180_BioS	0	1.3e-05	1.7931e-06	n
R_PROT_ce_RSp1180_S	0	1.3e-05	1.7931e-06	n
R_PPBNGS	0.00131	0.001323	1.7931e-06	n
R_CLt3_2pp	0.001274	0.001287	1.7931e-06	n
R_ICYSDS	0.000658	0.000665	9.65517e-07	n
R_RBFSa	0.000655	0.000662	9.65517e-07	n
R_DB4PS	0.000655	0.000662	9.65517e-07	n
R_EX_mn2_e_	-0.000342	-0.000338	5.51724e-07	n
R_MNtex	0.000338	0.000342	5.51724e-07	n
R_ADCS	0.000328	0.000331	4.13793e-07	n
R_DHPPDA	0.000328	0.000331	4.13793e-07	n
R_UPP3S	0.000328	0.000331	4.13793e-07	n
R_AKP1	0.000328	0.000331	4.13793e-07	n
R_GRTT	0.000245	0.000248	4.13793e-07	n
R_RBFSb	0.000328	0.000331	4.13793e-07	n
R_DHFS	0.000328	0.000331	4.13793e-07	n
R_PMDPHT	0.000328	0.000331	4.13793e-07	n
R_HMBS	0.000328	0.000331	4.13793e-07	n
R_DHNPA2	0.000328	0.000331	4.13793e-07	n
R_HPPK2	0.000328	0.000331	4.13793e-07	n
R_DMATT	0.000245	0.000248	4.13793e-07	n
R_GTPCII	0.000328	0.000331	4.13793e-07	n
R_GTPCI	0.000328	0.000331	4.13793e-07	n
R_ABZS	0.000328	0.000331	4.13793e-07	n
R_APRAUR	0.000328	0.000331	4.13793e-07	n
R_DHPS2	0.000328	0.000331	4.13793e-07	n
R_FCLT	0.000218	0.000221	4.13793e-07	n
R_UPPDC1	0.000218	0.000221	4.13793e-07	n
R_RBFK	0.000218	0.000221	4.13793e-07	n
R_PPPGO	0.000218	0.000221	4.13793e-07	n
R_PPCDC	0.000282	0.000285	4.13793e-07	n
R_PPNCL2	0.000282	0.000285	4.13793e-07	n
R_PTPAT	0.000282	0.000285	4.13793e-07	n
R_MOHMT	0.000282	0.000285	4.13793e-07	n
R_PANTS	0.000282	0.000285	4.13793e-07	n
R_DPCOAK	0.000282	0.000285	4.13793e-07	n
R_PNTK	0.000282	0.000285	4.13793e-07	n
R_DPR	0.000282	0.000285	4.13793e-07	n
R_EX_cobalt2_e_	-0.000123	-0.000121	2.75862e-07	n
R_MOADSUx	0.000119	0.000121	2.75862e-07	n
R_MPTSS	0.000119	0.000121	2.75862e-07	n
R_I2FE2SS	0.00014	0.000141	1.37931e-07	n
R_MEOHtex	-1e-06	0	1.37931e-07	n
R_EX_mesucc_e_	0	1e-06	1.37931e-07	n
R_MEPYRCE	-1e-06	0	1.37931e-07	n
R_MESUCCtex	-1e-06	0	1.37931e-07	n
R_MEPYRtex	-1e-06	0	1.37931e-07	n
R_MESUCCt_1pp	-1e-06	0	1.37931e-07	n
R_MEOHtrpp	-1e-06	0	1.37931e-07	n
R_MEPYRt_p	-1e-06	0	1.37931e-07	n
R_MESUCCCE	-1e-06	0	1.37931e-07	n
R_EX_meoh_e_	0	1e-06	1.37931e-07	n
R_EX_mepyr_e_	0	1e-06	1.37931e-07	n
R_OPHBDC	0.000109	0.00011	1.37931e-07	n
R_ADCYRS	0.000109	0.00011	1.37931e-07	n
R_FMNAT	0.000109	0.00011	1.37931e-07	n
R_OMBZLM	0.000109	0.00011	1.37931e-07	n
R_PC6YM	0.000109	0.00011	1.37931e-07	n
R_PC8XM	0.000109	0.00011	1.37931e-07	n
R_OHPBAT	0.000109	0.00011	1.37931e-07	n
R_ACBIPGT	0.000109	0.00011	1.37931e-07	n
R_EX_mobd_e_	-6.4e-05	-6.3e-05	1.37931e-07	n
R_THRPD	0.000109	0.00011	1.37931e-07	n
R_THRPS	0.000109	0.00011	1.37931e-07	n
R_PC17M	0.000109	0.00011	1.37931e-07	n
R_R05219	0.000109	0.00011	1.37931e-07	n
R_DMQMT	0.000109	0.00011	1.37931e-07	n
R_RZ5PP	0.000109	0.00011	1.37931e-07	n
R_COCHL	0.000109	0.00011	1.37931e-07	n
R_PC20M	0.000109	0.00011	1.37931e-07	n
R_OPHHX	0.000109	0.00011	1.37931e-07	n
R_PDX5PO	0.000109	0.00011	1.37931e-07	n
R_PDX5PS	0.000109	0.00011	1.37931e-07	n
R_OHPHM	0.000109	0.00011	1.37931e-07	n
R_OMPHHX	0.000109	0.00011	1.37931e-07	n
R_I4FE4SR	0.000129	0.00013	1.37931e-07	n
R_HEMEOS	0.000109	0.00011	1.37931e-07	n
R_OMMBLHX	0.000109	0.00011	1.37931e-07	n
R_HBZOPT	0.000109	0.00011	1.37931e-07	n
R_PERD	0.000109	0.00011	1.37931e-07	n
R_PC6AR	0.000109	0.00011	1.37931e-07	n
R_E4PD	0.000109	0.00011	1.37931e-07	n
R_ADCPS2	0.000109	0.00011	1.37931e-07	n
R_ADOCBLS	0.000109	0.00011	1.37931e-07	n
R_I4FE4ST	0.000129	0.00013	1.37931e-07	n
R_BLUB	0.000109	0.00011	1.37931e-07	n
R_UPP3MT	0.000109	0.00011	1.37931e-07	n
R_MOBDtex	6.3e-05	6.4e-05	1.37931e-07	n
R_GTHS	0.000109	0.00011	1.37931e-07	n
R_PC3BS	0.000109	0.00011	1.37931e-07	n
R_CYRDAAT	0.000109	0.00011	1.37931e-07	n
R_NNDMBRT	0.000109	0.00011	1.37931e-07	n
R_I2FE2SS2	0.000129	0.00013	1.37931e-07	n
R_OCTDPS	0.000109	0.00011	1.37931e-07	n
R_COBRACDAS	0.000109	0.00011	1.37931e-07	n
R_MOBDabcpp	6.3e-05	6.4e-05	1.37931e-07	n
R_GLUCYS	0.000109	0.00011	1.37931e-07	n
R_PC11M	0.000109	0.00011	1.37931e-07	n
R_EX_fum_e_	0	0	0	n
R_EX_cbi_e_	0	0	0	n
R_EX_gnid_e_	0	0	0	n
R_INSEPIH	0	0	0	n
R_EX_polygalurnxu_e_	0	0	0	n
R_AGtex	0	0	0	n
R_FERULCOAS	0	0	0	n
R_ALAtex	0	0	0	n
R_EX_pa181_e_	0	0	0	n
R_NT_DNAf_30kb_ep	0	0	0	n
R_EX_23camp_e_	0	0	0	n
R_GLCGSD_e_	0	0	0	n
R_METtex	0	0	0	n
R_PCW_bd_RSp1539	0	0	0	n
R_EX_chtbs_e_	0	0	0	n
R_CD2abcpp	0	0	0	n
R_EX_ampi_e_	0	0	0	n
R_GTHOXtex	0	0	0	n
R_ENDOGLAS	0	0	0	n
R_SUCCtex	0	0	0	n
R_DOXRBCNtpp	0	0	0	n
R_EX_pa161_e_	0	0	0	n
R_EX_bhb_e_	0	0	0	n
R_GALKr	0	0	0	n
R_NTRLASE	0	0	0	n
R_GALCTtex	0	0	0	n
R_FRUptspp	0	0	0	n
R_DDGALK	0	0	0	n
R_ACACT4r	0	0	0	n
R_BROMOSUCCt_2pp	0	0	0	n
R_UDCPDPS	2.7e-05	2.7e-05	0	n
R_EX_cana_e_	0	0	0	n
R_EX_tre_e_	0	0	0	n
R_EX_g3ps_e_	0	0	0	n
R_LEUtex	0	0	0	n
R_ASPVALabcpp	0	0	0	n
R_BRtex	0	0	0	n
R_EX_succ_e_	0	0	0	n
R_ALAGLNtex	0	0	0	n
R_EX_2kmb_e_	0	0	0	n
R_HACD4	0	0	0	n
R_EX_12dgr180_e_	0	0	0	n
R_EX_ala_L_gln_L_e_	0	0	0	n
R_FALGTHLs	0	0	0	n
R_AHLACY3OC8	0	0	0	n
R_EX_3OHPAMES_e_	0	0	0	n
R_EX_pc141_e_	0	0	0	n
R_PROT_RSc0102_ACT	0	0	0	n
R_EX_asp_L_ala_L_e_	0	0	0	n
R_PROT_RSc0104_ACT	0	0	0	n
R_EX_adn_e_	0	0	0	n
R_SUCCt2_2pp	0	0	0	n
R_NO3tex	0	0	0	n
R_CMtex	0	0	0	n
R_ETHAtex	0	0	0	n
R_lpdperox4	0	0	0	n
R_EX_glcr_e_	0	0	0	n
R_EX_4abut_e_	0	0	0	n
R_TAURabcpp	0	0	0	n
R_GLCRt2rpp	0	0	0	n
R_EX_ctbt_e_	0	0	0	n
R_TTDCEAtex	0	0	0	n
R_EX_PCW_adhesin_e_	0	0	0	n
R_PACtex	0	0	0	n
R_EX_protein_RSc0104_act_e_	0	0	0	n
R_EX_PCW_RSp0294_act_e_	0	0	0	n
R_FERtex	0	0	0	n
R_ACACT8r	0	0	0	n
R_EX_PCW_RSc0246_act_e_	0	0	0	n
R_DM_incbase	0	0	0	n
R_EPMEACPR	1e-06	1e-06	0	n
R_AMPTASEMA	0	0	0	n
R_ADOCBIK	0	0	0	n
R_EX_skm_e_	0	0	0	n
R_GLCRtex	0	0	0	n
R_G3PEtex	0	0	0	n
R_EX_dha_e_	0	0	0	n
R_EX_3oocta_e_	0	0	0	n
R_CU2_bd_CopA	0	0	0	n
R_LIPOS	1e-06	1e-06	0	n
R_EX_glcur_e_	0	0	0	n
R_EX_12dgr161_e_	0	0	0	n
R_G3PCtex	0	0	0	n
R_PTRCtex	0	0	0	n
R_CBL1abcpp	0	0	0	n
R_ACOAD4f	0	0	0	n
R_GLCURt2rpp	0	0	0	n
R_EX_spmd_e_	0	0	0	n
R_EX_glyb_e_	0	0	0	n
R_CD2t3pp	0	0	0	n
R_3NTD2pp	0	0	0	n
R_EX_taur_e_	0	0	0	n
R_DADA	0	0	0	n
R_ALDD4	0	0	0	n
R_EX_galt_e_	0	0	0	n
R_EX_chol_e_	0	0	0	n
R_2DHGLCNtex	0	0	0	n
R_ACOAD8f	0	0	0	n
R_EX_tom_e_	0	0	0	n
R_PROT_pe_RSp0881_S	0	0	0	n
R_PPLCc141	0	0	0	n
R_Fusarteff	0	0	0	n
R_EX_23cump_e_	0	0	0	n
R_EX_pa160_e_	0	0	0	n
R_TARTRtex	0	0	0	n
R_CARMDC	0	0	0	n
R_HG2tex	0	0	0	n
R_L_LACt2rpp	0	0	0	n
R_IND3ACLNtpp	0	0	0	n
R_EX_cro4_e_	0	0	0	n
R_FACOAL100t2pp	0	0	0	n
R_ZN2t3pp	0	0	0	n
R_EX_protein_RSp0881_e_	0	0	0	n
R_CHTBStex	0	0	0	n
R_Fusartex	0	0	0	n
R_HKNDDH	0	0	0	n
R_PGLYCP	0	0	0	n
R_PCW_bd_RSp1071	0	0	0	n
R_EX_orn_e_	0	0	0	n
R_H2O_c	0	0	0	n
R_EX_ni2_e_	0	0	0	n
R_PPLDc160	0	0	0	n
R_DDCAtex	0	0	0	n
R_EX_no2r_e_	0	0	0	n
R_ECOAH8	0	0	0	n
R_EX_catechol_e_	0	0	0	n
R_lpdperox5	0	0	0	n
R_OGMEACPD	1e-06	1e-06	0	n
R_GLYC2Pabcpp	0	0	0	n
R_ASPGLNtex	0	0	0	n
R_HPPPNtex	0	0	0	n
R_CATECHOLtpp	0	0	0	n
R_EX_fecrm_e_	0	0	0	n
R_SUCRtex	0	0	0	n
R_MNLtex	0	0	0	n
R_FFSDr	0	0	0	n
R_EX_ind3acnl_e_	0	0	0	n
R_ASPALAtex	0	0	0	n
R_PROT_RSp0881_BioS	0	0	0	n
R_EX_ch4s_e_	0	0	0	n
R_DM_chitos	0	0	0	n
R_EX_PCW_RSp1539_e_	0	0	0	n
R_MPTS	6e-05	6e-05	0	n
R_EX_g3pe_e_	0	0	0	n
R_EX_aso3_e_	0	0	0	n
R_acfvtex	0	0	0	n
R_23PDE2pp	0	0	0	n
R_EX_Esclt_e_	0	0	0	n
R_ECOAH6	0	0	0	n
R_EX_PCW_RSc0104_act_e_	0	0	0	n
R_ASPVALtex	0	0	0	n
R_EX_galctn_D_e_	0	0	0	n
R_EX_PCW_L_Fucose_Rsl_e_	0	0	0	n
R_ACOAD6f	0	0	0	n
R_3OOCTAtex	0	0	0	n
R_OCDCAtex	0	0	0	n
R_AMPTASEAD	0	0	0	n
R_CRO4t3pp	0	0	0	n
R_DSBDR	0	0	0	n
R_NAtex	0	0	0	n
R_TARTRDH2	0	0	0	n
R_ASPGLUabcpp	0	0	0	n
R_Resoctex	0	0	0	n
R_FALDH2	0	0	0	n
R_4HPHACtex	0	0	0	n
R_GLCabcpp	0	0	0	n
R_BLACT_ampi_ext	0	0	0	n
R_CARHM1	0	0	0	n
R_AMPTASEQG	0	0	0	n
R_EX_lac_L_e_	0	0	0	n
R_EX_3oochslac_e_	0	0	0	n
R_CUtex	0	0	0	n
R_FACOAL181t2pp	0	0	0	n
R_EX_pbhb_e_	0	0	0	n
R_PCW_bd_RSp1073	0	0	0	n
R_3OHPAMES	0	0	0	n
R_ETHSO3tex	0	0	0	n
R_EX_isetac_e_	0	0	0	n
R_PNTOtex	0	0	0	n
R_PACCOAE	0	0	0	n
R_EPStpp	0	0	0	n
R_EX_mal_L_e_	0	0	0	n
R_CYTDtex	0	0	0	n
R_3OHPAMEStpp	0	0	0	n
R_EX_14aglucan_e_	0	0	0	n
R_23CCMPtex	0	0	0	n
R_PACt3	0	0	0	n
R_CBIAT	0	0	0	n
R_PCW_bd_RSp0295_act	0	0	0	n
R_EX_etha_e_	0	0	0	n
R_HACD8i	0	0	0	n
R_EX_no3_e_	0	0	0	n
R_EX_galur2u_e_	0	0	0	n
R_ADOCBLtonex	0	0	0	n
R_EX_galur3u_e_	0	0	0	n
R_EX_ala_L_glu_L_e_	0	0	0	n
R_D4DGCD	0	0	0	n
R_CITR_Ltex	0	0	0	n
R_GPDDA2pp	0	0	0	n
R_G3PEabcpp	0	0	0	n
R_GALOR	0	0	0	n
R_ISC4fe4s3d	0	0	0	n
R_FRUtex	0	0	0	n
R_BUTSO3abcpp	0	0	0	n
R_ALAASPtex	0	0	0	n
R_ALKPpp	0	0	0	n
R_EX_gal_e_	0	0	0	n
R_FDMO6	0	0	0	n
R_ONOO_c	0	0	0	n
R_PCW_bd_RSc3188	0	0	0	n
R_CD2teff_e	0	0	0	n
R_SBTtex	0	0	0	n
R_BHBtex	0	0	0	n
R_CTBTtex	0	0	0	n
R_PROT_RSc0246_ACT	0	0	0	n
R_GALDTNDabcpp	0	0	0	n
R_FACOAL161t2pp	0	0	0	n
R_4HPHEAt3r	0	0	0	n
R_GTHPe	0	0	0	n
R_GLCFRUOXRpp	0	0	0	n
R_FACOAL180t2pp	0	0	0	n
R_EX_acon_e_	0	0	0	n
R_NTRIR2x	0	0	0	n
R_Zn2tpc	0	0	0	n
R_cafetex	0	0	0	n
R_PCW_bd_RSc0246_act	0	0	0	n
R_EX_protein_RSp1180_act_e_	0	0	0	n
R_34DHPHAOR	0	0	0	n
R_GALCTND	0	0	0	n
R_EX_glcn_e_	0	0	0	n
R_EX_ile_L_e_	0	0	0	n
R_EX_cm_e_	0	0	0	n
R_3NTD4pp	0	0	0	n
R_CMtpp	0	0	0	n
R_MNLabcpp	0	0	0	n
R_GALTabcpp	0	0	0	n
R_GLYC3Pabcpp	0	0	0	n
R_GADH	0	0	0	n
R_CHTBSabcpp	0	0	0	n
R_G2PP	0	0	0	n
R_EX_PCW_RSp1545_e_	0	0	0	n
R_HPPPNt2rpp	0	0	0	n
R_NOVBCNtex	0	0	0	n
R_EX_cu2_e_	0	0	0	n
R_HCINNMtex	0	0	0	n
R_DNAd_ohr	0	0	0	n
R_AAMYL2	0	0	0	n
R_CATECHOLtex	0	0	0	n
R_GTHRDabcpp	0	0	0	n
R_INSTtex	0	0	0	n
R_HKNTDH	0	0	0	n
R_ASNNpp	0	0	0	n
R_EX_PCW_Expansin_e_	0	0	0	n
R_EX_citr_L_e_	0	0	0	n
R_EX_ala_L_e_	0	0	0	n
R_EX_orot_e_	0	0	0	n
R_EX_uri_e_	0	0	0	n
R_ALAGLNabcpp	0	0	0	n
R_EX_ala_L_asp_L_e_	0	0	0	n
R_25DOPAOXRED	0	0	0	n
R_DKGLUCK	0	0	0	n
R_HOPNTAL	0	0	0	n
R_GLCURDH	0	0	0	n
R_GLCRD	0	0	0	n
R_ISETACtex	0	0	0	n
R_EX_acfv_e_	0	0	0	n
R_Tomtex	0	0	0	n
R_MALt2_2pp	0	0	0	n
R_OXDHCOAT	0	0	0	n
R_FRUK_r	0	0	0	n
R_SPODM	0	0	0	n
R_EX_chtn_e_	0	0	0	n
R_CD2tpc	0	0	0	n
R_ILEabcpp	0	0	0	n
R_Zn2tex	0	0	0	n
R_4OI	0	0	0	n
R_EX_pa140_e_	0	0	0	n
R_EX_adocbl_e_	0	0	0	n
R_23PDE9pp	0	0	0	n
R_ENDOPGALUR_3u	0	0	0	n
R_PPLCc160	0	0	0	n
R_EX_mincyc_e_	0	0	0	n
R_EX_fecrm_un_e_	0	0	0	n
R_FDMO3	0	0	0	n
R_EX_protein_RSp0294_act_e_	0	0	0	n
R_EX_PCW_RSc3188_e_	0	0	0	n
R_MOCOS	6e-05	6e-05	0	n
R_HDCOAI	0	0	0	n
R_ILEtex	0	0	0	n
R_CITtpp	0	0	0	n
R_BLACT_ext	0	0	0	n
R_EX_g3pc_e_	0	0	0	n
R_HEPTHSLACtex	0	0	0	n
R_FDMO4	0	0	0	n
R_EX_23ccmp_e_	0	0	0	n
R_EX_protein_RSc0249_act_e_	0	0	0	n
R_Canatex	0	0	0	n
R_5OXPROtex	0	0	0	n
R_GPDDA1	0	0	0	n
R_EX_cholp_e_	0	0	0	n
R_DHACOAH	0	0	0	n
R_Naldxtex	0	0	0	n
R_GALURDH	0	0	0	n
R_SFGTH	0	0	0	n
R_MOGDS	6e-05	6e-05	0	n
R_XYLUabcpp	0	0	0	n
R_CPMPS	6e-05	6e-05	0	n
R_EX_PCW_RSp0540_e_	0	0	0	n
R_NI2abcpp	0	0	0	n
R_MSO3abcpp	0	0	0	n
R_AMPTASEDE	0	0	0	n
R_GPDDA2	0	0	0	n
R_EX_ca2__e_	0	0	0	n
R_NOVBCNtpp	0	0	0	n
R_FESR	0	0	0	n
R_FDMO2	0	0	0	n
R_RFAMPtpp	0	0	0	n
R_ID3ACALDtex	0	0	0	n
R_ADOCBLabcpp	0	0	0	n
R_EX_ddca_e_	0	0	0	n
R_GLCNt2rpp	0	0	0	n
R_EX_ttdcea_e_	0	0	0	n
R_ACGLUt2pp	0	0	0	n
R_6PDDGLUCA	0	0	0	n
R_ASPASPtex	0	0	0	n
R_FACOAL60t2pp	0	0	0	n
R_HMSD	0	0	0	n
R_GPDDA1pp	0	0	0	n
R_OPMEACPS	1e-06	1e-06	0	n
R_AMPTASEDQ	0	0	0	n
R_EX_zn2_e_	0	0	0	n
R_PCW_bd_RSc0102_act	0	0	0	n
R_LAAO2ex	0	0	0	n
R_3HCINNMH	0	0	0	n
R_EX_protein_PC_e_	0	0	0	n
R_EX_hpa_e_	0	0	0	n
R_ONOO_e	0	0	0	n
R_EX_br_e_	0	0	0	n
R_TTRCYCtex	0	0	0	n
R_G3PGabcpp	0	0	0	n
R_XYLK	0	0	0	n
R_TDSR1	0	0	0	n
R_EX_id3acald_e_	0	0	0	n
R_acfvteff	0	0	0	n
R_CBLAT	0	0	0	n
R_EX_hdca_e_	0	0	0	n
R_GLNGLUtex	0	0	0	n
R_ALAabcpp	0	0	0	n
R_DCAHSLACtex	0	0	0	n
R_AMAOTr	1e-06	1e-06	0	n
R_PCW_bd_RSp1180_act	0	0	0	n
R_EX_xtsn_e_	0	0	0	n
R_GLCNtex	0	0	0	n
R_TARTRt2rpp	0	0	0	n
R_THFGLUS	0	0	0	n
R_EX_hdcea_e_	0	0	0	n
R_SKMt2pp	0	0	0	n
R_FMNRx	0	0	0	n
R_ECOAH5	0	0	0	n
R_EX_pc160_e_	0	0	0	n
R_ORNtex	0	0	0	n
R_UGLT	0	0	0	n
R_NT_DNAf_30kb_pc	0	0	0	n
R_EX_DNAf_30kb_e_	0	0	0	n
R_EXOPGALUR_1u	0	0	0	n
R_GLNGLYabcpp	0	0	0	n
R_FDMO	0	0	0	n
R_EX_pa141_e_	0	0	0	n
R_ACOAD5f	0	0	0	n
R_TAUDO	0	0	0	n
R_HEX7	0	0	0	n
R_EPStex	0	0	0	n
R_OGMEACPS	1e-06	1e-06	0	n
R_UAG4E	0	0	0	n
R_EX_butso3_e_	0	0	0	n
R_PHBD_Ext	0	0	0	n
R_EX_Cafe_e_	0	0	0	n
R_GLYC2Ptex	0	0	0	n
R_CU1O	0	0	0	n
R_EX_rfamp_e_	0	0	0	n
R_SULFACtex	0	0	0	n
R_NI2tpp	0	0	0	n
R_FUMt2_2pp	0	0	0	n
R_3NTD7pp	0	0	0	n
R_TAURtex	0	0	0	n
R_EX_glc_e_	0	0	0	n
R_DNAd_no2r	0	0	0	n
R_REC_DNAf_30kb	0	0	0	n
R_Agtpc	0	0	0	n
R_ECOAH4	0	0	0	n
R_EX_PCW_RSp1071_e_	0	0	0	n
R_Esclttex	0	0	0	n
R_EX_protein_RSc0246_act_e_	0	0	0	n
R_DBTSr	1e-06	1e-06	0	n
R_EX_ag_e_	0	0	0	n
R_FACOAL120t2pp	0	0	0	n
R_EX_Naldx_e_	0	0	0	n
R_MPTAT	6e-05	6e-05	0	n
R_BHEXAMD	0	0	0	n
R_EX_PCW_RSc0249_act_e_	0	0	0	n
R_AMPTASEDA	0	0	0	n
R_ETLEtex	0	0	0	n
R_EX_dextrin_e_	0	0	0	n
R_SULFACabcpp	0	0	0	n
R_SUCptspp	0	0	0	n
R_PPLCc161	0	0	0	n
R_PPLDc120	0	0	0	n
R_EX_dcahslac_e_	0	0	0	n
R_ASNtex	0	0	0	n
R_XTSNtex	0	0	0	n
R_GPDDA5	0	0	0	n
R_ampiteff	0	0	0	n
R_PPLDc180	0	0	0	n
R_EX_ocdca_e_	0	0	0	n
R_EX_2dhglcn_e_	0	0	0	n
R_AMALT1	0	0	0	n
R_HG2abcpp	0	0	0	n
R_HWr_p	0	0	0	n
R_HACOAD4	0	0	0	n
R_AMPTASEAQ	0	0	0	n
R_EX_PCW_L_Mannose_e_	0	0	0	n
R_BRt_2pp	0	0	0	n
R_EX_PCW_RSc0102_act_e_	0	0	0	n
R_EX_asn_L_e_	0	0	0	n
R_INS2D	0	0	0	n
R_EX_gln_L_glu_L_e_	0	0	0	n
R_EX_12dgr160_e_	0	0	0	n
R_ID3ACALDtpp	0	0	0	n
R_ONOOf_c	0	0	0	n
R_EX_dhap_e_	0	0	0	n
R_METALAtex	0	0	0	n
R_EX_glyc3p_e_	0	0	0	n
R_EX_4hphac_e_	0	0	0	n
R_lpdperox1	0	0	0	n
R_EX_ttrcyc_e_	0	0	0	n
R_EX_gly_gln_L_e_	0	0	0	n
R_EX_na1_e_	0	0	0	n
R_SPMDabcpp	0	0	0	n
R_CRO4tpc	0	0	0	n
R_CAT23DOX	0	0	0	n
R_MSO3tex	0	0	0	n
R_CBItonex	0	0	0	n
R_Canatpc	0	0	0	n
R_CBIuabcpp	0	0	0	n
R_BUTSO3tex	0	0	0	n
R_EX_asp_L_glu_L_e_	0	0	0	n
R_GALtex	0	0	0	n
R_GALCTD	0	0	0	n
R_Berbteff	0	0	0	n
R_PROT_Tek_BioS	0	0	0	n
R_HHEP24DDH	0	0	0	n
R_FEOXpp	0	0	0	n
R_ampitex	0	0	0	n
R_EX_14bglucan_e_	0	0	0	n
R_G3PItex	0	0	0	n
R_ASO4tpc	0	0	0	n
[truncated: 341 more rows]

## Sheet: 10_FVA_XFAS
Name	min	max	normalized interval	bidirectionality
R_ADK3	-99993.5	99998.8	12314.8	y
R_ADK1	-99993.3	99999	12314.8	y
R_NDPK1	-99993.3	99999	12314.8	y
R_Htex	-99987	13.1566	6157.64	y
R_ACt2rpp	-99999	0	6157.57	n
R_NAt3_1	0	99999	6157.57	n
R_ACt4pp	0	99999	6157.57	n
R_GLUt2rpp	-99999	0	6157.57	n
R_ACt2rex	0	99999	6157.57	n
R_GLUt4pp	0	99999	6157.57	n
R_Actex	0	99999	6157.57	n
R_THFAT	0	99999	6157.57	n
R_FOMETR	0	99999	6157.57	n
R_MDH	0.390287	9.12313	0.537737	n
R_FUM	7.65217	15.0813	0.457457	n
R_G6PDA	0	7.29918	0.449457	n
R_GF6PTAr	0.027232	7.32641	0.449457	n
R_GLUN	0	7.29918	0.449457	n
R_ASPT	0	7.25132	0.44651	n
R_GLUDxi	0	7.25132	0.44651	n
R_ASPTA	-8.47097	-1.21965	0.44651	n
R_ME2	2.45852	7.06929	0.283914	n
R_COBALT2t3pp	-1.2e-05	4.44456	0.273681	y
R_ASPt2_3pp	-4.44458	0	0.273681	n
R_COBALT2tpp	0	4.44458	0.273681	n
R_ASPt2_2pp	0	4.44458	0.273681	n
R_GLUSy	0	3.49962	0.215494	n
R_OAADC	0	3.49962	0.215494	n
R_MG2t3_2pp	-2.21826	0.004066	0.136843	y
R_MN2t3pp	-0.000324	2.22197	0.136841	y
R_MG2tpp	0	2.22229	0.13684	n
R_PPKr	-4.77504	-2.55275	0.13684	n
R_MNt2pp	0	2.22229	0.13684	n
R_SUCDi	7.24208	8.9025	0.102243	n
R_SUCD1	-1.48115	0.000381	0.0912272	y
R_G3PD2	-1.59173	-0.110209	0.091227	n
R_P5CR	0.094408	1.57593	0.091227	n
R_ATPS4rpp	39.2976	40.7791	0.0912269	n
R_NADH16pp	15.4203	16.9019	0.0912269	n
R_PROD2	0	1.48152	0.0912269	n
R_ALATA_L	-1.72565	-0.244122	0.0912269	n
R_GLUabcpp	0	1.48152	0.0912269	n
R_MDH2	0	1.48152	0.0912269	n
R_PROabcpp	0	1.48152	0.0912269	n
R_NAabcO	0	1.48152	0.0912269	n
R_DAAD	0	1.48152	0.0912269	n
R_PTRCt2pp	-1.48152	0	0.0912269	n
R_PROt2rpp	-1.48152	0	0.0912269	n
R_ALAR	0.011843	1.49337	0.0912269	n
R_FADRx2	0	1.48152	0.0912269	n
R_PTRCabcpp	0	1.48152	0.0912269	n
R_G3PD5	0	1.48152	0.0912269	n
R_PDH	2.17419	3.46311	0.0793674	n
R_GLU5K	0	1.20555	0.0742335	n
R_G5SD	0	1.20555	0.0742335	n
R_NDPK3	0.061973	1.18741	0.0693006	n
R_OCBT	-0.602776	0.516309	0.0689092	y
R_ADNK1	0	1.11169	0.0684538	n
R_MG2tex	-0.004066	1.10712	0.0684227	y
R_TDP	-0.00011	1.11103	0.0684203	y
R_DTMPK	0.014298	1.12544	0.0684202	n
R_ICL	0.000109	1.11125	0.0684202	n
R_NDPK8	0.014298	1.12544	0.0684202	n
R_GK1	0.08055	1.19169	0.0684202	n
R_ASNS1	0.103095	1.21424	0.0684202	n
R_PMPK	0.000109	1.11125	0.0684202	n
R_TMPKr	0	1.11114	0.0684202	n
R_AP4AHr	0	1.11114	0.0684202	n
R_NTPP1	0	1.11114	0.0684202	n
R_NTD7	0	1.11114	0.0684202	n
R_CYTK2	0	1.11114	0.0684202	n
R_NDPK5	0.01593	1.12707	0.0684202	n
R_PYK	0	1.11114	0.0684202	n
R_NTPP4	0	1.11114	0.0684202	n
R_FBP	0.497705	1.60885	0.0684202	n
R_DCTPD2	0	1.11114	0.0684202	n
R_P5CD1p	0	1.11114	0.0684202	n
R_ICDHyr2	-0.459087	0.652057	0.0684202	y
R_GDPDPK	0	1.11114	0.0684202	n
R_DADK	0	1.11114	0.0684202	n
R_NADDP	0	1.11114	0.0684202	n
R_NADPPPS	0	1.11114	0.0684202	n
R_UMPK	0.157562	1.26871	0.0684202	n
R_NMNATr	0	1.11114	0.0684202	n
R_NTPP5	0	1.11114	0.0684202	n
R_NDPK4	0.10586	1.217	0.0684202	n
R_PPGPPDP	0	1.11114	0.0684202	n
R_PFK	0	1.11114	0.0684202	n
R_GDPTPDP	0	1.11114	0.0684202	n
R_NTP5	0	1.11114	0.0684202	n
R_NTPP7	0	1.11114	0.0684202	n
R_P5CD	0	1.11114	0.0684202	n
R_ADK4	-1.11114	0	0.0684202	n
R_NTPP8	0	1.11114	0.0684202	n
R_NADK	0.000218	1.11136	0.0684202	n
R_NDPK2	0.17306	1.2842	0.0684202	n
R_ASNN	0	1.11114	0.0684202	n
R_PPS	2.35364	3.46479	0.0684202	n
R_CYTK1	0.0922	1.20334	0.0684202	n
R_CTPS2	0.075123	1.18627	0.0684202	n
R_PPA	0	1.11114	0.0684202	n
R_GLNS	0	1.11114	0.0684202	n
R_NTP1	0	1.11114	0.0684202	n
R_MALS	0	1.11114	0.0684202	n
R_NTP10	0	1.11114	0.0684202	n
R_NTPP2	0	1.11114	0.0684202	n
R_ICDHyr1	-0.459087	0.652057	0.0684202	y
R_NTP3	0	1.11114	0.0684202	n
R_CITt3tex	0	1.11114	0.0684202	n
R_P5CG	0.094408	1.20555	0.0684202	n
R_2MAHMP	0	1.11114	0.0684202	n
R_GTPDPK	0	1.11114	0.0684202	n
R_NTPP6	0	1.11114	0.0684202	n
R_PPK2r	0	1.11114	0.0684202	n
R_DGK1	0	1.11114	0.0684202	n
R_NTPP3	0	1.11114	0.0684202	n
R_NDPK7	0.01593	1.12707	0.0684202	n
R_PPA2	0	1.11114	0.0684202	n
R_CITt10	0	1.11114	0.0684202	n
R_CITt3pp	0	1.11114	0.0684202	n
R_AP4AS	0	1.11114	0.0684202	n
R_SUCOAS	-7.25992	-6.14878	0.0684202	n
R_AKGDH	6.30903	7.42018	0.0684202	n
R_NI2t3pp	-0.000151	0.888765	0.0547362	y
R_Niabcpp	0	0.888915	0.0547361	n
R_MNabc_1	0	0.888915	0.0547361	n
R_ACODA	0	0.748704	0.0461025	n
R_ACOCMT	0	0.748704	0.0461025	n
R_ACCITRH	0	0.748704	0.0461025	n
R_PSP_L	0	0.744958	0.0458718	n
R_PSP	0	0.744958	0.0458718	n
R_H2Otpp	-6.67576	-6.03263	0.0396016	n
R_CYTBO3_4pp	23.8314	24.4668	0.0391266	n
R_PYAM5POr	0	0.634939	0.0390972	n
R_ALATA_D2	0	0.634939	0.0390972	n
R_ALATA_L2	0	0.634939	0.0390972	n
R_EX_h2o_e	-6.64148	-6.02279	0.0380966	n
R_H2Otex	-6.64148	-6.02279	0.0380966	n
R_ACOTA	-0.748704	-0.145928	0.0371167	n
R_ACS	0.252075	0.854851	0.0371167	n
R_ACGS	0.145928	0.748704	0.0371167	n
R_ORNTA	0	0.602776	0.0371167	n
R_ACGK	0.145928	0.748704	0.0371167	n
R_AGPR	-0.748704	-0.145928	0.0371167	n
R_NACODA	0	0.602776	0.0371167	n
R_NADS2	0.001111	0.556683	0.0342101	n
R_NNATr	0.001111	0.556683	0.0342101	n
R_DHAPT	0	0.555572	0.0342101	n
R_NTPP9	0	0.555572	0.0342101	n
R_NMNDA	0	0.555572	0.0342101	n
R_ATPHs	0	0.555572	0.0342101	n
R_ALKP	0	0.555572	0.0342101	n
R_ADSS	0.111851	0.667423	0.0342101	n
R_ADSL1r	0.111851	0.667423	0.0342101	n
R_GTHOr	0	0.378217	0.0232892	n
R_TRDR	0	0.378217	0.0232892	n
R_CBPS	0.289873	0.660255	0.0228068	n
R_FBA	-0.868087	-0.497705	0.0228068	n
R_HCO3E	1.74093	2.11131	0.0228068	n
R_PGM	2.01395	2.38434	0.0228067	n
R_GAPD	-1.81716	-1.44678	0.0228067	n
R_ENO	-2.38434	-2.01395	0.0228067	n
R_TPI	-0.979407	-0.609026	0.0228067	n
R_PGK	1.44678	1.81716	0.0228067	n
R_PGL	0	0.370381	0.0228067	n
R_ARGN	0	0.370381	0.0228067	n
R_ARGSL	0.145928	0.516309	0.0228067	n
R_ARGSSr	0.145928	0.516309	0.0228067	n
R_EDA	0	0.370381	0.0228067	n
R_UREA	0	0.370381	0.0228067	n
R_EDD	0	0.370381	0.0228067	n
R_PGI	-0.478123	-0.107742	0.0228067	n
R_G6PDH2r	0	0.370381	0.0228067	n
R_MTHFC	0.34456	0.700126	0.0218945	n
R_MTHFD	0.34456	0.700126	0.0218945	n
R_DM_FOR	0.004597	0.360163	0.0218945	n
R_FORtex	-0.360163	-0.004597	0.0218945	n
R_FTHFD	0	0.355566	0.0218945	n
R_FORtppi	0.004597	0.360163	0.0218945	n
R_EX_co2_e	-17.2905	-16.9349	0.0218945	n
R_CO2tex	-17.2905	-16.9349	0.0218945	n
R_EX_h_e	12.801	13.1566	0.0218945	n
R_CO2tpp	-17.2905	-16.9349	0.0218945	n
R_METOX1s	0	0.317762	0.0195666	n
R_GTHP	0	0.317762	0.0195666	n
R_METSOXR2	0	0.317762	0.0195666	n
R_METOX2s	0	0.317762	0.0195666	n
R_METSOXR1	0	0.317762	0.0195666	n
R_CAT	0	0.317762	0.0195666	n
R_THIORDXi	0	0.317762	0.0195666	n
R_O2tpp	11.9546	12.2385	0.017478	n
R_O2tex	11.9546	12.2385	0.017478	n
R_EX_o2_e	11.9546	12.2385	0.017478	n
R_PRPPS	0.361798	0.639584	0.017105	n
R_NAMNPP	0	0.277786	0.017105	n
R_NMNN	0	0.277786	0.017105	n
R_NNAMr	0	0.277786	0.017105	n
R_NH4tpp	-10.1821	-9.91893	0.0162021	n
R_EX_nh4_e	-10.1821	-9.91893	0.0162021	n
R_NH4tex	9.91893	10.1821	0.0162021	n
R_GRXR	0	0.227122	0.0139853	n
R_KAS14	0	0.183011	0.0112692	n
R_ACOATA	0	0.183011	0.0112692	n
R_KAS15	0	0.183011	0.0112692	n
R_ACONTa	0.474383	0.652166	0.0109472	n
R_ACONTb	0.474383	0.652166	0.0109472	n
R_PSERTr	0.567175	0.744958	0.0109472	n
R_CS	0.474383	0.652166	0.0109472	n
R_PGCDr	0.567175	0.744958	0.0109472	n
R_GHMT2r	0.345122	0.522905	0.0109472	n
R_GLYCL	0.080496	0.258279	0.0109472	n
R_BPNT	0	0.166667	0.0102627	n
R_PAPSR2	0	0.166667	0.0102627	n
R_SADT2	0	0.166667	0.0102627	n
R_ADSK	0	0.166667	0.0102627	n
R_PAPSR	0	0.166667	0.0102627	n
R_H2SO	0	0.11207	0.00690086	n
R_SULRi	0.105815	0.217885	0.00690086	n
R_SO3abcpp	0	0.108906	0.00670603	n
R_EX_so3_e	0	0.108906	0.00670603	n
R_SO3tex	0	0.108906	0.00670603	n
R_SULtex	-0.108421	0	0.00667617	n
R_SULabcpp	0	0.108421	0.00667617	n
R_EX_so4_e	0	0.108421	0.00667617	n
R_EX_URA_e	-0.085473	0	0.00526312	n
R_PPM	0	0.085473	0.00526312	n
R_URAtex	-0.085473	0	0.00526312	n
R_PYNP2r	0	0.085473	0.00526312	n
R_NTD2	0	0.085473	0.00526312	n
R_URAt2pp	-0.085473	0	0.00526312	n
R_DHORD2	0.143946	0.229418	0.00526305	n
R_ASPCTn	0.143946	0.229418	0.00526305	n
R_ORPT	-0.229418	-0.143946	0.00526305	n
R_OMPDC	0.143946	0.229418	0.00526305	n
R_DHORTS	-0.229418	-0.143946	0.00526305	n
R_PIuabcpp	0.584137	0.668772	0.00521151	n
R_DM_E4P	0.199503	0.256001	0.00347894	n
R_PItex	0.584137	0.640635	0.00347894	n
R_EX_pi_e	0.584137	0.640635	0.00347894	n
R_IMPC	-0.245026	-0.192401	0.00324046	n
R_AICART	0.192401	0.245026	0.00324046	n
R_DM_ADE	0.003289	0.055914	0.00324046	n
R_ADEt2rpp	-0.055914	-0.003289	0.00324046	n
R_ADEtex	-0.055914	-0.003289	0.00324046	n
R_AIRC3	-0.204565	-0.151941	0.00324039	n
R_PRAGSr	0.15205	0.204674	0.00324039	n
R_GLUPRT	0.15205	0.204674	0.00324039	n
R_PRFGS	0.15205	0.204674	0.00324039	n
R_GARFT	0.15205	0.204674	0.00324039	n
R_ADSL2r	0.151941	0.204565	0.00324039	n
R_PRAIS	0.15205	0.204674	0.00324039	n
R_PRASCS	0.151941	0.204565	0.00324039	n
R_AIRC2r	0.151941	0.204565	0.00324039	n
R_RBKr	0	0.052624	0.00324039	n
R_ADNUC	0	0.052624	0.00324039	n
R_HSK	0.192379	0.23474	0.00260844	n
R_THRS	0.192379	0.23474	0.00260844	n
R_THRD_L	0.084026	0.125333	0.00254353	n
R_HSERTA	0.065716	0.106884	0.00253498	n
R_AHSERL2	0.065716	0.106884	0.00253498	n
R_CYSTGL	0	0.040504	0.00249409	n
R_CYSTS	0	0.040504	0.00249409	n
R_CYSSr2	0	0.040489	0.00249317	n
R_SERAT	0	0.040489	0.00249317	n
R_SDPDS	0.160206	0.200611	0.00248799	n
R_DHDPRy	0.160206	0.200611	0.00248799	n
R_ASPK	0.4584	0.498805	0.00248799	n
R_SDPTA	-0.200611	-0.160206	0.00248799	n
R_DHDPS	0.160206	0.200611	0.00248799	n
R_ASADH	0.4584	0.498805	0.00248799	n
R_THDPS	0.160206	0.200611	0.00248799	n
R_DAPE	0.160206	0.200611	0.00248799	n
R_LYSt3r	0	0.040405	0.00248799	n
R_EX_lys_L_e	-0.040405	0	0.00248799	n
R_DAPDC	0.146756	0.187161	0.00248799	n
R_TKT2	-0.400231	-0.362565	0.00231933	n
R_IG3PS	0.040461	0.077042	0.00225252	n
R_DM_FRMD	0	0.036581	0.00225252	n
R_PRMICI	0.040461	0.077042	0.00225252	n
R_HSTPTr	0.040461	0.077042	0.00225252	n
R_IGPDH	0.040461	0.077042	0.00225252	n
R_HISTD	0.040461	0.077042	0.00225252	n
R_ATPPRTr	0.040461	0.077042	0.00225252	n
R_IZPN	0	0.036581	0.00225252	n
R_HISDr	0	0.036581	0.00225252	n
R_PRATPP	0.040461	0.077042	0.00225252	n
R_URCN	0	0.036581	0.00225252	n
R_FGLU	0	0.036581	0.00225252	n
R_HISTP	0.040461	0.077042	0.00225252	n
R_PRAMPC	0.040461	0.077042	0.00225252	n
R_RPE	-0.399146	-0.362565	0.00225252	n
R_RPI	-0.398378	-0.361798	0.00225246	n
R_RNDR3	0	0.030529	0.00187986	n
R_RNDR3b	0	0.030529	0.00187986	n
R_TKT1	0	0.018833	0.00115967	n
R_SBPA	0	0.018833	0.00115967	n
R_PFK_3	0	0.018833	0.00115967	n
R_RNDR2	0	0.016091	0.000990825	n
R_RNDR2b	0	0.016091	0.000990825	n
R_NDPK6	0	0.014442	0.000889286	n
R_RNDR4	0	0.014442	0.000889286	n
R_RNDR4b	0	0.014442	0.000889286	n
R_RNDR1b	0	0.014442	0.000889286	n
R_RNDR1	0	0.014442	0.000889286	n
R_DCTPD	0	0.01444	0.000889163	n
R_UDCPDP	0	0.013586	0.000836576	n
R_UDCPPtppi	0	0.013585	0.000836515	n
R_UDCPDPtppi	0	0.013585	0.000836515	n
R_UDCPDPpp	0	0.013585	0.000836515	n
R_ACCOACr	1.29911	1.31223	0.000808005	n
R_MCOATA	1.2991	1.31222	0.000808005	n
R_PGPP160	0.003891	0.011355	0.000459606	n
R_PGPP160pp	0	0.007424	0.000457143	n
R_PG160abcpp	0	0.007424	0.000457143	n
R_PGP160abcpp	0	0.007424	0.000457143	n
R_PGPP161	0.003026	0.008831	0.000357451	n
R_PGP161abcpp	0	0.005774	0.000355542	n
R_PG161abcpp	0	0.005774	0.000355542	n
R_PGPP161pp	0	0.005774	0.000355542	n
R_DM_BIOMASS_c	0.436528	0.440938	0.000271552	n
R_XF_Biomass	0.436528	0.440938	0.000271552	n
R_FE2abcpp	0	0.003989	0.000245628	n
R_FE2t2pp	0	0.003989	0.000245628	n
R_ACLS	0.373571	0.377345	0.000232389	n
R_KARA1	-0.377345	-0.373571	0.000232389	n
R_DHAD1	0.373571	0.377345	0.000232389	n
R_FE3Gabcpp	0	0.003659	0.000225308	n
R_FE3abcpp	0	0.003659	0.000225308	n
R_MCTP1App	0.002952	0.006296	0.000205911	n
R_MDDCP1pp	0.002657	0.005998	0.000205727	n
R_MDDCP3pp	0	0.003314	0.000204064	n
R_MDDEP1pp	0	0.003314	0.000204064	n
R_MDDEP3pp	0	0.003314	0.000204064	n
R_MDDCP4pp	0	0.003314	0.000204064	n
R_HSDy	-0.301206	-0.298193	0.00018553	n
R_PGPP181	0.00156	0.004552	0.000184236	n
R_PGP181abcpp	0	0.002976	0.000183251	n
R_PGPP181pp	0	0.002976	0.000183251	n
R_PG181abcpp	0	0.002976	0.000183251	n
R_DALAt2pp	0.011843	0.014613	0.000170567	n
R_ALATRS	0.219448	0.221665	0.000136515	n
R_MOPG	0.192474	0.194418	0.000119704	n
R_IPPS	0.192474	0.194418	0.000119704	n
R_IPMDr	0.192474	0.194418	0.000119704	n
R_LEUTRS	0.192474	0.194418	0.000119704	n
R_IPPMIb	-0.194418	-0.192474	0.000119704	n
R_IPPMIa	-0.194418	-0.192474	0.000119704	n
R_LEUTA	0.192474	0.194418	0.000119704	n
R_3OAR100	0.18118	0.18301	0.000112685	n
R_3OAR80	0.181181	0.183011	0.000112685	n
R_3OAR60	0.181181	0.183011	0.000112685	n
R_3OAR40	0.181181	0.183011	0.000112685	n
R_EAR60x	0.181181	0.183011	0.000112685	n
R_3OAS100	0.18118	0.18301	0.000112685	n
R_3OAS60	0.181181	0.183011	0.000112685	n
R_3OAS80	0.181181	0.183011	0.000112685	n
R_3HAD40	0.181181	0.183011	0.000112685	n
R_3HAD60	0.181181	0.183011	0.000112685	n
R_EAR80x	0.181181	0.183011	0.000112685	n
R_EAR40x	0.181181	0.183011	0.000112685	n
R_3HAD80	0.181181	0.183011	0.000112685	n
R_3HAD100	0.180848	0.182675	0.0001125	n
R_VALTA	-0.182642	-0.180816	0.000112438	n
R_VALTRS	0.180816	0.182642	0.000112438	n
R_SHKK	0.162954	0.1646	0.000101355	n
R_DHQD	0.162954	0.1646	0.000101355	n
R_PSCVT	0.162954	0.1646	0.000101355	n
R_DDPA	0.162954	0.1646	0.000101355	n
R_SHK3Dr	0.162954	0.1646	0.000101355	n
R_CHORS	0.162954	0.1646	0.000101355	n
R_DHQS	0.162954	0.1646	0.000101355	n
R_LYSTRS	0.146756	0.148238	9.12562e-05	n
R_ALAALAr	0.011843	0.013288	8.89778e-05	n
R_CHORM	0.138069	0.139464	8.5899e-05	n
R_ALAALAabcpp	0.000295	0.001624	8.1835e-05	n
R_ARGTRS	0.126411	0.127688	7.8633e-05	n
R_ACHBS	0.124125	0.125379	7.72167e-05	n
R_ILETA	-0.125379	-0.124125	7.72167e-05	n
R_KARA2	0.124125	0.125379	7.72167e-05	n
R_ILETRS	0.124125	0.125379	7.72167e-05	n
R_DHAD2	0.124125	0.125379	7.72167e-05	n
R_GLUTRS	0.115081	0.116244	7.16133e-05	n
R_GLNTRS	0.112467	0.113603	6.99507e-05	n
R_GLYTRS	0.112467	0.113603	6.99507e-05	n
R_ASPO3	0	0.001122	6.90887e-05	n
R_ASPO6	0	0.001122	6.90887e-05	n
R_ASPO5	0	0.001122	6.90887e-05	n
R_THRTRS	0.108352	0.109447	6.74261e-05	n
R_PGMT	-0.10883	-0.107742	6.69951e-05	n
R_ASPTRS	0.103095	0.104136	6.4101e-05	n
R_ASNTRS	0.103095	0.104136	6.4101e-05	n
R_EAR141x	0.09748	0.098464	6.05911e-05	n
R_3OAR141	0.09748	0.098464	6.05911e-05	n
R_3HAD161	0.09748	0.098464	6.05911e-05	n
R_3OAS161	0.09748	0.098464	6.05911e-05	n
R_EAR121x	0.09748	0.098464	6.05911e-05	n
R_EAR161x	0.09748	0.098464	6.05911e-05	n
R_3HAD121	0.09748	0.098464	6.05911e-05	n
R_T2DECAI	0.09748	0.098464	6.05911e-05	n
R_3OAS121	0.09748	0.098464	6.05911e-05	n
R_3OAR161	0.09748	0.098464	6.05911e-05	n
R_3HAD141	0.09748	0.098464	6.05911e-05	n
R_3OAR121	0.09748	0.098464	6.05911e-05	n
R_3OAS141	0.09748	0.098464	6.05911e-05	n
R_PROTRS	0.094408	0.095362	5.87438e-05	n
R_SERTRS	0.092122	0.093053	5.73276e-05	n
R_TDPDRR	0.091562	0.092487	5.69581e-05	n
R_TDPGDH	0.091562	0.092487	5.69581e-05	n
R_G1PTT	0.091562	0.092487	5.69581e-05	n
R_TDPDRE	0.091562	0.092487	5.69581e-05	n
R_Kt2pp	0.090568	0.091483	5.63424e-05	n
R_EX_k_e	0.090568	0.091483	5.63424e-05	n
R_Kt2tex	0.090568	0.091483	5.63424e-05	n
R_3OAR120	0.083368	0.08421	5.18473e-05	n
R_EAR100x	0.083368	0.08421	5.18473e-05	n
R_3OAS120	0.083368	0.08421	5.18473e-05	n
R_3OAR160	0.082704	0.08354	5.14778e-05	n
R_3OAR140	0.082704	0.08354	5.14778e-05	n
R_EAR120x	0.082704	0.08354	5.14778e-05	n
R_3OAS160	0.082704	0.08354	5.14778e-05	n
R_3HAD140	0.082704	0.08354	5.14778e-05	n
R_EAR160x	0.082704	0.08354	5.14778e-05	n
R_3OAS140	0.082704	0.08354	5.14778e-05	n
R_3HAD120	0.082704	0.08354	5.14778e-05	n
R_EAR140x	0.082704	0.08354	5.14778e-05	n
R_3HAD160	0.082704	0.08354	5.14778e-05	n
R_GMPS2	0.08055	0.081364	5.01232e-05	n
R_IMPD	0.08055	0.081364	5.01232e-05	n
R_PHETRS	0.079093	0.079892	4.91995e-05	n
R_PHETA1	-0.079892	-0.079093	4.91995e-05	n
R_PPNDH	0.079093	0.079892	4.91995e-05	n
R_MTHFR2	0.06637	0.067041	4.13177e-05	n
R_METSr	0.066261	0.066931	4.12562e-05	n
R_MLDCP1App	0.000295	0.000961	4.10099e-05	n
R_MLDCP3App	0	0.000663	4.08251e-05	n
R_MLDCP2Bpp	0	0.000663	4.08251e-05	n
R_MCTP1Bpp	0	0.000663	4.08251e-05	n
R_MDDEP2pp	0	0.000663	4.08251e-05	n
R_MLDCP1Bpp	0	0.000663	4.08251e-05	n
R_MDDCP5pp	0	0.000663	4.08251e-05	n
R_MLDEP2pp	0	0.000663	4.08251e-05	n
R_MLDEP1pp	0	0.000663	4.08251e-05	n
R_MLDCP2App	0	0.000663	4.08251e-05	n
R_METTRS	0.065606	0.066269	4.08251e-05	n
R_TYRTA	-0.059572	-0.058977	3.66379e-05	n
R_TYRTRS	0.058977	0.059572	3.66379e-05	n
R_PPND	0.058977	0.059572	3.66379e-05	n
R_METAT	0.003949	0.004428	2.94951e-05	n
R_DM_DAD_5	4e-06	0.000444	2.70936e-05	n
R_AKP1	0	0.00044	2.70936e-05	n
R_DNMPPA	0	0.00044	2.70936e-05	n
R_DNTPPA	0	0.00044	2.70936e-05	n
R_AGPAT160	0.041352	0.04177	2.57389e-05	n
R_DASYN160	0.041352	0.04177	2.57389e-05	n
R_G3PAT160	0.041352	0.04177	2.57389e-05	n
R_HISTRS	0.040461	0.040869	2.51232e-05	n
R_CYSTRS	0.039089	0.039484	2.43227e-05	n
R_EAR181x	0.033154	0.033489	2.06281e-05	n
R_3OAR181	0.033154	0.033489	2.06281e-05	n
R_3OAS181	0.033154	0.033489	2.06281e-05	n
R_3HAD181	0.033154	0.033489	2.06281e-05	n
R_DASYN161	0.032163	0.032488	2.00123e-05	n
R_G3PAT161	0.032163	0.032488	2.00123e-05	n
R_AGPAT161	0.032163	0.032488	2.00123e-05	n
R_PSD160	0.030111	0.030415	1.87192e-05	n
R_PSSA160	0.030111	0.030415	1.87192e-05	n
R_PGAMT	-0.027507	-0.027232	1.69335e-05	n
R_G1PACT	0.027232	0.027507	1.69335e-05	n
R_UAGDP	0.027232	0.027507	1.69335e-05	n
R_PRAI	0.024231	0.024475	1.50246e-05	n
R_TRPS3r	0.024231	0.024475	1.50246e-05	n
R_ANS	0.024231	0.024475	1.50246e-05	n
R_TRPTRS	0.024231	0.024475	1.50246e-05	n
R_IGPS	0.024231	0.024475	1.50246e-05	n
R_TRPS2	0.024231	0.024475	1.50246e-05	n
R_ANPRT	0.024231	0.024475	1.50246e-05	n
R_PSSA161	0.02342	0.023656	1.4532e-05	n
R_PSD161	0.02342	0.023656	1.4532e-05	n
R_CPPPGO2	0	0.00022	1.35468e-05	n
R_CPPPGO	0	0.00022	1.35468e-05	n
R_PE160abcpp	0.02168	0.021899	1.34852e-05	n
R_AGDI_1	0.019517	0.019714	1.21305e-05	n
R_CMPA_1	0.019517	0.019714	1.21305e-05	n
R_ARGDC	0.019517	0.019714	1.21305e-05	n
R_PE161abcpp	0.016862	0.017032	1.0468e-05	n
R_DASYN181	0.016577	0.016744	1.02833e-05	n
R_AGPAT181	0.016577	0.016744	1.02833e-05	n
R_G3PAT181	0.016577	0.016744	1.02833e-05	n
R_GALU	0.01618	0.016343	1.00369e-05	n
R_UDPGDr	0.015558	0.015715	9.66749e-06	n
R_DHFR	0.014733	0.014882	9.17488e-06	n
R_DUTPDP	0.014298	0.014442	8.867e-06	n
R_TMDS	0.014298	0.014442	8.867e-06	n
R_UAGPT3	0.01345	0.013586	8.37438e-06	n
R_GLUR	-0.013586	-0.01345	8.37438e-06	n
R_UGMDDS	0.01345	0.013586	8.37438e-06	n
R_UAPGR	0.01345	0.013586	8.37438e-06	n
R_UAAGDS	0.01345	0.013586	8.37438e-06	n
R_UAMAGS	0.01345	0.013586	8.37438e-06	n
R_UAGCVT	0.01345	0.013586	8.37438e-06	n
R_UAMAS	0.01345	0.013586	8.37438e-06	n
R_PAPPT3	0.01345	0.013586	8.37438e-06	n
R_UDPXYLS	0.013359	0.013494	8.31281e-06	n
R_UDP4KPS	0.013359	0.013494	8.31281e-06	n
R_PSD181	0.012071	0.012193	7.51232e-06	n
R_PSSA181	0.012071	0.012193	7.51232e-06	n
R_PGSA160	0.011241	0.011355	7.0197e-06	n
R_PGSA161	0.008743	0.008831	5.41872e-06	n
R_PE181abcpp	0.008691	0.008779	5.41872e-06	n
R_MPTG	0.006561	0.006627	4.06404e-06	n
R_PGSA181	0.004506	0.004552	2.83251e-06	n
R_GLYKr	0.004373	0.004418	2.77094e-06	n
R_GLYCtpp	-0.004418	-0.004373	2.77094e-06	n
R_EX_mg2_e	0.004025	0.004066	2.52463e-06	n
R_EX_fe2_e	0.00395	0.003989	2.40148e-06	n
R_FE2tex	0.00395	0.003989	2.40148e-06	n
R_EX_fe3_e	0.003623	0.003659	2.21675e-06	n
R_FE3tex	0.003623	0.003659	2.21675e-06	n
R_MTRI	0.003289	0.003323	2.0936e-06	n
R_SPMS	0.003289	0.003323	2.0936e-06	n
R_DKMPPD	0.003289	0.003323	2.0936e-06	n
R_MTAP	0.003289	0.003323	2.0936e-06	n
R_MDRPDr	0.003289	0.003323	2.0936e-06	n
R_ADMDCr	0.003289	0.003323	2.0936e-06	n
R_2KMBT	0.003289	0.003323	2.0936e-06	n
R_OXOGAH	0.003289	0.003323	2.0936e-06	n
R_G1SAT	0.002614	0.002641	1.66256e-06	n
R_GLUTRR	0.002614	0.002641	1.66256e-06	n
R_CA2tpp	0.002415	0.00244	1.53941e-06	n
R_CLtex	0.002415	0.00244	1.53941e-06	n
R_CLtpp	0.002415	0.00244	1.53941e-06	n
R_EX_cl_e	0.002415	0.00244	1.53941e-06	n
R_EX_ca2_e	0.002415	0.00244	1.53941e-06	n
R_CA2tex	0.002415	0.00244	1.53941e-06	n
R_UDPGLCUR4EP	0.002199	0.002221	1.35468e-06	n
R_CLPNS160pp	0.002007	0.002028	1.2931e-06	n
R_DXPS	0.001713	0.00173	1.0468e-06	n
R_CLPNS161pp	0.001561	0.001577	9.85222e-07	n
R_DXPRIi	0.001495	0.00151	9.23645e-07	n
R_MECDPS	0.001495	0.00151	9.23645e-07	n
R_CDPMEK	0.001495	0.00151	9.23645e-07	n
R_MEPCT	0.001495	0.00151	9.23645e-07	n
R_FLDR2	0.001495	0.00151	9.23645e-07	n
R_MECDPDH5	0.001495	0.00151	9.23645e-07	n
R_PPBNGS	0.001307	0.00132	8.00493e-07	n
R_IPDPS	0.00125	0.001263	8.00493e-07	n
R_QULNS	0.001111	0.001122	6.7734e-07	n
R_NNDPR	0.001111	0.001122	6.7734e-07	n
R_CLPNS181pp	0.000805	0.000813	4.92611e-07	n
R_SCYSDS	0.000511	0.000516	3.07882e-07	n
R_AHC	0.000546	0.000551	3.07882e-07	n
R_HPPK2	0.000436	0.00044	2.46305e-07	n
R_RBFSa	0.000436	0.00044	2.46305e-07	n
R_ADCS	0.000436	0.00044	2.46305e-07	n
R_DHFS	0.000436	0.00044	2.46305e-07	n
R_DM_GCALD	0.000436	0.00044	2.46305e-07	n
R_ADCL	0.000436	0.00044	2.46305e-07	n
R_DHPS2	0.000436	0.00044	2.46305e-07	n
R_DHNPA2	0.000436	0.00044	2.46305e-07	n
R_GTPCI	0.000436	0.00044	2.46305e-07	n
R_DB4PS	0.000436	0.00044	2.46305e-07	n
R_KDOPP	0.000332	0.000335	1.84729e-07	n
R_MPTG2	0.000328	0.000331	1.84729e-07	n
R_MDDCP2pp	0.000328	0.000331	1.84729e-07	n
R_PPCDC	0.000281	0.000284	1.84729e-07	n
R_KDOPS	0.000332	0.000335	1.84729e-07	n
R_EX_cu2_e	0.000329	0.000332	1.84729e-07	n
R_CU2tex	0.000329	0.000332	1.84729e-07	n
R_KDOCT2	0.000332	0.000335	1.84729e-07	n
R_DPCOAK	0.000281	0.000284	1.84729e-07	n
R_PPNCL2	0.000281	0.000284	1.84729e-07	n
R_PANTS	0.000281	0.000284	1.84729e-07	n
R_ASP1DC	0.000281	0.000284	1.84729e-07	n
R_HMBS	0.000327	0.00033	1.84729e-07	n
R_A5PISO	0.000332	0.000335	1.84729e-07	n
R_PTPAT	0.000281	0.000284	1.84729e-07	n
R_MCTP2App	0.000328	0.000331	1.84729e-07	n
R_PNTK	0.000281	0.000284	1.84729e-07	n
R_UAGAATXF	0.000332	0.000335	1.84729e-07	n
R_UPP3S	0.000327	0.00033	1.84729e-07	n
R_EX_mn2_e	0.000321	0.000324	1.84729e-07	n
R_CU2tpp	0.000329	0.000332	1.84729e-07	n
R_UHGADAXF	0.000332	0.000335	1.84729e-07	n
R_MOHMT	0.000281	0.000284	1.84729e-07	n
R_Mntex	0.000321	0.000324	1.84729e-07	n
R_DPR	0.000281	0.000284	1.84729e-07	n
R_U23GAATXF	0.000332	0.000335	1.84729e-07	n
R_ZN2t3pp	-0.00016	-0.000158	1.23153e-07	n
R_EX_zn2_e	0.000158	0.00016	1.23153e-07	n
R_ZN2tex	-0.00016	-0.000158	1.23153e-07	n
R_PMANM	-0.000168	-0.000166	1.23153e-07	n
R_MOATXF	0.000166	0.000168	1.23153e-07	n
R_LPADSSXF	0.000166	0.000168	1.23153e-07	n
R_GRTT	0.000245	0.000247	1.23153e-07	n
R_EDTXS3XF	0.000166	0.000168	1.23153e-07	n
R_PPPGO	0.000218	0.00022	1.23153e-07	n
R_EDTXS1XF	0.000166	0.000168	1.23153e-07	n
R_UPPDC1	0.000218	0.00022	1.23153e-07	n
R_MOAT2XF	0.000166	0.000168	1.23153e-07	n
R_PMDPHT	0.000218	0.00022	1.23153e-07	n
R_MAN1PT2r	0.000166	0.000168	1.23153e-07	n
R_RBFSb	0.000218	0.00022	1.23153e-07	n
R_TDSKXF	0.000166	0.000168	1.23153e-07	n
R_FCLT	0.000218	0.00022	1.23153e-07	n
R_APRAUR	0.000218	0.00022	1.23153e-07	n
R_DMPPS	0.000245	0.000247	1.23153e-07	n
R_DHPPDA2	0.000218	0.00022	1.23153e-07	n
R_MAN6PI	-0.000168	-0.000166	1.23153e-07	n
R_GTPCII2	0.000218	0.00022	1.23153e-07	n
R_USHDXF	0.000166	0.000168	1.23153e-07	n
R_DMATT	0.000245	0.000247	1.23153e-07	n
R_EX_ni2_e	0.00015	0.000151	6.15764e-08	n
R_NI2t3tex	-0.000151	-0.00015	6.15764e-08	n
R_S2FE2SS2	0.000122	0.000123	6.15764e-08	n
R_S4FE4ST	0.000122	0.000123	6.15764e-08	n
R_S4FE4SR	0.000122	0.000123	6.15764e-08	n
R_AMPMS2	0.000109	0.00011	6.15764e-08	n
R_PDX5PO	0.000109	0.00011	6.15764e-08	n
R_OPHBDC	0.000109	0.00011	6.15764e-08	n
R_LPSabctpp	4.1e-05	4.2e-05	6.15764e-08	n
R_THZPSN3	0.000109	0.00011	6.15764e-08	n
R_DMQMT	0.000109	0.00011	6.15764e-08	n
R_LPSS1XF	4.1e-05	4.2e-05	6.15764e-08	n
R_DHGLYH	-0.00011	-0.000109	6.15764e-08	n
R_RBFK	0.000109	0.00011	6.15764e-08	n
R_TMPPP	0.000109	0.00011	6.15764e-08	n
R_FMNAT	0.000109	0.00011	6.15764e-08	n
R_S2FE2SS	0.000133	0.000134	6.15764e-08	n
R_GTHS	0.000109	0.00011	6.15764e-08	n
R_CHRPL	0.000109	0.00011	6.15764e-08	n
R_OMBZLM	0.000109	0.00011	6.15764e-08	n
R_OPHHX	0.000109	0.00011	6.15764e-08	n
R_ICYSDS	0.000109	0.00011	6.15764e-08	n
R_OHPBAT	0.000109	0.00011	6.15764e-08	n
R_OMPHHX	0.000109	0.00011	6.15764e-08	n
R_LPSS2XF	4.1e-05	4.2e-05	6.15764e-08	n
R_UPP3MT	0.000109	0.00011	6.15764e-08	n
R_OCTDPS	0.000109	0.00011	6.15764e-08	n
R_OHPHM	0.000109	0.00011	6.15764e-08	n
R_PDX5PS	0.000109	0.00011	6.15764e-08	n
R_OMMBLHX	0.000109	0.00011	6.15764e-08	n
R_HEMEOS	0.000109	0.00011	6.15764e-08	n
R_SHCHF	0.000109	0.00011	6.15764e-08	n
R_E4PD	0.000109	0.00011	6.15764e-08	n
R_SHCHD2	0.000109	0.00011	6.15764e-08	n
R_HBZOPT	0.000109	0.00011	6.15764e-08	n
R_PERD	0.000109	0.00011	6.15764e-08	n
R_GLUCYS	0.000109	0.00011	6.15764e-08	n
R_OPMEACPS	1e-06	1e-06	0	n
R_EX_cit_e	0	0	0	n
R_ALAt2tex	0	0	0	n
R_EX_gal_e	0	0	0	n
R_ABUTt2pp	0	0	0	n
R_EPMEACPR	1e-06	1e-06	0	n
R_GLCptspp	0	0	0	n
R_OGMEACPD	1e-06	1e-06	0	n
R_XYLabcpp	0	0	0	n
R_COBALT2tex	1.2e-05	1.2e-05	0	n
R_EX_arg_L_e	0	0	0	n
R_EX_gln_L_e	7.25	7.25	0	n
R_ATPM	3.0731	3.0731	0	n
R_MANptspp	0	0	0	n
R_GLCtex	0	0	0	n
R_ASPt2_2tex	0	0	0	n
R_OGMEACPR	1e-06	1e-06	0	n
R_HISabcpp	0	0	0	n
R_S2FE2SR	1e-06	1e-06	0	n
R_EX_ac_e	0	0	0	n
R_HEX1	0	0	0	n
R_EPStppXF	0	0	0	n
R_GLNabc	7.25	7.25	0	n
R_PROT_LesA_BioS	0	0	0	n
R_RIBtex	0	0	0	n
R_TREtex	0	0	0	n
R_XYLK	0	0	0	n
R_PROT_cp_LesA	0	0	0	n
R_GLCt2	0	0	0	n
R_EX_inost_e	0	0	0	n
R_GLNtex	7.25	7.25	0	n
R_MEOHtrpp	-1e-06	-1e-06	0	n
R_ALAt2pp	0	0	0	n
R_EX_glyc_e	0	0	0	n
R_EPSsynthXF	0	0	0	n
R_EX_glc_D_e	0	0	0	n
R_OGMEACPS	1e-06	1e-06	0	n
R_EX_man_e	0	0	0	n
R_EX_xyl_D_e	0	0	0	n
R_CHTNtex	0	0	0	n
R_GALt2	0	0	0	n
R_XYLI1	0	0	0	n
R_UDCPDPS	2.7e-05	2.7e-05	0	n
R_FRUpts2	0	0	0	n
R_MOBDtex	3e-06	3e-06	0	n
R_INSTtex	0	0	0	n
R_GALKr	0	0	0	n
R_HIStex	0	0	0	n
R_ACGAMABCt	0	0	0	n
R_BHEXAMD_p	0	0	0	n
R_GAMptspp	0	0	0	n
R_ARGtex	0	0	0	n
R_OPMEACPR	1e-06	1e-06	0	n
R_INOSTt2pp	0	0	0	n
R_SSALy	0	0	0	n
R_TREHpp	0	0	0	n
R_PROtex	0	0	0	n
R_DM_MEOH	1e-06	1e-06	0	n
R_MOBDabcpp	3e-06	3e-06	0	n
R_ABTA	0	0	0	n
R_PMEACPE	1e-06	1e-06	0	n
R_OPMEACPD	1e-06	1e-06	0	n
R_DM_AMOB	1e-06	1e-06	0	n
R_DM_EPS_XF_e	0	0	0	n
R_DKGLUCK	0	0	0	n
R_PYRt2rtex	0	0	0	n
R_14GLUCANtex	0	0	0	n
R_MMSAD3	0	0	0	n
R_CHTNA2	0	0	0	n
R_MEOHtex	-1e-06	-1e-06	0	n
R_ORNtpp	0	0	0	n
R_EGMEACPR	1e-06	1e-06	0	n
R_EX_fru_e	0	0	0	n
R_14GLUCANabcpp	0	0	0	n
R_ARGabcpp	0	0	0	n
R_RIBabcpp	0	0	0	n
R_PYRt2rpp	0	0	0	n
R_GLCGSD_c	0	0	0	n
R_ORNtex	0	0	0	n
R_6PDDGLUCA	0	0	0	n
R_DBTSr	1e-06	1e-06	0	n
R_INSDH	0	0	0	n
R_BTS5	1e-06	1e-06	0	n
R_GLUtex	0	0	0	n
R_EX_ala_L_e	0	0	0	n
R_S2FE2ST	1.2e-05	1.2e-05	0	n
R_EX_pro_L_e	0	0	0	n
R_EX_4abut_e	0	0	0	n
R_EX_tre_e	0	0	0	n
R_DGLUISO	0	0	0	n
R_INSEPIH	0	0	0	n
R_LIPOCT	1e-06	1e-06	0	n
R_EX_dextrin_e	0	0	0	n
R_INS2D	0	0	0	n
R_AGDC_r	0	0	0	n
R_EX_mobd_e	3e-06	3e-06	0	n
R_dextrin_DEC_e_	0	0	0	n
R_UDPG4E	0	0	0	n
R_XYLtex	0	0	0	n
R_EPStexXF	0	0	0	n
R_AOXSr2	1e-06	1e-06	0	n
R_ABUTtex	0	0	0	n
R_MANtex	0	0	0	n
R_AMAOTr	1e-06	1e-06	0	n
R_GLYCt	0	0	0	n
R_EX_orn_e	0	0	0	n
R_MALCOAMT	1e-06	1e-06	0	n
R_LIPOS	1e-06	1e-06	0	n
R_EX_gam_e	0	0	0	n
R_EX_cobalt2_e	1.2e-05	1.2e-05	0	n
R_EX_glu_L_e	0	0	0	n
R_EX_his_L_e	0	0	0	n
R_ARGt2rpp	0	0	0	n
R_EX_asp_L_e	0	0	0	n
R_DM_LesA_e	0	0	0	n
R_EX_rib_D_e	0	0	0	n
R_EX_chitin_polymer_e	0	0	0	n
R_PROT_pe_LesA	0	0	0	n
R_UGLT	0	0	0	n
R_EX_pyr_e	0	0	0	n

[truncated: 2 more sheets: 11_EFFICIENCY_ANALYSIS, 12_FBP_SIMULATION]
