# Supplementary material for: Genome-Scale Investigation of the Metabolic Determinants Generating Bacterial Fastidious Growth
Source: mSystems. 2020 Mar 31;5(2):e00698-19. doi: 10.1128/mSystems.00698-19 (PMC7112962; doi:10.1128/mSystems.00698-19)
Supplement: DATA SET S3 [file mSystems.00698-19-sd003.xlsx]

## Sheet: Summary
AUC: area under curve AUCneg: area under curve of the negative control threshold used: 14% NG: no growth G: growth					BIOLOG EXPERIMENTS												MODELING		XYLEM CHEMISTRY
					2018-10-12		2018-12-07		2019-01-17			2018-10-12	2018-12-10	2019-01-17					Presence of the substrate in the xylem (++ : >500 µM, +: <500 µM, ND: not detected)
Plate number	Well number	Well ID	Substrate	Substrate ID (BiGG)	AUC - PM1 PM2A	AUC - (AUCneg + AUCneg*threshold)	AUC - PM1 PM2A	AUC - (AUCneg + AUCneg*threshold)	AUC - PM1 PM2A	AUC - (AUCneg + AUCneg*threshold)	Growth assessment	Respiration rate (normalization) (h-1)	Respiration rate (normalization) (h-1)	Respiration rate (normalization) (h-1)	Respiration rate - MEAN (normalization) (h-1)	Final assessment	µmax in silico (d-1)	% µmax glycerol	Vine (medium values) (Andersen et al. 1989)	Olive tree (max values) (Montes-Borrego et al. 2017)
PM01	A01	PM01A01	Negative Control PM1	-	11006.6	-1540.92	12845.2	-1798.33	11662.1	-1632.69	NG					NG			ND	ND
PM01	A02	PM01A02	L-Arabinose	M_arab_L_e	11517.4	-1030.11	13985	-658.537	11784.8	-1509.99	NG					NG			ND	ND
PM01	A03	PM01A03	N-Acetyl-D-Glucosamine	M_acgam_e	10533.9	-2013.59	13307.4	-1336.18	10721.8	-2572.9	NG					NG			ND	ND
PM01	A04	PM01A04	D-Saccharic acid	M_glcr_e	10398	-2149.52	13600	-1043.55	16825.2	3530.49	Undetermined			0.0518	0.0518	NG			ND	ND
PM01	A05	PM01A05	Succinic acid	M_succ_e	11391.5	-1156.03	13898.8	-744.744	10117.3	-3177.48	NG					NG			+	+
PM01	A06	PM01A06	D-Galactose	M_gal_e	17664.9	5117.36	21121.9	6478.37	20891.5	7596.72	G	0.2049	0.1525	0.2381	0.1985	++	0.7884	0.81	ND	ND
PM01	A07	PM01A07	L-Aspartic acid	M_asp_L_e	16830.7	4283.17	20817.9	6174.4	19422.7	6127.93	G	0.1112	0.09545	0.16425	0.123633	+	0.3417	0.35	ND	+
PM01	A08	PM01A08	L-Proline	M_pro_L_e	16082	3534.47	21007.3	6363.71	19906	6611.21	G	0.1467	0.1583	0.1759	0.1603	++	0.4118	0.42	+	+
PM01	A09	PM01A09	D-Alanine	M_ala_D_e	9237.18	-3310.34	12344.1	-2299.42	9940.56	-3354.19	NG					NG			ND	ND
PM01	A10	PM01A10	D-Trehalose	M_tre_e	17189.8	4642.23	19615	4971.48	19284.7	5989.96	G	0.18455	0.12985	0.10335	0.13925	++	0.7725	0.79	ND	ND
PM01	A11	PM01A11	D-Mannose	M_man_e	12821.3	273.793	16270.3	1626.73	15468.5	2173.74	G	0.071	0.04375	0.056	0.0569167	+	0.7734	0.8	ND	ND
PM01	A12	PM01A12	Dulcitol	M_galt_e	12010.3	-537.259	14683.5	39.9334	11920	-1374.79	Undetermined	NO RESPIRATION RATE	0.04295	NO RESPIRATION RATE	0.04295	NG			ND	ND
PM01	B01	PM01B01	D-Serine	M_ser_D_e	8126.72	-4420.81	11684.9	-2958.66	9991.68	-3303.07	NG					NG			ND	ND
PM01	B02	PM01B02	D-Sorbitol	M_sbt_D_e	11069.6	-1477.92	13307.8	-1335.71	11165.9	-2128.81	NG					NG			+	ND
PM01	B03	PM01B03	Glycerol	M_glyc_e	13397.2	849.648	17437.8	2794.22	14992.6	1697.82	G	0.10675	0.2364	0.0674	0.13685	++	0.9727	1	ND	ND
PM01	B04	PM01B04	L-Fucose	M_fuc_L_e	12179.3	-368.203	14574.6	-68.9408	13056.8	-237.916	NG					NG			ND	ND
PM01	B05	PM01B05	D-Glucuronic acid	M_glcur_e	8762.85	-3784.68	12681.7	-1961.87	9593.25	-3701.5	NG					NG			ND	ND
PM01	B06	PM01B06	D-Gluconic acid	M_glcn_e	10090.7	-2456.84	12268.6	-2374.97	11101.7	-2193.01	NG					NG			ND	ND
PM01	B07	PM01B07	DL-a-Glycerol Phosphate	M_glyc1p_e	15934.6	3387.03	18861.3	4217.74	18107.2	4812.43	G	0.12565	0.2364	0.1451	0.16905	++			ND	ND
PM01	B08	PM01B08	D-Xylose	M_xyl_D_e	13517.8	970.242	16264.6	1621.04	14200.8	906.1	G	0.0165	0.0742	0.1022	0.0643	+	0.7251	0.75	ND	ND
PM01	B09	PM01B09	L-Lactic acid	M_lac_L_e	10286.6	-2260.89	11566.7	-3076.88	9269.62	-4025.13	NG					NG			ND	ND
PM01	B10	PM01B10	Formic acid	M_for_e	9218.11	-3329.41	11731	-2912.53	10709.6	-2585.19	NG					NG			ND	++
PM01	B11	PM01B11	D-Mannitol	M_mnl_e	10275	-2272.55	12545.3	-2098.29	9789.49	-3505.26	NG					NG			+	++
PM01	B12	PM01B12	L-Glutamic acid	M_glu_L_e	17619.8	5072.26	20619.8	5976.26	20648.8	7354.09	G	0.15805	0.0772	0.0992	0.111483	+	0.4118	0.42	ND	+
PM01	C01	PM01C01	D-Glucose-6-Phosphate	M_g6p_e	10316.9	-2230.62	12193.2	-2450.34	9356.54	-3938.21	NG					NG			ND	ND
PM01	C02	PM01C02	D-Galactonic acid-g-Lactone	M_gal14lac_e	4665.64	-7881.89	8996.33	-5647.21	7640.43	-5654.32	NG					NG			ND	ND
PM01	C03	PM01C03	DL-Malic acid	M_mal_L_e	12211.5	-336.047	15328.3	684.806	11763.4	-1531.34	Undetermined	0.0181	0.0306	NO RESPIRATION RATE	0.02435	Undetermined			++	ND
PM01	C04	PM01C04	D-Ribose	M_rib_D_e	16017.5	3469.93	19617.6	4974.02	18234.6	4939.89	G	0.0541	0.0755	0.04455	0.05805	+	0.7251	0.75	ND	ND
PM01	C05	PM01C05	Tween 20	-	17366	4818.51	21096.9	6453.33	19912.4	6617.62	G	0.22685	0.1526	0.27425	0.2179	++			ND	ND
PM01	C06	PM01C06	L-Rhamnose	M_rmn_e	10415.8	-2131.68	13001.4	-1642.14	11069.5	-2225.29	NG					NG			ND	ND
PM01	C07	PM01C07	D-Fructose	M_fru_e	15234.4	2686.84	16415.2	1771.65	12361.8	-932.952	Undetermined	0.1307	0.0717	NO RESPIRATION RATE	0.1012	+	0.7734	0.8	+	++
PM01	C08	PM01C08	Acetic acid	M_ac_e	17316.2	4768.63	21060.7	6417.15	20333.1	7038.35	G	0.16045	0.12995	0.05575	0.115383	+	0.398	0.41	ND	+
PM01	C09	PM01C09	a-D-Glucose	M_glc_D_e	17074.3	4526.79	20240.6	5597.03	19286.2	5991.49	G	0.2323	0.1604	0.18725	0.193317	++	0.7938	0.82	+	++
PM01	C10	PM01C10	Maltose	M_malt_e	11123.2	-1424.29	12045.7	-2597.87	10406.7	-2888.06	NG					NG			ND	ND
PM01	C11	PM01C11	D-Melibiose	M_melib_e	10021.5	-2525.98	11839.5	-2804.05	9784.94	-3509.8	NG					NG			ND	ND
PM01	C12	PM01C12	Thymidine	M_thymd_e	11577.2	-970.336	13534.8	-1108.72	12216.2	-1078.53	NG					NG			ND	ND
PM01	D01	PM01D01	L-Asparagine	M_asn_L_e	12794.9	247.347	15377.3	733.75	13532.7	237.982	G	0.0323	0.05375	0.0519	0.0459833	Undetermined			+	+
PM01	D02	PM01D02	D-Aspartic acid	M_asp_D_e	9012.93	-3534.6	11924.5	-2719.03	9648.36	-3646.38	NG					NG			ND	ND
PM01	D03	PM01D03	D-Glucosaminic acid	M_2a2dglc_e	7903.83	-4643.7	10744.2	-3899.38	9176.09	-4118.66	NG					NG			ND	ND
PM01	D04	PM01D04	1,2-Propanediol	M_12ppd_S_e	10407.4	-2140.15	12465.7	-2177.87	10300.7	-2994.07	NG					NG			ND	ND
PM01	D05	PM01D05	Tween 40	-	17525.5	4977.97	21031.5	6388	20309.3	7014.52	G	0.20225	0.1818	0.10765	0.1639	++			ND	ND
PM01	D06	PM01D06	a-Ketoglutaric acid	M_akg_e	12170.9	-376.592	14014.1	-629.482	12371	-923.786	NG					NG			ND	ND
PM01	D07	PM01D07	a-Ketobutyric acid	M_2obut_e	8648.08	-3899.44	12360.5	-2283.01	10992.4	-2302.35	NG					NG			ND	ND
PM01	D08	PM01D08	a-Methyl-D-Galactoside	-	10812.9	-1734.6	13120.9	-1522.65	10726.7	-2568.09	NG					NG			ND	ND
PM01	D09	PM01D09	a-D-Lactose	M_lcts_e	11595.9	-951.598	13080.3	-1563.24	10917.5	-2377.28	NG					NG			ND	ND
PM01	D10	PM01D10	Lactulose	-	10802.3	-1745.22	12401.7	-2241.89	10391.7	-2903.09	NG					NG			ND	ND
PM01	D11	PM01D11	Sucrose	M_sucr_e	10763.7	-1783.83	11837.2	-2806.3	10786.2	-2508.54	NG					NG			ND	ND
PM01	D12	PM01D12	Uridine	M_uri_e	13903.5	1355.98	15205.3	561.737	14772.1	1477.31	G	0.01015	NO RESPIRATION RATE	0.0242	0.017175	Undetermined			ND	ND
PM01	E01	PM01E01	L-Glutamine	M_gln_L_e	15864.1	3316.56	19063.1	4419.56	18377.5	5082.73	G	0.0405	0.08255	0.06715	0.0634	+	0.4118	0.42	++	++
PM01	E02	PM01E02	m-Tartaric acid	M_tartr_M_e	8879.62	-3667.91	12289.4	-2354.11	9828.19	-3466.56	NG					NG			ND	ND
PM01	E03	PM01E03	D-Glucose-1-Phosphate	M_g1p_e	9965.23	-2582.3	11768.2	-2875.38	11117	-2177.77	NG					NG			ND	ND
PM01	E04	PM01E04	D-Fructose-6-Phosphate	M_f6p_e	8770.35	-3777.18	11882.3	-2761.25	9518.59	-3776.15	NG					NG			ND	ND
PM01	E05	PM01E05	Tween 80	-	16495.4	3947.86	19643.4	4999.87	18572.8	5278.06	G	0.22545	0.08985	0.1095	0.1416	++			ND	ND
PM01	E06	PM01E06	a-Hydroxyglutaric acid-g-Lactone	-	8450.67	-4096.85	10612.4	-4031.14	8822.71	-4472.04	NG					NG			ND	ND
PM01	E07	PM01E07	a-Hydroxybutyric acid	M_2hb_e	9786.52	-2761.01	12704.9	-1938.68	11338.1	-1956.6	NG					NG			ND	ND
PM01	E08	PM01E08	b-Methyl-D-Glucoside	M_mbdg_e	11075.1	-1472.46	12373.9	-2269.65	10261.1	-3033.66	NG					NG			ND	ND
PM01	E09	PM01E09	Adonitol	M_rbt_e	10515.9	-2031.66	12598.6	-2044.9	10445.8	-2848.98	NG					NG			ND	ND
PM01	E10	PM01E10	Maltotriose	M_malttr_e	11352	-1195.53	14412.8	-230.738	13082.7	-212.047	NG					NG			ND	ND
PM01	E11	PM01E11	2`-Deoxyadenosine	M_dad_2_e	8698.28	-3849.25	11185.3	-3458.25	10299.8	-2994.95	NG					NG			ND	ND
PM01	E12	PM01E12	Adenosine	M_adn_e	13588.5	1041.01	14625.3	-18.266	13699.3	404.559	Undetermined	0.023	0.07125	0.03845	0.0442333	Undetermined			ND	ND
PM01	F01	PM01F01	Gly-Asp	M_gly_asp_L_e	11319.8	-1227.72	13925.8	-717.697	11947.4	-1347.34	NG					NG			ND	ND
PM01	F02	PM01F02	Citric acid	M_cit_e	13041.7	494.212	16791.2	2147.63	13931.9	637.134	G	0.05455	0.1279	0.0925	0.09165	+	0.1908	0.2	++	ND
PM01	F03	PM01F03	m-Inositol	M_inost_e	16557.7	4010.21	20320.1	5676.52	20226.6	6931.8	G	0.2458	0.12	0.32725	0.231017	++	0.6706	0.69	ND	+
PM01	F04	PM01F04	D-Threonine	M_thr_D_e	7769	-4778.53	9371.78	-5271.76	7309.77	-5984.97	NG					NG			ND	ND
PM01	F05	PM01F05	Fumaric acid	M_fum_e	11019.1	-1528.41	14147.4	-496.118	10486.4	-2808.34	NG					NG			ND	+
PM01	F06	PM01F06	Bromosuccinic acid	M_eromosucc_e	10604.7	-1942.82	12801	-1842.5	11201.8	-2092.97	NG					NG			ND	ND
PM01	F07	PM01F07	Propionic acid	M_ppa_e	10760	-1787.51	12987	-1656.53	13202	-92.7793	NG					NG			ND	ND
PM01	F08	PM01F08	Mucic acid	M_galct_D_e	9690.1	-2857.43	12030.6	-2612.9	11157.7	-2137.07	NG					NG			ND	ND
PM01	F09	PM01F09	Glycolic acid	M_glyclt_e	8546.11	-4001.41	10589.2	-4054.32	8738.7	-4556.04	NG					NG			ND	ND
PM01	F10	PM01F10	Glyoxylic acid	M_glx_e	9642.06	-2905.47	12317.9	-2325.6	11944.2	-1350.56	NG					NG			ND	ND
PM01	F11	PM01F11	D-Cellobiose	M_cellb_e	10922.9	-1624.61	11741	-2902.59	11125.4	-2169.34	NG					NG			ND	ND
PM01	F12	PM01F12	Inosine	M_ins_e	11913.6	-633.95	12374.5	-2269.08	11656.1	-1638.65	NG					NG			ND	ND
PM01	G01	PM01G01	Gly-Glu	M_gly_glu_L_e	12647.8	100.248	14835.1	191.538	12938.7	-356.07	Undetermined	0.0263	0.01595	0.0189	0.0203833	Undetermined			ND	ND
PM01	G02	PM01G02	Tricarballylic acid	M_tcb_e	7978.22	-4569.31	10530.8	-4112.71	8720.2	-4574.54	NG					NG			ND	ND
PM01	G03	PM01G03	L-Serine	M_ser_L_e	11040.6	-1506.95	12583.5	-2060.01	11416.7	-1878.05	NG					NG			+	ND
PM01	G04	PM01G04	L-Threonine	M_thr_L_e	8985.74	-3561.79	16390.5	1746.91	13141.1	-153.652	Undetermined	NO RESPIRATION RATE	0.1209	0.08195	0.101425	Undetermined			+	+
PM01	G05	PM01G05	L-Alanine	M_ala_L_e	16251.4	3703.91	19960.8	5317.31	18624.9	5330.18	G	0.1238	0.07755	0.15305	0.118133	+	0.6639	0.68	+	+
PM01	G06	PM01G06	Ala-Gly	M_ala_L_gly_e	11210.7	-1336.8	9345.27	-5298.27	8984.24	-4310.5	NG					NG			ND	ND
PM01	G07	PM01G07	Acetoacetic acid	M_acac_e	17760.9	5213.4	19767.2	5123.66	18985.1	5690.33	G	0.2408	NO RESPIRATION RATE	0.2871	0.26395	Undetermined			ND	ND
PM01	G08	PM01G08	N-Acetyl-D-Mannosamine	M_acmana_e	10328.1	-2219.44	12029.8	-2613.7	12156	-1138.74	NG					NG			ND	ND
PM01	G09	PM01G09	Mono-Methylsuccinate	M_mesucc_e	13223.9	676.402	14947.4	303.857	13912.2	617.497	G	0.0162	0.0229	0.1048	0.0479667	Undetermined			ND	ND
PM01	G10	PM01G10	Methylpyruvate	M_mepyr_e	13258.7	711.203	13103.5	-1540.02	11138.8	-2155.94	Undetermined	0.17525	NO RESPIRATION RATE	NO RESPIRATION RATE	0.17525	Undetermined			ND	ND
PM01	G11	PM01G11	D-Malic acid	M_mal_D_e	11675	-872.481	11637.2	-3006.34	11076.9	-2217.86	NG					NG			ND	ND
PM01	G12	PM01G12	L-Malic acid	M_mal_L_e	13544.7	997.214	14037.7	-605.814	13743.8	449.029	Undetermined	0.00465	0.02925	0.0184	0.0174333	Undetermined			ND	ND
PM01	H01	PM01H01	Gly-Pro	M_gly_pro_L_e	9629.92	-2917.61	12129.2	-2514.33	10873.4	-2421.33	NG					NG			ND	ND
PM01	H02	PM01H02	p-Hydroxyphenyl Acetic acid	M_4hphac_e	7362.25	-5185.28	12518.4	-2125.1	10846.8	-2447.95	NG					NG			ND	ND
PM01	H03	PM01H03	m-Hydroxyphenyl Acetic acid	M_hpheac_e	5261.26	-7286.27	8626.76	-6016.78	7958.62	-5336.12	NG					NG			ND	ND
PM01	H04	PM01H04	Tyramine	M_tym_e	6495.07	-6052.46	11075.2	-3568.29	9736.81	-3557.94	NG					NG			ND	ND
PM01	H05	PM01H05	D-Psicose	-	10737.9	-1809.65	14516.7	-126.817	11878.1	-1416.68	NG					NG			ND	ND
PM01	H06	PM01H06	L-Lyxose	M_lyx_L_e	14143.5	1596.02	17114.6	2471.03	15063	1768.3	G	NO RESPIRATION RATE	0.02255	0.0143	0.018425	Undetermined			ND	ND
PM01	H07	PM01H07	Glucuronamide	-	9189.78	-3357.74	13365.9	-1277.67	11018.4	-2276.37	NG					NG			ND	ND
PM01	H08	PM01H08	Pyruvic acid	M_pyr_e	14563.1	2015.53	17469.8	2826.25	15417.3	2122.51	G	0.1097	0.03725	0.0196	0.0555167	+	0.4134	0.43	ND	ND
PM01	H09	PM01H09	L-Galactonic acid-g-Lactone	-	9533.93	-3013.6	12160	-2483.51	10474	-2820.72	NG					NG			ND	ND
PM01	H10	PM01H10	D-Galacturonic acid	M_galur_e	11567.9	-979.585	13628.5	-1015.04	12146.6	-1148.12	NG					NG			ND	ND
PM01	H11	PM01H11	Phenylethylamine	M_peamn_e	6536.51	-6011.02	12301.2	-2342.36	9206.93	-4087.82	NG					NG			ND	ND
PM01	H12	PM01H12	2-Aminoethanol	M_etha_e	8859.88	-3687.65	12286.5	-2357.01	11424	-1870.73	NG					NG			ND	ND
PM02A	A01	PM02AA01	Negative Control	-	14687.5	-2056.25	15608.9	-2185.25	13731.1	-1922.36	NG					NG			ND	ND
PM02A	A02	PM02AA02	Chondroitin Sulfate C	M_cs_c_e	12372.7	-4371.05	15539.3	-2254.88	13407.4	-2246.09	NG					NG			ND	ND
PM02A	A03	PM02AA03	a-Cyclodextrin	-	12791.8	-3951.98	15860.8	-1933.34	10453.6	-5199.87	NG					NG			ND	ND
PM02A	A04	PM02AA04	b-Cyclodextrin	-	9387.1	-7356.66	12905	-4889.17	9705.06	-5948.43	NG					NG			ND	ND
PM02A	A05	PM02AA05	g-Cyclodextrin	-	8336.19	-8407.56	12963.9	-4830.26	8046.87	-7606.61	NG					NG			ND	ND
PM02A	A06	PM02AA06	Dextrin	M_dextrin_e	15976.7	114.166	20067.6	2273.48	11559.7	-4093.77	Undetermined	0.1179	0.1367	NO RESPIRATION RATE	0.1273	+	0.7978	0.82	ND	ND
PM02A	A07	PM02AA07	Gelatin	-	9690.29	-7053.47	14066.8	-3727.39	9041.45	-6612.04	NG					NG			ND	ND
PM02A	A08	PM02AA08	Glycogen	M_glycogen_e	11820.3	-4923.43	16367.6	-1426.52	9595.78	-6057.71	NG					NG			ND	ND
PM02A	A09	PM02AA09	Inulin	-	13407	-3336.75	15866.7	-1927.48	9888.07	-5765.41	NG					NG			ND	ND
PM02A	A10	PM02AA10	Laminarin	-	12838	-3905.71	16422	-1372.11	10016.9	-5636.62	NG					NG			ND	ND
PM02A	A11	PM02AA11	Mannan	M_mannan_e	7990.29	-8753.47	10915	-6879.11	7808.5	-7844.98	NG					NG			ND	ND
PM02A	A12	PM02AA12	Pectin	M_pect_e	9369.46	-7374.29	14664.7	-3129.47	11470.1	-4183.39	NG					NG			ND	ND
PM02A	B01	PM02AB01	N-Acetyl-D-Galactosamine	M_acgal_e	13270.8	-3472.98	16172.3	-1621.83	11313.8	-4339.66	NG					NG			ND	ND
PM02A	B02	PM02AB02	N-Acetyl-Neuraminic acid	M_acnam_e	12476.4	-4267.37	14993.4	-2800.79	8973.84	-6679.64	NG					NG			ND	ND
PM02A	B03	PM02AB03	b-D-Allose	M_all_D_e	12358.5	-4385.23	15876.5	-1917.65	10813.5	-4839.98	NG					NG			ND	ND
PM02A	B04	PM02AB04	Amygdalin	-	12805.6	-3938.18	15625.2	-2168.94	10440.6	-5212.87	NG					NG			ND	ND
PM02A	B05	PM02AB05	D-Arabinose	M_arab_D_e	13402.9	-3340.83	17463.5	-330.683	10797.3	-4856.18	NG					NG			ND	ND
PM02A	B06	PM02AB06	D-Arabitol	M_abt_D_e	10970.3	-5773.42	14768.3	-3025.8	8690.7	-6962.79	NG					NG			ND	ND
PM02A	B07	PM02AB07	L-Arabitol	M_abt_e	11897.2	-4846.56	15234	-2560.16	8704.77	-6948.71	NG					NG			ND	ND
PM02A	B08	PM02AB08	Arbutin	M_arbt_e	7832.75	-8911	11306.4	-6487.71	7193.64	-8459.85	NG					NG			ND	ND
PM02A	B09	PM02AB09	2-Deoxy-D-Ribose	-	11722	-5021.75	14820.4	-2973.72	11465.9	-4187.59	NG					NG			ND	ND
PM02A	B10	PM02AB10	i-Erythritol	-	11993.2	-4750.57	14460.5	-3333.61	8180.01	-7473.48	NG					NG			ND	ND
PM02A	B11	PM02AB11	D-Fucose	M_fuc_D_e	13989.3	-2754.41	16784.3	-1009.8	6898.21	-8755.28	NG					NG			ND	ND
PM02A	B12	PM02AB12	3-O-b-D-Galactopyranosyl-D-Arabinose	-	17173.9	430.104	20274	2479.84	14322.5	-1331.03	Undetermined	0.1084	0.0956	0.02235	0.07545	+			ND	ND
PM02A	C01	PM02AC01	Gentiobiose	-	13383.6	-3360.19	16997.2	-796.912	10450.8	-5202.72	NG					NG			ND	ND
PM02A	C02	PM02AC02	L-Glucose	M_glc_L_e	12072.2	-4671.57	14635.6	-3158.55	10486.6	-5166.9	NG					NG			ND	ND
PM02A	C03	PM02AC03	D-Lactitol	-	12768.1	-3975.65	15170.8	-2623.39	8594.34	-7059.14	NG					NG			ND	ND
PM02A	C04	PM02AC04	D-Melezitose	-	12270.2	-4473.56	15728.8	-2065.38	10281.6	-5371.93	NG					NG			ND	ND
PM02A	C05	PM02AC05	Maltitol	-	13020.8	-3722.91	16398.5	-1395.6	8870.36	-6783.12	NG					NG			ND	ND
PM02A	C06	PM02AC06	a-Methyl-D-Glucoside	-	13235.1	-3508.65	15973.1	-1821.02	9248.28	-6405.21	NG					NG			ND	ND
PM02A	C07	PM02AC07	b-Methyl-D-Galactoside	-	12831	-3912.71	15069.1	-2725.08	9892.9	-5760.59	NG					NG			ND	ND
PM02A	C08	PM02AC08	3-Methylglucose	-	12255.5	-4488.23	15167.7	-2626.42	8458.02	-7195.46	NG					NG			ND	ND
PM02A	C09	PM02AC09	b-Methyl-D-Glucuronic acid	-	11833.3	-4910.5	14429.2	-3364.97	7972.87	-7680.62	NG					NG			ND	ND
PM02A	C10	PM02AC10	a-Methyl-D-Mannoside	-	11784.5	-4959.24	15018.9	-2775.21	8885.11	-6768.38	NG					NG			ND	ND
PM02A	C11	PM02AC11	b-Methyl-D-Xyloside	-	11483.6	-5260.14	13395.3	-4398.82	8230.41	-7423.08	NG					NG			ND	ND
PM02A	C12	PM02AC12	Palatinose	M_pala_e	14938	-1805.77	17372.4	-421.694	10467.9	-5185.62	NG					NG			ND	ND
PM02A	D01	PM02AD01	D-Raffinose	M_raffin_e	13187.8	-3556	17580.2	-213.965	10966.4	-4687.04	NG					NG			ND	ND
PM02A	D02	PM02AD02	Salicin	M_salcn_e	11617.1	-5126.7	13373.1	-4421.08	9606.18	-6047.31	NG					NG			ND	ND
PM02A	D03	PM02AD03	Sedoheptulosan	-	12522.1	-4221.67	15585.9	-2208.29	8646.87	-7006.62	NG					NG			ND	ND
PM02A	D04	PM02AD04	L-Sorbose	M_srb_L_e	12949.1	-3794.67	16264.9	-1529.22	9105.55	-6547.93	NG					NG			ND	ND
PM02A	D05	PM02AD05	Stachyose	M_stys_e	13103.4	-3640.37	15221	-2573.11	8035.45	-7618.04	NG					NG			ND	ND
PM02A	D06	PM02AD06	D-Tagatose	M_tagat_D_e	13324.3	-3419.5	16465.4	-1328.76	9333.34	-6320.15	NG					NG			ND	ND
PM02A	D07	PM02AD07	Turanose	-	13179.6	-3564.19	15632.5	-2161.61	9079.02	-6574.47	NG					NG			ND	ND
PM02A	D08	PM02AD08	Xylitol	M_xylt_e	12016.3	-4727.42	14444.6	-3349.53	8086.51	-7566.98	NG					NG			ND	ND
PM02A	D09	PM02AD09	N-Acetyl-D-Glucosaminitol	-	14913.5	-1830.28	16178.7	-1615.41	9781.45	-5872.04	NG					NG			ND	ND
PM02A	D10	PM02AD10	g-Amino-N-Butyric acid	M_4abut_e	16546.9	-196.819	19977.3	2183.14	17933.2	2279.74	Undetermined	NO RESPIRATION RATE	0.0966	0.0704	0.0835	+	0.6772	0.7	ND	+
PM02A	D11	PM02AD11	d-Amino Valeric acid	M_5aptn_e	12303.9	-4439.88	15833.1	-1961.03	3241.29	-12412.2	NG					NG			ND	ND
PM02A	D12	PM02AD12	Butyric acid	M_but_e	13401.8	-3341.97	16686.2	-1107.99	12023.1	-3630.41	NG					NG			+	ND
PM02A	E01	PM02AE01	Capric acid	M_dca_e	7354.09	-9389.67	9483.59	-8310.55	6446.83	-9206.66	NG					NG			ND	ND
PM02A	E02	PM02AE02	Caproic acid	M_hxa_e	13432.6	-3311.19	16115.7	-1678.43	14035.8	-1617.68	NG					NG			ND	ND
PM02A	E03	PM02AE03	Citraconic acid	M_citac_c	8612.46	-8131.3	12900	-4894.14	5907.59	-9745.9	NG					NG			ND	ND
PM02A	E04	PM02AE04	Citramalic acid	M_citm_c	10411	-6332.76	13632.5	-4161.63	10941.1	-4712.42	NG					NG			ND	ND
PM02A	E05	PM02AE05	D-Glucosamine	M_gam_e	17271.8	528.048	20826.1	3031.91	18119.8	2466.29	G	0.20435	0.0319	0.1215	0.11925	+	0.8022	0.82	ND	ND
PM02A	E06	PM02AE06	2-Hydroxybenzoic acid	M_salc_e	9011.68	-7732.07	11768.2	-6025.94	6145.56	-9507.93	NG					NG			ND	ND
PM02A	E07	PM02AE07	4-Hydroxybenzoic acid	M_4hbz_e	6820.37	-9923.39	10535.6	-7258.56	5931.5	-9721.99	NG					NG			ND	ND
PM02A	E08	PM02AE08	b-Hydroxybutyric acid	M_ehb_e	11443.7	-5300.07	14057.2	-3736.93	7704.25	-7949.23	NG					NG			ND	ND
PM02A	E09	PM02AE09	g-Hydroxybutyric acid	M_4hbt_e	12946.3	-3797.47	15295.8	-2498.34	7041.01	-8612.48	NG					NG			ND	ND
PM02A	E10	PM02AE10	a-Keto-Valeric acid	-	10921.4	-5822.31	14642.6	-3151.57	9902.42	-5751.07	NG					NG			ND	ND
PM02A	E11	PM02AE11	Itaconic acid	M_itacon_e	2622.06	-14121.7	6144.3	-11649.8	3318.22	-12335.3	NG					NG			ND	ND
PM02A	E12	PM02AE12	5-Keto-D-Gluconic acid	M_5dglcn_e	13621.8	-3121.99	16731.3	-1062.88	11592	-4061.49	NG					NG			ND	ND
PM02A	F01	PM02AF01	D-Lactic acid Methyl Ester	-	15830.3	-913.405	20779	2984.9	11736.5	-3916.95	Undetermined	NO RESPIRATION RATE	0.09455	0.02725	0.0609	Undetermined			ND	ND
PM02A	F02	PM02AF02	Malonic acid	M_malon_e	11074.6	-5669.17	13307.2	-4486.94	8449.75	-7203.74	NG					NG			+	ND
PM02A	F03	PM02AF03	Melibionic acid	-	11856.7	-4887.01	14803.5	-2990.62	10179.7	-5473.78	NG					NG			ND	ND
PM02A	F04	PM02AF04	Oxalic acid	M_oxa_e	11716.3	-5027.49	14698.1	-3096.01	10304.8	-5348.69	NG					NG			+	ND
PM02A	F05	PM02AF05	Oxalomalic acid	-	16592.6	-151.108	19656.4	1862.27	15386.9	-266.556	Undetermined	NO RESPIRATION RATE	0.24555	NO RESPIRATION RATE	0.24555	Undetermined			ND	ND
PM02A	F06	PM02AF06	Quinic acid	M_quin_kt_e	9706.14	-7037.62	12439.5	-5354.68	6925.61	-8727.87	NG					NG			ND	ND
PM02A	F07	PM02AF07	D-Ribono-1,4-Lactone	-	5788.5	-10955.3	8474.13	-9320.01	4959.68	-10693.8	NG					NG			ND	ND
PM02A	F08	PM02AF08	Sebacic acid	M_decandc_e	9496.83	-7246.92	11411.1	-6383.08	7988.74	-7664.74	NG					NG			ND	ND
PM02A	F09	PM02AF09	Sorbic acid	-	9196.74	-7547.02	12279.2	-5514.99	9528.17	-6125.31	NG					NG			ND	ND
PM02A	F10	PM02AF10	Succinamic acid	-	11526.1	-5217.67	13998.2	-3795.95	8692.21	-6961.28	NG					NG			ND	ND
PM02A	F11	PM02AF11	D-Tartaric acid	M_tartr_D_e	11594.7	-5149.01	14975.9	-2818.29	9085.13	-6568.36	NG					NG			ND	ND
PM02A	F12	PM02AF12	L-Tartaric acid	M_tartr_L_e	12386.9	-4356.84	14791.6	-3002.58	9518.71	-6134.78	NG					NG			++	ND
PM02A	G01	PM02AG01	Acetamide	M_ad_e	11557.2	-5186.57	16102.4	-1691.76	9421.18	-6232.31	NG					NG			ND	ND
PM02A	G02	PM02AG02	L-Alaninamide	-	16515.4	-228.318	19754.7	1960.54	13362.1	-2291.39	Undetermined	NO RESPIRATION RATE	0.10815	0.0146	0.061375	Undetermined			ND	ND
PM02A	G03	PM02AG03	N-Acetyl-L-Glutamic acid	M_acglu_e	11263.5	-5480.27	14226.1	-3568.03	7497.12	-8156.36	NG					NG			ND	ND
PM02A	G04	PM02AG04	L-Arginine	M_arg_L_e	16815.8	71.9992	20256.4	2462.29	18713.1	3059.57	G	NO RESPIRATION RATE	0.0626	0.0354	0.049	+	0.1908	0.2	+	+
PM02A	G05	PM02AG05	Glycine	M_gly_e	10426.8	-6316.96	13527.6	-4266.58	7199.08	-8454.41	NG					NG			+	ND
PM02A	G06	PM02AG06	L-Histidine	M_his_L_e	15931.1	-812.7	19625.7	1831.57	18224.1	2570.62	Undetermined	NO RESPIRATION RATE	0.0862	0.0901	0.08815	+	0.1933	0.2	+	ND
PM02A	G07	PM02AG07	L-Homoserine	M_hom_L_e	12014.3	-4729.42	15228	-2566.11	6134.86	-9518.62	NG					NG			ND	ND
PM02A	G08	PM02AG08	Hydroxy-L-Proline	M_4hpro_LT_e	9800.22	-6943.53	11782.4	-6011.77	8303.35	-7350.14	NG					NG			ND	ND
PM02A	G09	PM02AG09	L-Isoleucine	M_ile_L_e	11903.4	-4840.37	14354.2	-3439.91	7793.68	-7859.8	NG					NG			+	+
PM02A	G10	PM02AG10	L-Leucine	M_leu_L_e	12379.5	-4364.28	14473	-3321.12	8280.52	-7372.97	NG					NG			+	+
PM02A	G11	PM02AG11	L-Lysine	M_lys_L_e	15366.4	-1377.33	16710	-1084.12	11564.3	-4089.17	NG					NG			+	ND
PM02A	G12	PM02AG12	L-Methionine	M_met_L_e	11080.4	-5663.36	11507.2	-6286.98	8474.6	-7178.88	NG					NG			+	+
PM02A	H01	PM02AH01	L-Ornithine	M_orn_e	16599.7	-144.06	21541.3	3747.13	19096.1	3442.63	Undetermined	NO RESPIRATION RATE	0.07335	0.0821	0.077725	+	0.4118	0.42	ND	ND
PM02A	H02	PM02AH02	L-Phenylalanine	M_phe_L_e	10404.2	-6339.51	11239.2	-6554.93	6639.53	-9013.96	NG					NG			+	+
PM02A	H03	PM02AH03	L-Pyroglutamic acid	M_5oxpro_e	12099.9	-4643.81	15397.2	-2396.9	7762.81	-7890.67	NG					NG			ND	ND
PM02A	H04	PM02AH04	L-Valine	M_val_L_e	11077.9	-5665.83	13526.1	-4268.03	7621.37	-8032.12	NG					NG			+	+
PM02A	H05	PM02AH05	D,L-Carnitine	M_crn_e	11407.7	-5336.09	13926	-3868.1	7578.36	-8075.13	NG					NG			ND	ND
PM02A	H06	PM02AH06	sec-Butylamine	-	13841.2	-2902.55	15333.4	-2460.72	12531.9	-3121.59	NG					NG			ND	ND
PM02A	H07	PM02AH07	D,L-Octopamine	-	10643.4	-6100.34	13262.1	-4532.09	6613.41	-9040.08	NG					NG			ND	ND
PM02A	H08	PM02AH08	Putrescine	M_ptrc_e	14521.4	-2222.39	17863.7	69.5253	12215.3	-3438.17	Undetermined	NO RESPIRATION RATE	NO RESPIRATION RATE	NO RESPIRATION RATE		NG			ND	ND
PM02A	H09	PM02AH09	Dihydroxyacetone	M_dha_e	14442.1	-2301.69	16596.6	-1197.5	13905.1	-1748.39	NG					NG			ND	ND
PM02A	H10	PM02AH10	2,3-Butanediol	-	12866.9	-3876.87	14324.7	-3469.45	8294.01	-7359.47	NG					NG			ND	ND
PM02A	H11	PM02AH11	2,3-Butanedione	-	7247.51	-9496.25	10999.5	-6794.66	6506.97	-9146.52	NG					NG			ND	ND
PM02A	H12	PM02AH12	3-Hydroxy-2-butanone	-	13322.9	-3420.9	15930.7	-1863.4	9767.19	-5886.3	NG					NG			ND	ND
			Chitin	M_chitin_polymer_e													0.8521	0.88	ND	ND

## Sheet: Undeterminate or no growth
List of substrates with undeterminate growth		List of common substrates with no growth
D,L-malic acid		L-serine
L-asparagine		L-isoleucine
Uridine		L-leucine
Adenose		L-lysine
glycine-L-glutamate dipeptide		L-methionine
L-threonine		L-phenylalanine
Acetoacetic acid		L-valine
Mono-Methylsuccinate		glycine
L-malic acid		D-arabinose
L-lyxose		N-acetyl-D-glucosamine
D-lactic acid		Fumaric acid
Oxalomalic acid		Butyric acid
L-alaninamide		Malonic acid
		Oxalic acid
		Formic acid
		Tartaric acid
		D-galacturonic acid
		alpha-ketoglutaric acid
		Succinic acid
		Maltose
		L-arabinose
		D-mannitol
		D-sorbitol
		Sucrose

## Sheet: PM1 - Rep1
Hour	A01	A02	A03	A04	A05	A06	A07	A08	A09	A10	A11	A12	B01	B02	B03	B04	B05	B06	B07	B08	B09	B10	B11	B12	C01	C02	C03	C04	C05	C06	C07	C08	C09	C10	C11	C12	D01	D02	D03	D04	D05	D06	D07	D08	D09	D10	D11	D12	E01
0	41	54	22	24	25	15	31	23	29	35	41	60	32	28	24	31	18	30	16	79	32	24	31	62	39	26	20	65	19	26	20	25	30	38	30	66	27	20	26	19	22	27	30	27	43	31	33	66	33
0.5	41	56	21	22	25	18	37	22	28	34	42	63	33	26	26	34	13	23	16	83	36	23	36	62	35	26	23	70	19	24	23	25	29	43	30	65	31	24	22	23	23	29	32	28	43	32	34	65	39
1	40	61	20	24	26	19	36	19	32	33	37	58	39	30	28	32	22	30	21	86	34	25	35	64	33	28	27	75	26	26	22	27	28	40	26	62	29	22	24	20	29	35	30	27	45	33	36	64	37
1.5	41	62	24	31	26	16	32	19	29	35	36	62	37	27	22	33	20	30	18	92	34	26	33	63	35	30	29	77	25	30	23	42	26	48	31	62	30	24	24	24	31	32	23	29	43	34	40	69	42
2	42	66	23	27	28	26	34	20	28	39	42	62	35	30	29	34	23	37	25	90	38	26	36	62	38	24	29	87	26	28	24	45	32	44	31	63	35	25	22	25	33	34	28	24	48	37	35	69	41
2.5	44	67	31	32	36	23	38	26	30	41	44	70	35	33	27	40	27	34	26	101	40	27	39	68	39	31	31	90	40	33	25	57	31	49	36	70	39	25	31	28	41	42	35	36	52	43	44	72	49
3	49	73	30	34	39	29	38	24	35	41	42	68	40	33	29	37	25	37	27	97	41	33	41	71	43	29	37	90	40	37	28	61	36	50	41	71	39	31	24	34	51	40	27	35	50	39	47	78	46
3.5	49	74	30	34	38	28	38	23	39	46	45	67	40	35	31	41	27	37	33	102	42	33	41	69	41	31	38	91	48	37	30	67	37	50	38	74	39	32	28	35	54	52	33	35	53	39	48	82	45
4	55	76	38	43	45	37	38	27	42	52	52	77	48	41	34	48	27	43	35	104	46	40	46	76	47	31	48	99	55	40	32	81	43	53	46	80	45	36	33	33	62	50	36	41	59	49	58	78	50
4.5	59	77	43	46	46	40	42	29	45	56	51	74	46	38	34	50	33	45	37	107	47	38	47	78	47	33	50	96	63	42	37	95	42	56	50	82	47	39	36	44	66	58	35	44	64	49	53	85	56
5	62	79	44	50	48	41	46	38	46	58	55	79	50	44	37	53	32	49	45	107	51	42	51	87	48	33	52	102	76	46	38	101	51	58	46	83	47	43	35	45	76	57	41	47	65	55	57	88	61
5.5	64	80	47	54	52	51	48	40	58	64	56	81	53	50	40	58	35	54	49	110	58	48	54	82	54	35	55	100	84	51	44	112	48	67	58	88	51	43	40	51	83	59	39	50	70	62	66	91	62
6	73	91	51	58	54	56	47	40	54	68	62	89	58	55	44	57	41	58	55	111	61	50	59	90	59	39	57	109	99	57	52	120	57	69	59	91	56	49	44	58	95	70	46	52	75	66	67	93	69
6.5	72	90	54	59	62	62	53	46	58	76	64	93	62	56	42	63	45	62	55	114	58	50	63	90	62	35	64	108	110	60	50	127	60	75	60	97	57	47	44	60	100	74	43	59	78	65	68	95	69
7	76	93	58	71	65	65	54	51	64	84	67	93	66	62	47	69	48	68	63	120	64	51	70	93	70	39	66	108	124	66	55	137	69	77	67	98	63	57	49	64	111	79	45	65	85	68	72	102	74
7.5	87	95	66	72	71	72	58	51	74	85	74	102	68	67	52	76	55	69	72	125	67	56	73	101	73	42	75	116	136	70	62	149	76	89	71	106	68	65	52	67	120	84	45	70	88	78	79	108	76
8	88	98	70	80	75	71	59	57	76	95	77	107	71	69	51	78	54	72	75	119	71	59	80	106	71	43	77	113	147	73	64	152	79	89	77	104	69	62	59	72	126	88	48	75	90	82	85	115	80
8.5	96	100	77	80	83	88	68	63	79	99	82	111	77	76	59	92	62	81	84	127	79	67	85	113	84	46	83	116	163	81	68	166	87	96	80	115	74	68	65	83	138	95	46	81	100	89	90	117	86
9	97	101	80	88	89	94	65	71	86	104	83	115	80	85	61	92	64	83	89	128	84	69	89	118	83	42	89	121	169	80	81	172	94	102	86	116	75	70	67	86	150	103	50	83	106	93	95	121	87
9.5	105	101	82	92	92	98	69	70	89	115	90	118	84	89	62	95	66	84	91	127	88	70	89	123	94	44	94	121	181	90	92	179	102	104	93	118	80	76	72	89	155	107	52	86	113	104	99	128	96
10	108	104	92	100	100	109	71	80	90	117	95	126	82	91	68	103	71	96	96	132	92	76	99	128	95	47	103	119	189	91	92	185	109	112	93	124	87	83	72	95	168	113	51	94	116	105	109	130	97
10.5	107	107	91	105	102	120	77	81	95	126	101	126	88	96	73	104	73	94	106	133	99	78	98	132	102	46	103	128	201	96	99	189	115	115	101	126	91	84	77	96	176	116	53	101	120	109	108	134	106
11	115	107	100	106	109	125	79	87	95	131	105	132	94	96	71	108	75	100	107	133	97	80	101	137	100	48	103	130	205	100	105	197	124	122	101	127	95	87	78	99	181	120	54	102	123	107	110	139	107
11.5	118	116	105	110	110	133	84	95	106	142	110	132	98	103	81	119	80	105	114	137	107	89	110	150	111	53	115	133	214	102	115	204	137	124	104	134	102	93	83	107	190	121	57	110	130	111	117	139	116
12	121	115	105	113	113	140	87	103	102	142	109	134	95	107	84	120	78	109	115	139	104	87	112	148	109	53	111	138	216	106	116	206	143	124	110	132	104	95	80	104	198	127	54	110	130	116	117	143	121
12.5	122	116	107	117	116	154	94	112	108	146	115	139	98	105	83	122	85	108	118	139	105	94	112	155	115	51	117	136	225	108	119	210	148	128	109	139	113	104	86	110	204	132	57	111	134	121	118	140	126
13	122	116	113	117	119	159	95	113	111	154	121	136	100	109	86	124	86	108	122	141	106	93	113	157	112	51	117	140	228	109	125	214	155	130	112	136	109	103	86	111	206	131	58	115	131	123	120	147	129
13.5	128	118	112	116	119	164	104	119	107	157	119	143	99	114	91	125	87	111	127	145	112	101	116	165	114	53	121	143	230	111	133	219	165	130	110	143	118	110	89	113	211	135	65	118	139	123	121	144	134
14	127	121	118	117	121	172	110	123	107	166	121	147	103	111	95	127	85	112	126	143	114	94	115	170	115	49	123	145	234	110	135	217	164	133	108	139	116	111	91	113	217	137	62	121	135	119	127	151	137
14.5	132	121	115	121	124	181	115	125	113	168	127	140	103	114	94	131	89	115	130	147	114	98	121	174	120	55	127	144	236	117	140	222	176	131	112	142	121	113	94	116	220	137	60	127	138	125	123	151	146
15	129	125	118	121	125	184	118	131	116	168	125	148	105	113	97	129	92	114	131	149	113	100	117	182	118	54	129	149	237	115	146	223	177	136	114	145	125	114	90	116	228	140	60	127	139	126	128	149	147
15.5	131	123	119	121	129	196	124	141	115	175	125	146	106	119	102	130	92	118	135	151	118	102	121	187	119	53	128	155	241	116	150	225	184	132	119	139	122	117	91	115	226	141	65	130	142	128	130	154	150
16	129	127	124	120	126	197	126	148	115	179	128	147	107	118	96	137	95	117	135	153	118	107	120	190	120	56	129	156	244	115	156	226	191	136	115	144	127	117	90	118	229	141	66	131	146	130	132	155	153
16.5	130	132	119	123	130	198	131	151	117	180	129	150	106	115	100	134	88	114	136	154	117	103	118	194	118	57	128	151	245	116	161	229	193	138	115	148	129	119	90	117	230	146	64	131	140	126	128	153	156
17	129	127	123	122	128	209	139	158	115	182	136	151	110	120	105	135	93	115	136	155	121	104	121	198	121	55	132	157	245	116	164	229	199	136	116	147	128	119	89	118	235	146	67	132	142	130	132	157	158
17.5	134	130	123	123	130	213	140	162	116	184	137	151	110	121	109	136	93	118	138	154	118	113	125	204	123	56	131	162	246	116	168	226	201	135	121	142	131	120	95	119	236	143	72	136	139	133	129	154	164
18	131	130	124	120	132	216	142	163	117	183	132	149	107	121	108	136	94	118	139	158	120	108	122	205	123	60	132	158	247	119	172	231	207	139	113	144	131	116	92	116	237	144	69	133	143	131	131	161	165
18.5	132	127	122	124	133	220	149	172	112	187	135	148	105	125	111	138	98	120	139	154	121	109	122	208	124	54	132	160	248	120	175	235	209	135	116	146	133	118	96	120	241	146	68	132	144	129	131	154	169
19	135	130	124	127	134	222	151	176	116	188	140	150	103	125	111	138	90	119	141	157	119	110	125	211	124	57	135	168	250	118	178	232	213	143	119	145	134	121	94	122	242	146	69	135	144	132	132	156	167
19.5	135	133	125	124	129	227	153	178	116	192	135	150	106	123	111	136	97	124	139	157	121	110	125	216	122	54	129	161	252	118	182	234	216	141	121	146	127	119	94	122	241	149	72	138	144	131	132	158	169
20	135	133	123	126	132	227	160	182	116	195	137	149	106	121	112	139	94	119	145	156	120	110	128	215	123	56	133	168	250	118	184	236	222	139	117	146	131	120	95	121	242	148	67	136	142	132	130	160	175
20.5	138	130	130	128	139	235	167	189	120	198	142	154	110	127	117	139	96	122	147	163	127	112	127	223	124	58	134	168	252	124	190	239	221	141	124	149	136	121	96	123	246	154	74	141	149	135	134	161	175
21	141	134	128	128	134	235	168	188	121	201	140	150	106	129	113	144	98	122	151	161	124	112	127	220	126	59	135	171	253	124	189	236	225	143	121	148	132	127	100	127	246	150	75	139	148	133	138	164	177
21.5	138	140	127	128	138	238	177	196	121	203	143	152	107	127	115	141	100	124	150	164	133	115	126	227	125	62	139	172	255	120	201	237	230	145	121	150	134	122	101	125	244	152	81	138	148	137	137	164	180
22	137	137	126	128	136	244	179	198	122	204	143	151	109	130	118	146	96	123	153	163	126	113	130	229	128	59	141	175	257	125	201	240	230	145	123	148	137	124	97	126	248	152	77	139	147	137	135	163	179
22.5	134	134	128	131	135	243	181	200	119	208	144	154	109	129	119	145	99	125	151	165	126	117	129	233	126	58	137	174	255	124	204	240	233	144	126	149	139	124	100	126	248	153	78	139	149	139	137	165	178
23	138	133	128	129	138	242	185	206	123	208	143	155	106	129	120	147	98	124	156	165	131	116	128	230	130	58	139	176	254	124	206	242	233	141	125	149	139	123	96	127	253	153	79	145	148	135	138	164	181
23.5	139	137	127	128	137	246	190	207	123	212	145	155	109	130	121	144	99	123	153	166	132	113	129	233	127	62	141	182	253	128	210	238	233	138	127	150	136	124	98	129	250	154	79	142	149	138	134	162	180
24	140	137	131	129	139	249	192	210	120	215	148	158	106	129	122	147	102	124	159	168	129	114	129	231	129	61	141	179	253	123	214	241	235	143	126	146	141	126	97	130	253	149	79	142	149	136	134	167	184
24.5	140	138	133	129	140	252	196	211	119	215	149	157	109	130	124	148	98	127	159	164	124	115	132	236	131	60	140	176	254	125	216	239	237	142	124	150	136	125	101	126	252	150	77	142	149	137	138	166	184
25	139	138	129	127	134	251	201	216	122	218	150	153	106	130	122	148	105	123	159	163	127	117	127	240	127	58	139	184	257	127	216	240	240	141	124	152	144	123	101	125	253	155	78	140	151	141	135	166	186
25.5	137	138	128	130	139	252	199	216	121	220	150	156	107	130	123	143	101	127	162	166	126	113	129	242	128	56	141	182	254	125	219	242	241	144	123	155	138	122	99	126	254	154	83	141	145	136	134	162	187
26	143	136	134	128	140	253	205	217	117	224	150	154	105	133	125	148	102	124	163	166	125	115	129	243	129	58	141	183	252	126	222	244	242	147	127	150	138	122	99	122	252	157	82	140	149	136	136	168	189
26.5	138	141	129	131	138	254	209	222	123	221	150	154	105	130	124	148	100	125	162	166	126	116	130	242	126	62	139	183	251	124	224	240	244	146	129	148	140	126	97	128	253	157	86	144	148	136	138	164	191
27	140	142	131	129	140	255	215	220	122	224	149	156	111	130	130	147	101	126	165	168	131	113	131	246	129	62	140	191	254	128	226	243	245	143	124	150	142	124	98	130	255	156	87	142	150	137	137	168	188
27.5	141	139	132	131	140	257	215	222	125	226	150	154	109	132	128	150	101	126	169	168	126	119	130	245	129	62	141	189	254	132	229	245	246	146	125	153	142	125	100	130	256	154	84	147	152	139	137	164	194
28	141	140	133	135	141	258	216	225	122	232	151	158	106	135	127	147	106	125	170	169	130	118	131	248	129	60	142	190	255	130	228	246	250	146	124	152	141	125	100	129	253	157	87	142	149	138	139	166	195
28.5	146	140	131	133	142	258	220	227	124	228	150	157	108	135	131	150	106	128	169	167	129	117	131	250	126	60	146	189	255	130	228	242	249	144	131	153	143	124	97	130	256	161	85	145	154	139	144	170	196
29	139	140	133	133	144	257	218	227	124	235	156	155	108	136	130	148	106	125	173	171	133	112	132	250	131	64	141	192	257	129	230	245	245	149	130	153	143	126	100	130	256	158	89	142	150	139	138	172	198
29.5	144	140	135	130	144	262	222	229	122	235	155	157	110	139	133	150	104	125	177	169	132	121	136	250	131	59	147	194	254	131	232	246	247	144	127	151	145	123	101	133	256	156	89	143	148	140	143	170	199
30	140	142	131	132	147	258	225	228	122	236	154	151	107	136	131	153	104	128	177	172	132	118	133	250	129	61	145	193	255	127	233	243	248	146	127	153	144	124	100	133	253	155	86	144	154	138	137	170	201
30.5	144	141	133	130	144	261	229	232	123	238	156	157	109	137	132	151	106	125	179	170	130	119	130	252	131	57	147	197	256	134	230	244	251	144	127	153	144	124	101	132	255	156	87	144	152	137	138	170	204
31	140	141	131	136	142	260	229	229	125	237	152	155	106	140	133	154	104	128	176	173	127	121	135	253	131	61	149	197	255	127	231	244	252	146	129	152	146	125	100	134	255	159	91	146	152	142	141	172	203
31.5	145	146	137	137	145	261	230	233	124	241	155	157	108	137	134	158	107	126	181	176	132	117	134	252	129	63	150	200	252	135	231	245	251	146	128	153	147	121	100	132	257	161	86	143	152	141	143	171	208
32	148	147	137	133	144	260	235	233	122	243	159	158	108	139	137	150	110	131	181	174	133	118	131	257	132	59	148	197	255	131	228	246	252	147	128	150	147	126	101	134	257	160	90	147	153	146	145	175	208
32.5	142	143	134	135	143	260	236	233	121	241	158	161	108	137	132	151	104	129	180	171	135	121	131	255	130	60	143	200	256	131	229	245	252	147	132	156	147	125	103	134	255	159	92	144	150	142	139	167	209
33	145	144	136	131	145	262	237	237	126	246	157	161	110	142	136	155	110	134	187	171	136	119	135	256	135	60	147	200	259	131	231	248	252	152	131	153	146	130	97	129	254	160	94	150	155	145	142	173	212
33.5	146	147	135	132	149	266	237	238	118	246	159	158	108	140	141	156	103	133	188	171	132	118	133	258	135	60	148	203	256	133	233	245	252	150	132	153	149	127	102	136	259	159	94	143	152	141	143	175	214
34	147	147	135	136	146	264	241	238	124	246	163	160	110	138	139	156	109	130	192	175	132	122	134	256	132	63	146	200	255	139	231	244	255	152	132	156	149	127	104	136	260	158	98	149	155	143	144	173	213
34.5	142	143	138	138	145	264	243	238	124	246	158	163	109	137	137	155	106	135	191	176	135	118	131	255	133	59	149	201	254	134	232	245	253	150	132	152	151	128	108	135	256	163	97	147	154	142	143	173	216
35	146	148	139	136	143	265	240	237	130	248	161	159	112	140	140	156	105	129	191	178	133	120	136	255	135	63	146	203	256	136	229	248	252	148	131	156	151	129	101	135	256	165	97	145	151	140	140	178	215
35.5	146	143	135	134	148	263	244	238	123	249	163	159	111	137	138	155	105	128	199	175	135	124	137	258	131	61	150	203	251	132	229	247	254	150	130	151	148	124	101	136	259	162	95	147	155	144	142	175	219
36	144	144	137	138	147	264	246	238	124	250	160	159	107	138	140	157	110	129	202	174	135	120	135	254	133	58	152	203	253	130	229	248	254	152	134	153	153	127	101	138	258	160	98	148	155	140	141	172	217
36.5	145	148	135	135	147	262	247	239	125	253	161	157	108	139	142	156	109	127	201	176	133	120	131	260	134	60	150	209	254	136	233	247	256	150	134	154	154	126	103	135	256	159	96	145	155	141	143	169	221
37	144	144	136	135	149	265	246	240	126	252	164	160	109	138	142	156	109	128	202	177	136	125	137	257	134	63	153	210	255	139	230	247	254	150	129	156	153	128	106	139	255	164	100	150	155	142	142	174	219
37.5	145	146	137	136	149	266	249	242	124	250	165	160	110	142	140	159	111	127	205	176	137	124	133	259	134	64	150	209	255	133	231	251	255	151	133	154	153	123	105	135	259	164	99	145	155	145	143	178	222
38	146	149	136	135	149	264	249	242	126	254	165	159	110	140	144	159	113	133	207	178	133	119	137	256	133	64	155	210	253	137	232	247	256	150	134	154	151	125	105	137	258	162	98	148	155	147	147	178	224
38.5	147	147	137	138	149	267	249	241	127	252	164	161	105	142	146	159	112	127	209	176	135	122	140	258	138	61	154	209	255	134	232	250	255	153	134	155	154	130	104	139	257	165	100	145	157	148	144	178	221
39	146	149	139	141	149	267	250	245	129	253	170	162	113	148	149	161	118	137	211	178	139	126	139	262	137	65	156	214	255	139	234	252	258	152	134	157	161	128	110	139	257	165	101	150	159	145	145	179	227
39.5	149	152	141	139	150	268	251	241	125	256	170	163	113	145	152	166	117	137	214	182	139	125	142	260	139	68	158	212	258	139	232	251	255	154	133	159	159	133	109	136	257	165	103	152	158	149	152	180	228
40	150	153	138	138	153	267	253	241	128	256	169	164	112	146	150	161	111	133	214	180	138	122	137	263	135	61	157	212	254	138	232	250	255	152	132	158	154	131	108	140	260	165	103	154	159	148	144	178	228
40.5	149	149	141	139	151	267	254	243	125	257	164	162	113	145	149	163	115	136	212	179	137	127	137	263	141	60	154	212	256	140	235	248	254	151	135	157	158	128	108	138	260	164	108	149	157	150	148	181	230
41	149	153	142	143	154	266	253	241	126	258	172	162	111	145	150	164	116	136	220	184	138	124	140	261	142	62	158	214	253	135	234	250	254	154	136	157	158	130	105	143	257	164	102	150	157	147	143	181	228
41.5	151	154	142	137	152	265	252	239	127	255	168	163	112	144	154	165	116	136	217	184	137	127	140	259	137	61	155	214	256	139	232	251	258	156	137	158	161	126	105	139	256	168	106	148	161	147	145	176	231
42	146	152	141	139	154	268	253	242	127	254	169	163	111	148	152	163	112	134	223	183	139	125	140	261	137	63	157	217	256	139	233	248	256	151	135	157	158	131	110	141	258	169	107	150	157	146	151	180	231
42.5	150	150	142	141	152	266	254	243	129	255	167	164	112	147	151	163	115	138	225	177	142	121	141	262	140	65	156	219	257	140	234	250	256	152	135	158	160	129	105	138	259	168	105	150	155	147	151	181	230
43	152	152	143	139	152	270	258	239	129	258	171	164	113	148	155	164	114	137	224	184	141	128	138	264	138	63	158	217	255	142	232	252	258	154	139	162	164	130	110	140	257	167	108	154	160	150	147	183	231
43.5	148	155	143	138	152	269	258	245	129	255	172	166	111	149	155	166	120	141	226	184	138	128	140	261	142	66	162	219	257	138	236	250	260	157	134	158	161	132	108	146	258	170	106	151	160	149	148	183	232
44	149	154	139	144	153	267	256	245	133	256	168	165	112	146	155	162	119	138	227	181	137	126	139	263	142	63	158	222	252	140	233	251	257	153	136	157	161	134	107	142	259	164	101	153	163	151	149	182	235
44.5	151	150	145	142	154	266	257	244	125	256	177	167	114	151	163	162	119	138	229	183	140	127	140	264	142	65	159	220	256	144	232	250	256	156	137	158	161	129	110	144	260	168	108	151	162	147	149	186	234
45	153	152	146	141	155	267	257	245	130	259	171	163	113	149	159	168	119	135	231	183	139	124	142	263	140	64	160	220	253	141	232	253	258	157	141	159	164	129	111	143	258	170	107	153	158	150	149	183	235
45.5	153	153	146	141	156	266	260	248	131	259	169	166	112	150	164	168	114	136	233	183	138	127	143	263	142	62	158	220	258	142	232	249	255	155	137	159	163	132	106	143	259	171	108	152	160	149	149	185	234
46	149	155	144	143	156	268	259	244	129	258	175	166	113	151	163	167	115	139	235	184	142	127	141	260	140	69	160	221	254	143	234	248	257	152	136	162	162	129	107	144	259	168	109	152	161	148	151	186	235
46.5	154	155	142	142	156	268	259	242	125	258	175	167	112	155	160	167	119	139	234	184	141	125	142	263	141	62	158	221	254	143	234	252	259	156	139	162	167	130	109	145	258	174	110	152	161	151	149	184	239
47	154	156	144	142	160	268	259	244	127	261	174	161	113	148	164	170	119	139	235	189	140	126	140	265	140	65	159	221	254	143	236	251	258	155	137	160	165	133	110	142	260	170	111	151	160	152	148	186	236
47.5	152	158	146	140	155	269	263	246	129	258	172	164	115	152	164	168	120	140	237	183	144	130	141	263	141	65	166	223	255	142	230	254	258	156	141	160	170	131	112	143	259	171	110	153	159	150	152	186	238
48	152	153	141	144	155	266	259	242	128	260	175	168	114	151	165	167	116	135	236	183	144	129	140	265	141	64	161	220	254	147	232	253	256	158	138	159	166	130	110	147	259	168	111	152	162	154	149	185	237
48.5	151	157	148	147	158	268	261	244	127	259	174	166	110	150	165	170	118	140	238	184	144	129	144	264	143	64	161	224	253	146	231	249	258	159	139	162	166	132	107	142	257	176	113	153	163	148	153	185	242
49	154	159	143	148	157	265	260	245	127	261	174	164	113	151	166	165	120	140	245	187	142	128	145	261	141	62	165	225	253	146	229	252	258	156	140	164	169	129	109	143	258	172	113	154	161	150	151	184	237
49.5	152	160	147	146	158	265	260	243	128	261	176	168	114	156	168	169	123	141	239	186	140	131	144	264	147	66	164	227	255	145	233	250	256	161	139	159	172	132	109	144	260	174	118	151	165	150	151	187	239
50	153	153	145	144	155	265	263	243	125	260	177	166	110	155	168	169	122	137	242	185	143	128	141	263	143	66	166	227	252	144	233	249	255	156	139	160	168	130	109	143	257	169	112	153	159	152	146	186	236
50.5	149	156	147	145	159	267	262	245	131	261	177	167	116	152	169	170	121	141	242	186	144	129	144	260	144	66	163	226	251	142	232	249	258	156	139	163	172	131	110	145	258	173	114	152	162	154	152	186	241
51	156	154	146	145	156	268	260	244	130	263	177	168	115	150	174	172	118	139	243	186	145	131	144	260	149	64	168	227	254	150	230	253	259	155	137	157	168	129	107	143	257	171	114	152	161	151	148	184	241
51.5	155	156	146	143	160	267	262	243	131	264	175	168	114	155	175	168	119	142	245	185	142	127	151	262	143	67	163	231	252	148	233	250	256	160	141	162	169	127	107	145	259	169	116	156	161	150	149	186	237
52	153	159	147	143	160	265	265	244	132	259	179	168	114	154	174	168	122	143	243	187	144	127	142	261	145	63	163	225	255	142	230	252	256	155	137	163	171	130	112	142	258	174	119	156	161	150	151	189	242
52.5	155	162	149	145	160	265	261	244	126	260	180	166	114	153	174	170	119	142	244	188	147	134	147	260	143	66	167	229	253	147	231	250	255	156	142	164	169	131	110	145	258	171	115	152	164	154	151	187	241
53	151	157	148	148	161	268	263	245	130	263	181	167	114	153	179	168	124	139	244	186	137	130	145	260	145	66	165	228	254	143	232	252	258	159	141	159	170	132	111	147	259	171	114	153	162	151	152	191	239
53.5	153	160	148	146	161	265	264	243	128	257	175	167	114	158	181	170	121	142	247	188	144	132	145	262	143	61	164	230	254	145	234	253	256	157	140	162	175	132	114	144	258	176	112	153	163	153	149	188	243
54	156	155	148	149	162	268	264	243	128	261	181	167	113	157	180	172	120	143	248	188	143	132	142	262	144	67	169	230	255	151	227	252	256	157	140	165	175	132	111	146	257	171	119	156	165	155	152	187	241
54.5	155	160	150	145	158	267	264	243	129	261	181	166	115	160	181	171	122	141	246	186	147	131	141	261	147	66	170	230	252	146	231	251	258	156	141	163	172	128	114	149	256	175	117	154	165	154	151	190	241
55	156	158	149	148	163	263	260	247	128	262	180	168	113	156	180	171	123	142	247	185	144	130	144	263	147	61	169	233	253	149	231	252	257	157	138	163	175	129	110	146	258	173	120	154	163	151	152	192	242
55.5	154	159	149	146	162	267	264	243	127	261	179	169	115	159	180	171	121	143	248	187	147	134	144	262	146	65	168	234	253	148	230	249	257	158	139	164	173	130	114	147	258	170	122	157	164	152	151	190	240
56	157	159	151	147	159	265	267	243	128	261	180	168	115	158	183	173	123	142	247	189	148	133	146	261	145	65	168	230	254	148	233	251	256	160	143	164	173	132	113	146	256	173	116	157	161	151	153	191	241
56.5	158	161	150	148	164	266	261	245	134	260	179	169	114	157	182	173	122	144	249	189	148	133	144	262	150	68	171	231	252	146	230	253	255	162	143	163	173	133	109	148	260	178	121	156	166	154	155	193	241
57	156	158	148	147	162	264	266	243	133	264	186	171	112	158	186	174	127	144	251	192	149	131	148	260	146	67	173	230	252	147	229	251	257	160	139	168	173	128	110	149	257	177	119	156	165	153	152	194	245
57.5	157	162	151	148	165	264	265	246	132	262	181	166	118	158	184	171	123	144	250	190	149	133	147	265	149	67	169	234	254	149	233	252	257	161	137	163	174	132	111	147	259	174	118	154	165	159	155	191	244
58	160	161	155	149	164	267	264	247	132	258	183	167	115	163	185	178	123	139	251	191	146	130	148	262	148	66	168	235	254	148	229	254	258	158	144	165	178	131	111	147	257	176	122	156	165	154	156	194	241
58.5	157	161	149	145	164	266	265	243	130	262	181	167	111	163	188	173	122	144	248	190	148	129	142	259	144	67	174	233	252	150	226	252	255	158	143	164	181	131	112	149	257	174	118	157	165	151	158	190	243
59	155	163	153	148	162	264	265	244	131	262	184	169	116	159	189	177	124	144	248	189	144	132	144	261	147	67	171	235	253	147	229	253	255	161	149	169	179	132	115	147	256	172	121	156	165	157	154	196	243
59.5	157	163	152	147	164	263	266	242	127	260	184	170	115	158	189	177	124	145	250	189	145	134	146	259	148	71	171	234	255	148	233	254	256	159	143	161	181	132	113	147	258	175	120	155	166	156	155	192	244
60	162	163	147	147	163	264	265	245	130	260	185	170	117	159	192	177	125	146	249	191	149	134	147	263	145	71	173	237	254	148	232	250	260	158	144	168	178	131	114	148	260	175	121	157	164	154	153	193	245
60.5	159	164	149	150	164	264	267	245	132	261	184	168	113	156	194	172	125	144	252	192	149	137	149	262	151	66	170	235	253	150	231	254	256	160	145	165	180	130	114	151	257	175	119	156	163	155	155	196	246
61	160	163	149	148	164	265	265	247	131	262	184	172	116	161	194	175	124	146	254	191	147	134	148	264	148	65	172	234	252	151	226	249	256	159	144	161	183	131	112	150	260	176	118	156	165	155	153	190	243
61.5	158	163	152	150	166	265	268	244	136	260	183	173	116	158	194	175	127	143	250	191	147	134	145	264	148	66	174	237	255	152	229	252	256	157	143	164	181	132	116	151	255	176	125	155	169	158	155	190	247
62	158	167	151	152	165	266	267	246	134	261	187	174	115	163	199	175	128	145	251	193	147	139	151	262	148	68	173	236	256	149	230	253	255	160	148	167	184	132	112	150	261	178	122	157	168	156	154	196	248
62.5	161	164	152	150	169	267	264	245	129	262	187	175	116	157	195	176	131	141	253	193	149	138	147	261	146	68	172	237	249	152	228	254	257	161	141	165	178	134	112	155	255	176	121	157	167	153	156	194	244
63	162	163	153	149	167	266	270	245	135	262	187	174	115	157	198	176	131	147	254	195	149	136	145	262	151	68	173	234	249	152	230	253	258	162	146	165	184	129	112	151	260	175	126	160	168	154	156	192	246
63.5	157	164	152	147	162	265	264	244	133	260	184	170	115	158	197	179	124	145	252	189	150	135	145	263	147	69	174	234	251	150	229	251	258	159	144	165	182	128	114	149	255	176	124	159	165	154	157	196	243
64	161	162	151	150	166	263	265	244	131	259	185	173	115	157	198	177	129	149	252	196	148	131	145	259	151	69	173	239	248	153	228	253	255	161	146	166	185	130	110	151	258	178	125	156	168	155	155	195	245
64.5	160	165	154	151	169	265	264	243	129	264	186	171	113	160	202	180	127	150	255	193	148	135	151	264	151	65	173	235	250	151	229	250	259	160	147	164	188	128	115	148	257	177	125	156	170	160	155	198	244
65	158	164	154	150	165	264	264	244	131	260	185	173	114	160	197	175	127	149	253	190	146	136	148	260	149	66	173	236	251	152	230	252	257	160	142	165	183	130	114	152	258	177	125	156	170	158	152	196	243
65.5	157	165	153	152	168	266	262	246	135	260	184	169	116	161	199	173	127	144	252	191	149	134	150	261	149	66	174	235	252	153	230	254	252	162	142	164	182	131	111	150	256	176	126	155	166	154	156	194	247
66	158	167	156	152	163	264	268	243	131	261	184	172	114	162	204	177	125	147	252	192	150	139	150	261	148	68	178	238	251	149	231	250	256	163	146	165	182	130	117	147	259	179	123	156	165	158	157	194	244
66.5	162	167	158	153	169	267	264	247	137	262	190	174	119	164	206	183	136	151	255	194	153	140	148	263	153	69	179	242	250	153	232	254	258	163	149	167	187	132	117	151	257	179	127	160	173	160	157	198	245
67	157	164	154	152	166	266	264	245	135	262	188	172	112	165	201	180	125	149	253	195	145	133	150	263	146	64	175	238	252	153	230	251	253	162	143	166	185	127	115	150	254	178	127	156	167	159	155	199	247
67.5	159	168	153	150	167	264	263	245	130	264	186	170	115	163	204	181	130	150	251	192	150	132	149	262	154	65	181	239	251	154	232	252	257	165	146	169	187	133	114	147	257	176	125	155	170	157	156	198	244
68	163	167	155	153	170	267	264	243	134	262	189	173	114	165	207	176	130	148	257	194	150	140	151	262	153	66	180	238	252	153	231	254	258	166	146	166	189	129	116	151	256	176	126	160	167	160	159	197	246
68.5	158	169	155	153	167	264	265	244	132	261	189	176	117	161	206	182	133	147	255	195	150	139	150	264	151	65	179	239	254	155	231	251	257	164	147	164	191	130	115	153	257	178	128	159	169	159	158	197	246
69	164	169	157	153	171	267	265	247	129	261	189	174	118	165	208	180	129	147	254	198	151	136	151	262	150	64	182	240	251	156	228	254	256	162	147	163	189	131	115	158	259	177	128	161	169	160	160	196	247
69.5	159	168	154	158	170	264	266	247	134	263	192	174	119	165	209	181	131	153	255	198	154	138	154	261	149	76	178	240	255	158	229	251	258	162	146	168	190	133	116	154	259	180	129	163	169	159	160	202	245
70	159	169	156	152	169	265	263	245	130	259	188	173	114	164	209	179	130	147	253	194	148	137	152	264	150	70	179	242	253	154	231	250	255	162	148	168	190	127	114	152	254	179	130	159	168	158	156	199	245
70.5	162	167	156	154	170	268	264	247	139	260	192	174	119	164	210	181	130	151	256	198	151	137	151	262	155	69	181	241	252	156	234	255	258	160	149	170	189	135	118	157	258	180	132	159	172	157	163	201	247
71	161	169	157	155	169	266	265	246	134	260	189	174	119	165	212	184	133	150	256	197	154	140	158	263	151	71	180	244	255	155	229	254	258	164	151	168	189	131	116	155	258	178	127	161	174	159	160	203	244
71.5	160	170	159	150	169	265	266	242	136	264	191	174	120	165	212	185	129	147	255	195	154	138	152	264	153	69	183	242	253	154	232	255	259	162	152	167	192	135	117	154	258	180	128	160	172	158	159	198	245
72	162	170	158	155	169	266	264	248	133	266	192	177	117	165	215	182	137	149	256	193	154	138	152	264	156	71	180	244	253	157	230	251	258	164	149	170	191	136	119	155	258	179	131	159	171	159	161	201	246
72.5	164	168	155	155	171	265	264	245	135	263	194	175	118	166	216	186	136	149	257	199	154	138	152	265	153	67	183	242	253	157	230	255	259	167	150	170	193	129	119	156	258	181	131	160	170	158	158	204	246
73	163	168	155	151	171	263	262	246	133	264	191	175	122	168	215	183	133	153	256	195	154	139	151	263	155	69	180	244	253	157	228	254	260	164	151	164	195	132	116	156	259	178	129	159	170	161	160	202	248
73.5	160	168	157	159	169	269	264	249	135	260	193	176	118	165	214	183	134	154	258	196	157	140	154	264	155	71	182	243	253	159	230	256	258	167	153	170	193	131	116	154	257	183	133	163	172	160	158	203	247
74	162	170	156	154	170	268	266	246	135	263	194	178	123	167	214	181	133	150	255	199	154	139	151	263	156	71	185	243	254	160	231	252	258	167	155	171	194	133	120	156	257	182	133	161	171	159	160	203	247
74.5	160	170	157	155	173	270	266	249	137	262	194	176	118	169	215	184	134	148	256	198	156	144	152	262	151	67	181	244	250	152	227	254	260	165	150	171	192	133	119	156	257	183	132	161	171	161	164	202	246
75	163	171	158	154	172	266	264	247	136	262	189	179	118	165	216	185	134	150	256	196	151	139	152	264	154	67	184	242	252	157	229	256	258	164	149	169	194	131	115	157	258	178	131	162	174	157	161	201	245
75.5	162	169	156	158	173	265	263	249	134	263	192	178	118	171	215	184	136	155	258	199	154	140	153	263	157	69	184	243	251	160	232	253	258	163	150	167	196	136	119	157	256	182	129	162	172	162	157	201	248
76	164	173	158	155	169	267	265	248	134	261	193	177	120	167	218	183	133	153	258	200	153	138	157	262	153	70	183	244	252	157	230	253	255	161	152	168	196	137	121	155	259	184	135	158	173	163	158	204	248
76.5	160	171	159	156	175	266	261	247	135	260	195	176	122	167	216	188	132	153	257	197	153	142	156	263	156	70	185	245	251	154	232	253	258	164	150	167	195	132	120	153	258	182	136	159	172	161	163	204	250
77	162	173	161	157	171	269	265	248	138	261	193	177	122	169	218	181	132	149	258	201	156	140	155	267	159	68	184	244	251	158	232	255	259	164	153	174	198	133	120	158	260	181	132	164	171	162	159	202	247
77.5	162	171	160	157	172	264	268	247	136	265	197	177	121	171	220	187	133	155	259	200	156	142	154	264	155	70	188	245	252	156	230	252	258	167	152	170	196	131	113	158	258	184	132	161	170	162	162	204	245
78	163	170	158	156	169	264	268	242	132	262	193	176	120	169	213	184	137	152	257	198	154	142	154	260	154	72	184	246	248	159	228	254	258	165	151	170	199	132	118	159	257	182	135	159	172	162	156	204	246
78.5	164	171	161	157	174	266	264	246	138	263	193	174	120	168	222	184	132	151	257	200	153	140	152	262	154	70	185	243	253	155	230	252	258	164	152	170	195	131	119	156	257	181	136	164	173	164	161	208	246
79	162	171	160	159	172	264	268	245	140	263	196	177	119	168	221	184	139	150	259	200	158	141	155	262	156	68	188	245	251	160	228	256	258	166	153	169	198	133	121	158	259	185	136	162	174	161	161	207	248
79.5	166	170	162	155	174	266	267	247	135	260	198	179	117	170	220	186	136	153	255	201	158	142	157	264	154	69	187	246	253	157	232	256	256	164	152	170	197	136	121	160	257	184	137	166	175	162	163	208	249
80	163	172	159	159	169	265	265	244	135	263	194	179	122	168	223	187	134	153	256	199	155	138	154	263	156	71	189	246	252	156	229	254	258	166	151	172	197	132	121	156	257	179	134	161	175	165	161	205	249
80.5	166	174	158	157	174	267	266	247	136	261	196	177	119	165	222	185	137	154	256	202	153	140	155	263	157	72	186	247	252	160	229	256	257	167	151	170	197	137	117	159	258	183	136	164	173	163	158	203	246
81	164	174	160	157	176	265	264	247	136	259	196	178	122	168	222	185	137	152	256	203	158	143	154	265	155	69	188	243	253	161	228	255	258	165	150	170	200	132	119	157	257	183	137	162	172	162	159	206	244
81.5	166	170	163	156	172	263	264	246	139	261	197	179	119	172	224	188	137	152	256	198	157	139	154	263	155	64	185	245	250	162	228	251	256	167	150	171	197	132	118	159	258	180	137	160	172	164	162	204	247
82	169	174	160	155	177	263	266	248	140	262	195	177	117	173	221	187	137	157	257	200	153	141	154	262	161	71	189	249	251	159	229	254	258	165	150	170	197	133	118	157	256	182	136	159	176	160	161	207	249
82.5	167	174	160	158	175	266	265	247	141	262	199	182	122	170	221	187	137	150	259	203	157	139	155	263	156	69	191	245	250	158	225	255	257	165	153	172	201	136	120	160	258	183	139	161	174	163	159	208	250
83	163	171	164	160	174	268	267	249	137	263	196	181	119	169	223	187	137	155	258	201	157	142	155	263	157	70	185	247	251	162	232	253	254	167	150	174	203	130	118	162	259	184	137	163	176	169	160	208	248
83.5	166	170	161	158	170	272	264	249	136	263	199	177	120	170	224	186	137	155	259	200	158	141	156	265	156	66	187	245	253	158	231	257	256	166	151	170	204	131	123	162	258	182	137	163	172	165	162	209	245
84	165	173	162	153	176	267	265	246	136	258	197	176	119	170	221	187	134	154	257	200	157	139	153	264	158	69	190	244	250	163	229	252	259	168	147	169	200	128	118	162	258	183	136	164	174	164	158	208	247
84.5	167	177	163	158	174	265	267	248	140	261	199	181	117	171	224	186	135	157	255	203	156	144	155	264	153	68	188	250	249	160	229	254	257	164	154	172	197	134	119	161	258	184	136	163	174	165	160	212	244
85	166	172	157	155	175	268	261	248	132	262	195	177	122	171	222	188	137	154	258	201	155	145	155	265	155	70	187	244	252	158	228	255	257	162	151	171	203	135	119	160	259	184	138	161	176	162	161	206	244
85.5	164	176	160	160	175	268	265	247	139	260	198	181	122	170	225	185	138	153	258	200	156	139	154	265	156	66	190	244	254	160	233	253	257	169	152	168	200	134	122	161	258	185	140	165	173	159	161	208	246
86	165	177	164	156	178	269	264	246	135	261	197	180	118	172	224	189	139	151	257	202	158	140	155	264	158	73	190	246	255	160	229	255	258	168	151	172	201	137	125	156	257	184	138	164	173	163	163	208	244
86.5	167	173	162	159	176	264	264	249	138	257	200	178	119	173	224	184	134	155	257	201	159	138	153	263	155	70	190	248	250	160	232	254	258	166	149	173	201	136	118	159	258	184	136	163	177	164	164	205	245
87	168	174	161	164	174	266	266	248	138	264	199	177	119	170	226	186	137	154	257	204	157	143	157	265	159	69	192	247	255	155	231	252	259	167	152	172	201	133	121	160	258	185	140	164	175	164	165	212	247
87.5	168	176	163	158	178	269	266	246	137	261	202	182	120	171	228	189	137	152	258	202	158	142	155	263	156	72	189	249	252	161	230	254	258	166	156	173	204	134	123	158	261	185	141	167	178	164	161	211	245
88	169	176	162	159	173	264	264	247	133	260	199	181	119	175	227	189	135	157	257	204	155	142	155	264	158	69	189	248	252	161	229	255	254	165	154	170	202	138	120	160	254	186	143	164	175	164	165	208	246
88.5	168	176	158	158	175	267	264	246	141	265	198	183	123	169	227	190	139	155	261	205	160	144	156	263	158	70	187	248	251	160	230	255	258	167	150	176	207	137	123	162	261	184	140	169	174	164	163	208	246
89	165	174	163	158	180	266	265	248	140	262	202	180	118	174	226	188	140	158	256	204	157	143	155	264	160	69	192	249	252	161	231	254	258	166	153	172	201	128	121	161	255	186	139	162	175	163	161	211	245
89.5	167	174	163	163	177	266	266	249	138	261	198	178	123	174	227	188	140	154	256	202	158	140	156	264	158	67	188	249	251	161	230	255	254	167	155	171	202	135	123	159	257	187	137	165	173	164	161	209	248
90	167	175	167	159	178	266	267	247	139	263	198	178	121	174	224	188	143	156	256	199	159	147	158	262	158	74	190	251	255	161	229	255	257	168	151	171	204	136	119	163	258	186	144	162	176	164	161	211	246
90.5	169	177	160	160	178	267	265	248	140	262	202	179	121	172	229	190	138	156	259	202	163	141	154	264	156	67	191	250	249	163	228	255	256	168	152	174	203	133	123	162	258	186	140	168	176	165	164	212	250
91	172	172	166	159	179	268	266	245	138	263	198	182	119	174	224	189	138	154	258	202	158	141	157	265	159	70	194	250	251	165	230	255	258	165	156	173	208	133	119	160	257	188	145	167	179	165	165	214	249
91.5	168	173	162	161	178	266	264	248	136	263	200	176	122	173	228	190	138	153	258	201	155	141	159	264	157	69	190	250	250	162	231	253	257	168	150	173	206	139	124	161	256	186	144	166	172	165	165	209	248
92	172	177	165	159	176	264	265	246	142	262	200	183	122	177	228	187	142	155	257	205	160	145	160	263	156	70	190	248	252	160	229	253	258	164	154	174	203	134	123	162	256	183	138	166	176	164	162	211	248
92.5	167	179	164	161	176	265	264	249	140	263	198	182	117	175	226	190	140	156	257	203	155	145	155	265	154	68	194	248	252	159	230	253	256	168	157	171	207	133	124	162	256	180	145	167	173	167	166	212	249
93	167	180	166	165	180	268	264	250	139	265	200	186	124	177	232	193	143	156	258	202	159	143	159	262	159	69	194	251	252	164	233	255	259	169	151	174	202	135	121	163	255	188	143	161	178	166	164	213	249
93.5	167	173	164	159	179	267	263	249	136	266	198	178	120	173	229	188	138	159	257	202	157	140	160	263	161	69	194	253	254	160	229	254	253	170	154	170	205	130	121	157	258	187	140	163	177	164	161	213	246
94	166	176	158	158	177	268	265	247	138	262	199	176	120	174	227	194	134	156	257	203	161	144	154	263	159	72	192	250	253	161	230	253	255	174	155	174	207	134	121	162	259	184	142	165	172	165	163	211	248
94.5	170	175	164	162	176	264	266	248	138	262	200	184	122	175	231	190	142	159	259	205	159	142	156	264	161	73	193	250	253	161	233	255	257	170	152	174	206	135	123	165	257	186	144	167	176	167	161	211	247
95	167	178	163	158	182	267	266	248	142	261	205	184	122	175	229	188	139	159	258	205	158	142	154	265	160	74	196	252	251	161	230	256	258	168	155	176	206	138	123	163	260	187	146	163	177	166	163	211	247
95.5	170	179	162	161	179	268	265	248	137	259	200	181	125	172	230	194	140	157	256	207	162	141	156	262	161	70	195	250	251	161	230	254	259	166	152	177	208	136	118	163	257	187	139	167	174	164	162	210	246
96	167	175	167	161	178	267	265	247	141	262	202	183	122	177	231	188	143	156	256	205	158	144	156	264	159	74	194	250	249	160	231	254	256	167	155	173	208	134	124	162	255	190	143	166	176	168	163	215	245
96.5	170	178	163	161	178	266	265	248	138	256	203	182	119	175	233	192	142	158	257	205	155	145	160	264	158	72	194	250	253	162	223	255	258	166	153	177	205	135	121	162	255	185	143	165	175	164	164	210	248
97	164	176	164	158	177	266	266	252	139	263	205	183	118	173	232	191	139	155	258	206	158	142	158	264	158	72	191	252	254	163	230	255	258	171	152	173	209	134	122	164	258	188	143	164	172	166	164	215	250
97.5	166	179	163	159	179	267	267	252	137	264	203	182	122	176	234	193	142	154	258	204	158	139	158	264	162	70	196	251	253	163	228	253	257	166	154	170	209	135	122	160	258	190	144	164	174	167	164	217	246
98	168	177	165	162	176	267	266	249	141	262	203	179	122	175	228	192	139	161	258	205	159	142	159	266	159	73	193	254	250	159	232	254	258	173	157	174	209	134	122	161	258	184	144	165	175	169	163	214	246
98.5	168	178	167	160	179	266	267	248	139	263	204	183	121	175	233	191	139	155	258	201	162	139	156	266	161	67	196	250	252	161	233	251	258	165	156	174	209	133	122	160	256	187	141	167	176	165	163	214	249
99	168	177	164	164	177	267	264	250	139	265	202	181	122	177	232	192	140	155	258	206	157	144	159	265	161	68	196	253	252	162	230	255	256	167	158	174	209	133	122	164	258	189	144	164	176	166	167	216	246
99.5	167	182	162	160	178	267	265	248	139	263	202	180	123	174	236	194	140	154	255	204	160	143	159	261	158	72	194	251	255	163	228	252	257	168	152	173	207	134	125	162	257	187	143	164	176	159	165	214	249
100	169	180	162	161	181	268	264	247	141	262	203	184	124	177	233	191	140	154	255	203	160	146	160	265	161	73	197	251	251	161	228	252	258	167	153	173	212	131	125	163	258	190	141	167	177	164	164	218	247
100.5	166	178	161	158	177	264	267	248	136	264	204	180	120	173	233	190	136	156	257	206	160	143	153	265	156	70	195	253	252	161	227	254	257	166	154	174	209	136	121	163	260	188	144	165	177	162	162	210	246
101	170	176	168	160	180	266	268	248	141	259	203	181	122	175	232	193	142	156	259	204	159	143	160	265	160	70	198	252	253	167	230	255	260	168	155	174	210	136	124	160	255	186	147	164	177	166	165	217	249
101.5	163	178	164	161	180	266	264	247	138	261	205	179	120	175	233	194	145	154	255	207	160	142	157	265	159	71	197	251	251	162	230	253	258	169	150	173	212	135	123	160	259	187	144	166	172	165	163	216	247
102	166	181	165	160	176	265	264	247	137	263	204	180	116	175	232	190	136	157	258	209	160	143	156	264	163	69	197	253	254	163	232	253	258	169	154	175	214	133	121	163	255	186	142	166	174	168	163	219	247
102.5	167	176	167	162	172	265	265	252	137	261	208	180	119	175	232	192	140	152	257	205	159	141	157	265	158	68	196	250	251	165	230	253	256	164	153	170	211	135	122	157	255	188	146	163	175	165	165	217	244
103	166	178	168	162	178	267	266	247	138	263	208	184	122	175	234	194	141	157	258	207	157	144	158	260	161	69	196	253	250	162	226	252	258	169	155	175	210	132	119	159	254	188	145	168	176	165	166	217	248
103.5	167	177	168	163	177	265	265	250	141	262	206	183	124	176	233	192	144	157	258	206	157	145	158	264	159	68	198	253	254	167	231	255	257	169	155	171	213	136	120	161	257	186	148	164	177	167	164	217	246
104	170	181	167	161	178	265	265	248	136	262	206	182	121	176	232	193	139	160	259	208	160	143	159	266	162	72	199	253	251	162	229	255	257	166	155	176	213	132	125	163	257	183	148	164	180	166	163	218	248
104.5	170	181	168	163	180	268	265	248	139	263	206	178	123	178	230	194	141	159	260	206	160	145	159	263	159	73	195	253	253	160	230	255	255	168	156	177	211	137	127	167	258	190	148	164	179	166	167	217	248
105	171	179	168	164	178	267	263	248	142	262	206	181	121	177	236	194	142	160	256	205	159	143	158	264	162	74	196	256	255	164	229	253	257	168	156	169	210	136	124	161	258	188	150	166	177	164	163	220	246
105.5	166	178	162	163	180	264	264	249	143	263	206	185	121	180	234	192	139	160	262	207	161	142	159	266	160	73	198	253	251	163	227	256	259	168	156	173	215	133	121	163	258	188	148	167	174	164	164	216	248
106	167	181	165	161	174	264	265	248	146	263	207	178	120	179	230	191	138	157	258	206	159	144	154	264	160	68	197	254	251	167	230	258	256	166	155	172	208	136	122	162	258	188	148	165	177	168	165	217	248
106.5	167	181	165	161	181	269	263	248	140	261	208	183	121	177	236	192	144	160	259	208	161	143	156	263	160	71	198	255	252	165	230	254	258	165	155	172	216	133	122	161	257	187	147	166	178	171	167	222	245
107	170	180	166	159	181	268	262	249	140	264	209	181	123	176	235	193	139	155	257	207	159	141	158	263	163	67	200	253	250	165	229	253	255	174	152	176	211	138	121	162	254	189	145	167	178	168	164	217	247
107.5	173	179	165	161	181	267	262	248	141	260	207	186	124	176	236	193	142	156	258	208	159	144	159	265	159	73	195	253	255	163	229	255	255	169	158	172	213	131	120	167	257	189	149	166	178	168	166	216	245
108	170	179	166	161	174	267	263	250	140	263	207	180	122	175	235	191	142	159	258	205	160	139	160	265	159	69	194	252	251	162	229	254	257	171	153	173	214	138	124	162	256	188	149	170	174	168	165	219	246
108.5	169	181	164	163	181	268	264	248	146	263	210	183	121	174	237	195	144	156	257	208	163	141	160	265	161	68	199	255	253	164	227	255	257	169	160	172	213	133	123	165	257	186	149	163	174	165	166	218	244
109	170	179	167	164	178	267	265	248	143	265	205	182	125	177	234	193	139	159	256	207	162	143	159	263	161	74	201	250	249	165	232	255	258	167	158	175	214	136	123	163	258	189	150	166	180	166	169	218	248
109.5	170	179	164	163	182	265	263	249	143	264	206	183	122	175	237	195	142	157	259	208	159	142	157	266	161	71	198	254	252	165	230	254	257	169	154	176	212	134	126	166	255	190	149	164	179	165	166	218	249
110	171	180	166	162	180	268	264	247	141	261	205	184	123	177	238	195	142	156	260	207	163	144	160	264	157	73	200	255	253	164	229	255	257	170	154	176	215	136	127	163	258	191	148	166	176	166	163	224	248
110.5	173	179	166	161	182	264	262	251	144	261	204	181	121	175	235	194	141	163	260	208	164	146	160	264	163	67	200	255	251	163	229	254	257	169	156	176	214	138	124	164	260	187	149	164	172	169	164	220	245
111	170	183	165	162	180	264	263	254	138	262	205	179	125	175	237	193	141	157	257	206	166	143	161	265	160	73	199	253	251	162	228	255	258	167	160	175	211	134	121	163	255	184	151	168	176	165	168	223	247
111.5	168	181	164	162	181	266	264	249	139	261	202	183	120	177	235	193	141	157	259	208	157	143	160	265	158	67	199	252	252	166	229	253	255	168	155	175	215	133	121	163	256	187	154	164	176	169	159	219	249
112	169	177	167	162	179	266	264	250	142	262	207	177	122	175	239	196	141	159	257	206	160	139	159	265	163	67	196	256	254	165	228	256	256	167	156	168	216	139	124	161	256	190	148	169	175	165	166	219	246
112.5	170	178	163	164	179	265	262	249	144	261	207	183	123	182	239	196	146	161	259	210	160	141	162	265	160	71	201	255	251	162	229	253	258	171	156	174	215	133	127	166	257	191	148	166	180	167	162	223	247
113	168	181	168	166	178	266	265	250	140	264	203	183	123	177	237	195	142	157	257	208	160	145	162	264	162	70	201	253	252	166	229	255	259	167	154	176	215	136	126	163	256	189	150	165	177	165	165	221	247
113.5	171	181	166	161	181	267	264	250	139	260	210	185	122	179	238	192	144	157	256	209	163	141	155	264	162	71	199	255	253	166	228	255	256	168	155	175	215	137	126	162	258	191	153	166	174	166	165	219	246
114	168	183	168	161	180	269	265	246	143	262	208	183	124	179	240	195	144	161	258	207	162	142	156	266	161	74	200	251	251	167	226	255	259	171	156	175	216	136	123	162	258	190	150	170	175	167	165	222	248
114.5	167	178	167	162	181	266	263	250	140	262	208	183	122	177	238	192	144	160	255	209	158	144	159	262	160	71	200	254	250	164	229	250	254	166	154	172	218	131	124	163	258	186	150	166	175	163	164	223	244
115	169	185	169	164	180	267	263	249	147	265	212	182	120	182	239	197	143	160	261	207	162	146	160	267	164	72	202	255	251	167	233	258	260	169	161	176	215	135	124	165	257	186	154	168	179	168	164	225	248
115.5	168	183	169	163	180	262	264	249	137	263	210	184	124	176	238	193	141	157	258	204	162	147	158	266	160	70	198	253	253	163	230	255	259	169	157	169	212	132	126	164	258	190	148	164	177	166	167	226	246
116	169	181	166	163	182	266	265	246	137	264	209	181	124	179	239	192	141	159	256	212	161	146	162	267	158	72	199	254	255	162	229	252	253	169	155	174	216	135	123	164	258	189	150	166	177	166	165	222	246
116.5	173	182	167	162	181	267	264	248	140	263	212	180	121	179	234	195	140	156	259	203	160	142	157	265	160	73	201	256	249	164	230	256	259	169	154	172	216	132	124	167	257	189	153	169	175	165	163	220	247
117	168	185	166	160	179	266	266	249	142	264	209	186	120	179	238	192	141	154	257	207	159	144	159	265	159	68	201	254	251	165	228	254	255	171	159	172	218	137	121	163	257	190	150	166	176	165	165	222	244
117.5	167	180	167	164	180	267	263	250	140	266	211	186	125	182	239	193	142	158	257	209	164	144	162	266	162	71	203	255	255	168	230	254	255	170	156	174	216	133	124	164	257	186	155	167	180	168	164	224	244
118	169	183	168	164	181	267	265	249	140	263	211	183	122	180	239	194	143	158	259	212	164	146	159	265	163	71	203	253	255	166	230	254	256	170	157	176	217	135	121	162	257	190	153	167	176	167	166	222	248
118.5	168	181	167	160	181	268	264	252	145	263	208	183	120	179	237	192	140	154	258	210	159	145	163	266	162	71	200	255	251	162	231	254	255	173	158	174	214	136	123	165	255	191	151	169	179	165	167	221	243
119	173	180	167	162	181	265	264	248	143	259	212	183	123	177	239	192	143	161	258	210	159	144	161	263	160	69	203	253	253	163	231	252	259	167	154	172	217	136	124	166	257	188	149	165	178	170	166	224	244
119.5	172	182	166	161	179	264	262	249	140	262	205	183	122	177	240	193	143	160	258	208	161	148	160	265	161	69	205	253	251	164	229	253	258	169	154	174	216	135	124	163	257	185	151	164	177	165	166	224	247
120	170	181	167	162	181	267	263	253	145	265	210	184	119	179	242	194	143	161	257	211	160	146	161	267	161	76	203	254	249	166	230	256	258	171	160	178	218	135	123	165	258	193	153	167	177	170	166	226	247
120.5	170	182	167	164	182	266	263	248	141	261	209	182	122	180	239	195	141	157	258	211	162	146	161	266	160	69	200	253	252	162	232	255	258	170	153	176	214	136	121	165	258	189	151	168	177	163	164	226	246
121	169	182	170	163	182	266	263	253	142	261	209	185	122	178	239	195	143	157	261	210	163	144	161	266	168	74	204	256	254	163	231	253	259	175	159	177	219	138	122	166	258	189	155	165	177	169	165	223	250
121.5	172	182	171	164	178	267	264	250	139	265	208	182	124	177	239	196	140	160	255	211	157	146	159	267	160	71	198	254	251	164	232	253	258	168	157	176	219	135	125	166	256	190	151	168	176	167	167	225	246
122	170	184	168	165	182	269	264	251	140	263	211	185	123	179	243	194	140	159	257	208	162	148	159	265	162	71	199	253	251	166	230	251	256	172	158	173	217	134	125	164	257	188	154	166	178	165	165	227	247
122.5	172	186	167	163	184	267	267	252	139	260	211	183	119	175	241	196	145	159	256	213	162	147	165	267	162	69	199	255	254	165	229	255	257	170	157	172	221	137	125	167	256	192	155	167	179	168	166	226	246
123	168	179	170	164	182	267	262	250	142	264	209	184	125	179	238	193	142	160	256	209	163	145	160	266	166	69	202	253	252	165	230	255	258	172	156	174	217	134	123	167	261	192	154	166	177	171	167	226	246
123.5	170	178	163	164	181	266	262	249	142	263	209	182	121	178	239	192	145	158	256	211	164	146	159	266	160	70	203	254	251	166	227	251	254	175	156	174	217	135	124	162	255	190	157	167	177	171	165	227	245
124	170	182	170	163	180	265	263	250	142	259	209	186	121	181	237	195	141	155	257	211	160	146	157	264	162	72	202	255	253	165	229	255	257	171	157	177	216	136	125	163	256	190	158	169	179	166	170	226	246
124.5	169	180	169	163	182	268	261	248	141	263	209	186	121	179	239	195	140	160	260	206	158	143	163	265	161	68	202	257	250	163	232	251	258	167	159	174	219	134	123	166	255	187	153	166	180	166	168	225	247
125	170	185	166	162	179	266	262	251	141	262	212	184	120	177	238	191	141	159	260	207	162	143	160	265	159	68	203	254	250	167	228	253	260	170	155	178	219	134	122	164	255	186	153	165	178	164	165	226	247
125.5	170	180	166	160	176	265	262	249	144	260	211	187	124	180	240	196	144	158	257	211	166	143	162	265	159	73	202	255	253	165	229	253	257	169	157	176	221	135	125	168	254	192	154	168	180	164	166	226	245
126	170	182	167	164	182	266	262	251	144	264	213	184	122	181	240	198	143	158	259	210	161	143	161	267	167	72	207	256	252	168	230	255	257	169	156	172	220	135	122	167	257	190	157	166	179	164	166	227	246
126.5	168	182	169	163	180	263	268	251	141	260	215	187	123	181	241	197	144	157	254	211	161	141	161	265	160	74	201	256	250	167	229	252	259	172	159	176	219	133	123	167	257	190	154	168	178	166	168	227	244
127	172	184	167	162	183	266	263	250	143	267	212	185	123	179	243	196	143	157	259	211	162	145	163	266	159	74	202	257	251	166	227	253	256	170	153	174	221	137	126	165	259	189	155	167	176	168	168	229	245
127.5	174	183	171	163	181	270	264	252	141	264	211	185	123	184	240	197	144	161	260	214	162	147	162	266	162	74	204	255	252	169	234	255	256	172	161	178	221	137	128	162	255	191	158	163	177	171	166	227	246
128	172	185	168	164	181	268	265	249	147	260	211	183	124	177	241	193	144	161	255	211	165	145	159	270	166	71	205	258	253	166	231	253	257	171	155	176	224	137	125	168	257	189	157	169	181	171	169	228	247
128.5	171	184	169	166	186	266	263	250	145	263	213	186	124	179	239	194	142	160	260	213	163	146	163	268	159	72	202	258	253	168	231	253	258	170	157	171	222	134	123	166	255	190	158	171	178	171	168	228	246
129	171	186	166	163	186	265	262	253	139	261	215	182	124	176	238	193	141	154	258	210	157	146	159	265	161	70	203	254	252	165	230	254	258	167	159	176	218	137	123	164	256	188	155	168	179	168	167	228	249
129.5	171	184	165	166	182	265	264	252	147	263	211	182	122	178	242	194	147	155	258	212	164	146	162	264	162	72	207	256	252	165	231	254	257	171	159	174	218	136	120	164	256	189	156	168	175	164	168	228	246
130	172	188	168	163	180	266	266	251	144	263	210	181	125	177	240	193	145	160	260	211	164	142	163	266	162	68	204	256	253	166	232	254	257	174	162	174	218	137	124	165	256	192	155	167	180	171	166	229	245
130.5	168	183	167	165	184	263	262	250	141	261	213	181	124	181	241	196	140	157	255	214	163	144	159	267	162	72	206	254	249	163	232	256	258	168	153	172	220	136	123	165	258	190	158	165	175	168	167	227	245
131	167	187	168	163	182	266	263	251	142	263	212	184	127	179	243	196	143	163	255	213	160	147	161	264	160	75	207	258	251	168	231	257	255	168	155	176	219	134	123	167	256	192	159	165	177	169	166	229	248
131.5	171	182	171	163	183	268	266	252	144	267	212	181	125	179	246	194	146	164	259	213	160	147	161	267	163	73	207	258	252	166	230	254	254	169	161	174	224	138	127	163	257	193	157	164	178	168	168	231	247
132	170	184	167	164	180	266	264	248	143	264	216	183	123	180	243	197	144	159	259	211	166	147	158	263	164	70	206	255	251	165	227	255	257	169	157	180	221	136	127	165	258	193	159	167	178	169	166	229	249
132.5	172	188	169	163	182	269	262	250	141	261	213	181	122	178	241	195	146	159	259	211	162	146	161	266	162	73	204	257	251	163	231	254	256	176	160	175	220	135	122	164	256	191	155	170	182	168	164	228	248
133	169	186	167	160	182	266	261	249	147	261	214	186	125	177	242	196	142	160	255	212	160	144	161	265	162	68	203	257	250	166	227	253	257	170	155	174	220	136	124	167	256	192	155	168	176	167	168	230	247
133.5	168	183	169	163	186	267	261	249	145	260	213	181	124	182	242	198	149	159	255	209	163	146	159	264	164	68	204	255	252	168	230	255	257	167	158	173	219	134	124	167	255	190	157	168	184	168	166	231	243
134	173	182	171	164	181	266	263	253	144	262	212	184	124	179	243	198	142	158	256	211	162	143	160	266	163	72	201	255	255	166	232	254	257	166	156	177	221	138	122	167	258	193	156	168	179	169	168	228	245
134.5	172	185	170	165	182	266	262	251	144	264	214	186	126	180	242	194	144	158	256	213	162	146	160	267	161	73	203	256	250	166	228	250	254	169	157	177	223	136	127	162	258	190	157	166	179	166	167	229	244
135	170	188	170	162	181	269	265	251	142	263	213	185	121	179	239	195	145	159	257	211	158	147	163	263	164	71	204	255	255	167	228	253	257	171	154	176	218	134	125	167	256	188	157	169	179	166	167	228	247
135.5	172	184	167	161	181	263	262	252	141	264	216	182	123	177	243	194	143	158	256	209	159	144	161	266	162	70	207	258	251	168	230	254	257	171	157	174	220	133	128	168	258	191	155	166	180	168	170	228	246
136	170	186	168	166	183	267	265	251	143	263	214	179	122	182	242	196	145	159	257	211	164	143	157	265	164	72	207	256	250	165	227	254	257	171	155	177	223	136	124	165	256	188	159	167	178	168	166	231	244
136.5	169	188	167	167	181	268	263	252	145	262	214	182	122	178	243	197	143	154	259	208	162	145	162	269	161	71	207	255	252	165	232	253	259	170	154	174	219	134	122	168	256	190	158	166	177	165	169	232	246
137	170	187	167	164	180	267	264	251	145	262	215	181	124	181	243	194	140	158	254	211	163	147	158	264	161	69	208	255	251	165	230	255	258	166	158	176	224	136	124	168	255	189	158	164	179	167	165	228	246
137.5	173	188	169	165	185	266	261	251	144	265	215	183	127	182	241	196	145	161	258	211	161	148	160	267	162	70	205	256	255	169	229	254	259	171	160	180	220	135	130	171	257	191	158	165	181	167	167	231	246
138	170	189	169	164	183	267	262	252	145	262	217	180	123	181	243	195	143	158	258	216	162	148	162	267	162	76	206	258	248	168	230	253	255	168	157	175	222	134	125	167	256	192	155	168	178	165	170	232	246
138.5	173	187	167	166	184	267	265	252	145	264	216	184	124	180	242	193	142	161	258	211	160	144	162	268	161	71	207	256	251	165	230	255	257	169	161	175	220	136	128	167	254	188	156	167	183	169	168	230	245
139	172	183	167	165	182	265	263	250	145	265	215	183	123	179	242	197	145	163	258	211	165	148	161	265	163	71	204	254	251	167	228	253	258	168	158	175	222	138	125	166	258	189	159	166	180	169	169	230	249
139.5	168	183	167	161	184	267	264	251	145	260	212	185	125	181	241	194	142	158	256	212	161	148	163	268	162	71	207	255	249	169	228	256	256	172	159	173	223	137	121	169	255	191	159	165	179	163	164	230	247
140	172	185	171	162	181	265	265	250	144	264	214	184	125	179	243	193	144	158	257	216	160	145	162	267	165	68	207	255	251	167	230	255	257	169	160	175	226	135	123	164	256	184	160	169	178	167	166	232	246
140.5	176	186	171	162	182	267	262	254	143	264	216	186	121	179	244	199	145	158	258	214	163	145	163	268	163	69	205	257	251	166	231	253	261	171	157	175	223	139	125	167	259	192	162	167	179	174	168	232	248
141	172	186	167	165	182	266	264	249	144	264	216	183	123	181	244	195	143	157	257	215	160	143	165	267	159	69	209	257	254	169	228	255	257	172	160	174	222	135	123	168	257	191	158	167	177	169	167	233	246
141.5	171	185	170	166	182	266	263	251	146	261	217	185	130	182	241	195	147	158	258	210	164	145	163	268	163	72	209	258	252	168	228	253	258	171	158	177	221	136	125	166	258	189	162	170	178	168	170	231	249
142	172	183	168	164	182	266	263	250	140	262	214	182	123	183	242	192	140	161	257	213	166	140	162	264	162	69	207	257	251	167	232	254	257	168	159	174	223	137	125	168	255	192	161	165	174	167	167	229	243
142.5	171	185	170	163	181	263	263	248	142	260	212	182	124	178	243	195	145	157	258	211	159	143	161	265	159	69	206	256	253	163	226	255	253	171	155	172	225	133	125	168	258	189	158	167	178	166	165	230	247
143	173	186	169	166	184	266	264	252	148	265	213	183	126	180	247	198	141	160	256	214	163	145	162	267	164	69	206	257	253	163	232	254	257	174	157	174	226	136	127	167	258	193	161	168	179	168	167	231	246
143.5	171	185	169	166	185	268	261	247	146	264	215	185	124	181	241	197	144	162	258	211	165	148	161	266	162	73	205	257	252	166	228	254	257	169	153	173	225	136	123	166	256	191	162	165	180	168	167	234	248
144	172	188	169	164	183	266	266	252	143	265	220	184	125	181	245	196	144	162	258	215	166	143	161	267	166	71	209	258	252	169	229	255	255	174	158	177	227	137	125	165	255	192	159	168	179	167	171	235	245
144.5	173	181	167	163	180	267	263	253	143	262	217	181	120	179	242	198	145	158	257	214	163	145	157	266	163	71	211	254	249	168	230	254	257	166	156	175	223	133	126	166	257	189	161	168	175	170	167	232	248
145	0	0	0	0	0	0	0	0	0	0	0	0	0	0	0	0	0	0	0	0	0	0	0	0	0	0	0	0	0	0	0	0	0	0	0	0	0	0	0	0	0	0	0	0	0	0	0	0	0
[truncated: 47 more columns]

## Sheet: PM1 - Rep2
Hour	A01	A02	A03	A04	A05	A06	A07	A08	A09	A10	A11	A12	B01	B02	B03	B04	B05	B06	B07	B08	B09	B10	B11	B12	C01	C02	C03	C04	C05	C06	C07	C08	C09	C10	C11	C12	D01	D02	D03	D04	D05	D06	D07	D08	D09	D10	D11	D12	E01
0	70	54	53	46	52	31	57	48	59	47	55	89	48	48	39	53	27	38	27	58	34	33	43	59	47	41	33	78	34	32	32	54	39	39	33	64	49	33	29	37	49	37	44	42	63	49	46	96	63
0.5	72	61	53	48	52	30	54	51	60	49	56	83	54	50	46	53	30	40	25	64	34	33	48	63	44	44	38	82	41	36	37	62	43	45	39	73	50	37	31	39	52	37	45	47	67	52	57	95	61
1	69	59	56	48	53	31	57	47	60	48	56	86	50	49	46	57	34	40	36	64	33	36	48	64	47	41	46	85	39	43	36	64	42	40	41	73	50	40	34	37	51	39	50	48	68	49	50	97	67
1.5	71	61	54	51	54	31	59	48	63	52	59	87	53	54	46	57	31	38	32	63	38	40	49	65	48	41	43	86	46	36	39	72	44	43	39	71	52	39	33	42	55	49	47	48	66	53	52	101	66
2	81	65	60	56	59	37	58	53	67	58	64	88	56	54	51	63	34	46	36	72	42	43	51	70	56	49	48	93	53	47	42	82	51	47	48	77	57	47	36	49	62	56	55	55	74	57	56	100	72
2.5	76	65	61	56	57	37	65	54	64	53	63	91	55	58	49	62	42	44	35	70	42	41	54	69	55	48	51	92	62	47	45	91	50	53	49	77	57	44	42	48	68	60	55	56	75	55	62	105	72
3	79	64	63	60	61	41	65	58	66	63	67	95	55	56	53	67	43	50	37	76	44	45	57	76	54	50	54	96	70	47	46	97	54	55	48	80	57	49	44	51	71	62	53	57	75	62	61	104	75
3.5	103	89	91	85	83	66	87	86	88	84	83	123	80	78	78	88	65	67	56	89	62	63	78	92	80	70	82	120	101	70	70	132	74	71	68	91	84	76	62	80	105	86	78	81	97	90	73	117	97
4	85	68	69	65	65	48	73	58	74	66	71	98	64	63	59	68	49	56	42	80	46	49	64	79	61	49	63	105	87	51	54	117	60	61	56	88	62	57	51	57	91	66	59	65	86	64	65	110	78
4.5	85	72	72	68	67	53	71	63	74	67	77	100	67	66	57	73	50	57	45	80	51	50	67	79	61	52	64	101	96	57	54	125	64	61	57	87	64	55	54	60	92	70	60	66	86	65	66	112	84
5	92	77	78	80	76	63	79	71	81	73	80	105	73	69	62	79	59	63	51	86	57	54	70	86	68	54	74	107	113	64	61	144	67	67	59	97	71	65	53	68	102	76	61	73	92	75	74	115	85
5.5	92	77	78	82	80	63	82	71	83	76	83	107	72	71	70	83	64	65	52	84	58	55	71	90	69	56	73	110	117	65	66	144	70	71	63	94	74	64	57	69	111	87	66	75	92	77	74	116	86
6	91	82	80	85	82	68	88	74	87	81	87	111	75	77	68	87	64	69	51	90	62	61	73	90	71	57	80	113	132	70	69	154	81	73	70	97	80	70	57	71	119	87	68	78	92	79	76	121	89
6.5	103	90	88	89	91	74	93	83	93	87	95	110	79	80	70	93	71	76	60	94	64	66	81	93	81	57	85	117	146	78	77	166	89	79	70	101	85	70	66	79	126	91	64	81	102	87	81	125	96
7	122	108	121	118	110	101	112	110	114	107	105	136	101	104	96	117	93	93	78	105	82	85	95	114	101	79	114	140	175	104	100	182	107	95	88	107	102	96	86	102	149	116	92	109	112	108	93	133	117
7.5	111	94	101	98	96	92	100	93	100	100	96	121	87	94	79	103	81	85	66	105	74	74	88	108	85	64	96	121	169	90	89	181	97	86	84	108	87	80	77	86	146	97	71	97	110	94	92	126	102
8	130	112	122	124	118	113	120	124	117	120	111	147	109	107	107	127	98	96	84	117	84	91	106	125	109	80	121	144	193	108	116	191	121	100	100	119	110	101	94	109	165	125	94	116	123	113	100	138	125
8.5	115	97	104	106	107	106	109	105	101	107	114	119	91	99	83	107	89	87	74	107	79	77	92	114	94	65	106	128	185	93	96	191	110	96	90	114	91	87	79	88	160	108	68	101	112	99	96	131	106
9	140	120	127	131	124	137	129	136	125	128	126	150	115	117	112	130	107	107	91	126	93	98	110	135	115	87	133	149	208	119	124	206	136	108	105	116	119	106	101	116	178	132	97	125	128	116	103	143	133
9.5	122	102	114	112	108	125	119	122	111	111	119	122	98	107	90	114	95	94	77	115	87	84	97	130	99	68	116	134	203	102	105	204	128	101	90	113	100	92	88	96	175	112	76	102	119	100	107	139	112
10	142	118	138	137	130	152	139	146	130	134	125	149	120	118	113	134	110	111	99	130	96	102	112	151	117	87	138	151	220	119	133	215	151	113	105	118	124	112	103	121	191	137	97	124	129	123	103	142	134
10.5	122	101	113	117	113	142	129	136	112	124	127	119	96	107	95	117	98	98	83	122	90	90	102	139	102	66	125	137	215	104	118	215	143	105	93	115	105	99	90	100	185	122	79	108	123	102	106	140	119
11	148	126	139	140	135	167	149	160	129	140	134	149	121	123	121	137	113	112	102	135	99	107	114	159	123	90	146	159	229	126	143	222	162	114	112	125	130	114	107	123	203	137	101	132	134	121	108	149	142
11.5	144	123	140	138	138	176	156	166	130	143	137	149	128	128	120	142	117	117	99	136	101	107	119	162	124	93	149	162	235	127	144	226	167	119	111	128	136	119	107	124	209	141	101	134	134	121	115	145	143
12	129	110	120	125	121	168	150	158	121	138	137	128	106	115	104	124	107	110	90	137	94	95	104	160	106	75	128	147	227	113	134	225	162	109	102	125	123	104	95	103	205	125	81	113	128	105	111	141	125
12.5	149	128	148	145	143	188	170	181	136	152	141	150	127	131	128	141	119	118	105	152	109	110	122	176	129	91	153	166	242	130	152	231	178	119	112	131	139	120	111	127	216	145	107	139	138	121	114	146	144
13	130	114	121	123	123	179	163	168	120	138	140	129	107	118	109	122	104	105	91	146	98	100	106	172	108	73	132	151	236	113	141	228	173	113	106	127	127	106	96	104	212	129	82	116	127	108	113	148	129
13.5	131	117	124	124	122	189	162	173	120	142	141	127	106	117	112	124	111	111	91	148	97	98	106	176	108	74	133	152	240	116	146	232	177	112	103	124	128	104	95	104	218	128	87	119	130	108	111	147	133
14	153	137	148	145	139	206	183	194	140	160	145	157	126	132	132	146	118	121	110	159	107	114	126	190	130	94	157	170	246	133	163	234	193	121	116	133	150	124	112	126	224	148	104	137	136	122	116	147	151
14.5	151	134	148	145	141	206	181	197	135	161	149	152	126	130	133	147	124	121	111	160	113	120	126	195	131	92	152	168	249	130	165	235	198	122	115	133	145	123	111	126	226	146	105	137	142	126	116	150	154
15	131	117	125	124	123	202	178	188	123	149	148	131	105	120	113	128	110	108	96	155	98	101	111	190	108	75	133	156	243	114	151	235	187	113	105	126	128	106	98	107	223	131	86	116	130	110	112	146	143
15.5	152	136	149	148	141	217	194	209	138	163	152	154	129	133	139	149	125	121	112	164	114	116	123	197	131	93	155	177	251	132	173	238	207	123	118	131	150	124	110	126	232	149	108	137	139	128	115	147	160
16	151	140	146	149	146	223	196	211	138	168	153	157	129	136	138	150	126	124	114	163	113	116	124	203	132	97	158	176	253	133	173	239	211	126	124	131	151	127	114	128	236	149	106	142	140	130	120	151	165
16.5	150	142	150	152	145	228	202	217	141	173	158	159	128	131	139	149	126	123	118	167	113	118	129	210	129	100	156	180	258	136	182	241	214	124	121	134	152	128	117	131	237	150	109	145	141	131	121	153	166
17	152	139	145	148	146	226	204	214	139	171	153	158	129	136	140	150	122	120	117	166	110	116	125	210	130	98	153	178	254	136	183	242	215	124	119	131	146	125	112	127	236	152	112	139	141	130	116	152	163
17.5	155	140	151	150	145	235	207	223	135	176	158	161	131	135	143	151	127	126	122	172	115	124	128	215	135	95	161	180	257	138	184	242	223	124	122	132	150	130	115	128	238	153	111	145	141	130	120	154	171
18	158	141	146	150	147	237	211	227	138	177	159	159	128	135	146	155	127	125	122	172	114	118	129	216	131	95	157	180	259	134	186	244	221	124	118	136	151	126	111	125	242	149	109	145	142	131	123	155	169
18.5	155	143	151	152	151	239	212	233	138	180	164	165	131	134	144	152	128	129	119	174	119	122	134	219	133	96	160	183	258	139	190	242	224	125	123	139	152	128	114	129	244	153	111	145	145	131	125	156	172
19	153	144	149	150	147	241	216	233	142	182	164	164	133	136	139	154	129	123	121	175	116	122	130	221	133	100	163	189	257	138	184	245	225	126	123	139	151	128	114	132	245	151	110	145	144	130	121	155	177
19.5	157	142	152	150	146	242	218	232	140	183	160	159	131	136	148	154	128	126	128	175	115	121	128	225	128	99	160	185	259	138	188	246	226	127	121	138	153	128	116	131	246	155	111	145	143	132	120	155	176
20	152	142	150	147	147	245	222	232	139	181	160	158	129	135	142	152	129	123	121	173	116	119	125	225	131	97	157	185	256	137	185	247	230	122	118	134	150	125	114	126	245	149	109	142	140	131	119	152	174
20.5	156	146	145	147	146	246	222	239	138	184	162	162	130	141	147	149	132	125	124	178	114	116	127	229	132	93	160	191	256	140	190	244	232	127	123	139	151	128	114	128	247	150	113	140	144	136	118	151	176
21	155	145	151	148	148	244	224	239	136	185	164	161	131	136	144	152	126	125	130	173	116	122	128	229	133	96	161	191	259	140	190	245	234	129	118	141	152	127	113	130	246	151	115	142	142	137	119	154	179
21.5	154	141	148	152	145	251	227	242	143	189	167	162	131	137	148	154	128	124	128	176	118	123	130	232	131	96	157	193	258	139	189	245	234	127	120	140	150	127	112	129	245	149	111	141	146	133	123	156	179
22	153	143	149	148	147	252	231	243	140	195	166	164	130	137	147	152	127	126	132	176	119	121	130	234	135	99	162	193	261	141	190	249	237	130	123	140	152	131	118	131	249	153	112	145	145	134	121	158	180
22.5	156	147	152	154	153	252	232	247	143	193	166	164	132	140	153	155	132	130	138	178	120	127	129	237	140	100	165	192	259	140	194	248	236	128	127	141	156	128	115	132	250	155	116	143	142	136	120	157	182
23	157	145	152	153	153	253	237	247	143	196	168	166	135	139	152	156	130	126	141	178	122	126	131	237	137	98	163	199	262	139	190	249	242	128	126	147	155	131	118	133	250	155	119	145	145	135	120	153	187
23.5	153	146	149	152	151	254	239	249	144	203	167	166	131	141	151	155	130	129	139	179	118	123	132	239	134	98	164	195	262	139	190	249	243	129	128	145	157	130	116	133	252	153	113	141	144	134	125	155	185
24	157	147	151	152	152	252	236	252	139	204	168	167	131	144	153	158	132	130	141	181	123	125	133	240	137	97	162	198	264	142	190	252	242	126	127	146	156	131	114	134	253	158	117	145	146	138	125	161	190
24.5	153	151	155	153	151	258	241	251	144	207	165	164	134	142	153	154	130	127	145	181	122	126	133	242	136	99	164	202	263	144	193	251	243	130	123	143	153	132	118	132	252	154	118	146	147	135	123	159	187
25	157	148	153	152	151	257	243	253	145	210	170	167	131	142	154	155	133	128	148	182	124	127	135	244	138	98	163	201	259	143	194	249	244	136	125	148	153	130	118	132	254	154	116	147	146	136	125	158	193
25.5	159	150	150	150	150	257	243	254	142	208	170	165	135	145	153	160	131	131	148	180	121	126	133	241	137	99	165	204	263	145	191	250	244	127	124	145	154	131	113	131	251	155	117	149	147	139	129	161	190
26	157	149	152	152	151	255	244	255	144	216	172	167	135	143	155	157	134	130	152	180	124	125	133	246	136	98	162	202	262	143	193	252	246	130	129	147	158	130	113	132	253	155	116	148	146	139	124	161	190
26.5	157	148	155	153	150	259	242	255	142	214	171	162	135	141	155	158	133	126	159	183	119	121	131	247	136	99	163	202	264	139	192	250	245	127	126	145	157	135	115	134	252	152	119	142	146	137	124	158	191
27	156	147	151	153	153	259	246	254	140	212	168	166	133	140	152	156	134	131	157	184	122	125	135	247	135	100	163	205	264	141	190	250	245	130	125	142	155	131	118	133	254	155	121	149	144	138	127	158	194
27.5	159	152	153	154	152	259	250	255	142	218	172	165	138	144	157	157	135	132	164	182	120	126	133	247	134	100	164	206	261	140	195	257	245	133	127	150	152	130	117	131	253	161	119	149	147	140	124	160	195
28	157	151	151	154	152	260	246	257	142	216	173	164	134	143	162	158	137	131	164	184	122	127	136	246	138	101	167	209	262	143	197	249	247	131	124	145	152	131	120	130	255	154	122	152	149	142	129	160	197
28.5	156	145	151	153	155	258	251	256	141	223	173	166	138	141	157	158	133	130	168	183	122	129	133	248	139	100	167	210	262	144	197	251	246	130	124	145	156	132	119	135	255	158	116	149	146	138	128	163	198
29	158	150	153	157	153	258	252	258	141	221	173	168	137	142	159	163	133	132	171	182	123	126	137	252	136	99	163	210	263	144	197	256	251	131	124	148	156	130	123	138	256	159	121	153	145	137	123	160	198
29.5	159	153	153	154	149	259	249	260	141	225	176	166	132	144	157	158	134	129	175	184	121	126	133	252	136	101	166	210	261	141	197	250	248	132	128	149	154	129	119	136	257	160	121	151	149	137	122	161	201
30	157	150	158	151	152	260	249	257	143	224	177	167	134	145	162	160	133	134	179	184	126	128	135	252	140	104	166	214	262	144	197	253	247	131	128	145	156	134	119	135	258	157	120	147	150	140	129	161	200
30.5	157	155	152	157	160	261	251	258	141	228	176	166	132	142	161	157	137	132	181	186	125	128	139	254	139	105	164	214	263	146	198	255	250	134	129	149	155	130	119	137	256	159	121	149	147	144	131	160	202
31	160	153	152	161	155	261	253	262	139	226	177	169	136	147	165	158	139	132	187	187	125	132	136	253	136	103	165	214	262	144	199	252	249	135	129	147	155	133	121	136	259	160	124	148	149	141	126	159	205
31.5	159	152	149	155	154	266	253	261	141	229	178	166	136	146	162	161	131	134	188	186	124	129	134	251	140	100	166	215	262	146	199	256	253	130	127	147	160	131	120	138	261	161	122	147	146	143	125	162	206
32	159	156	152	152	154	263	255	262	144	231	179	166	135	144	160	163	136	130	186	183	124	130	136	255	142	99	164	215	264	146	198	255	250	134	127	149	158	131	121	136	254	157	123	150	152	142	129	160	210
32.5	162	154	156	157	157	262	252	262	141	233	179	164	134	144	162	161	135	136	194	188	124	130	137	253	135	99	169	213	266	144	196	255	251	134	126	152	158	134	119	140	257	157	126	148	152	139	125	163	208
33	158	154	154	156	155	263	258	260	144	230	181	170	134	149	164	162	136	134	193	184	126	129	138	257	139	99	168	218	262	147	195	256	251	133	133	151	160	129	121	138	260	161	125	153	148	145	131	164	212
33.5	161	154	152	153	154	264	255	263	145	237	179	169	131	147	168	162	135	133	194	185	126	129	137	254	139	99	169	219	263	147	195	253	250	134	129	152	158	132	116	138	257	157	125	152	150	140	130	163	211
34	159	156	152	157	155	266	255	262	146	234	180	168	137	148	169	162	138	137	199	189	127	128	135	254	141	103	169	219	260	149	197	256	253	135	131	153	157	134	119	141	256	162	123	153	150	142	126	164	215
34.5	161	157	155	154	156	263	257	263	142	237	179	171	136	146	164	162	138	134	200	185	127	127	136	257	139	101	167	218	262	144	196	255	251	131	132	151	160	131	119	137	258	157	128	148	148	142	125	163	215
35	161	153	152	153	157	262	257	263	140	238	180	169	135	146	165	165	134	137	202	189	126	129	136	257	137	101	169	223	264	145	197	255	252	136	128	151	158	134	120	141	258	160	123	148	153	141	130	163	214
35.5	157	158	153	156	155	264	259	263	143	237	182	169	132	144	167	164	136	132	207	185	123	130	139	258	137	99	167	224	261	150	200	254	255	134	130	151	159	133	119	140	257	160	124	148	152	143	129	163	212
36	160	155	158	156	156	265	259	262	146	238	179	169	135	145	166	160	136	133	208	186	126	128	136	257	140	101	166	224	261	150	202	256	253	131	128	152	164	135	119	142	256	158	128	148	152	139	130	162	219
36.5	162	155	155	157	163	264	261	262	146	239	181	171	140	148	172	166	138	134	211	190	123	130	141	257	143	101	169	223	263	148	203	256	254	135	133	155	165	133	120	144	257	158	131	152	152	143	128	166	222
37	163	157	159	159	161	264	261	263	142	241	183	171	140	148	170	165	139	137	212	190	126	131	140	257	142	102	170	226	264	152	197	257	252	136	129	157	167	134	122	141	261	162	128	155	151	143	133	166	221
37.5	164	160	157	158	161	265	260	264	149	244	184	170	140	148	173	163	144	135	216	189	131	136	146	262	143	105	171	228	266	148	201	256	254	133	134	159	168	134	123	143	261	161	129	151	149	142	136	170	223
38	164	165	155	160	161	263	262	265	143	246	185	172	140	151	172	164	142	138	219	192	129	132	144	258	141	98	170	231	266	150	200	257	256	139	134	159	161	136	122	146	261	162	131	150	153	145	134	166	224
38.5	163	160	158	159	158	264	262	265	144	242	187	169	143	151	172	162	144	135	217	191	131	136	141	260	142	104	170	229	264	150	199	256	254	138	134	157	166	136	126	144	261	160	134	153	152	146	129	164	223
39	163	161	157	161	160	266	261	267	148	244	185	174	137	150	172	164	142	136	218	190	127	138	142	260	145	105	173	227	261	152	199	257	257	138	133	159	167	131	118	139	262	165	135	152	155	143	130	165	226
39.5	161	161	157	160	158	263	261	265	144	244	184	171	138	149	172	165	138	138	220	189	131	132	141	260	141	100	170	229	262	149	201	256	255	141	134	159	165	134	123	145	259	163	135	155	153	144	132	167	225
40	165	167	158	160	158	263	261	266	149	243	186	173	140	151	175	167	142	141	222	191	131	134	142	260	141	103	173	228	263	148	198	257	252	138	132	158	168	136	123	144	261	163	131	153	150	143	137	167	227
40.5	161	159	154	156	156	263	260	264	145	242	184	169	136	147	173	167	139	135	226	188	127	129	142	257	141	102	171	227	260	150	199	256	255	138	130	152	162	133	116	145	262	163	129	152	154	142	131	164	228
41	161	153	154	158	154	267	263	264	144	243	185	171	138	149	171	161	141	136	223	190	125	131	139	258	141	100	170	229	258	148	199	257	252	137	131	157	162	129	122	139	259	164	128	148	150	142	129	163	225
41.5	166	163	154	161	157	264	261	265	148	246	183	170	141	149	174	167	142	136	226	189	131	135	139	255	140	100	171	231	263	153	199	257	254	134	133	154	166	136	120	144	258	161	128	152	152	142	130	168	228
42	160	158	155	159	158	262	264	262	145	245	186	170	137	151	178	163	142	135	229	192	131	135	144	259	142	102	172	231	261	148	200	256	255	137	131	157	164	133	121	145	258	160	129	155	152	142	132	162	228
42.5	164	162	156	161	159	265	260	266	149	245	187	174	141	151	181	169	145	142	231	193	133	136	146	259	143	104	175	235	265	152	201	256	256	138	134	160	168	138	122	149	262	163	133	154	156	149	133	165	230
43	163	160	157	160	160	268	265	267	148	247	187	173	140	153	177	166	148	138	230	189	133	136	144	259	145	104	173	233	264	153	199	257	256	138	135	159	170	136	125	150	262	167	135	156	155	144	136	172	231
43.5	167	163	160	164	162	265	263	267	150	246	185	172	142	154	179	172	150	138	230	192	134	140	142	260	145	107	174	236	259	153	202	260	258	138	136	161	169	135	125	147	260	163	131	156	155	146	135	166	233
44	164	163	161	159	162	265	264	262	148	248	186	172	140	151	177	171	148	141	233	191	134	135	143	261	144	108	175	235	263	154	206	260	255	141	135	158	171	138	125	145	262	167	136	153	157	145	135	164	235
44.5	161	163	158	163	163	267	264	269	146	245	187	173	140	153	179	167	149	136	233	192	132	133	146	259	148	105	174	235	261	154	202	258	255	138	136	161	170	136	123	145	258	167	132	154	155	145	136	163	233
45	168	164	154	163	161	269	265	266	148	246	191	172	139	153	180	169	150	141	235	196	133	138	147	260	143	105	173	234	260	152	196	258	257	141	137	160	169	135	126	149	262	161	136	153	154	145	136	171	233
45.5	165	159	156	162	164	266	261	266	144	247	187	170	141	151	185	169	152	138	235	193	134	137	144	260	145	106	174	233	263	156	200	257	258	141	135	159	169	136	121	146	260	165	133	155	155	147	135	169	232
46	165	161	160	159	162	264	263	265	147	247	188	173	139	156	181	171	149	142	239	193	132	136	144	262	145	104	175	236	262	156	201	259	257	142	134	161	167	138	122	151	263	164	133	155	154	145	138	164	235
46.5	162	163	157	164	162	268	263	268	148	246	190	171	138	151	183	169	148	139	239	194	131	136	143	259	148	102	174	237	258	153	201	257	258	141	135	162	168	135	125	144	260	163	135	155	153	145	138	169	236
47	164	160	157	164	164	267	266	262	149	248	187	174	141	153	183	170	151	141	237	197	133	137	146	261	144	107	177	236	261	153	200	260	258	142	137	161	168	136	126	148	261	166	136	154	155	147	137	170	233
47.5	166	162	155	161	164	265	267	265	149	250	188	173	139	154	185	173	153	142	236	193	133	136	148	262	147	106	175	237	262	155	199	262	257	140	136	161	170	136	127	145	260	169	133	157	158	147	136	167	236
48	164	162	160	165	161	263	263	266	151	248	189	176	140	158	185	170	153	142	237	193	134	137	145	262	146	105	177	235	263	155	199	255	255	143	141	161	170	133	123	147	262	164	139	157	157	148	134	173	237
48.5	163	161	159	163	161	267	265	262	147	248	186	174	140	153	187	172	151	139	236	193	129	136	146	258	147	104	176	238	259	153	199	260	256	142	138	159	171	136	123	149	260	167	134	156	158	145	133	171	237
49	168	160	159	164	164	265	267	265	150	249	192	173	142	156	185	168	154	143	238	193	135	137	147	261	148	104	175	237	262	156	201	258	257	138	140	163	170	137	124	148	260	163	133	156	157	148	135	174	237
49.5	165	160	160	164	161	268	266	263	146	248	188	175	138	153	190	172	151	140	238	193	134	136	146	260	145	107	176	237	260	152	199	258	257	139	134	163	173	139	125	147	260	166	135	155	155	147	134	167	237
50	166	162	157	163	164	266	262	264	148	249	191	173	142	157	188	172	152	141	243	197	136	140	146	259	147	104	179	238	262	157	201	259	255	143	130	163	171	136	125	148	263	165	137	156	158	146	131	172	239
50.5	166	165	155	165	165	264	263	265	147	250	192	176	139	159	190	173	151	142	241	195	134	142	146	259	148	105	177	240	260	156	201	260	255	142	139	161	170	137	127	146	262	165	139	158	155	150	134	170	241
51	165	164	162	164	164	267	266	265	147	250	191	173	143	157	187	172	155	141	242	190	136	138	147	257	148	109	178	238	261	152	202	257	259	143	136	163	172	137	128	149	262	163	138	157	154	150	138	170	241
51.5	169	162	160	162	166	265	265	265	151	248	193	170	139	158	189	172	153	141	241	196	135	139	149	261	144	103	176	236	262	156	203	258	257	141	139	160	175	137	127	149	262	167	138	157	158	150	138	173	240
52	169	162	161	163	162	267	266	267	146	251	190	176	141	156	191	172	156	143	243	195	132	137	147	262	146	104	177	238	260	160	202	259	255	144	138	160	177	138	125	150	261	168	142	157	158	150	139	171	240
52.5	166	161	159	161	163	267	264	268	145	248	190	174	141	155	190	171	153	142	241	193	134	137	148	259	142	103	173	240	263	151	199	259	257	144	138	162	171	133	126	145	262	165	139	157	156	147	138	169	242
53	166	164	157	160	160	266	262	262	147	249	190	173	135	156	190	170	150	143	243	193	129	138	142	256	142	103	173	237	259	153	199	258	255	141	135	161	170	135	127	144	259	165	138	155	156	146	137	170	240
53.5	168	164	161	163	164	267	262	263	144	248	191	174	138	153	191	171	151	143	243	194	131	138	150	259	146	105	179	240	261	157	201	260	254	139	139	164	171	138	123	150	262	167	140	156	157	147	139	167	238
54	167	166	161	160	164	265	264	263	148	250	193	173	140	154	192	173	151	143	243	193	138	139	144	260	145	107	179	241	260	154	202	257	255	141	138	162	175	137	126	144	262	168	141	158	157	149	135	171	242
54.5	170	166	159	164	166	268	267	266	151	251	194	173	141	159	193	174	154	145	246	197	136	142	148	263	143	105	180	244	264	159	205	260	256	143	140	165	175	138	128	153	261	168	141	157	158	152	140	174	246
55	168	169	162	163	163	266	267	267	151	249	193	175	142	158	192	173	158	145	246	198	137	140	149	260	152	107	180	240	262	157	201	259	258	145	139	165	178	136	128	151	263	167	142	160	163	151	140	171	242
55.5	165	165	159	166	170	265	266	266	149	248	194	178	143	158	195	173	153	141	244	197	135	135	151	262	147	104	180	239	260	157	201	260	259	146	137	165	176	136	126	146	262	166	141	161	157	151	137	173	242
56	166	165	160	166	166	267	267	265	150	251	195	175	144	159	196	172	157	146	244	196	133	137	151	260	148	110	178	241	259	159	204	259	254	143	136	166	176	138	129	151	262	167	141	160	163	152	141	172	245
56.5	167	167	160	164	167	269	266	265	149	249	194	176	140	156	193	174	158	144	247	197	135	138	148	261	146	106	179	243	262	156	205	258	256	143	139	163	177	140	123	149	260	170	144	159	157	149	138	172	243
57	167	164	162	163	167	266	265	266	148	248	192	176	142	161	201	174	159	145	245	196	139	138	149	260	148	109	182	241	262	158	207	260	259	147	137	163	179	139	129	151	261	165	146	158	159	148	137	173	245
57.5	170	166	162	167	167	266	264	265	148	249	195	179	140	156	198	176	156	145	246	196	137	138	151	259	147	109	182	244	262	157	203	260	257	139	139	165	178	137	129	150	261	168	144	160	156	151	139	171	243
58	171	168	161	166	167	265	268	265	153	249	195	175	142	159	201	172	157	144	246	200	138	141	150	258	152	107	181	242	261	159	200	260	256	143	143	164	179	141	129	150	263	168	144	155	157	153	136	172	247
58.5	168	165	161	167	171	265	266	265	147	250	194	181	143	157	201	177	154	145	249	197	135	140	150	259	149	111	181	243	260	157	202	259	254	141	140	164	178	138	130	151	261	168	143	160	162	149	142	173	245
59	166	167	161	165	167	265	267	266	153	251	194	176	145	157	200	176	156	148	249	195	136	141	150	261	147	103	180	243	259	159	201	259	254	143	141	162	176	141	123	150	261	168	147	160	157	148	138	175	246
59.5	172	168	161	162	166	266	266	267	150	250	195	181	143	158	202	177	158	147	247	195	138	140	152	261	149	110	180	244	260	159	203	259	259	144	142	163	179	142	127	154	260	169	146	158	158	151	139	176	245
60	169	169	160	168	167	269	266	266	150	254	195	177	146	162	206	173	159	146	247	196	137	143	154	262	151	111	180	242	259	161	205	260	259	145	144	163	180	140	130	152	262	171	147	162	159	149	141	180	246
60.5	168	168	162	165	166	267	267	266	149	253	196	178	146	159	202	176	156	145	249	197	135	144	146	260	152	110	184	244	259	160	200	261	257	146	143	165	183	141	128	154	259	171	144	158	160	151	139	175	244
61	168	169	167	168	165	268	265	266	152	254	194	178	144	161	208	175	156	146	249	197	138	141	151	260	147	111	182	244	262	161	203	258	257	144	142	167	181	139	129	153	261	168	145	158	159	153	140	177	243
61.5	171	174	163	165	167	267	266	267	150	250	193	177	147	162	206	177	160	146	252	196	138	144	151	260	150	111	184	244	261	158	202	261	253	144	147	166	183	142	128	148	261	171	145	160	161	153	138	178	244
62	171	174	159	164	163	267	263	268	149	250	197	177	142	162	207	177	155	147	253	198	141	141	150	260	151	104	184	246	262	160	201	259	257	144	140	170	183	138	129	151	263	170	145	160	158	156	138	175	245
62.5	169	168	163	168	172	268	264	267	151	251	196	181	143	160	207	179	158	143	249	197	137	144	152	259	149	106	184	243	259	158	203	257	257	142	141	167	181	143	129	152	257	173	147	162	157	149	143	177	243
63	167	165	166	166	166	265	265	263	151	251	196	179	144	163	204	176	156	147	250	199	138	146	152	261	148	109	181	244	260	157	201	257	254	142	140	164	184	140	130	152	261	170	150	161	159	150	145	176	246
63.5	169	168	160	166	169	264	264	268	152	250	198	177	145	160	206	177	158	146	250	199	139	143	151	258	152	109	180	246	260	162	207	263	256	141	145	166	182	141	128	152	263	171	150	157	161	148	145	176	245
64	169	170	160	166	168	263	266	265	149	249	196	180	142	160	209	177	153	148	252	198	142	143	153	258	146	108	179	244	259	158	203	258	250	141	144	168	183	139	128	153	261	172	145	158	159	152	140	175	242
64.5	170	170	165	165	170	266	264	265	150	250	193	176	144	161	211	179	158	150	254	198	141	137	152	257	153	113	186	246	262	158	204	262	255	144	143	167	180	141	129	151	256	170	149	164	158	153	142	179	248
65	171	169	162	167	171	265	265	265	152	252	198	179	143	161	209	174	159	146	251	198	141	142	157	260	152	107	186	245	260	158	204	258	257	143	142	164	180	139	127	151	262	171	149	159	158	153	139	178	246
65.5	169	171	160	166	166	268	266	265	150	252	196	179	142	161	209	175	159	148	250	195	137	140	150	258	151	107	184	247	259	158	203	258	256	144	142	166	185	141	125	152	259	170	145	158	160	152	141	177	245
66	170	170	160	169	169	266	262	265	150	250	199	177	142	163	215	177	157	146	253	197	140	143	151	260	150	109	186	245	260	158	202	258	255	144	144	167	182	139	130	149	261	174	150	162	164	153	143	175	246
66.5	169	169	164	167	170	266	266	265	149	252	198	179	144	160	212	176	159	146	250	201	136	146	153	258	153	109	186	245	263	160	205	258	257	143	144	167	181	140	128	152	258	168	150	159	159	152	144	176	247
67	169	169	161	168	168	267	262	265	149	255	198	179	147	164	210	177	158	147	250	197	138	143	149	260	151	111	184	245	260	162	204	263	255	145	141	168	184	139	128	148	263	171	147	160	160	155	138	179	243
67.5	172	167	160	167	170	265	265	266	147	250	196	178	144	164	214	177	156	148	250	197	136	140	151	256	151	110	184	246	260	160	203	260	256	145	142	161	183	140	132	152	263	169	152	161	162	152	143	175	245
68	169	173	164	167	170	267	267	265	151	252	196	177	147	164	215	177	157	148	253	200	139	143	150	258	148	111	184	244	261	161	203	260	258	147	141	163	183	141	127	150	262	173	149	163	159	154	141	176	247
68.5	170	175	163	169	172	269	265	265	147	252	199	181	144	163	219	183	157	149	252	202	140	143	153	260	156	111	187	249	261	160	205	262	255	147	144	169	184	143	132	157	259	177	149	160	162	152	144	178	249
69	175	171	164	167	172	266	268	264	152	251	199	180	144	163	217	177	159	152	252	198	140	147	152	260	154	110	191	245	262	163	206	261	257	144	143	170	185	139	131	154	262	173	155	163	164	154	145	180	246
69.5	174	172	165	169	169	267	265	266	151	255	201	178	145	165	217	180	158	147	252	198	143	145	153	259	154	111	188	245	261	164	206	260	257	147	145	164	187	143	134	157	260	171	151	161	161	153	146	179	248
70	168	169	162	165	171	266	265	267	150	250	198	181	142	165	217	175	159	146	250	196	135	141	150	261	152	108	185	248	261	161	205	261	256	141	140	166	183	141	127	152	259	173	151	161	159	155	140	177	248
70.5	171	172	161	167	169	266	267	265	151	255	203	180	144	160	215	175	156	146	254	197	139	141	152	260	151	110	189	247	258	162	205	259	256	146	144	168	184	137	130	156	259	170	150	159	159	153	145	180	248
71	172	172	164	170	170	267	264	265	149	251	200	181	144	166	219	179	157	148	253	198	142	142	153	260	154	107	186	245	261	162	205	260	255	146	148	169	186	145	131	154	259	173	152	161	166	153	143	179	249
71.5	171	173	165	167	169	267	267	266	152	253	200	176	142	164	219	177	158	146	250	201	141	142	153	260	148	106	183	244	260	157	206	258	257	145	145	166	188	143	132	156	262	172	152	159	159	151	145	179	245
72	171	174	161	166	172	264	266	266	151	252	200	179	142	163	219	177	160	148	253	201	139	142	151	258	150	109	184	246	258	162	204	259	256	147	144	165	182	138	127	152	263	171	148	162	163	151	143	182	248
72.5	172	169	160	166	173	265	267	264	152	249	201	177	141	165	215	176	153	147	252	200	138	140	151	258	146	106	184	248	258	156	199	256	254	145	142	167	182	134	127	151	260	170	149	158	162	148	144	182	249
73	167	171	161	166	173	268	265	265	154	250	202	176	144	167	218	179	158	150	252	198	137	143	154	258	150	109	187	244	258	159	203	259	257	148	146	166	184	140	125	154	259	171	152	159	165	153	144	179	247
73.5	171	176	163	164	176	266	267	266	148	254	203	178	145	161	218	177	160	148	253	201	139	143	152	262	148	105	188	249	263	160	201	262	257	144	142	168	182	139	127	150	261	171	146	160	160	151	148	178	250
74	163	176	161	169	172	268	265	265	148	250	199	181	145	166	220	180	162	151	256	199	141	142	155	258	152	113	188	247	258	162	203	256	257	150	147	169	191	139	128	156	257	173	155	161	164	155	144	180	247
74.5	163	175	163	168	174	267	264	265	149	254	200	179	141	166	222	181	160	149	253	199	143	145	153	260	154	111	185	248	259	161	203	261	257	146	142	168	187	140	133	153	263	176	151	162	161	154	147	182	249
75	162	175	164	170	170	265	264	268	153	253	200	179	142	164	222	181	161	150	254	201	141	144	156	260	152	107	187	246	260	157	205	260	255	147	146	167	184	138	132	158	259	172	153	159	159	154	147	182	247
75.5	160	173	161	170	173	266	263	263	154	251	200	180	144	164	222	180	160	147	255	200	140	144	154	261	152	108	190	248	257	165	203	257	256	150	145	168	187	144	131	153	260	172	155	163	160	152	143	181	247
76	164	173	163	168	169	265	266	266	147	250	202	180	143	166	221	181	161	150	256	201	142	144	153	260	151	112	190	249	260	160	203	260	258	149	146	168	189	141	131	156	259	173	155	162	160	153	143	183	247
76.5	161	173	162	168	174	269	262	266	152	255	202	177	143	165	222	181	160	152	255	202	142	147	153	258	152	110	187	247	261	160	205	260	256	147	146	168	192	143	131	155	261	175	156	161	158	152	147	182	248
77	164	171	162	171	175	264	262	265	153	252	204	180	146	168	224	182	159	147	256	201	143	149	155	261	156	111	193	249	262	163	207	259	258	150	149	170	191	144	131	160	262	176	157	165	162	156	145	180	248
77.5	165	174	168	170	175	266	268	266	151	255	203	184	148	168	225	179	163	153	255	202	147	145	158	259	154	112	191	249	259	163	206	262	256	148	146	173	188	145	134	156	263	176	158	165	163	152	149	184	249
78	163	177	167	171	175	265	265	267	152	250	202	183	149	164	225	183	163	149	252	202	144	148	153	259	155	111	188	248	261	164	206	260	253	153	145	169	192	144	135	160	261	176	155	162	166	156	148	181	251
78.5	164	172	165	167	175	264	266	265	153	252	201	180	144	165	223	181	159	147	255	203	142	144	152	258	151	109	189	250	260	165	205	258	253	146	146	168	192	141	132	158	262	173	154	161	160	155	145	186	246
79	164	176	165	169	175	268	264	268	155	254	200	180	144	167	225	183	163	152	256	202	146	145	155	260	152	114	192	247	262	163	207	259	255	151	149	166	193	144	133	156	264	176	158	162	162	155	147	184	247
79.5	161	173	165	171	171	268	265	266	151	254	200	180	145	167	222	184	164	151	254	201	145	147	158	260	153	113	189	250	258	162	207	261	254	150	151	169	194	144	133	157	264	174	156	162	162	157	152	183	247
80	162	176	167	168	175	267	266	266	152	253	203	181	148	171	225	184	161	156	256	203	145	149	158	260	152	110	189	249	260	162	204	260	255	147	146	167	191	147	135	156	262	176	156	162	162	157	146	185	246
80.5	163	176	169	172	174	267	265	265	154	253	203	181	146	171	224	184	165	152	255	201	142	146	159	259	157	114	192	250	263	162	207	257	257	153	151	171	193	143	137	157	261	177	160	163	165	155	150	184	251
81	160	177	165	169	176	268	266	265	150	253	204	180	143	169	228	184	164	153	255	202	147	151	157	262	156	113	192	250	260	164	205	259	255	152	147	169	192	143	137	154	261	173	158	166	162	157	150	184	246
81.5	164	175	164	171	173	269	264	267	154	254	202	181	147	163	226	180	166	152	253	203	144	145	158	260	158	111	194	251	259	163	205	264	255	151	150	171	191	145	130	160	259	175	157	166	160	160	146	183	248
82	159	174	165	168	173	267	265	264	152	251	201	179	143	167	224	182	161	152	253	201	141	145	158	261	155	110	191	249	260	165	204	261	256	151	148	166	192	145	134	153	260	174	156	160	163	156	143	182	244
82.5	162	175	165	171	174	266	265	268	152	255	206	182	146	168	228	183	164	151	255	202	145	146	156	260	154	114	190	249	260	162	204	258	252	149	147	170	190	145	132	157	262	175	152	164	162	156	148	186	248
83	157	173	166	170	171	267	267	263	149	252	204	184	143	168	225	179	164	153	253	199	144	145	157	258	151	110	193	247	261	163	208	259	254	147	142	170	191	143	135	162	265	175	154	163	161	154	146	184	247
83.5	159	176	164	168	174	266	263	264	151	253	203	178	141	168	225	180	164	150	254	203	143	144	157	259	152	109	191	251	259	161	205	259	254	149	146	167	191	142	131	156	260	175	155	165	161	152	146	185	247
84	164	174	167	171	172	266	265	264	153	250	204	181	146	169	230	181	161	152	255	202	147	148	157	261	156	112	192	248	261	165	206	260	256	150	147	169	192	144	134	160	260	177	159	164	162	159	146	184	245
84.5	162	175	167	168	171	267	262	264	151	254	203	181	141	169	226	184	161	150	254	201	142	147	155	260	152	111	193	249	257	163	205	260	256	149	147	169	192	144	132	156	262	175	158	161	163	153	148	182	249
85	165	174	162	171	171	266	266	265	151	250	209	182	144	165	226	185	162	152	254	203	144	143	160	260	152	112	191	252	257	166	206	261	256	149	143	168	194	142	133	156	262	170	154	167	164	154	150	184	247
85.5	162	174	162	173	173	266	266	265	155	254	206	184	144	167	227	181	164	151	252	205	147	148	157	259	154	113	188	254	258	162	204	261	256	148	147	170	188	142	131	158	261	173	155	165	161	154	148	190	247
86	162	177	165	169	177	267	266	267	152	249	205	182	150	172	231	181	167	152	255	202	141	148	159	259	152	116	194	253	262	163	204	259	254	148	148	171	195	146	135	159	260	179	159	166	165	160	153	185	249
86.5	159	177	166	169	174	268	264	264	152	251	206	185	145	168	230	185	161	153	256	203	142	144	158	263	153	112	196	251	260	164	201	255	251	150	145	175	194	142	132	157	260	174	158	162	161	153	152	188	249
87	160	178	165	171	175	265	265	268	152	254	207	185	145	170	229	182	160	153	256	205	145	144	158	261	154	112	195	249	260	162	209	259	259	147	148	170	198	145	134	158	265	170	162	166	162	158	149	187	247
87.5	160	173	166	175	175	268	265	268	152	251	210	186	149	168	227	184	162	153	255	204	144	149	158	259	155	114	191	251	259	164	211	259	256	154	147	172	191	147	137	158	262	175	159	163	161	154	148	189	249
88	159	175	162	168	177	263	266	266	150	252	209	179	147	166	229	184	161	151	254	202	143	151	158	260	152	114	191	249	260	164	207	257	257	153	148	170	195	144	133	157	260	171	158	164	164	155	153	185	246
88.5	163	176	167	169	177	269	267	267	152	254	205	185	146	164	230	184	163	156	255	204	144	148	161	258	155	110	195	251	258	166	205	259	253	150	148	170	193	142	134	158	261	172	159	165	163	158	149	186	248
89	161	174	163	169	173	266	263	266	149	253	204	182	143	168	228	185	159	155	255	202	144	141	157	257	152	110	190	251	255	165	203	257	251	151	147	165	195	143	130	160	260	174	157	165	157	155	149	188	247
89.5	161	176	162	171	172	264	264	264	149	254	204	180	143	172	227	181	161	150	254	202	145	147	157	259	149	109	192	251	259	162	207	255	253	151	147	165	195	140	134	156	260	173	154	163	161	154	146	187	246
90	159	176	163	169	175	264	265	264	148	254	205	185	144	167	230	182	163	155	253	202	143	148	159	260	154	113	193	250	259	162	205	259	255	151	148	172	194	141	134	158	261	175	159	163	161	153	147	184	248
90.5	159	178	167	171	171	266	266	266	155	256	205	183	145	171	233	185	162	155	255	205	145	149	159	259	153	113	195	252	258	162	211	261	255	152	151	171	195	144	135	158	263	177	161	166	162	156	150	189	248
91	163	177	167	170	176	266	264	263	154	253	208	181	146	168	233	186	162	152	257	204	147	149	157	259	154	114	195	249	258	165	206	259	256	150	149	171	198	147	134	154	261	176	155	163	164	158	148	189	248
91.5	163	181	166	172	177	268	267	267	158	255	210	185	151	170	232	186	163	158	255	207	149	154	163	260	155	114	196	250	260	165	210	263	257	156	152	172	201	148	136	160	263	180	160	168	169	162	154	190	254
92	163	181	170	175	180	269	265	266	154	257	209	187	151	169	232	185	162	154	256	204	148	149	161	262	157	115	195	254	261	163	209	260	260	153	149	173	197	147	138	161	264	177	162	165	166	157	151	193	249
92.5	160	181	166	172	173	267	264	267	154	252	208	180	147	170	232	183	164	157	255	202	151	151	158	259	154	115	195	251	260	166	203	259	256	148	150	171	195	144	131	161	260	175	160	167	162	158	147	190	248
93	159	178	163	170	173	268	265	268	153	253	207	180	143	168	231	182	163	152	254	203	147	147	159	261	154	113	192	250	259	163	202	258	257	152	147	169	195	146	135	157	261	174	161	164	159	151	148	186	245
93.5	161	175	165	169	175	265	268	265	154	252	208	184	145	169	232	183	164	155	254	202	143	145	159	261	152	112	194	250	257	164	207	259	253	149	150	167	194	141	133	156	262	177	161	161	162	156	148	189	247
94	161	177	164	171	177	269	267	265	153	254	206	184	142	170	231	186	162	151	257	201	146	151	157	261	154	115	195	252	260	165	204	260	255	152	148	171	192	143	133	157	261	177	160	164	165	152	147	190	247
94.5	167	176	168	171	178	267	265	266	156	253	207	185	149	168	232	187	165	154	253	205	147	150	162	260	152	112	196	253	261	169	208	262	259	151	149	170	196	145	134	161	264	176	162	166	165	159	148	187	247
95	159	177	168	173	176	266	264	267	153	253	206	181	145	171	230	183	163	152	256	204	146	145	162	259	155	112	196	251	259	165	211	260	257	151	149	172	193	145	133	158	263	176	160	165	164	157	146	188	247
95.5	162	176	167	176	174	267	267	269	152	257	212	186	150	171	235	186	167	159	254	204	143	150	159	260	158	113	198	253	262	165	208	263	254	153	152	174	201	147	137	159	265	178	162	166	167	156	153	187	249
96	165	176	167	172	177	265	264	265	151	255	207	182	147	168	229	184	161	153	255	206	144	147	161	264	153	109	191	252	258	163	206	260	253	147	148	171	195	142	136	156	263	178	162	166	164	160	148	192	246
96.5	161	179	168	174	178	271	266	265	156	254	210	186	144	172	235	184	164	154	258	207	148	147	158	261	156	112	197	254	260	171	208	262	255	152	154	171	200	146	140	161	263	178	163	167	167	159	151	192	250
97	160	176	167	171	177	265	264	264	156	253	210	182	150	170	234	185	161	157	255	204	143	149	160	261	151	112	196	250	258	163	208	261	254	153	150	169	200	145	134	159	261	179	160	164	165	156	151	192	248
97.5	164	180	165	173	177	265	264	265	155	253	210	186	147	168	234	183	162	154	257	205	149	149	159	261	154	111	193	252	258	167	208	260	255	152	149	174	198	148	130	158	262	177	159	162	171	158	150	190	246
98	164	176	165	171	174	266	264	266	155	255	212	184	148	168	230	189	165	157	253	204	148	150	160	259	153	112	196	253	258	167	208	260	257	149	152	174	199	143	134	163	262	179	161	166	166	158	150	191	250
98.5	160	176	163	171	177	266	264	265	153	253	210	184	145	173	233	186	161	153	252	205	147	150	159	261	155	114	196	252	259	166	209	259	259	151	150	173	199	144	131	157	262	178	160	166	164	160	147	191	248
99	161	175	163	172	177	265	263	266	157	253	211	184	144	171	234	187	162	156	254	205	145	148	161	259	154	114	193	255	259	166	207	261	255	152	150	169	198	145	133	156	262	177	159	163	163	155	147	193	249
99.5	160	175	167	169	177	267	266	263	154	254	210	182	145	168	233	185	160	155	253	204	144	147	160	261	153	109	196	253	258	167	211	261	255	153	148	172	198	143	137	156	263	180	159	169	165	157	149	191	249
100	161	174	165	168	176	267	264	263	148	254	208	180	145	168	233	185	163	154	254	207	144	149	160	257	151	113	195	252	259	164	205	260	255	152	147	166	197	144	134	157	261	175	159	166	167	154	150	192	248
100.5	149	159	142	145	158	257	266	259	138	251	216	160	118	153	220	166	140	146	250	203	136	130	143	258	128	89	176	247	250	141	193	254	252	142	137	164	178	125	116	135	257	159	145	143	153	137	148	199	240
101	180	182	170	170	179	267	267	264	153	249	207	183	149	171	237	187	165	159	257	207	152	152	162	259	155	120	197	251	259	166	208	260	254	155	155	168	199	150	139	158	259	181	164	168	163	155	153	189	244
101.5	181	178	168	171	175	263	263	264	153	252	206	184	144	172	236	186	165	160	258	205	153	153	165	258	153	111	199	247	260	168	207	261	254	156	155	169	202	148	141	156	259	179	164	167	164	156	151	189	247
102	180	181	169	172	179	267	263	269	154	250	207	184	146	170	234	188	167	160	258	206	152	156	162	261	154	114	199	255	259	165	207	258	252	154	157	172	198	150	140	161	260	178	163	167	164	159	155	193	245
102.5	179	178	164	173	175	268	262	267	156	250	208	183	148	172	237	190	165	159	258	202	151	154	161	257	153	117	201	254	258	169	209	258	257	155	154	169	199	151	140	159	260	178	164	167	159	160	151	190	248
103	181	179	167	173	180	267	265	263	153	250	207	183	149	171	237	187	164	163	258	207	150	153	162	257	152	118	199	252	258	167	208	260	254	155	154	173	200	151	137	158	263	178	164	167	159	158	153	191	246
103.5	178	180	166	169	178	268	266	267	152	255	208	184	145	173	237	188	161	162	257	206	150	153	167	261	155	114	199	254	260	167	211	256	256	155	155	170	203	151	141	157	262	179	164	167	165	153	151	193	245
104	182	179	168	173	180	269	263	264	150	249	211	184	149	173	238	188	164	161	259	208	153	156	162	258	155	116	197	251	262	165	207	258	254	156	155	170	202	147	140	159	260	177	161	164	164	157	154	191	249
104.5	184	185	168	175	178	267	268	265	151	253	208	187	149	176	240	188	168	162	258	209	153	158	162	260	157	118	201	255	260	166	207	259	256	157	157	172	201	149	141	159	263	180	163	170	162	160	153	190	248
105	184	180	168	175	176	269	266	267	158	253	211	185	146	175	240	188	166	165	258	208	153	155	159	258	156	113	196	254	259	168	206	260	258	157	154	170	199	148	140	163	261	177	165	170	160	158	154	189	249
105.5	183	181	170	175	174	267	267	266	154	254	210	185	149	176	239	189	165	162	261	210	153	153	166	260	153	115	198	253	259	171	207	260	254	158	155	174	198	148	141	160	263	182	163	166	166	160	152	194	248
106	181	180	168	170	174	266	264	267	157	253	208	185	147	173	236	190	162	160	255	206	150	152	159	258	153	116	200	252	258	166	210	259	257	156	152	168	200	149	141	159	263	176	163	166	165	156	153	192	248
106.5	183	185	172	170	179	268	265	267	154	255	209	184	145	170	238	189	160	159	259	210	152	156	162	261	156	114	198	251	256	165	207	258	252	157	157	171	204	152	137	163	263	180	167	166	165	156	158	194	249
107	184	178	171	170	179	266	265	267	156	253	208	186	148	176	239	189	166	164	260	210	155	156	167	263	156	118	198	253	259	168	210	261	256	156	161	172	202	151	143	163	263	180	161	169	166	158	156	194	250
107.5	182	180	167	175	179	269	267	267	151	252	213	183	147	171	240	188	164	161	258	208	155	154	164	261	154	115	197	252	259	167	207	263	255	159	156	170	200	150	136	163	264	183	166	168	165	154	155	194	249
108	182	181	171	173	178	268	265	266	153	250	212	185	148	176	241	191	168	163	257	208	158	155	164	258	157	116	200	252	260	168	209	258	256	156	154	171	204	149	141	157	261	176	164	169	162	157	154	192	247
108.5	180	183	168	173	176	268	263	265	151	252	211	186	148	173	241	184	163	163	260	208	151	154	163	260	152	116	201	252	259	165	211	260	255	155	159	170	203	152	141	164	262	178	163	165	165	156	155	195	248
109	183	179	169	174	179	270	266	266	155	254	211	186	145	175	241	187	163	164	259	210	153	152	161	262	155	116	200	255	263	169	210	259	256	157	152	172	202	153	138	163	264	179	163	166	165	157	159	196	249
109.5	180	182	171	175	180	266	262	265	151	255	209	184	147	175	238	188	167	161	256	211	151	153	166	260	158	116	198	252	262	165	205	260	256	153	155	171	202	151	140	163	263	178	165	167	167	162	155	194	247
110	179	179	168	171	180	267	265	267	157	252	209	185	146	175	242	193	165	161	258	207	155	153	161	260	154	114	200	252	259	165	209	260	254	158	156	170	202	152	142	161	262	178	167	166	164	164	158	195	245
110.5	180	183	166	173	180	268	266	265	154	252	212	184	148	173	238	192	165	163	257	209	151	153	166	260	154	117	201	255	260	168	209	261	256	159	153	171	203	152	143	162	262	180	163	168	161	157	156	197	246
111	179	182	172	174	179	268	265	267	157	253	213	187	147	171	242	192	170	160	258	208	152	155	165	262	156	116	201	255	258	168	207	262	255	154	158	176	202	150	142	160	263	181	165	169	166	156	158	196	249
111.5	177	183	168	173	175	266	263	264	153	252	211	186	147	172	240	191	163	162	259	206	155	157	165	257	150	113	200	254	256	170	208	260	254	156	156	172	200	150	139	158	263	179	165	169	164	155	153	192	247
112	177	180	170	173	181	267	264	264	153	252	213	183	146	171	243	189	167	163	258	207	153	153	165	258	156	118	203	254	257	165	208	255	253	158	156	173	205	150	142	158	264	180	167	165	163	157	155	194	249
112.5	176	180	168	174	180	267	263	267	156	251	212	185	150	172	242	191	168	162	258	212	150	156	163	259	155	115	201	254	258	169	207	261	254	155	153	171	207	150	138	160	262	178	164	168	162	159	156	195	247
113	180	178	167	171	180	268	265	265	152	253	211	183	145	173	239	188	160	161	257	207	157	153	162	261	156	115	200	252	259	163	207	260	255	156	154	174	203	152	136	159	260	176	166	165	165	159	155	193	250
113.5	184	181	168	173	178	266	262	268	150	253	214	185	150	173	243	189	164	163	260	212	155	154	165	257	153	114	199	253	258	168	209	261	257	157	153	169	205	152	139	160	263	177	165	168	160	157	155	193	247
114	189	183	167	171	178	266	266	265	152	251	211	185	146	171	243	191	168	164	258	211	152	153	164	260	154	116	200	254	256	169	206	259	254	155	155	169	202	151	140	160	263	180	165	169	166	156	153	193	246
114.5	192	179	172	174	179	266	266	266	157	254	213	185	145	176	241	187	162	162	260	207	155	154	163	262	155	114	200	254	260	165	208	262	256	155	153	172	202	152	138	156	263	177	165	167	164	157	157	194	250
115	195	181	170	173	181	269	265	263	152	254	211	185	148	172	242	188	169	165	259	209	155	151	165	259	158	116	201	253	262	170	208	261	255	158	160	174	205	155	142	161	262	182	166	170	166	160	155	197	248
115.5	198	181	165	173	181	267	265	265	151	252	214	184	148	177	245	190	165	162	259	210	152	155	166	261	153	115	200	255	258	166	208	260	256	158	158	171	206	153	144	163	263	181	170	168	166	160	157	200	247
116	200	185	169	176	178	269	262	265	159	254	212	185	149	175	248	191	167	161	261	209	151	157	167	259	160	119	207	254	258	170	209	259	257	155	157	174	207	152	141	163	263	180	168	170	165	161	158	196	246
116.5	202	183	169	174	180	267	262	268	158	251	212	185	151	172	243	189	166	162	255	213	151	155	165	259	154	120	203	253	258	170	211	259	257	158	156	171	209	154	140	165	261	179	167	171	161	158	154	193	250
117	204	183	168	171	178	268	260	265	155	251	214	189	149	171	243	189	168	166	258	207	156	157	166	260	157	117	201	255	259	168	209	260	254	156	155	175	207	153	141	162	263	179	171	167	163	158	154	195	249
117.5	202	185	171	174	181	264	264	265	153	249	211	185	146	176	247	189	169	165	259	209	155	154	165	260	157	116	207	254	260	169	211	259	253	156	158	175	206	154	139	162	260	181	169	170	164	159	154	200	247
118	202	184	172	176	179	268	265	266	152	253	213	188	148	176	244	191	167	162	259	209	152	157	163	260	156	114	203	257	259	168	210	263	255	156	156	175	205	150	144	162	263	181	167	165	165	159	150	195	249
118.5	197	182	169	174	181	268	264	266	155	254	210	186	151	173	244	190	166	165	261	210	157	152	164	257	157	114	198	254	257	164	210	262	257	157	157	173	207	148	142	161	262	180	170	169	165	158	154	195	248
119	183	183	172	176	179	268	265	267	154	256	212	184	152	174	246	190	165	170	258	207	154	155	168	262	159	118	200	257	260	167	209	263	254	159	161	174	206	158	145	161	262	181	168	169	162	159	153	197	248
119.5	177	185	170	172	178	269	261	265	153	250	211	184	153	175	246	189	167	164	260	210	151	157	167	261	155	115	202	254	260	168	211	259	256	157	158	172	208	153	146	164	260	179	167	169	164	163	154	197	247
120	175	181	170	177	183	267	266	268	156	251	212	186	147	175	243	191	168	162	258	210	153	155	166	259	157	116	203	255	260	168	209	263	257	159	158	173	205	155	145	161	261	181	172	169	163	157	156	197	248
120.5	158	185	168	172	182	267	265	267	155	252	216	185	151	171	246	194	167	166	258	212	156	155	163	260	156	115	201	254	261	168	206	261	255	159	158	174	206	155	142	162	261	180	167	170	163	158	156	201	250
121	155	182	171	173	181	266	263	267	157	252	214	184	151	174	243	189	167	164	260	211	155	156	168	261	153	117	203	255	258	169	211	260	253	156	160	174	205	154	144	165	262	181	166	169	162	157	155	195	249
121.5	139	185	169	174	180	270	265	267	156	252	211	189	147	174	246	189	169	166	261	211	158	155	166	261	158	114	205	258	257	165	207	259	255	159	158	173	205	153	144	165	263	179	170	168	165	157	157	199	249
122	137	183	169	173	180	269	262	264	155	253	213	184	147	173	243	189	166	161	258	209	154	158	163	262	154	117	198	257	258	168	206	260	255	156	155	171	211	155	139	162	263	179	168	166	166	159	150	198	249
122.5	132	186	170	172	179	269	261	266	155	253	211	187	147	173	246	191	167	162	255	210	154	154	167	260	158	114	201	252	258	168	208	260	257	158	156	171	211	151	138	164	261	180	168	172	162	158	154	198	249
123	131	179	167	175	180	271	262	267	152	254	213	188	148	173	245	189	166	161	256	209	154	155	163	259	154	119	202	256	257	166	205	257	255	158	154	173	208	154	141	162	264	180	172	169	164	157	153	201	250
123.5	132	180	170	175	182	265	266	269	152	253	212	185	150	174	248	189	167	165	258	213	151	155	164	260	154	119	202	256	258	171	210	260	254	160	157	174	209	153	142	159	262	181	170	167	166	162	157	200	246
124	136	184	171	175	179	268	264	266	154	256	215	186	150	174	247	188	167	164	260	210	155	153	168	260	156	118	204	252	258	167	209	257	255	154	158	173	208	154	141	161	261	183	166	169	164	161	156	197	248
124.5	142	184	172	174	178	267	263	266	157	254	216	189	148	178	246	190	166	165	256	213	154	156	166	263	157	117	204	255	257	168	212	260	251	156	158	171	209	156	145	164	261	180	168	168	165	155	158	202	248
125	138	183	168	172	180	272	264	264	154	252	214	188	146	171	248	189	166	167	259	209	156	156	165	259	155	115	205	254	260	169	208	259	254	155	161	173	209	156	139	162	261	179	169	170	164	158	154	196	247
125.5	144	181	171	174	182	268	264	266	153	253	212	187	149	172	248	191	169	161	258	212	155	153	163	258	155	114	203	253	258	170	210	258	253	159	156	173	207	154	145	166	260	178	169	170	168	159	154	199	247
126	143	187	174	175	180	270	263	265	154	254	214	189	146	171	247	190	165	165	259	212	155	152	169	261	158	118	204	254	258	172	208	261	255	161	158	170	208	155	143	160	263	181	171	170	164	158	154	198	249
126.5	141	184	172	173	180	268	262	266	154	253	214	190	149	176	247	189	168	164	256	210	153	157	164	262	158	118	205	255	259	170	213	262	257	157	157	172	207	161	145	162	262	178	171	167	166	156	154	197	246
127	146	184	171	177	181	269	263	267	160	255	216	191	149	177	249	191	170	165	258	210	156	157	165	260	155	119	204	255	257	165	208	260	258	160	159	175	210	158	139	162	268	183	170	169	168	159	155	197	251
127.5	141	184	166	173	180	268	263	267	153	255	214	186	146	174	247	188	167	163	257	216	154	156	163	263	158	117	200	257	261	168	208	259	255	158	156	176	209	157	141	163	261	181	171	165	167	159	156	198	250
128	143	182	166	174	185	268	264	267	155	252	218	189	148	176	247	194	168	163	258	208	153	155	164	261	154	117	203	256	259	166	209	260	257	155	158	172	213	156	141	162	260	179	172	168	165	159	155	201	248
128.5	142	184	171	174	180	269	261	265	153	253	214	184	149	176	250	189	168	165	259	211	157	157	164	262	155	116	205	254	262	171	209	259	258	159	157	174	213	155	141	162	262	181	174	170	163	159	155	200	249
129	143	184	166	172	179	269	263	266	153	255	215	187	148	173	248	190	165	162	258	210	157	153	168	260	153	119	202	256	261	169	207	260	256	158	154	175	210	157	140	166	262	181	172	166	165	159	154	201	248
129.5	140	183	170	173	182	268	263	268	159	254	214	188	149	174	248	192	170	166	260	214	155	157	163	262	156	116	204	256	260	171	208	261	255	159	155	175	209	155	143	160	263	182	169	167	167	160	153	200	249
130	143	186	167	174	182	268	263	266	153	253	218	184	148	175	249	189	168	164	259	208	155	155	165	259	155	117	203	257	259	168	208	258	254	159	157	171	210	157	144	161	263	179	170	167	167	160	156	199	247
130.5	141	185	169	174	183	267	266	265	160	252	215	187	147	178	249	192	165	162	257	210	157	155	166	261	154	117	203	256	261	170	209	258	258	158	157	175	207	154	141	160	266	181	168	173	164	161	154	198	250
131	141	188	171	173	181	269	266	268	153	256	215	185	148	175	250	194	166	164	260	213	154	159	168	261	153	117	201	257	260	166	210	258	256	157	153	175	212	157	142	163	262	183	167	170	167	162	156	201	249
131.5	141	186	170	174	181	267	266	263	157	254	217	188	149	176	252	190	169	166	257	213	157	153	163	263	158	116	205	257	260	169	212	260	256	157	156	172	213	155	140	163	263	177	172	164	163	156	156	204	250
132	138	184	168	174	182	268	265	267	155	255	218	186	145	178	248	192	165	165	258	212	154	155	164	262	155	115	204	257	261	170	210	263	256	158	157	173	207	158	142	163	263	181	171	167	166	157	160	203	249
132.5	139	183	167	174	181	268	266	266	155	255	217	185	146	175	249	191	166	164	260	211	152	158	167	265	152	116	201	256	257	169	208	260	255	158	155	176	208	155	140	163	261	182	171	168	165	158	154	202	246
133	139	184	168	175	182	267	265	265	157	252	218	182	148	171	249	191	164	163	259	213	158	154	165	263	153	112	200	257	259	168	211	261	257	155	156	173	210	153	134	162	265	178	170	166	165	156	155	203	248
133.5	140	185	170	172	182	271	265	266	156	254	217	188	147	172	249	191	168	164	257	213	156	155	164	262	152	113	203	257	261	168	208	259	252	159	157	175	210	160	140	164	265	183	172	165	165	156	158	202	249
134	141	185	170	177	182	268	265	268	154	256	217	185	149	176	249	192	166	166	260	212	157	154	163	261	157	117	203	258	261	169	209	260	255	159	158	176	210	161	140	160	264	181	170	167	167	159	159	204	249
134.5	142	183	173	172	180	268	264	267	157	253	213	186	144	174	248	189	168	165	259	211	157	156	168	262	155	116	205	256	260	170	210	258	256	155	154	176	210	156	142	162	262	180	169	168	162	159	156	203	250
135	140	189	167	169	184	268	264	264	154	252	217	188	144	173	249	192	165	165	258	213	157	154	165	260	159	117	205	258	257	168	209	261	254	160	158	174	212	159	140	162	261	184	171	169	165	158	152	205	247
135.5	142	186	171	173	180	267	266	266	157	253	217	187	148	176	251	192	165	162	260	211	157	155	163	263	156	120	204	261	258	172	209	260	256	159	154	174	212	156	142	165	262	180	172	167	166	161	158	202	249
136	139	186	169	172	182	268	265	264	157	251	215	186	145	171	250	190	166	163	259	214	152	155	163	261	158	116	205	257	258	168	208	258	253	157	157	174	211	159	144	161	264	183	171	168	164	157	156	202	250
136.5	142	183	170	174	183	268	265	266	156	256	215	182	149	178	249	190	165	163	259	212	156	158	164	260	154	120	204	256	258	171	210	263	255	158	158	175	214	160	141	163	263	181	171	169	165	160	157	205	250
137	144	186	171	174	181	269	264	266	155	256	220	189	149	175	251	190	168	165	260	209	158	154	166	262	156	121	207	256	258	169	212	262	254	160	159	175	213	160	141	164	263	181	171	170	167	162	155	201	249
137.5	143	180	166	173	179	269	262	265	154	255	215	187	148	173	252	191	170	159	258	209	154	158	167	260	154	115	203	255	256	171	211	258	255	159	154	172	211	157	140	165	261	180	173	167	165	158	154	202	248
138	142	184	169	172	181	268	267	265	157	253	218	185	151	174	251	191	163	165	257	212	153	155	164	258	157	114	203	256	258	169	210	260	254	161	158	175	212	159	139	163	261	178	171	169	164	159	156	198	246
138.5	140	183	169	175	177	265	264	265	156	253	220	186	149	176	250	192	166	163	258	214	154	157	161	260	154	118	206	256	258	171	210	259	254	156	153	177	210	161	143	163	261	181	172	173	164	160	159	202	249
139	140	183	167	174	179	269	262	269	155	255	216	187	149	174	247	190	169	163	259	212	156	157	165	259	156	118	204	257	259	172	211	262	255	156	158	172	209	159	142	159	265	180	171	168	166	157	154	204	248
139.5	142	184	170	175	179	268	266	268	158	255	216	192	148	175	253	190	165	162	257	213	156	155	163	263	154	114	206	256	260	169	209	262	256	160	159	172	213	162	140	166	260	181	172	168	165	158	153	204	248
140	141	186	171	174	180	267	263	266	156	255	217	187	146	174	252	193	167	162	257	211	153	157	167	263	159	118	207	257	258	166	210	261	258	158	157	176	213	162	141	160	264	180	171	168	166	159	156	203	250
140.5	143	187	172	173	180	270	264	265	157	254	218	189	148	176	252	191	169	164	261	214	156	156	167	264	155	117	206	256	259	171	212	262	255	159	159	176	213	160	142	164	265	182	173	170	165	160	157	204	251
141	139	185	169	174	179	269	265	269	154	253	218	184	150	179	253	190	168	163	261	208	154	157	164	263	156	117	206	257	257	168	214	259	255	158	156	175	212	162	140	160	261	181	172	172	161	154	155	207	248
141.5	141	183	168	173	180	268	265	266	156	254	220	186	152	174	255	191	167	162	258	210	156	157	165	261	154	116	206	258	258	167	207	263	255	157	158	173	209	162	141	167	263	182	174	168	166	159	155	203	248
142	142	185	170	173	178	267	264	266	159	254	219	184	146	172	255	191	165	163	259	211	154	156	164	261	154	116	207	259	261	166	210	259	255	158	157	174	213	164	140	165	262	180	173	167	164	158	151	202	249
142.5	138	185	170	173	179	269	263	265	152	254	213	189	146	175	253	194	166	165	257	211	157	159	161	259	155	119	204	258	259	170	211	261	253	159	156	173	215	162	143	166	260	181	170	171	165	161	157	204	249
143	139	187	170	173	183	269	265	265	157	254	220	187	146	176	252	190	170	163	258	213	158	153	165	262	159	116	204	257	259	167	212	262	255	159	155	178	212	159	137	164	263	181	169	171	165	158	153	204	247
143.5	135	189	166	174	180	271	266	265	154	255	220	190	146	175	253	189	168	162	260	212	159	155	162	263	153	115	201	258	258	168	210	260	258	160	158	175	214	162	139	163	263	177	174	167	164	158	157	207	250
144	140	183	171	172	182	269	264	265	151	254	218	184	146	174	252	191	165	165	257	208	157	156	164	261	153	114	207	254	259	164	213	260	255	159	155	173	213	164	142	162	262	178	176	166	166	161	150	203	247
144.5	140	183	168	176	177	267	265	269	156	253	218	183	148	173	253	188	168	165	260	214	155	156	167	261	158	117	202	257	259	170	209	262	253	161	155	174	213	162	143	168	262	179	170	173	166	160	153	204	247
145	143	189	171	174	182	269	263	266	156	256	218	188	150	179	254	190	168	165	259	213	156	159	168	260	156	120	205	257	260	174	214	258	254	160	160	172	216	165	148	165	264	181	175	171	168	159	152	204	251
	134	184	168	173	182	268	265	269	155	256	217	186	150	176	256	190	166	165	259	214	154	158	167	262	154	120	208	258	258	171	210	261	257	160	158	174	216	166	144	165	263	182	176	172	166	162	155	206	248
	139	186	169	176	184	267	266	268	160	253	221	186	147	178	255	192	167	164	259	215	160	157	166	263	154	118	206	256	262	169	211	260	255	159	159	179	216	165	144	164	264	183	172	169	166	159	161	203	249
	141	187	168	173	180	268	261	267	156	256	220	186	151	174	256	191	165	163	260	214	159	157	165	262	157	119	206	259	257	172	211	259	255	157	161	176	214	163	145	165	261	183	176	173	169	161	157	203	251
	135	187	169	171	178	265	263	268	161	254	221	186	145	175	256	189	167	163	257	212	157	155	165	262	154	115	206	259	258	170	214	261	256	159	160	176	214	166	141	164	263	183	175	169	165	161	156	204	251
	137	187	171	173	184	270	264	266	159	257	222	187	146	176	254	192	168	165	262	214	155	153	168	262	157	118	209	257	260	171	213	261	256	161	156	172	213	168	142	163	265	183	176	170	169	160	160	208	250
	139	188	171	170	187	269	266	267	155	256	219	186	152	175	252	193	166	165	259	214	156	156	168	263	155	116	203	258	258	172	211	261	256	156	155	173	214	164	139	164	262	184	174	168	168	161	154	208	250
	139	182	172	175	184	267	269	267	155	251	221	189	147	174	254	193	168	166	257	218	160	156	165	262	157	121	206	258	259	169	214	263	258	159	158	179	217	165	145	164	264	185	177	172	166	162	157	204	250
	137	185	171	173	185	268	266	267	156	258	219	190	149	177	256	189	168	165	261	213	157	154	171	266	156	119	208	260	259	168	212	262	255	158	157	177	218	165	144	161	265	181	175	170	164	158	157	208	251
	138	183	168	176	181	269	265	269	157	254	221	187	149	181	256	192	166	167	258	212	157	155	169	261	155	115	208	259	257	170	212	262	257	156	159	174	216	164	140	161	265	183	173	170	164	159	156	205	252
	141	188	173	175	179	270	268	267	159	255	219	189	147	176	254	194	168	164	260	211	161	160	167	263	154	117	210	259	262	170	210	263	253	157	159	177	217	167	144	162	261	183	175	169	168	161	158	209	249
	138	188	169	176	186	268	265	267	159	255	223	184	151	178	255	191	169	167	259	215	160	157	165	262	157	119	208	260	260	170	213	261	254	163	160	172	217	170	143	163	263	184	174	172	164	163	157	210	250
	137	184	171	172	184	268	263	269	157	255	223	187	151	177	259	190	168	166	261	214	160	158	171	263	155	118	208	258	260	172	211	262	258	163	160	174	217	166	145	166	264	184	174	169	165	161	161	207	250
	138	187	172	174	185	270	264	267	158	254	222	189	146	178	256	191	169	167	258	214	159	159	164	262	159	113	209	260	260	172	213	262	256	163	161	177	218	169	143	165	263	183	171	170	168	156	158	213	248
	138	187	171	174	183	269	266	267	161	254	223	188	148	176	255	193	167	164	258	219	160	158	168	263	157	117	210	260	261	171	217	265	256	159	161	175	218	167	142	163	265	186	176	172	167	156	162	207	249
	136	185	170	172	183	270	267	269	158	257	221	188	147	175	256	190	168	164	256	214	158	158	167	261	157	116	211	258	260	173	212	263	257	161	158	175	217	169	141	163	261	185	177	170	165	161	161	211	250
	135	183	170	174	182	267	266	266	159	254	223	185	149	175	256	193	165	168	259	214	154	155	166	263	153	114	209	262	259	170	215	262	254	159	158	174	216	166	142	164	264	182	174	168	168	161	155	210	249
	132	187	171	173	184	271	265	269	156	256	221	188	147	180	258	191	167	167	257	215	157	156	169	264	159	119	207	259	258	171	211	264	255	160	161	175	219	170	143	161	262	181	176	168	165	162	156	210	252
	135	188	170	176	182	268	267	265	157	256	223	188	148	178	257	191	167	164	259	215	158	160	163	262	154	119	207	260	260	169	213	263	256	158	155	178	219	170	141	165	263	181	176	170	166	162	158	211	247
	133	188	170	175	185	268	264	267	155	255	225	188	149	176	257	196	171	168	259	215	161	155	167	263	158	118	208	257	262	171	212	261	258	160	161	175	219	171	141	163	264	186	176	172	169	160	160	212	251
	132	185	171	172	183	269	266	266	157	257	221	186	146	177	256	195	170	166	259	218	156	155	166	261	157	116	208	258	260	172	211	260	254	160	159	176	219	169	141	166	264	185	173	172	166	160	156	206	248
	131	189	172	177	183	270	265	271	159	256	223	186	148	178	257	193	169	165	259	218	158	155	170	263	160	120	209	262	261	169	213	263	255	159	162	179	218	174	145	163	261	185	178	176	169	164	162	208	251
	131	188	168	176	185	268	264	268	157	257	221	187	148	174	258	192	171	166	260	214	161	153	169	261	158	122	209	257	259	172	214	263	258	159	164	178	218	169	145	164	263	181	174	170	165	160	161	207	251
	131	185	170	175	184	269	266	265	154	253	220	189	147	173	257	192	168	165	259	216	156	159	167	262	161	117	209	259	262	171	210	263	256	154	161	176	214	172	141	163	261	183	176	170	166	162	154	210	250
	131	187	169	175	185	270	267	268	159	257	219	187	148	176	255	192	169	165	260	214	157	158	167	264	156	120	209	259	260	172	214	261	253	158	159	176	216	170	143	167	267	181	179	168	166	162	161	209	253
	127	187	169	174	184	266	267	269	158	257	221	187	147	177	257	194	169	165	259	217	157	158	167	262	156	118	206	258	261	170	215	262	255	158	157	175	219	171	141	165	263	185	174	170	167	159	161	210	249
	126	184	170	174	182	269	265	268	158	254	220	187	147	179	257	191	170	167	260	217	160	154	166	262	157	121	210	262	258	172	210	261	256	158	160	176	219	171	139	165	263	184	178	170	168	162	160	209	250
	127	185	169	176	184	272	267	263	158	256	223	192	145	178	256	196	169	164	259	217	154	159	163	264	159	116	210	258	259	171	215	262	255	157	160	178	218	171	142	162	261	182	176	170	166	162	156	209	251
	127	184	171	177	185	270	264	265	156	255	220	185	150	180	255	192	166	165	261	216	157	155	166	261	159	116	208	259	259	173	213	261	257	163	161	173	220	167	142	165	263	185	176	171	168	160	159	212	250
	125	190	172	174	182	270	267	267	154	254	223	188	148	177	258	193	168	168	258	215	160	160	166	264	159	120	208	259	260	172	217	261	256	160	158	176	220	173	144	165	265	180	175	171	167	161	159	206	253
	124	188	170	178	179	270	268	265	159	253	221	187	148	181	257	192	167	165	258	215	159	156	165	262	155	119	207	259	258	169	211	262	255	157	160	176	221	170	147	165	263	181	177	171	167	161	156	210	249
	122	188	169	173	185	271	266	268	155	256	224	187	146	177	257	191	167	166	259	217	156	150	170	263	159	118	208	259	259	171	210	262	255	161	156	178	217	173	139	164	262	183	177	171	169	165	157	215	250
	125	188	173	175	185	268	267	265	156	256	224	190	150	175	259	195	170	165	260	214	159	155	169	261	156	119	210	261	261	172	214	260	255	157	158	177	219	171	143	162	265	185	175	171	165	162	158	208	250
	124	189	174	176	185	268	264	267	158	256	223	186	150	177	257	194	166	166	258	215	158	159	169	261	158	119	209	257	259	173	216	262	255	159	159	179	220	174	139	163	265	182	176	169	172	160	157	213	251
	119	189	166	173	184	269	265	267	157	254	226	187	147	176	256	194	167	164	258	216	159	157	167	263	158	116	208	260	262	172	209	263	256	159	159	179	217	172	144	165	266	182	178	167	162	158	162	215	252
	121	187	173	173	184	271	265	268	156	254	221	189	152	179	258	191	170	163	258	215	156	157	168	261	159	117	208	259	259	171	211	260	256	159	161	180	220	174	140	166	262	184	176	174	165	159	159	212	248
	119	190	169	175	182	269	266	266	156	256	228	192	146	178	259	191	169	167	259	218	158	157	167	264	160	121	208	261	261	173	215	262	257	160	162	178	221	174	146	164	264	182	177	174	167	160	162	210	248
	119	189	167	174	181	269	266	270	162	256	223	186	148	173	258	193	164	167	260	217	155	160	166	263	155	121	209	260	263	169	214	261	258	161	161	175	219	173	142	165	264	182	178	170	168	164	161	213	251
	119	188	171	176	185	271	265	270	158	254	222	191	149	176	256	196	171	170	257	214	161	156	166	262	155	119	210	258	260	169	211	260	256	160	158	175	219	172	144	161	263	185	179	169	165	160	157	211	249
	116	187	172	175	185	269	266	270	160	253	223	189	148	180	256	194	170	164	260	216	161	161	171	263	157	121	213	260	262	172	210	259	257	163	157	177	218	174	140	164	264	186	176	170	168	163	160	213	251
	110	184	171	174	181	270	267	268	155	257	223	188	146	175	260	194	168	165	260	214	159	160	163	260	154	114	208	260	259	171	214	261	256	158	159	175	218	173	143	166	264	183	175	167	168	163	154	214	250
	111	189	171	173	184	271	265	267	158	255	223	188	148	174	259	194	170	168	259	217	160	157	168	265	158	113	211	260	260	174	210	260	254	164	160	181	221	172	145	160	265	185	178	169	170	167	162	211	254
	113	186	170	179	186	271	265	268	157	254	224	186	149	177	259	192	170	166	259	216	156	158	169	264	158	119	211	263	259	173	213	262	256	158	162	177	222	174	145	165	264	186	180	167	169	162	159	210	253
	112	187	167	174	183	266	266	268	157	255	223	189	147	176	258	190	167	165	258	215	157	158	168	264	158	120	210	261	261	169	212	260	257	158	158	177	221	178	141	165	263	184	180	170	167	162	160	210	250
	110	188	172	175	183	271	265	268	155	258	222	187	146	176	260	195	170	164	261	214	156	155	167	262	156	117	210	260	261	170	213	263	256	160	157	175	218	177	143	165	262	183	177	170	170	161	158	212	249
	109	187	168	178	183	272	267	265	157	256	224	190	150	177	261	195	168	166	261	214	159	157	165	262	157	118	208	262	258	171	210	262	259	161	158	178	222	174	142	165	264	186	178	173	167	160	159	209	251
	108	189	169	175	183	268	268	263	156	252	226	188	147	178	260	192	169	165	260	215	159	156	169	263	161	119	211	259	259	171	213	263	258	160	157	177	219	172	147	165	263	182	176	171	165	158	155	211	251
	0	0	0	0	0	0	0	0	0	0	0	0	0	0	0	0	0	0	0	0	0	0	0	0	0	0	0	0	0	0	0	0	0	0	0	0	0	0	0	0	0	0	0	0	0	0	0	0	0
[truncated: 47 more columns]

## Sheet: PM1 - Rep3
Hour	A01	A02	A03	A04	A05	A06	A07	A08	A09	A10	A11	A12	B01	B02	B03	B04	B05	B06	B07	B08	B09	B10	B11	B12	C01	C02	C03	C04	C05	C06	C07	C08	C09	C10	C11	C12	D01	D02	D03	D04	D05	D06	D07	D08	D09	D10	D11	D12	E01
0	63	62	49	49	44	36	46	45	59	56	63	80	60	68	49	69	34	65	44	77	50	41	54	66	51	59	38	84	41	49	32	63	45	51	45	79	51	53	45	51	60	57	59	49	56	44	59	76	68
0.5	65	54	49	51	45	39	45	51	53	56	60	72	60	62	52	68	34	59	42	71	43	44	54	61	59	56	34	82	39	51	31	60	35	50	44	75	49	55	42	53	56	51	60	48	63	48	55	76	65
1	65	59	53	52	52	39	44	48	51	57	67	71	62	64	50	67	35	59	43	77	47	44	47	67	52	58	42	86	44	56	34	69	41	54	47	89	48	59	48	51	55	53	63	49	62	47	61	76	68
1.5	66	58	48	53	54	42	50	47	52	61	62	72	62	62	51	67	38	64	43	77	48	46	55	68	53	58	38	92	45	55	34	76	43	51	47	87	46	54	47	53	56	51	62	50	60	45	60	81	70
2	73	65	48	51	50	41	47	49	52	57	62	74	68	64	50	70	37	62	39	74	45	49	55	75	49	57	43	90	53	51	34	79	43	53	46	80	47	52	46	52	61	56	60	51	58	49	59	79	71
2.5	73	63	55	55	52	45	54	51	59	57	67	75	67	63	51	74	40	63	46	81	51	48	54	74	54	60	45	94	54	52	37	88	47	52	49	87	51	56	46	49	62	54	66	53	61	52	65	83	75
3	71	68	54	56	54	49	50	49	61	60	69	77	72	67	54	76	42	59	46	79	48	51	58	77	54	58	43	98	58	54	38	99	50	55	46	84	51	58	48	52	69	54	61	53	63	55	62	87	77
3.5	75	68	57	58	50	51	51	55	62	64	71	81	74	69	53	76	42	67	48	81	52	53	60	76	51	60	51	101	71	58	39	112	51	58	52	86	55	60	49	55	74	56	63	58	66	52	66	84	76
4	74	68	52	59	49	49	53	55	59	62	73	79	73	71	56	76	44	70	53	86	50	52	56	78	54	61	53	103	67	59	42	119	53	56	56	83	55	58	52	56	77	63	68	57	68	57	67	86	75
4.5	78	69	56	62	56	51	53	53	62	64	68	84	75	69	55	77	45	67	52	86	53	58	64	84	56	59	54	102	85	63	46	121	53	59	53	90	60	61	54	54	81	61	69	61	67	58	68	89	75
5	82	69	59	65	56	55	49	55	66	66	73	82	75	75	56	79	47	68	55	88	53	61	58	82	56	66	57	101	88	66	43	127	55	64	59	90	60	61	57	58	86	59	67	62	71	55	67	91	82
5.5	86	69	65	65	52	57	61	61	68	74	75	90	79	73	58	85	53	75	58	90	56	61	63	83	59	63	59	102	102	70	52	142	54	63	58	93	61	68	57	59	97	69	69	66	74	60	70	90	82
6	80	75	67	68	57	60	57	61	69	74	82	94	84	76	61	90	51	78	58	89	56	65	67	89	60	61	63	104	101	70	51	146	59	67	63	95	64	65	58	62	95	67	70	64	75	60	81	94	84
6.5	88	73	71	78	60	63	65	64	73	78	83	96	85	83	63	90	61	82	60	92	60	68	68	90	65	64	71	108	114	75	61	152	62	71	66	94	66	70	64	68	103	73	72	70	79	64	77	98	85
7	92	76	74	77	65	69	68	68	75	81	83	98	92	81	67	93	61	81	62	94	61	71	73	95	67	68	69	112	121	77	58	159	64	74	68	101	68	76	66	76	113	77	75	75	79	71	76	103	89
7.5	95	81	79	88	68	78	68	70	83	88	90	101	93	88	72	95	68	87	69	94	68	72	81	98	72	66	79	114	135	81	66	169	73	81	69	106	73	76	69	75	124	83	72	78	84	74	84	105	93
8	95	83	83	86	68	76	73	70	79	88	91	101	96	87	70	98	69	89	73	103	67	74	78	102	74	69	79	115	144	84	70	171	77	85	74	104	73	79	72	76	124	83	76	83	84	72	88	104	94
8.5	101	83	84	90	71	80	72	76	80	96	92	103	97	86	74	106	71	91	73	105	67	77	79	106	78	65	80	118	150	84	73	178	80	85	72	109	79	81	73	82	131	91	76	84	92	81	85	109	95
9	103	82	85	94	74	96	77	78	86	99	100	102	98	93	72	106	78	93	78	105	71	80	81	109	80	71	87	121	163	89	73	186	88	86	78	113	75	85	77	80	143	93	77	87	96	80	89	113	96
9.5	106	87	92	98	77	93	80	81	87	103	97	108	103	94	78	104	75	96	75	107	72	85	81	113	78	65	90	119	166	90	78	188	87	88	77	115	81	87	79	83	146	96	75	88	94	83	94	115	102
10	108	91	94	104	80	105	88	84	96	110	104	113	103	97	77	111	82	102	83	109	73	87	87	117	82	72	95	124	174	97	81	194	96	91	80	116	85	90	85	87	156	100	79	91	97	89	97	111	101
10.5	107	90	94	100	79	109	88	87	94	108	101	109	101	96	80	110	79	98	79	109	78	90	85	121	81	72	87	124	176	94	85	195	100	96	81	113	86	87	82	87	154	102	75	86	98	87	94	116	105
11	109	94	96	102	82	116	93	95	94	113	112	113	104	98	81	114	82	101	81	112	78	89	90	124	85	70	98	129	185	99	87	203	106	92	84	114	92	91	87	90	165	108	80	96	101	90	99	120	107
11.5	113	93	97	106	82	128	102	101	96	117	111	113	106	101	85	115	85	106	88	114	81	92	92	131	85	76	96	131	193	98	91	211	119	92	85	119	93	97	88	93	175	106	83	96	102	95	97	120	110
12	113	95	99	104	81	134	100	101	98	114	118	112	108	102	82	114	82	102	87	115	81	94	95	129	81	74	97	133	198	98	90	208	117	99	88	116	96	97	85	90	173	109	78	97	104	96	102	121	114
12.5	116	98	100	109	86	148	112	109	97	122	113	116	107	102	87	117	88	107	92	119	85	98	86	141	86	73	99	131	203	99	99	213	126	97	91	120	98	98	84	94	181	112	81	99	102	95	102	121	118
13	118	97	100	110	85	153	111	113	99	121	113	120	109	103	85	119	85	106	93	119	82	99	95	145	89	76	99	135	209	106	98	214	128	99	86	121	102	100	91	90	183	112	83	99	102	90	104	121	116
13.5	116	98	101	112	89	163	119	117	104	130	121	119	108	106	89	122	89	108	95	123	83	98	99	155	85	74	101	139	214	104	99	221	141	102	87	120	104	100	88	97	190	116	84	102	103	98	106	125	122
14	114	99	101	109	88	166	120	120	98	128	119	115	107	100	88	116	87	106	91	124	81	100	91	159	89	74	96	135	211	104	98	214	142	97	88	119	104	96	92	91	189	110	83	97	101	94	105	121	121
14.5	115	103	104	110	90	171	124	125	97	128	123	115	110	107	93	120	91	112	95	126	85	98	98	158	90	74	102	139	216	104	101	221	147	99	90	120	105	104	89	94	196	113	86	102	106	96	107	126	124
15	115	102	103	117	89	182	129	129	102	130	123	117	109	107	93	123	89	112	98	129	90	98	94	167	86	71	105	139	220	104	106	217	152	100	88	124	107	98	89	98	199	110	86	98	107	99	107	125	126
15.5	118	105	104	119	88	189	138	139	106	135	130	119	110	104	98	123	92	110	102	132	89	104	98	175	93	78	109	141	225	105	110	223	158	106	95	126	107	105	89	97	204	115	91	101	110	102	106	132	132
16	115	101	107	117	89	194	142	147	101	137	125	119	107	110	98	123	90	111	99	134	86	103	96	181	88	80	104	144	227	105	111	224	168	106	93	126	108	102	89	99	203	118	87	101	110	99	106	127	133
16.5	123	105	104	115	90	195	150	149	107	141	129	125	112	109	95	128	92	111	101	135	89	104	97	185	95	79	112	147	223	108	113	228	171	107	93	127	110	105	93	98	211	114	87	103	111	99	106	127	134
17	123	103	107	116	97	207	154	159	102	143	129	123	111	110	96	128	92	112	104	139	90	105	97	192	91	77	110	150	231	110	113	228	179	106	96	127	111	104	93	104	213	117	91	105	109	102	107	131	137
17.5	119	107	108	120	94	214	158	159	106	141	131	121	111	108	99	128	95	114	106	138	93	104	103	195	92	78	106	148	235	112	118	228	182	104	91	126	112	107	94	101	214	122	92	105	111	104	109	129	139
18	120	109	109	118	94	213	157	165	109	149	133	121	110	111	102	127	95	115	108	138	90	105	97	194	88	79	110	148	232	113	121	230	186	105	96	126	112	104	94	100	215	120	95	106	117	100	112	128	137
18.5	123	110	111	120	89	214	165	167	108	149	135	123	113	111	101	126	98	114	107	138	91	108	103	201	93	82	110	148	232	111	121	227	190	107	95	125	115	108	97	100	220	121	92	105	114	102	111	134	142
19	122	108	107	122	95	221	170	171	103	144	133	122	108	112	99	133	94	116	110	139	92	104	99	207	92	79	111	150	238	109	120	232	195	107	94	126	110	105	92	101	222	120	89	107	111	102	110	133	145
19.5	122	113	109	119	96	226	170	178	107	152	136	122	108	108	103	127	96	117	107	143	92	109	99	211	94	80	114	155	235	111	126	233	197	107	98	127	115	106	93	100	221	124	96	112	111	112	114	133	144
20	123	110	110	123	98	227	178	179	107	152	134	126	108	110	106	129	93	115	110	141	92	105	101	211	91	80	113	151	236	109	124	233	198	107	99	131	114	106	94	104	221	121	89	113	117	106	112	135	147
20.5	125	115	113	120	96	234	182	196	105	155	138	124	108	117	108	129	100	116	115	142	90	108	103	217	94	82	112	157	236	117	124	234	201	109	101	132	115	105	94	101	228	121	96	110	113	104	109	134	151
21	122	113	111	119	97	234	183	192	105	156	139	125	111	115	104	130	92	116	113	142	97	114	101	213	96	81	115	159	238	110	123	237	207	111	95	131	118	107	93	105	227	119	94	106	115	102	115	133	149
21.5	123	109	113	122	93	239	190	200	109	160	139	128	115	113	103	132	97	118	113	140	95	113	103	223	95	81	116	158	239	113	129	236	210	109	98	132	116	108	95	104	230	123	95	112	117	106	113	137	150
22	127	113	112	120	99	241	193	199	104	164	139	126	108	114	106	131	102	117	116	144	95	112	103	226	97	79	115	158	241	111	130	233	210	107	101	129	115	108	95	107	228	124	99	111	116	108	109	134	150
22.5	123	111	112	121	96	243	195	202	109	160	142	128	109	116	108	130	99	116	113	146	93	112	104	227	93	80	113	159	242	116	127	236	213	110	101	132	114	104	95	102	230	121	96	108	114	107	112	137	149
23	125	111	112	123	99	243	202	204	108	162	142	127	110	117	107	131	94	117	114	142	93	107	106	231	98	81	112	161	239	116	127	236	218	110	99	132	120	107	96	107	229	127	90	114	116	104	110	138	153
23.5	124	111	111	120	95	246	202	211	104	167	145	128	109	114	109	134	96	118	117	142	95	104	102	233	91	79	112	161	240	113	127	237	220	110	100	131	115	108	95	107	232	126	97	112	113	106	109	137	155
24	122	114	113	124	98	246	204	212	109	167	143	124	108	113	109	131	98	116	119	142	97	111	103	232	92	78	113	163	242	113	128	235	220	112	95	129	116	109	96	107	234	124	98	107	113	109	109	139	154
24.5	125	116	112	125	100	251	207	212	104	170	145	127	112	115	108	133	96	117	124	142	95	113	104	235	96	78	110	162	240	111	128	236	221	111	100	135	117	108	96	103	235	124	96	109	118	105	116	140	159
25	125	114	113	124	95	251	212	218	107	171	144	124	108	112	112	135	97	118	123	144	95	110	102	239	95	81	115	165	241	113	128	239	223	112	100	129	115	107	98	104	237	128	96	108	121	108	114	140	158
25.5	122	113	111	121	96	252	208	220	104	171	146	127	107	113	108	130	101	121	119	142	96	107	103	238	95	81	113	162	244	113	130	235	223	106	97	130	116	106	96	105	233	126	98	113	114	109	111	136	156
26	127	111	113	124	95	253	216	224	113	175	142	125	110	114	114	136	99	118	125	148	102	115	107	240	96	79	112	166	244	114	132	237	226	113	98	134	116	109	95	102	238	127	98	110	117	110	114	138	159
26.5	124	113	111	122	101	255	216	226	112	180	144	128	111	117	110	136	101	116	128	148	93	114	103	242	95	78	117	166	241	117	128	237	229	111	103	129	118	110	97	103	237	124	103	112	116	107	113	140	159
27	125	118	115	123	97	253	220	230	108	184	147	123	111	116	110	133	102	117	130	147	94	113	104	243	95	80	118	172	241	114	130	240	230	113	100	131	117	107	100	105	238	128	100	113	116	107	115	139	163
27.5	123	118	115	122	96	255	221	231	108	189	148	127	108	117	109	135	101	118	131	148	97	110	103	246	96	83	116	170	243	116	134	240	230	114	102	134	117	112	98	108	237	126	100	113	119	108	118	139	165
28	125	117	111	128	100	258	225	232	112	187	151	129	109	119	116	137	101	120	131	148	99	113	105	248	94	81	117	174	246	118	136	239	233	117	103	133	121	107	96	105	238	128	103	114	119	111	114	140	162
28.5	129	118	114	128	102	259	224	232	112	194	150	130	108	120	112	134	97	121	135	152	95	116	109	250	98	81	117	175	246	120	134	239	234	116	103	133	120	112	97	108	242	130	106	112	119	111	116	142	164
29	125	117	115	129	99	259	227	236	114	195	152	126	112	119	113	139	105	120	139	152	97	115	109	250	95	86	118	175	245	115	135	241	236	115	107	136	124	105	98	105	239	131	101	112	118	113	114	145	167
29.5	130	120	115	131	101	261	230	243	113	198	151	132	111	119	116	138	100	122	142	148	98	113	108	249	99	82	120	174	241	120	140	243	235	114	103	133	121	113	100	108	242	128	105	115	122	111	118	141	171
30	127	119	115	124	102	263	230	241	110	200	153	128	113	118	116	142	103	121	144	149	100	115	106	252	98	80	122	176	245	118	135	243	236	115	104	132	121	112	100	109	242	128	101	115	124	113	118	146	175
30.5	126	121	117	126	103	261	233	243	115	207	151	134	111	117	116	139	100	121	144	150	101	117	108	253	96	83	118	179	246	121	137	243	237	111	103	133	126	113	101	111	243	127	105	117	124	114	118	144	172
31	129	118	116	129	101	264	234	245	113	207	152	128	115	121	118	138	101	123	147	153	104	119	104	254	101	79	122	183	246	118	139	243	241	115	107	136	123	109	100	104	243	128	106	118	119	113	117	149	172
31.5	130	120	120	129	102	260	234	247	106	209	158	129	110	121	116	144	104	125	151	151	98	118	107	255	98	83	122	181	246	117	138	243	236	115	106	136	124	113	101	107	244	131	108	116	120	113	116	150	178
32	127	121	114	130	100	263	234	248	111	212	154	127	110	122	118	141	105	119	148	155	97	114	108	256	100	81	122	178	246	118	141	245	241	112	106	134	124	109	98	111	241	131	106	116	116	112	117	142	176
32.5	131	120	115	126	105	262	236	247	111	214	161	131	112	121	117	141	103	122	157	155	102	115	105	254	103	80	124	181	244	121	139	244	238	111	104	137	127	109	99	112	242	132	108	118	125	114	117	146	179
33	125	120	115	128	103	263	238	249	110	216	158	133	113	119	119	137	101	122	158	155	95	116	108	260	99	84	121	182	246	116	138	244	240	114	107	131	125	111	98	111	244	132	107	113	121	117	118	148	180
33.5	129	125	117	132	103	265	240	248	113	219	159	134	111	122	121	143	107	125	157	155	99	118	106	259	101	83	121	187	249	116	140	245	239	116	108	136	127	114	98	112	248	129	108	119	120	113	119	151	181
34	128	120	118	131	104	263	237	253	113	221	161	132	111	119	120	141	104	125	164	156	99	118	110	256	100	83	122	184	246	124	141	246	239	116	104	136	128	107	101	107	246	134	104	114	122	115	118	146	183
34.5	128	121	116	129	104	263	245	253	113	221	159	133	110	118	122	142	103	123	163	156	104	117	108	258	101	87	125	188	246	120	138	244	241	114	104	136	123	112	101	108	243	131	109	117	121	116	117	146	181
35	130	124	120	132	106	266	240	252	109	223	161	131	112	123	124	140	102	122	169	155	104	117	109	259	101	85	121	185	247	122	146	244	241	114	102	136	123	111	101	111	243	132	110	116	119	111	120	149	188
35.5	135	120	117	133	105	266	241	250	113	227	161	128	111	120	124	138	104	124	172	154	105	117	108	258	101	84	126	186	244	121	144	246	246	114	111	137	127	113	101	111	245	131	109	119	125	116	119	148	187
36	132	119	119	130	104	267	242	253	112	226	157	133	112	119	125	140	101	122	177	156	99	115	107	260	102	85	123	189	246	121	137	248	241	117	108	141	129	112	101	107	246	135	108	116	120	115	120	148	186
36.5	133	124	118	130	104	265	242	256	110	230	161	136	116	121	126	144	107	123	176	160	98	119	108	259	100	85	125	192	246	125	142	246	244	118	108	137	130	111	97	108	249	135	109	116	123	117	121	150	192
37	128	123	119	130	108	269	242	253	114	234	161	134	110	117	127	146	104	124	181	153	101	122	106	259	102	83	122	185	245	121	142	244	243	116	106	138	128	112	102	112	243	136	109	117	121	116	119	149	192
37.5	127	122	122	131	104	264	245	255	111	233	162	135	113	120	125	142	102	126	184	156	102	119	112	259	100	87	123	188	248	120	142	245	241	118	108	136	130	115	100	111	247	134	111	118	126	113	124	150	198
38	130	123	120	130	107	266	244	255	108	235	163	128	113	125	128	142	109	124	183	156	101	121	110	260	100	85	124	193	248	122	141	243	244	118	106	136	128	111	99	111	249	135	112	120	124	118	121	152	195
38.5	134	121	115	131	105	268	245	254	113	232	163	129	112	122	123	141	105	124	184	156	104	119	109	260	101	84	123	190	247	122	143	247	245	115	107	137	129	112	102	109	248	136	109	120	122	116	124	152	198
39	130	121	119	129	107	266	245	254	111	236	161	131	111	123	124	140	102	124	188	158	100	117	108	262	100	83	123	191	245	117	139	246	243	115	105	140	131	111	99	111	249	133	116	118	123	117	117	150	199
39.5	132	125	120	132	107	266	244	254	114	234	163	131	109	121	128	140	108	124	194	157	102	116	110	263	105	84	126	197	249	121	139	246	243	120	110	136	131	111	100	112	250	133	114	119	121	117	124	149	202
40	131	121	119	134	107	266	246	257	111	237	163	136	113	121	131	140	108	127	194	156	98	121	108	263	99	87	126	194	248	122	142	246	244	119	109	137	127	109	98	114	247	135	110	119	121	118	124	155	201
40.5	129	122	120	132	104	266	243	256	115	238	166	130	114	121	124	143	107	122	192	158	103	118	109	262	97	88	128	197	244	125	142	248	246	116	110	137	130	111	101	112	248	132	116	117	122	117	121	152	205
41	132	123	120	133	104	268	246	257	114	239	164	133	114	123	129	146	104	124	197	157	104	120	111	261	101	86	122	200	245	125	144	248	244	114	107	139	132	114	99	110	244	138	113	119	121	117	119	153	208
41.5	131	124	120	132	107	267	246	261	113	242	164	135	114	121	129	143	105	125	201	160	100	118	108	259	99	80	119	194	248	125	141	244	245	118	108	137	130	112	105	111	247	134	114	123	126	117	123	153	207
42	132	125	114	133	104	265	248	258	110	239	166	134	110	119	130	139	108	122	202	162	101	121	112	261	102	86	121	197	245	125	140	247	241	116	113	138	133	109	102	117	250	137	111	117	124	115	125	156	212
42.5	131	128	118	134	112	266	250	257	111	241	166	132	114	123	130	148	112	124	203	160	105	121	109	262	103	89	130	200	246	123	145	250	244	120	110	135	131	114	104	118	251	135	112	122	121	116	122	156	207
43	131	127	119	136	109	267	247	255	112	243	166	134	111	120	132	144	109	126	208	165	99	123	107	263	102	80	126	199	246	123	143	247	243	115	108	141	134	112	103	113	252	135	115	119	124	116	124	154	209
43.5	134	124	122	136	110	269	246	258	111	242	167	132	115	122	133	144	108	127	208	163	101	123	112	263	102	83	127	202	247	123	142	248	246	123	110	141	133	111	102	116	251	141	114	119	124	115	122	157	212
44	129	124	117	134	107	267	245	256	110	240	169	134	111	125	133	144	106	126	209	163	102	118	108	262	103	80	126	203	245	125	138	247	246	118	113	139	132	108	99	115	248	134	113	118	127	119	121	155	213
44.5	131	126	118	134	110	270	249	258	115	243	168	134	115	125	135	145	109	126	215	161	106	121	109	263	105	85	125	203	246	124	144	250	244	120	111	138	133	113	105	114	249	135	117	119	124	117	120	155	214
45	134	128	120	136	108	269	246	259	112	244	166	135	114	123	131	144	106	128	212	159	106	121	109	265	102	83	129	202	245	126	146	247	243	116	110	136	134	112	105	114	246	138	118	124	127	119	121	153	215
45.5	133	128	118	136	108	266	249	261	113	243	168	136	112	122	137	146	110	125	213	160	99	120	109	263	100	84	129	203	245	124	141	248	245	117	110	142	131	113	99	116	249	139	114	119	125	115	123	154	213
46	133	126	119	131	105	268	250	262	112	247	166	134	110	125	138	148	109	127	217	163	102	123	107	260	105	85	125	203	246	126	144	248	246	122	107	142	137	111	104	117	250	136	118	126	126	119	123	156	218
46.5	132	127	120	136	106	267	246	257	111	245	167	135	114	123	132	143	110	127	218	160	102	121	112	263	102	84	127	201	244	123	141	247	244	117	110	139	133	112	104	112	250	138	117	122	124	119	124	157	217
47	130	129	118	134	107	265	246	259	112	244	171	138	112	125	136	146	107	126	219	161	100	121	105	264	105	82	126	204	246	122	145	248	246	114	108	140	138	111	102	114	248	138	119	122	125	113	119	155	219
47.5	132	127	116	133	108	266	249	257	113	243	167	135	116	123	135	146	110	125	222	158	104	123	111	262	100	84	126	208	246	126	145	248	244	119	111	138	137	112	103	113	249	140	116	123	123	115	123	158	223
48	132	127	121	134	108	267	247	260	112	246	171	135	111	126	137	145	107	123	219	164	105	121	115	264	104	85	125	206	244	124	144	245	246	121	109	135	137	108	101	116	254	140	118	120	124	118	119	154	221
48.5	154	152	144	159	134	275	246	266	132	247	170	157	138	141	163	166	127	146	233	168	123	142	126	259	128	109	153	218	251	143	157	253	245	134	128	149	160	134	126	135	252	158	138	145	136	133	124	158	223
49	133	129	122	136	109	267	251	260	116	248	172	139	114	127	139	145	109	128	220	162	106	121	111	264	106	85	131	204	244	125	143	248	242	119	109	142	135	113	103	113	248	139	121	121	129	117	124	160	225
49.5	133	133	120	137	111	265	251	260	115	247	171	137	114	125	140	149	110	130	225	167	106	121	113	260	106	86	128	210	246	128	146	245	244	121	113	143	138	114	105	117	249	138	122	123	128	119	125	160	224
50	153	154	146	162	130	275	249	266	131	247	172	160	137	144	166	167	129	146	237	175	122	141	130	261	127	111	148	218	254	146	158	251	248	134	132	150	159	137	127	138	251	158	138	145	134	135	128	159	227
50.5	133	128	119	135	111	264	246	257	114	248	175	134	113	128	145	148	111	128	227	162	104	121	112	261	104	85	126	207	247	125	140	248	247	120	110	140	140	111	105	113	249	143	116	123	124	119	127	160	223
51	133	133	124	138	114	269	250	264	115	251	174	136	113	128	146	150	111	129	227	165	104	125	114	266	108	82	130	211	247	126	148	248	247	120	111	141	138	115	108	119	252	141	123	123	130	120	127	164	227
51.5	135	132	123	141	115	266	247	260	115	252	172	136	115	130	144	149	110	127	230	163	108	128	112	265	107	88	130	210	247	128	150	248	248	119	113	141	139	114	109	118	252	143	121	123	127	120	122	163	225
52	134	136	125	140	111	266	255	263	115	252	172	138	112	123	148	149	112	130	231	167	107	126	113	262	105	88	130	212	245	130	145	251	246	118	113	139	142	116	103	115	254	143	126	126	126	119	125	167	226
52.5	131	135	126	136	111	269	251	260	113	250	175	137	114	128	146	151	110	127	229	164	106	128	114	263	107	85	129	210	245	125	146	249	244	122	116	141	144	110	106	115	251	144	128	124	130	123	129	163	226
53	137	137	125	139	113	264	250	260	118	249	180	143	116	127	145	150	111	131	231	168	107	126	113	264	104	86	132	213	247	129	144	250	246	123	115	143	142	113	109	118	252	142	126	125	129	124	125	163	227
53.5	154	156	149	160	130	275	248	263	133	252	175	159	138	146	167	171	132	147	239	173	123	144	129	259	129	110	152	219	255	145	159	250	248	136	133	153	160	136	128	139	254	159	142	148	131	133	126	159	231
54	134	134	124	137	114	267	251	258	113	252	177	135	113	128	149	148	114	128	231	167	109	123	112	267	106	84	133	215	247	127	143	248	249	124	112	143	142	113	106	119	253	142	123	126	126	122	125	165	231
54.5	136	133	120	139	113	267	249	259	115	250	178	138	117	127	147	150	111	129	232	165	108	124	116	263	102	86	131	216	246	124	145	249	242	119	113	143	141	113	107	116	248	140	125	127	128	121	127	167	231
55	134	134	123	139	111	267	251	258	115	250	176	136	115	128	151	150	109	128	235	168	107	127	116	262	111	86	132	212	245	127	149	251	246	122	115	141	143	114	105	117	252	143	126	126	126	119	122	164	230
55.5	137	131	124	140	109	266	249	259	115	251	177	138	113	126	151	150	110	129	234	166	107	125	113	262	105	87	133	214	245	130	146	249	246	123	110	142	145	113	108	114	250	142	125	122	128	121	125	164	231
56	155	153	150	162	132	271	246	263	134	251	172	159	136	145	171	170	129	147	246	172	125	144	133	261	131	109	149	222	255	146	161	250	245	132	131	147	163	134	127	143	256	161	140	145	136	137	129	160	231
56.5	133	131	124	141	110	265	250	260	117	251	180	137	115	127	153	151	114	132	236	165	108	128	114	262	107	83	133	219	247	127	149	250	245	121	121	146	143	112	106	119	255	144	121	125	130	123	126	165	232
57	137	133	125	139	110	263	249	260	119	252	178	139	113	130	155	151	111	128	236	168	106	127	114	264	108	89	134	216	247	131	144	247	244	124	115	143	146	117	105	121	250	144	125	126	126	125	127	164	234
57.5	157	157	150	168	131	276	250	266	135	251	176	158	137	145	175	172	133	147	243	175	129	145	131	261	129	111	152	225	256	149	165	253	248	137	133	150	166	139	126	141	255	163	143	149	143	139	128	160	233
58	136	138	124	142	118	266	249	257	115	253	179	139	115	129	152	151	112	129	238	168	104	124	116	262	106	84	133	216	244	127	143	250	247	122	116	145	148	115	109	123	251	142	127	125	132	121	128	169	230
58.5	138	134	127	142	116	266	249	258	118	254	181	139	115	129	156	153	115	128	239	170	107	128	113	261	105	85	134	221	247	129	144	251	244	121	114	143	146	114	109	121	250	146	126	126	128	119	128	172	232
59	136	132	126	140	115	268	249	258	116	251	181	141	118	128	158	152	111	132	238	174	108	127	117	262	109	86	137	217	249	131	143	251	245	121	119	144	147	112	109	117	254	149	128	125	128	123	123	169	233
59.5	138	135	123	140	112	269	250	259	116	253	179	138	116	128	162	157	111	129	238	166	104	126	115	264	108	87	131	220	246	129	147	248	245	124	114	140	145	116	108	117	253	146	128	128	129	121	126	166	233
60	142	138	124	140	114	266	247	258	113	252	178	138	115	129	161	152	111	129	240	168	107	126	118	262	108	85	136	217	245	129	146	250	246	124	115	142	146	114	107	116	253	144	125	125	128	122	126	171	234
60.5	137	135	128	140	116	265	249	259	117	254	180	141	114	133	156	154	113	130	240	170	107	126	113	266	107	87	132	220	246	129	145	250	244	128	121	148	152	115	105	119	253	147	126	129	129	122	126	169	235
61	138	137	129	143	117	266	248	257	115	252	182	137	117	130	162	156	116	130	244	169	111	128	115	263	106	87	135	221	246	131	150	248	246	122	118	145	152	115	106	117	251	145	130	127	131	124	126	168	235
61.5	158	162	150	164	134	275	246	263	132	253	180	161	142	145	181	175	135	150	248	177	127	148	132	259	129	114	152	225	255	152	162	254	247	136	133	155	172	136	131	142	254	166	146	148	140	138	130	166	233
62	140	138	126	143	117	270	251	259	118	254	183	143	117	132	164	152	112	134	240	170	108	128	117	263	110	93	133	219	246	131	149	249	246	124	118	142	149	116	109	120	254	145	130	128	128	124	131	169	237
62.5	155	157	150	165	139	272	252	264	135	252	178	159	138	144	180	174	138	148	248	176	125	147	127	261	135	114	158	229	253	149	161	254	246	138	136	153	172	140	135	146	257	166	146	149	143	140	133	165	235
63	136	137	123	140	111	265	252	256	116	252	182	140	115	127	164	155	116	130	242	170	109	126	116	265	108	89	136	222	246	130	152	248	245	127	119	145	146	115	109	117	252	143	130	127	127	125	130	170	237
63.5	135	133	128	142	118	265	253	258	114	254	183	140	116	136	163	152	116	134	244	169	111	127	116	263	110	88	136	222	245	134	151	250	245	123	115	140	152	117	103	122	252	148	129	127	129	126	134	171	234
64	140	139	125	147	117	268	250	260	117	255	188	143	116	136	167	156	113	134	242	172	112	128	119	266	112	88	139	223	246	131	148	249	247	126	118	147	152	116	107	121	255	146	128	127	129	127	127	171	239
64.5	138	140	131	141	118	268	249	260	115	253	186	138	117	133	167	155	118	134	245	167	108	126	116	264	109	86	136	223	247	134	151	250	245	121	112	146	152	115	112	122	255	150	125	127	135	123	131	171	238
65	138	138	124	146	118	269	250	260	117	252	186	142	114	134	164	153	116	131	242	170	109	126	119	264	111	87	135	221	245	126	152	252	245	122	121	145	152	113	105	124	251	149	131	128	131	124	128	175	238
65.5	140	137	127	140	117	265	250	259	118	250	183	141	116	132	171	154	115	134	244	169	106	130	116	263	108	86	138	219	245	134	151	248	245	120	119	149	154	115	110	120	253	149	130	127	132	123	128	172	239
66	136	137	124	144	118	265	250	258	117	254	185	142	115	133	170	158	116	135	246	170	109	130	119	262	108	89	136	222	247	130	150	249	245	126	120	147	149	113	110	127	253	147	128	128	130	124	133	173	238
66.5	142	137	129	143	119	265	250	260	117	253	185	141	117	132	173	157	112	132	244	169	109	128	112	263	111	87	139	223	246	134	148	252	246	126	113	147	155	118	111	121	254	149	131	128	131	123	129	173	239
67	140	140	126	142	117	266	251	260	118	250	184	142	117	132	174	154	120	129	245	174	110	126	114	264	108	88	137	226	246	129	150	251	242	126	115	146	157	113	106	124	251	147	127	133	133	126	130	171	238
67.5	137	140	129	149	121	265	251	261	117	252	186	138	120	135	171	154	117	133	243	174	111	125	116	262	110	90	136	225	247	134	147	245	248	126	117	144	154	115	110	125	253	148	131	129	132	125	132	174	240
68	138	134	126	148	119	265	248	260	118	250	182	144	116	136	170	152	112	130	241	169	108	130	120	262	109	88	134	226	245	135	150	250	247	127	117	145	149	110	107	123	253	147	130	127	129	122	130	172	240
68.5	137	141	128	149	120	265	250	257	118	252	184	145	113	131	175	154	118	133	246	172	108	129	117	262	111	90	135	227	248	136	149	252	249	127	117	145	156	116	108	122	253	151	131	129	135	127	131	171	242
69	138	142	123	147	117	264	249	254	116	254	186	140	113	132	173	156	116	131	242	175	103	129	115	261	110	84	135	227	245	135	149	248	245	130	118	146	157	113	107	119	254	150	130	129	130	126	133	176	242
69.5	141	139	126	147	118	264	250	256	118	254	188	139	119	135	179	154	114	136	247	170	113	131	117	259	108	89	140	223	247	135	151	248	246	123	116	150	159	114	108	121	255	149	132	130	128	127	130	175	241
70	139	137	125	146	118	264	250	258	114	250	186	141	117	133	174	158	115	130	246	172	108	130	120	259	109	88	140	227	246	130	150	249	248	124	117	146	155	115	107	121	253	146	128	128	134	124	131	175	240
70.5	160	162	149	168	139	270	251	263	134	252	180	163	143	150	196	178	138	150	253	179	129	148	135	259	135	111	162	233	255	153	167	254	248	138	132	154	178	140	133	145	255	167	150	150	140	137	134	170	239
71	143	139	127	151	123	265	253	254	119	252	188	144	116	133	177	156	114	135	245	173	106	127	118	263	111	89	138	224	247	130	150	250	244	124	122	147	159	111	113	123	252	150	132	129	131	125	133	173	240
71.5	138	141	125	151	117	263	251	258	119	253	189	147	118	134	180	157	116	136	247	172	108	128	116	261	109	90	138	227	247	134	148	249	242	130	119	145	158	113	111	120	255	150	136	127	133	127	131	176	237
72	142	138	128	150	120	265	253	256	116	253	189	141	114	132	175	156	115	129	245	174	110	128	117	263	110	84	140	226	243	132	148	252	248	126	117	150	158	113	109	123	254	148	131	129	131	125	133	175	242
72.5	137	141	129	152	119	267	252	259	120	251	188	139	115	133	179	160	115	133	247	175	111	133	114	260	109	89	137	230	247	133	153	253	246	122	119	144	161	115	106	125	255	150	129	129	131	126	133	178	240
73	137	142	129	152	120	266	250	258	121	250	193	142	116	136	179	157	116	130	247	170	111	134	118	261	113	93	138	225	245	135	150	249	244	125	115	147	153	112	109	124	254	152	131	126	134	124	128	179	240
73.5	142	140	127	151	121	265	253	259	122	251	189	143	117	133	182	161	120	136	246	174	113	129	117	262	109	91	135	228	248	136	153	250	245	128	115	146	161	117	111	122	255	151	128	127	131	127	132	175	242
74	145	144	128	156	121	265	252	259	119	251	189	145	118	135	180	159	118	136	250	174	111	127	116	262	109	94	139	230	246	135	152	248	246	127	119	151	162	118	109	124	253	152	133	129	133	127	131	179	243
74.5	139	141	129	157	120	265	250	257	120	252	191	143	122	134	184	160	115	133	250	172	111	132	121	264	114	88	141	229	247	134	151	250	246	131	121	149	158	117	111	124	255	155	135	131	133	124	134	177	243
75	142	143	127	157	123	266	249	257	117	251	187	144	115	137	181	157	116	133	242	179	113	130	117	264	109	91	139	231	247	133	149	250	246	130	121	147	166	118	111	122	257	150	131	129	138	130	130	175	240
75.5	143	139	129	159	123	266	251	254	122	252	186	142	116	140	184	161	116	135	247	175	116	133	120	261	112	89	139	229	247	134	148	250	244	126	122	148	163	115	110	127	253	151	132	133	132	127	134	180	245
76	141	141	129	161	118	263	249	254	121	251	189	143	117	135	184	158	115	136	247	173	112	127	120	265	111	91	143	231	245	135	152	250	247	127	118	148	161	115	111	127	254	150	134	129	129	126	137	182	241
76.5	141	141	128	162	121	267	252	257	118	253	193	144	122	138	183	156	117	136	245	174	112	131	117	267	113	89	141	230	245	133	149	251	242	128	117	149	158	118	114	124	254	154	135	131	133	129	134	179	244
77	140	143	125	162	122	266	250	256	119	252	189	147	116	136	181	161	119	131	249	173	112	129	119	261	111	94	142	230	246	133	154	250	249	127	122	145	162	115	111	123	256	154	132	134	130	126	131	181	245
77.5	142	140	134	167	121	266	248	257	119	254	189	144	116	135	187	159	117	139	248	174	112	134	119	259	113	86	147	232	246	135	152	250	246	127	118	147	159	116	109	123	256	153	135	134	133	130	133	179	239
78	143	144	124	167	119	268	252	257	116	252	193	144	117	138	183	160	119	137	244	175	110	130	117	260	112	90	139	233	244	131	151	248	246	124	121	147	161	115	112	127	254	152	135	131	133	128	133	179	241
78.5	138	145	127	169	123	263	248	255	120	254	196	141	119	135	188	159	117	134	246	179	111	134	120	259	114	91	144	230	248	137	151	250	249	128	124	151	164	116	110	125	255	153	135	132	132	125	134	177	242
79	141	143	128	172	122	264	251	257	119	254	191	143	115	138	186	164	115	135	247	178	114	131	118	261	112	90	143	233	248	132	152	250	244	127	124	149	161	115	110	126	255	155	132	131	134	125	131	179	244
79.5	142	146	130	175	122	265	252	258	120	254	191	149	115	137	188	158	119	137	247	176	113	132	123	261	115	92	143	232	243	136	153	250	247	126	120	149	165	116	111	124	254	152	136	130	136	129	132	181	240
80	142	143	129	176	122	267	252	258	120	254	195	144	119	136	188	164	119	132	250	176	114	128	120	263	115	93	143	232	245	136	153	252	246	127	123	149	164	115	115	122	254	152	134	132	135	125	133	177	242
80.5	141	143	128	177	124	263	250	258	122	252	192	147	120	137	189	159	117	137	248	174	114	132	122	260	112	92	141	232	250	132	156	250	245	125	120	149	163	116	113	127	255	154	134	129	132	126	130	182	242
81	140	143	129	185	122	267	253	258	120	254	193	146	121	140	187	161	121	140	247	178	114	135	120	263	113	97	143	232	247	136	154	249	247	129	124	147	168	115	113	126	257	151	134	131	133	127	132	182	245
81.5	142	146	132	180	122	264	249	259	124	254	195	146	121	138	189	160	120	136	248	174	110	132	121	261	114	92	145	231	248	134	151	252	247	128	119	147	165	113	111	126	255	152	136	129	131	127	133	181	242
82	141	145	129	186	118	266	251	256	120	252	192	145	119	139	189	163	120	135	246	176	112	130	122	263	113	91	145	234	242	136	150	251	247	126	120	147	167	115	109	128	254	151	135	132	133	125	135	179	242
82.5	139	146	131	186	124	266	251	257	122	253	194	142	120	137	191	159	119	136	248	175	113	131	120	262	115	93	141	231	245	134	152	250	247	126	122	148	167	113	110	125	256	152	135	129	134	128	133	184	242
83	142	145	128	188	122	262	251	254	119	250	194	144	115	137	193	156	118	134	246	172	109	129	118	263	111	88	141	230	245	136	151	248	245	124	122	147	167	112	114	125	252	152	133	130	134	127	132	183	243
83.5	142	148	133	194	124	262	252	256	121	251	194	145	119	136	192	160	116	135	248	178	113	130	121	264	113	88	145	232	240	137	151	249	245	128	121	147	167	117	115	125	256	153	136	132	134	130	132	185	243
84	140	147	130	192	122	264	252	253	119	250	195	148	118	140	188	162	117	133	248	173	112	133	120	261	114	96	145	232	246	135	153	248	245	125	117	148	167	113	112	123	256	153	135	132	134	128	135	187	243
84.5	140	144	131	198	126	266	251	256	120	252	194	145	121	137	191	162	119	135	248	180	115	132	119	262	113	93	146	232	247	138	156	250	248	130	120	150	166	117	114	127	253	154	137	132	137	133	137	184	244
85	140	144	128	197	129	264	251	255	120	250	198	141	118	139	192	163	122	134	249	174	109	130	119	261	111	93	144	235	244	133	151	251	244	128	121	147	168	115	111	125	256	153	135	129	136	128	136	184	243
85.5	142	148	131	200	123	267	252	256	119	253	195	145	117	136	196	162	116	134	250	178	109	131	119	263	117	90	144	237	246	140	152	250	245	132	121	151	170	118	113	127	253	157	136	132	132	126	132	185	244
86	148	145	132	203	127	264	250	254	118	255	198	151	118	139	193	163	119	139	251	174	118	133	121	262	110	92	143	233	246	136	154	251	246	132	123	150	170	119	112	129	256	156	135	132	135	126	131	182	245
86.5	144	147	132	207	125	265	252	258	121	250	200	148	120	139	195	162	120	139	251	178	115	130	119	260	117	93	145	235	246	137	155	251	246	129	124	151	169	117	113	128	255	153	139	132	134	135	138	186	245
87	142	143	130	211	123	265	251	256	124	257	196	147	123	140	194	162	117	140	249	175	112	133	118	262	115	90	143	233	244	134	152	252	246	126	123	152	169	119	113	126	254	154	134	132	135	127	133	184	245
87.5	141	141	131	211	124	265	250	254	117	253	199	144	120	136	193	163	119	137	248	177	111	135	120	263	112	94	147	238	245	137	155	251	246	129	125	149	169	113	112	127	253	157	140	130	133	130	133	187	243
88	142	146	130	214	121	263	251	255	122	252	197	144	117	137	196	158	121	136	247	176	113	137	119	262	113	90	144	237	246	138	156	250	248	131	125	151	167	113	107	123	252	158	139	129	133	129	138	184	244
88.5	147	146	131	215	125	264	248	254	122	253	198	146	117	138	195	161	118	135	247	175	115	133	116	261	113	93	146	235	245	135	156	249	245	125	121	150	168	117	113	127	254	157	135	131	135	127	132	181	244
89	162	169	152	222	147	271	249	259	135	253	190	167	145	152	212	178	142	150	252	184	133	149	138	259	138	116	164	238	254	155	168	254	249	138	138	157	191	137	136	150	253	174	153	154	144	140	134	177	239
89.5	142	145	132	218	126	261	250	256	123	254	200	149	119	138	195	162	116	139	251	176	114	135	121	261	112	91	143	239	242	133	157	249	245	130	122	150	168	119	111	126	254	155	136	133	138	128	131	191	245
90	142	146	129	223	129	265	253	255	120	252	198	147	117	139	196	165	123	141	250	180	115	137	121	260	113	94	146	237	246	139	152	253	249	131	122	152	171	118	107	128	259	155	139	132	132	128	134	190	244
90.5	138	146	131	222	124	262	248	256	120	252	202	145	120	137	193	161	119	140	250	177	112	131	119	261	115	90	144	234	246	134	151	249	246	128	123	148	169	114	106	127	255	157	140	131	132	127	133	185	246
91	149	145	131	224	125	265	250	257	119	254	196	146	116	138	197	162	117	138	249	181	116	133	119	261	116	96	148	237	247	137	154	251	247	128	123	149	172	116	115	126	257	153	135	134	136	133	133	184	244
91.5	165	171	158	232	145	272	250	260	140	252	193	166	143	158	217	180	139	156	253	184	137	154	138	259	142	116	166	240	256	157	172	253	250	142	141	161	189	139	136	150	260	172	157	157	148	141	137	175	248
92	143	143	131	228	127	266	249	255	122	251	198	148	115	135	199	162	118	134	249	179	108	134	120	262	114	92	144	237	241	136	155	250	244	125	121	147	167	117	111	124	255	154	138	130	132	132	133	185	244
92.5	161	167	154	236	143	268	247	261	136	249	190	171	142	153	215	181	145	158	257	186	131	146	134	258	135	115	166	240	254	156	167	251	246	142	138	156	189	139	135	149	257	172	153	153	142	141	134	177	241
93	163	171	157	237	146	273	249	262	139	253	195	168	145	156	216	180	139	155	255	182	132	150	137	258	140	116	169	240	252	159	170	255	249	136	138	157	191	139	137	150	258	171	157	157	144	145	136	176	241
93.5	163	169	155	239	144	270	252	262	136	252	191	165	139	153	217	183	139	152	253	183	132	152	134	258	136	114	165	242	253	157	168	255	244	140	141	156	192	139	133	152	257	171	155	153	144	143	136	179	244
94	139	150	131	237	123	265	250	256	117	251	197	145	120	138	202	162	116	135	248	177	111	130	122	263	113	88	146	237	245	138	155	250	245	126	119	150	175	114	111	128	257	153	136	137	130	126	135	186	243
94.5	145	145	131	240	126	267	251	255	124	252	200	146	118	144	198	164	121	140	250	177	114	133	118	261	115	94	147	234	244	138	155	253	249	130	123	152	175	118	112	126	257	156	140	132	134	128	133	186	244
95	162	171	156	244	148	270	250	261	137	252	193	169	146	153	215	184	139	153	256	184	135	152	136	260	137	113	170	241	255	162	171	249	248	141	139	157	196	139	137	151	258	175	159	156	141	144	141	175	244
95.5	162	169	156	245	147	269	249	259	137	252	195	163	145	156	218	181	142	149	255	183	132	150	132	258	137	115	167	244	253	156	169	249	249	138	139	158	193	136	138	149	257	167	156	154	145	142	137	176	240
96	140	149	131	242	129	262	249	252	124	251	201	150	120	138	200	165	119	138	248	180	116	134	121	262	117	92	153	240	245	137	158	251	247	130	122	153	172	116	115	129	256	159	142	135	137	131	137	191	246
96.5	147	150	133	246	126	263	252	256	122	254	201	148	122	141	203	163	122	142	251	181	118	133	125	263	116	93	154	239	246	139	156	250	249	132	121	152	177	117	114	129	254	156	141	131	138	130	134	190	243
97	144	147	136	247	130	267	252	258	122	252	203	148	121	142	203	167	123	140	251	179	114	134	124	262	119	93	147	238	246	142	159	251	248	134	123	153	174	117	114	131	254	158	138	139	137	132	134	188	245
97.5	147	146	134	245	128	265	255	258	126	254	202	147	125	143	203	166	122	140	252	183	117	134	122	265	120	94	146	239	248	138	154	254	248	134	123	153	174	115	116	131	257	157	144	135	137	132	137	191	247
98	145	152	131	247	127	266	252	255	121	255	204	147	119	142	206	167	121	139	250	182	117	138	123	266	116	92	149	243	248	140	157	253	250	133	121	152	174	119	115	130	256	157	141	135	137	132	139	189	248
98.5	143	153	135	245	126	265	250	257	122	253	199	148	120	141	206	165	120	137	251	181	116	135	124	259	116	91	151	237	245	142	155	253	249	131	124	155	175	117	111	132	256	160	144	136	137	130	139	193	243
99	147	149	136	253	128	264	250	258	123	256	204	146	122	141	203	163	123	136	249	182	120	135	121	263	117	94	149	242	248	141	156	254	250	130	123	153	176	116	113	132	255	156	140	137	138	132	137	192	245
99.5	146	149	133	254	133	265	253	255	122	255	204	147	122	146	202	162	126	139	251	184	118	136	119	262	117	92	147	240	246	137	156	249	246	130	123	155	175	117	116	127	257	158	140	137	137	130	134	191	245
100	142	152	133	254	129	264	254	257	123	255	203	149	118	137	208	167	121	136	248	181	115	134	124	261	118	95	149	239	246	142	163	250	250	132	123	154	177	115	114	129	254	159	142	136	140	134	140	192	247
100.5	145	151	132	254	132	264	249	254	123	252	203	150	123	142	205	168	122	137	250	181	120	136	123	261	120	95	150	242	242	138	155	251	248	126	124	155	177	117	114	130	258	159	142	134	135	133	134	188	248
101	148	150	134	255	130	267	253	255	122	253	205	152	118	138	205	166	121	141	251	182	116	137	124	264	116	95	151	239	245	142	158	253	244	132	123	151	178	115	112	126	258	159	145	139	138	130	136	192	246
101.5	144	149	139	256	128	264	254	255	126	252	206	148	120	143	207	168	122	143	249	180	119	136	122	262	119	96	149	240	247	141	156	252	245	133	121	158	181	117	119	132	257	156	141	134	138	129	140	193	243
102	145	153	135	256	127	264	254	253	126	252	203	144	125	144	208	165	120	138	253	183	117	135	125	261	118	99	150	242	249	140	156	253	246	129	124	149	177	117	114	131	258	156	137	133	141	136	137	193	248
102.5	146	153	135	259	130	268	252	257	123	252	203	150	120	140	206	166	123	139	249	181	115	136	118	260	119	95	151	242	246	141	155	253	247	131	127	152	177	120	117	138	259	160	143	135	140	133	137	196	245
103	146	152	137	260	134	261	252	260	124	252	201	152	123	144	206	165	123	137	250	183	120	137	119	261	118	96	153	240	246	140	160	253	247	130	120	155	182	117	112	132	256	162	140	136	138	131	135	194	247
103.5	143	152	133	257	130	264	251	257	122	253	206	144	122	138	205	166	121	136	249	177	114	136	126	262	120	91	151	242	242	143	158	251	245	132	123	157	181	116	117	130	255	157	142	128	139	131	137	193	245
104	149	152	133	262	133	264	252	257	124	255	204	148	121	138	209	167	125	136	250	180	116	135	121	261	118	94	155	240	247	142	157	255	246	133	124	155	179	117	115	134	257	160	146	136	136	132	143	194	247
104.5	149	152	135	261	133	263	251	254	126	253	203	145	127	142	210	171	120	139	251	182	119	138	124	261	117	93	150	238	247	141	157	251	247	130	121	155	180	118	118	130	255	162	148	137	136	130	137	194	244
105	143	152	133	260	131	269	252	254	125	254	204	148	122	140	211	167	120	139	252	181	122	136	117	264	119	94	151	244	244	139	156	250	249	133	122	154	183	120	117	130	257	160	144	137	142	129	135	194	247
105.5	144	153	136	263	131	266	253	255	122	250	205	150	122	142	209	164	125	137	251	180	121	136	122	263	120	88	153	242	249	139	158	250	249	135	126	152	180	118	115	133	255	156	144	133	139	130	138	191	247
106	145	155	131	262	133	263	252	257	122	255	206	151	124	141	205	164	124	142	248	183	113	138	120	264	115	95	152	241	245	138	159	253	249	133	124	153	180	114	113	130	256	159	143	136	136	131	136	193	247
106.5	146	153	132	264	130	263	251	255	122	255	206	148	120	141	213	165	124	138	250	185	117	135	122	262	117	94	154	243	248	140	159	252	248	131	123	154	182	117	116	127	260	157	142	132	137	132	132	192	249
107	150	153	134	264	133	265	254	255	126	255	207	150	119	140	210	167	122	140	252	183	114	140	122	263	120	92	154	241	249	136	160	251	247	133	125	158	181	118	116	133	259	157	142	134	139	137	136	194	244
107.5	144	151	134	268	129	263	252	256	125	255	205	144	123	142	211	166	123	139	252	181	121	134	123	259	116	91	149	240	248	139	156	251	246	129	125	152	179	119	115	131	256	159	144	136	140	132	138	196	245
108	147	152	137	263	133	266	251	257	124	249	204	149	125	140	210	166	121	139	249	184	117	135	121	262	120	91	154	243	246	138	158	249	248	131	127	154	182	114	117	133	257	159	145	137	138	133	134	195	248
108.5	142	148	136	267	131	267	256	256	123	252	209	153	123	146	214	167	124	139	251	180	119	137	123	262	118	97	156	245	246	143	159	250	247	131	124	153	181	118	116	134	261	158	145	139	140	131	137	195	248
109	146	155	135	267	128	262	253	255	125	252	206	145	123	145	212	164	122	140	254	184	119	135	122	265	123	93	153	241	246	142	158	250	248	131	124	155	180	120	117	129	255	159	143	136	138	132	134	197	249
109.5	146	153	135	269	135	266	252	253	123	255	204	147	123	141	213	166	122	138	250	184	117	135	121	262	116	92	157	244	243	140	159	251	249	133	122	154	184	118	113	132	260	158	144	130	138	132	139	195	247
110	145	155	137	268	129	266	252	254	125	251	207	148	125	144	214	166	122	139	250	183	121	133	122	261	120	93	153	243	246	139	159	252	245	131	125	157	183	114	113	130	256	159	143	139	143	128	137	196	248
110.5	143	152	129	264	128	264	251	258	124	254	205	145	122	136	214	167	118	138	250	180	117	133	121	263	119	95	153	242	243	143	160	252	248	131	125	155	182	117	115	134	258	157	143	135	137	131	137	198	245
111	147	154	131	270	131	266	253	256	128	254	206	147	125	142	216	169	122	139	251	181	119	138	120	263	122	93	154	245	245	143	160	253	248	132	127	154	186	113	113	133	256	158	144	135	139	135	137	195	248
111.5	147	150	136	269	129	264	253	257	124	254	209	148	123	142	213	169	126	139	250	181	118	135	121	262	120	91	151	244	245	143	158	252	247	129	126	153	182	118	115	132	257	161	144	136	136	132	135	194	247
112	146	151	134	269	133	265	254	256	122	251	206	148	120	143	214	168	124	138	253	185	117	139	124	261	117	92	154	240	244	142	158	250	247	130	124	152	183	118	116	133	258	158	147	134	139	132	137	193	250
112.5	148	153	134	270	135	267	251	256	126	254	208	150	119	141	215	165	118	140	251	186	114	136	126	259	118	95	153	243	246	140	163	252	244	132	127	154	187	117	114	133	259	160	145	135	140	133	140	199	246
113	143	149	133	270	130	264	252	258	124	257	207	148	118	139	213	164	120	138	249	184	119	136	123	262	117	89	151	240	245	138	158	252	249	133	124	156	183	118	113	129	257	159	142	136	136	134	135	195	249
113.5	143	149	137	270	133	264	254	254	121	252	209	147	123	145	217	164	123	141	250	181	119	135	124	260	116	94	150	242	248	140	153	251	243	131	122	155	184	115	110	129	259	160	144	136	139	129	138	197	246
114	144	152	133	271	133	262	252	256	120	255	210	148	123	144	215	166	122	138	251	187	118	135	122	262	119	95	151	242	246	143	158	253	246	136	122	157	183	117	114	131	257	160	146	133	135	136	134	195	248
114.5	144	153	136	271	132	265	252	256	126	250	208	151	124	139	218	169	122	137	250	183	120	136	124	264	120	95	157	244	249	141	159	255	248	129	122	155	185	116	114	129	255	160	148	140	142	135	141	195	248
115	143	151	134	269	132	265	252	257	124	255	209	147	118	140	215	169	117	141	250	183	119	135	119	263	117	97	152	243	246	140	161	249	248	132	124	154	190	116	112	130	256	161	149	137	139	130	140	196	248
115.5	145	153	133	274	135	268	251	257	124	253	210	151	120	144	217	165	122	137	249	181	122	136	122	263	119	94	156	242	249	143	157	249	249	131	125	152	187	115	115	129	258	162	148	136	138	135	138	199	245
116	148	152	138	274	131	264	252	260	122	254	213	150	124	141	216	168	122	140	251	183	119	138	123	262	120	96	152	245	245	143	162	253	245	134	124	152	188	116	117	132	258	159	144	135	139	132	138	199	250
116.5	146	157	136	272	133	264	252	257	121	256	209	150	121	145	217	169	124	138	251	183	120	137	127	263	118	94	155	247	247	141	162	251	246	129	121	153	189	118	117	135	257	162	150	140	136	132	143	203	248
117	147	154	139	272	135	268	254	260	128	256	209	151	124	148	220	171	126	143	252	187	121	139	129	264	122	98	158	246	248	140	163	254	247	136	127	158	186	118	121	134	260	161	147	137	142	138	142	200	250
117.5	149	152	135	272	133	264	253	257	123	255	212	151	125	147	218	168	129	143	253	187	125	141	126	265	121	95	154	244	245	142	162	253	249	136	124	156	186	122	119	132	259	159	148	139	138	136	142	200	249
118	167	176	161	276	153	270	249	261	144	251	204	171	149	156	229	186	141	156	257	189	136	156	140	260	144	116	175	249	256	160	178	253	247	144	143	163	203	142	140	152	256	178	162	157	148	147	140	185	247
118.5	147	157	139	272	135	264	254	258	130	255	210	152	123	143	221	171	122	141	252	187	119	141	126	264	120	97	156	246	248	141	165	251	251	135	125	159	187	120	119	134	257	161	148	134	144	132	141	200	249
119	147	156	136	274	129	265	253	258	123	248	212	150	122	141	220	168	121	141	251	184	122	134	125	265	119	95	152	245	247	141	159	251	246	132	126	155	187	118	116	132	257	160	143	139	136	134	135	198	245
119.5	151	157	137	276	140	266	253	257	122	254	214	150	127	143	219	170	124	141	254	184	122	139	124	263	121	95	155	248	247	144	163	252	247	127	126	155	190	119	118	136	260	165	152	135	140	136	138	202	252
120	152	158	137	276	133	265	254	258	124	255	213	154	128	143	219	169	125	141	252	184	118	140	127	264	119	96	157	247	250	142	163	254	249	133	125	154	187	123	115	134	261	161	146	138	140	131	141	204	249
120.5	151	156	136	276	136	264	256	257	125	254	210	152	121	148	221	170	127	140	254	188	121	138	123	262	121	94	158	247	248	144	161	253	249	136	125	157	191	121	118	133	258	164	149	135	141	137	141	202	250
121	147	154	136	276	136	264	258	255	125	254	212	152	125	144	225	167	122	141	251	188	124	137	123	266	120	94	157	245	249	144	164	254	247	134	129	158	191	120	117	134	256	162	143	141	140	135	144	201	247
121.5	148	153	134	275	135	266	252	258	124	256	213	150	125	144	223	164	121	140	252	184	121	138	126	264	119	95	156	245	246	141	164	250	249	132	124	154	189	119	116	134	257	161	148	134	139	132	137	200	247
122	145	155	138	274	133	266	251	258	125	256	213	152	123	144	221	168	123	143	252	183	119	137	124	262	120	92	158	248	248	143	164	253	249	135	128	155	189	118	113	132	259	164	147	137	139	134	141	205	248
122.5	148	157	136	275	134	266	255	261	126	256	215	151	126	144	222	169	121	140	250	187	121	140	124	263	123	95	155	246	247	144	163	248	250	133	121	155	186	116	115	135	259	163	148	140	140	133	139	202	250
123	148	156	139	277	135	267	254	259	129	255	216	153	126	147	223	168	122	147	254	184	120	138	125	263	121	92	160	246	248	144	163	255	247	134	123	157	190	121	114	136	256	164	152	138	140	134	142	202	247
123.5	149	156	137	277	133	267	253	261	129	257	213	149	123	144	223	169	126	144	252	189	124	137	127	264	122	93	157	246	245	145	159	254	247	132	127	157	190	121	119	137	259	159	150	141	138	133	143	203	249
124	146	152	135	276	135	265	254	259	126	253	214	150	124	145	223	169	119	142	249	185	124	141	124	263	123	95	154	248	249	142	162	252	248	130	125	156	190	117	116	135	258	166	149	135	142	135	139	204	248
124.5	166	177	164	281	153	272	252	264	141	255	203	171	149	159	235	190	143	159	258	191	138	158	142	263	143	121	179	248	254	162	178	256	247	144	143	165	207	143	141	155	258	178	166	160	148	146	141	192	246
125	169	173	165	279	154	274	254	260	143	254	201	170	145	159	234	186	144	155	257	193	140	154	142	264	144	117	175	248	255	162	179	257	247	149	143	163	204	141	142	153	253	178	159	158	147	147	137	188	243
125.5	171	174	163	279	155	269	251	260	140	253	203	171	147	159	237	186	142	156	257	192	139	157	141	263	144	115	176	248	255	160	175	254	247	145	143	162	207	144	138	154	260	177	166	160	150	151	138	191	247
126	170	177	159	282	152	273	251	260	145	257	202	171	147	156	236	191	143	158	257	190	139	154	141	261	140	120	177	247	252	162	176	257	248	147	144	163	210	141	136	156	255	176	164	160	146	149	141	188	246
126.5	146	156	139	274	132	265	255	260	124	254	214	151	123	144	226	168	123	142	255	184	120	139	126	264	118	98	157	247	245	143	161	253	249	137	134	158	192	117	117	131	259	162	149	138	140	136	142	205	246
127	149	155	139	275	135	262	252	257	126	256	216	152	123	145	223	170	124	139	252	187	116	136	128	264	119	95	156	246	246	143	164	253	249	136	128	156	192	119	113	132	257	161	151	136	140	134	139	207	249
127.5	146	161	140	276	134	268	254	258	121	256	216	152	124	146	225	167	126	142	252	183	120	142	127	263	121	94	158	248	249	144	160	253	251	133	128	155	192	116	116	134	258	162	150	139	139	131	147	204	250
128	148	157	139	276	137	265	255	255	122	256	214	148	122	145	225	170	127	141	251	187	116	139	122	266	122	98	159	250	247	148	161	253	247	134	126	154	191	118	117	133	259	162	153	137	139	134	140	203	249
128.5	167	177	162	283	156	271	251	261	140	252	204	174	147	162	238	185	141	157	257	193	141	155	142	260	142	120	178	251	252	161	179	255	247	145	146	159	210	144	139	154	258	174	165	155	150	149	141	193	245
129	149	155	137	276	135	266	254	257	127	256	215	151	123	142	226	169	122	139	254	190	123	137	125	265	120	95	156	244	248	141	160	250	251	134	123	156	192	121	116	130	260	163	150	136	139	138	140	202	249
129.5	168	179	163	280	155	272	250	262	142	257	206	174	147	160	238	186	144	158	255	194	138	159	143	261	145	121	177	250	257	164	175	255	250	147	144	162	211	141	140	156	257	178	163	160	148	147	140	192	248
130	170	177	166	281	153	268	254	261	141	254	202	171	149	162	239	190	140	156	255	191	136	156	140	259	140	118	175	249	256	161	177	255	249	147	142	164	210	145	140	157	258	179	162	160	149	147	143	191	248
130.5	147	154	137	276	137	265	255	257	127	256	214	149	121	143	226	166	125	141	251	187	117	136	124	260	116	96	159	245	245	142	161	253	248	135	125	154	193	119	114	133	258	162	147	135	146	133	137	206	250
131	149	156	138	275	133	270	255	256	122	257	214	149	119	145	224	171	121	143	253	185	119	140	122	263	118	91	158	247	246	143	162	253	247	131	125	153	195	119	117	133	258	161	151	135	138	132	136	207	250
131.5	171	179	162	283	153	274	254	260	143	254	207	170	150	157	238	184	145	158	256	192	140	158	141	261	145	119	179	252	254	161	178	253	250	144	141	167	208	140	142	155	257	179	163	157	151	148	142	194	249
132	169	180	159	281	153	273	252	261	142	254	207	172	148	160	238	187	146	161	257	192	138	158	143	263	144	118	179	251	253	160	176	256	250	143	143	162	209	140	139	155	257	180	167	160	144	151	146	193	249
132.5	169	180	166	281	154	270	249	265	143	253	205	170	149	164	241	190	143	159	257	195	137	157	141	260	146	118	179	252	256	165	178	257	250	145	144	165	211	143	138	153	259	178	166	156	149	149	144	194	246
133	166	177	165	282	156	270	252	263	142	255	206	171	148	162	239	186	141	158	255	191	137	156	145	260	143	116	180	249	254	161	179	254	248	144	144	163	212	137	138	154	256	178	164	157	151	151	139	194	244
133.5	143	157	136	278	135	268	251	257	123	255	219	152	121	142	227	168	119	138	252	186	118	139	125	263	123	93	156	249	245	142	164	253	246	131	126	155	195	117	115	134	259	163	152	137	141	134	141	205	249
134	150	156	139	278	134	267	252	255	126	256	215	148	121	148	230	170	122	138	253	188	120	138	125	263	119	95	162	252	247	144	157	252	249	134	126	154	191	115	115	136	256	164	149	139	140	131	137	207	251
134.5	147	157	138	276	132	267	254	257	129	255	216	152	123	143	230	169	124	142	249	186	122	137	123	263	120	96	159	248	245	142	158	253	250	132	128	154	190	120	117	132	260	162	152	138	140	134	142	207	248
135	146	158	138	278	135	263	255	255	126	255	212	149	121	143	226	172	123	138	254	187	120	137	121	261	121	94	159	251	247	141	163	252	249	134	126	154	193	120	113	134	258	160	150	131	138	136	141	208	246
135.5	148	161	138	278	136	264	254	258	126	254	215	151	122	147	229	168	125	143	252	188	120	142	126	265	118	93	159	250	248	141	166	251	249	133	126	152	197	118	113	132	256	161	151	140	142	133	142	209	252
136	169	181	162	282	156	271	252	262	142	252	206	167	147	165	241	189	144	162	257	192	142	158	141	263	142	122	181	251	252	164	178	255	249	144	141	162	214	144	142	154	257	181	167	157	148	149	140	195	247
136.5	147	160	138	281	137	268	253	255	124	255	218	149	125	145	229	171	126	143	250	187	120	139	128	265	118	95	157	248	248	144	166	252	250	134	127	158	194	123	118	133	258	162	151	141	140	137	142	207	250
137	147	160	136	279	133	266	256	257	125	256	218	152	121	145	232	168	125	142	253	187	120	142	128	264	119	93	157	251	245	141	166	252	252	134	125	157	198	118	117	133	259	165	151	138	140	137	138	211	251
137.5	149	157	139	279	136	266	255	256	126	256	217	148	124	144	231	171	123	142	252	189	121	135	121	266	123	95	155	248	246	141	165	251	247	132	123	155	196	121	115	132	258	163	150	138	141	135	142	211	249
138	149	159	138	281	137	262	252	259	129	254	221	155	121	145	231	168	122	139	252	188	123	135	127	265	122	94	160	251	245	145	164	253	249	136	131	156	196	121	119	135	260	164	151	137	142	136	143	211	252
138.5	146	158	142	282	135	266	254	258	125	254	218	150	121	148	232	173	127	141	251	188	120	137	128	262	120	94	160	249	248	140	162	254	249	134	128	156	197	121	118	130	253	161	152	137	138	136	140	209	249
139	167	177	163	285	158	271	253	262	141	252	211	172	151	160	242	188	143	157	255	193	141	157	142	259	146	118	180	250	253	161	183	254	249	146	146	161	218	139	138	157	257	177	170	158	151	150	146	195	246
139.5	146	156	137	282	135	264	257	254	127	253	220	149	125	146	230	171	124	142	251	189	122	141	123	263	121	93	162	249	243	141	165	252	247	132	125	153	195	118	118	132	260	162	152	139	139	137	139	211	251
140	143	159	136	282	136	266	255	256	122	257	220	150	124	145	230	170	122	143	254	187	117	139	125	264	121	96	163	250	244	147	167	256	246	134	126	156	194	121	116	133	260	159	151	139	138	133	139	209	246
140.5	146	160	138	280	137	265	255	257	129	255	219	152	123	145	231	170	124	143	252	187	124	141	126	261	116	98	161	250	248	144	165	251	249	135	127	155	196	122	120	135	255	161	155	140	144	134	144	209	249
141	152	160	138	282	133	267	252	257	126	252	216	150	125	147	230	169	126	141	252	188	116	140	125	265	121	94	158	253	248	141	163	254	249	134	125	155	198	117	116	132	260	162	152	140	141	133	143	210	248
141.5	147	156	137	280	134	267	253	257	126	257	217	150	124	147	231	171	124	144	248	189	123	139	126	262	118	95	162	248	247	143	164	251	247	134	130	156	199	122	119	135	255	165	153	138	139	134	138	213	253
142	150	158	140	282	138	264	255	257	131	255	218	155	123	147	233	168	126	144	255	187	120	142	128	266	123	97	165	251	244	144	166	252	248	135	129	155	199	123	117	138	258	164	156	138	140	136	143	210	253
142.5	148	159	137	280	136	266	253	256	126	254	218	151	125	147	233	173	122	143	254	188	118	138	126	266	120	96	161	250	246	143	167	254	248	134	129	159	198	120	118	135	257	164	151	140	140	133	142	210	249
143	169	177	163	283	157	270	251	261	145	251	212	171	147	159	243	188	147	157	259	188	143	158	138	263	143	119	185	248	251	165	178	253	250	147	143	162	214	140	137	157	255	181	169	154	147	148	145	193	249
143.5	149	160	140	279	134	264	256	258	128	257	219	150	125	144	233	173	127	141	253	189	123	137	124	265	119	99	161	249	246	142	167	252	248	134	125	159	198	120	118	132	260	165	152	138	140	138	143	212	247
144	148	161	138	282	132	266	256	256	127	255	217	151	123	144	234	172	127	143	254	188	118	137	128	267	118	96	160	249	245	143	162	251	247	132	123	156	200	118	113	133	257	163	155	139	138	137	143	216	247
144.5	148	158	138	281	139	267	255	258	130	257	220	149	123	144	235	169	126	142	250	191	124	139	126	263	122	98	160	252	246	141	166	252	249	136	126	159	200	124	116	138	260	162	155	138	140	135	141	212	249
145	148	158	134	281	135	267	253	256	126	255	224	154	127	144	236	169	123	141	252	190	119	140	126	264	122	97	160	251	249	145	166	255	247	134	128	159	199	118	117	134	259	163	151	137	140	137	141	212	251
	168	182	166	281	160	272	251	259	142	253	209	175	146	160	246	190	144	154	258	193	142	158	143	261	145	117	179	251	255	163	179	255	251	144	144	161	215	142	143	157	257	181	166	159	148	147	143	193	248
	146	159	137	281	139	264	254	255	126	256	223	152	121	143	234	170	122	142	253	188	119	137	128	265	121	94	161	249	248	144	162	253	248	135	127	152	198	120	113	135	259	164	149	136	141	132	141	212	248
	147	160	138	282	137	264	254	258	125	255	220	150	125	145	231	170	124	146	252	188	124	140	125	265	120	94	163	249	246	144	165	250	250	132	126	156	200	120	115	133	256	163	152	138	140	133	140	212	247
	168	180	164	285	159	273	251	260	143	254	209	171	149	164	249	190	143	159	258	193	139	159	139	262	143	121	181	253	253	162	181	254	250	151	145	166	215	144	140	155	259	181	167	157	148	146	141	199	246
	146	157	137	280	133	264	256	257	127	253	219	147	123	144	234	173	123	139	251	189	123	136	126	262	118	92	160	251	245	144	164	251	247	133	125	155	200	120	114	136	260	160	151	141	139	132	140	213	249
	169	180	165	285	160	270	251	260	144	254	210	168	151	162	247	187	144	159	257	191	139	157	144	261	146	116	181	254	252	166	180	256	250	143	143	163	217	143	142	156	254	179	167	158	150	146	146	198	249
	146	162	136	282	137	263	255	256	127	254	223	151	122	143	235	169	129	144	253	190	123	139	122	265	121	95	160	251	246	143	165	251	245	130	127	156	202	120	117	133	258	161	155	139	143	136	140	214	248
	146	159	137	282	135	264	257	255	126	255	218	153	123	144	238	174	121	145	251	189	122	140	122	264	120	98	161	250	246	141	165	252	248	131	128	156	198	120	115	133	257	162	153	141	143	134	138	212	250
	148	159	141	282	138	262	255	258	127	255	224	149	122	148	236	175	126	146	252	192	120	137	130	266	122	96	162	252	247	144	166	254	249	136	131	157	203	120	118	136	259	167	154	141	145	135	140	215	248
	148	160	137	283	137	263	251	256	130	254	220	153	125	145	237	171	123	140	252	189	121	139	125	264	120	97	163	250	247	145	167	250	247	133	123	155	203	119	119	134	256	164	157	138	141	138	141	218	249
	152	159	139	281	136	266	254	258	125	255	223	151	124	146	235	172	120	141	252	188	119	139	125	267	124	95	162	252	247	147	165	249	249	134	124	158	204	118	116	135	258	161	152	138	140	138	143	213	246
	149	158	135	283	139	264	254	257	127	253	220	149	123	143	235	168	124	140	252	186	123	142	123	262	122	97	163	247	249	142	168	252	247	136	127	156	198	117	115	137	256	165	152	139	141	135	141	213	250
	148	162	140	281	138	263	255	259	130	254	221	150	123	147	236	171	128	142	253	189	123	138	125	264	123	96	166	252	247	143	168	254	247	135	128	155	201	121	117	130	261	168	154	137	139	136	140	211	251
	147	161	139	282	140	264	253	259	125	252	226	154	127	148	240	172	123	145	253	186	121	138	126	264	121	97	163	252	247	143	169	251	249	135	127	159	202	117	120	134	258	162	151	138	142	136	145	217	250
	147	159	140	280	137	267	257	258	123	255	224	154	124	146	238	171	124	142	253	191	118	137	129	265	122	96	163	251	244	144	167	250	249	135	127	158	203	119	116	135	260	162	151	141	143	133	142	215	251
	147	161	139	282	143	267	257	258	127	256	223	151	126	146	238	173	126	143	252	190	120	139	126	266	122	97	163	252	246	144	168	251	248	133	127	162	203	121	119	135	259	166	153	138	141	136	139	216	251
	152	162	139	284	139	264	257	256	124	256	226	152	123	145	237	170	126	145	255	189	121	137	127	264	124	95	164	250	247	145	168	250	247	136	129	157	200	121	115	137	256	167	154	139	141	137	143	214	253
	149	160	141	280	140	264	254	259	125	253	224	153	128	148	237	172	127	143	255	192	122	140	128	262	124	96	164	250	245	144	165	254	248	136	132	158	202	123	118	137	260	165	154	142	140	139	142	213	251
	149	160	138	281	140	266	256	258	126	253	225	155	123	149	238	171	123	140	254	190	122	137	126	264	123	98	163	252	244	142	167	252	248	137	132	156	204	120	117	132	259	164	158	141	140	139	142	216	251
	146	161	140	285	134	263	256	255	127	253	223	155	123	142	236	172	122	143	253	192	123	141	122	263	120	96	164	251	245	146	165	251	247	134	126	157	200	120	117	133	254	164	156	137	138	136	141	217	249
	148	161	137	285	136	265	256	257	126	257	223	151	126	144	236	172	129	142	252	190	117	138	128	265	124	95	165	249	246	147	165	254	247	132	127	159	204	124	117	135	256	165	156	139	143	138	141	219	250
	149	160	137	282	139	266	256	256	132	257	224	151	126	142	240	172	126	145	251	189	116	138	128	265	121	98	158	250	245	143	168	252	249	137	127	151	202	120	120	134	256	163	149	141	141	136	145	216	254
	145	166	139	284	142	263	255	259	126	258	226	155	126	148	240	172	123	143	253	193	121	136	126	264	119	97	163	252	246	145	166	253	248	134	126	159	204	117	120	135	259	164	153	138	141	138	143	212	252
	147	158	140	284	137	268	255	258	124	254	223	152	127	144	238	167	125	140	255	191	123	141	124	265	121	94	163	250	250	145	166	251	249	131	129	156	200	119	119	135	258	160	151	133	141	134	141	218	251
	145	161	140	281	141	264	255	258	127	254	223	152	126	145	239	171	125	148	252	190	123	139	128	264	119	98	167	249	249	144	169	251	249	137	129	159	205	121	116	134	256	165	152	139	142	136	141	210	249
	148	160	135	281	138	265	256	256	127	258	226	155	128	147	238	168	125	145	251	192	123	140	125	263	119	99	165	252	249	143	166	250	246	135	128	156	206	119	119	134	256	169	157	141	145	137	143	212	250
	149	159	139	283	138	265	253	256	131	255	224	153	122	146	237	172	121	141	253	191	121	140	126	267	123	94	165	252	243	144	168	251	248	135	123	157	203	122	117	133	259	167	153	140	142	133	140	217	251
	148	162	141	281	142	266	258	256	133	258	224	154	124	148	239	171	122	141	254	190	123	140	125	265	126	95	162	252	247	145	169	249	249	137	129	158	205	117	117	136	260	164	156	142	140	137	145	216	250
	148	160	140	285	143	265	257	258	126	253	223	153	128	147	241	173	124	142	254	193	121	141	129	263	121	96	162	252	249	145	169	255	247	135	131	157	204	124	117	133	258	168	153	140	140	138	141	218	252
	145	160	139	285	139	265	255	257	129	254	223	151	128	143	242	171	126	144	254	190	123	140	126	264	121	97	164	252	247	142	170	250	248	132	126	156	205	120	117	136	258	161	152	139	140	135	145	214	254
	148	162	141	286	140	263	259	256	128	255	223	154	123	148	238	172	124	144	253	192	118	139	128	265	124	97	163	253	245	144	167	255	247	132	128	158	205	120	116	135	258	165	155	139	141	137	142	219	250
	150	165	141	280	139	264	257	259	129	254	227	153	125	145	239	173	127	141	251	191	123	139	129	264	123	96	161	252	245	143	166	252	249	135	125	159	208	121	118	132	259	164	156	139	142	140	146	220	249
	152	162	137	281	143	265	256	257	127	257	227	154	125	146	241	171	126	144	251	192	121	143	126	264	124	95	163	254	248	144	170	251	243	136	127	155	204	118	115	135	259	162	156	141	146	140	141	220	252
	148	160	140	285	142	266	255	259	126	256	226	156	122	148	239	174	124	143	251	189	117	140	127	264	122	93	164	254	248	144	169	252	250	138	126	153	206	120	118	132	256	163	158	138	144	139	142	219	251
	147	156	137	282	139	265	254	255	125	252	226	153	124	148	242	173	121	141	251	192	121	139	125	266	123	96	164	252	249	144	167	254	250	134	124	158	204	120	114	135	257	166	154	139	144	137	141	219	247
	147	164	139	285	139	265	255	256	128	256	226	154	126	145	237	171	125	145	250	191	123	140	127	264	123	93	162	254	246	146	170	253	249	138	124	158	206	120	115	134	257	166	153	136	146	138	141	220	252
	148	162	137	284	138	267	256	255	127	257	228	151	126	144	239	173	126	143	254	190	123	137	127	266	120	97	166	253	246	143	171	255	247	135	126	159	207	118	117	138	256	165	157	141	143	137	139	218	252
	148	162	142	282	139	267	254	257	130	253	223	150	123	147	240	173	127	141	254	195	123	139	128	263	123	95	164	253	247	143	165	253	249	132	126	156	204	121	116	134	259	166	156	138	141	133	144	219	251
	150	159	138	285	142	268	257	258	125	255	228	149	126	146	242	172	127	143	254	191	122	139	126	262	123	97	168	254	248	145	169	253	250	134	126	159	208	120	119	138	256	167	155	140	140	142	143	221	251
	149	159	146	287	142	266	255	257	131	254	228	149	125	147	242	170	125	143	251	189	125	139	126	265	119	96	165	252	248	144	166	253	248	138	128	160	206	123	118	138	259	167	154	143	141	136	143	224	249
	144	159	143	284	136	265	257	256	129	256	226	152	121	144	242	168	124	139	253	189	117	139	125	264	121	91	168	253	246	146	171	253	247	133	128	156	207	119	118	136	256	167	153	136	140	133	143	217	247
	147	162	138	285	140	265	258	254	127	254	225	151	128	144	241	171	123	143	250	192	122	137	126	265	123	96	164	255	245	147	168	253	250	137	130	155	209	117	118	134	257	163	154	139	141	137	145	219	250
	146	159	136	286	138	264	255	257	126	256	226	151	119	149	241	172	123	142	252	193	120	137	125	265	123	95	162	254	244	144	164	251	248	132	126	155	206	115	114	135	259	164	152	136	141	137	142	221	250
	150	163	142	281	142	265	253	259	131	255	226	150	124	146	242	173	126	145	254	191	123	142	127	264	119	99	167	251	247	145	168	253	248	135	130	154	207	119	117	135	259	165	157	136	142	134	146	222	249
	148	162	140	282	143	266	256	256	124	255	226	150	122	147	241	178	120	141	252	192	124	140	126	263	124	95	167	253	248	146	169	251	250	134	127	162	211	119	120	137	257	165	158	143	144	139	144	222	250
	150	161	142	288	140	266	256	257	126	256	227	156	121	144	242	174	125	141	252	192	122	137	124	264	124	97	164	254	246	144	172	253	246	135	129	158	207	118	116	134	256	168	155	142	143	136	141	221	250
	145	162	135	282	140	268	257	257	124	255	226	150	127	147	243	173	126	143	251	191	123	141	130	263	122	99	168	255	244	142	166	252	246	137	130	158	208	123	117	137	258	168	156	140	142	136	141	219	252
	0	0	0	0	0	0	0	0	0	0	0	0	0	0	0	0	0	0	0	0	0	0	0	0	0	0	0	0	0	0	0	0	0	0	0	0	0	0	0	0	0	0	0	0	0	0	0	0	0
[truncated: 47 more columns]

## Sheet: PM2A - Rep1
Hour	A01	A02	A03	A04	A05	A06	A07	A08	A09	A10	A11	A12	B01	B02	B03	B04	B05	B06	B07	B08	B09	B10	B11	B12	C01	C02	C03	C04	C05	C06	C07	C08	C09	C10	C11	C12	D01	D02	D03	D04	D05	D06	D07	D08	D09	D10	D11	D12	E01
0	73	69	39	49	32	39	30	33	34	47	51	60	49	41	22	26	39	36	21	21	40	26	39	69	37	29	27	24	27	28	24	29	23	28	39	52	31	23	25	20	29	23	19	17	28	20	23	46	53
0.5	74	72	43	49	29	44	33	36	37	44	50	61	51	43	25	31	47	21	26	19	53	27	41	72	37	32	28	26	29	31	26	27	25	31	34	56	32	21	24	24	27	26	20	20	34	26	26	45	56
1	72	70	43	50	36	41	35	32	39	50	49	59	52	43	26	32	50	20	25	23	64	26	41	76	37	35	31	24	32	35	27	31	28	30	29	58	34	22	25	30	25	32	19	19	31	26	25	46	57
1.5	79	72	43	52	34	44	37	38	43	52	50	57	50	47	31	33	55	21	25	22	68	34	46	81	41	31	30	29	32	36	32	31	29	32	34	58	36	26	29	29	30	32	20	19	40	26	30	51	59
2	82	74	50	52	37	45	38	34	50	54	49	60	56	47	30	37	59	21	29	24	73	31	43	77	45	33	32	29	37	38	30	32	33	36	36	69	38	27	31	32	35	37	25	25	44	28	32	48	60
2.5	84	77	50	56	41	54	42	38	54	60	54	63	58	56	39	40	61	32	34	28	78	42	54	86	50	40	39	33	38	44	37	32	39	45	43	72	43	29	39	33	38	38	30	28	55	31	34	58	65
3	86	83	57	56	45	51	47	40	58	60	54	66	63	58	39	41	65	30	35	32	77	43	52	96	54	42	44	36	42	45	38	41	37	43	45	76	46	34	42	36	43	41	29	32	57	35	37	60	65
3.5	90	81	59	57	45	55	46	46	63	64	52	62	61	59	40	47	69	35	37	27	78	45	61	96	54	44	45	41	48	52	42	42	37	46	45	79	49	35	44	39	45	43	34	34	63	41	40	57	66
4	96	89	63	61	47	62	57	49	65	66	62	68	68	61	46	50	72	38	46	30	83	49	68	100	60	46	50	49	57	54	50	50	48	50	53	86	56	39	45	38	51	50	41	40	69	41	44	63	68
4.5	98	89	68	61	47	58	56	54	70	73	63	72	69	59	52	57	74	39	42	31	87	57	70	101	67	51	54	50	54	60	45	48	48	56	54	87	59	42	55	43	55	49	44	43	73	46	47	69	69
5	103	91	71	62	50	65	65	52	76	73	62	72	74	68	55	61	77	43	49	32	86	57	73	106	68	62	55	57	63	65	56	54	56	58	60	92	62	47	56	47	58	51	47	49	76	53	50	74	70
5.5	109	95	78	68	56	65	61	60	82	81	65	71	79	77	59	62	81	48	55	34	92	60	77	108	73	66	67	62	64	71	64	59	59	66	65	96	67	47	61	56	62	57	58	56	85	62	50	77	74
6	114	99	87	72	56	72	68	61	87	84	66	76	86	76	66	72	84	56	61	37	90	67	80	115	82	63	68	60	71	78	67	65	65	72	73	98	72	57	70	58	71	60	54	61	93	64	54	82	77
6.5	115	99	86	74	60	75	64	63	92	93	64	77	92	83	69	75	87	55	69	40	97	73	90	119	82	73	71	70	80	83	72	65	64	73	75	102	81	56	76	63	78	66	65	66	96	74	55	87	72
7	120	105	97	79	65	79	67	72	99	99	69	77	96	90	77	88	88	62	69	41	102	80	94	123	96	82	81	76	87	88	81	75	72	79	81	110	83	64	78	66	85	69	69	70	109	72	63	90	76
7.5	131	112	102	79	67	82	75	76	105	102	71	80	101	95	83	92	94	69	72	44	105	84	97	127	98	81	88	84	92	98	89	82	81	80	86	117	92	67	89	76	85	75	75	79	115	82	72	94	79
8	131	110	108	82	70	86	78	81	108	103	74	85	109	99	85	96	92	73	79	41	103	90	106	128	99	89	91	86	98	103	93	85	84	92	91	115	97	73	90	77	93	79	86	81	119	93	74	100	77
8.5	140	116	121	89	79	93	83	87	114	115	74	88	116	106	94	104	103	76	86	49	106	94	107	133	108	92	98	96	108	112	105	95	92	99	98	125	102	80	97	86	102	84	94	94	126	96	81	110	80
9	143	118	126	94	77	100	87	91	122	117	77	88	119	108	100	108	105	78	91	54	107	100	114	139	116	98	107	101	108	117	108	97	97	100	101	128	107	85	105	93	107	87	99	95	134	105	80	112	82
9.5	149	122	132	99	80	108	90	97	129	126	79	93	127	112	104	115	109	90	100	56	112	106	119	146	121	100	112	105	115	121	117	103	101	109	106	134	120	94	108	95	116	95	110	105	140	108	85	117	86
10	155	128	136	100	84	114	96	101	134	128	85	94	129	118	106	124	114	97	103	60	116	109	125	148	129	107	124	112	123	128	122	110	105	114	113	144	123	99	120	101	124	98	111	112	145	116	95	124	82
10.5	160	127	141	99	88	122	101	109	139	132	81	98	136	124	113	127	117	99	111	63	117	117	129	148	137	116	125	113	129	136	130	113	116	121	115	146	131	102	123	107	130	107	123	114	151	127	100	125	79
11	162	134	146	103	89	125	103	112	144	136	82	96	138	124	118	129	123	100	111	63	120	124	133	151	141	110	130	119	135	135	135	120	117	121	117	149	133	109	126	109	136	111	130	120	158	133	101	131	82
11.5	164	135	146	105	93	134	106	120	149	142	87	102	145	129	123	135	126	110	122	70	122	127	137	157	148	121	136	126	143	144	141	131	125	130	126	157	141	114	131	118	136	120	137	125	162	141	109	141	83
12	169	133	147	104	92	142	108	123	151	144	88	104	146	136	126	141	131	110	118	71	127	129	141	164	152	122	137	128	143	148	141	129	121	130	128	162	142	117	134	126	143	124	141	129	168	146	111	141	85
12.5	172	138	150	109	94	147	111	133	156	143	85	107	150	137	132	144	133	114	126	74	127	131	146	165	151	128	139	130	148	154	145	139	128	135	133	168	146	121	138	131	149	127	148	132	169	156	115	147	84
13	175	133	152	105	91	158	113	132	158	146	90	106	150	134	131	144	132	117	127	72	129	137	148	168	154	127	141	135	149	153	149	139	128	134	133	167	149	123	143	132	148	134	147	136	173	161	123	149	83
13.5	179	139	152	110	96	161	114	133	158	152	88	106	155	139	137	151	137	120	132	77	130	135	151	171	161	130	143	138	152	156	150	142	132	137	137	175	153	125	145	135	148	142	152	139	177	170	127	154	86
14	179	139	155	109	99	168	115	137	162	147	89	106	158	141	138	151	137	118	130	77	130	137	154	173	161	129	144	137	151	155	153	147	132	137	139	178	153	136	144	137	152	148	155	140	178	169	128	156	82
14.5	180	141	155	107	96	172	115	139	165	153	92	108	157	143	139	151	141	119	134	77	132	137	155	177	165	130	151	141	156	161	158	146	135	139	140	181	155	128	145	141	157	147	156	142	185	179	131	151	86
15	180	144	157	111	95	176	114	140	166	154	88	110	158	143	146	154	141	121	136	79	133	139	159	179	161	132	153	143	158	161	156	148	134	140	142	183	159	134	147	143	156	155	157	142	184	181	134	156	86
15.5	183	148	153	111	100	183	118	144	166	154	90	110	159	143	150	151	143	123	139	78	139	140	159	184	164	136	156	141	158	163	158	151	141	140	141	187	160	132	149	145	158	161	159	143	186	191	143	156	87
16	179	147	155	109	97	186	112	145	164	156	92	112	163	144	150	153	145	126	135	79	136	140	161	189	166	143	155	144	156	163	161	154	136	143	145	191	160	132	151	146	161	165	161	147	186	195	141	159	85
16.5	186	149	154	112	97	190	112	138	164	157	89	109	161	145	149	156	148	127	137	79	135	144	161	192	163	137	154	140	159	163	162	151	138	143	147	188	165	133	148	148	160	170	162	145	189	199	147	157	92
17	187	147	156	115	98	198	115	142	169	152	93	112	162	145	147	157	145	126	139	79	139	147	162	192	168	138	153	145	161	164	162	156	135	144	145	190	161	133	150	149	161	170	162	146	188	203	149	163	88
17.5	184	152	156	115	103	200	114	145	168	157	91	109	162	148	152	158	152	124	139	81	137	147	165	198	165	137	152	145	161	165	166	157	138	147	147	191	162	138	153	144	161	168	162	148	191	208	155	159	87
18	186	152	158	112	97	205	115	144	168	163	95	108	161	148	154	157	149	127	138	82	137	144	164	199	166	139	151	145	160	164	162	161	139	144	146	190	164	133	151	149	159	174	165	148	188	211	148	159	87
18.5	181	152	161	112	104	209	119	150	166	154	91	109	165	146	154	159	153	129	141	84	140	145	166	204	167	141	156	147	161	165	161	160	139	144	146	192	165	137	153	149	162	179	167	146	195	211	148	160	91
19	186	151	159	113	99	212	113	146	170	155	90	109	161	146	159	158	150	125	140	83	143	146	169	206	167	144	156	147	166	166	165	159	143	147	144	193	161	134	151	149	164	178	166	148	194	219	153	161	89
19.5	183	152	162	113	99	216	116	142	168	158	93	109	164	147	153	160	152	126	144	85	141	147	167	204	167	146	154	146	163	168	167	164	138	146	146	195	165	138	154	151	166	177	166	153	197	216	154	160	84
20	188	153	159	115	101	218	118	144	168	161	92	111	163	149	153	157	157	131	142	86	141	149	174	211	167	145	159	149	166	169	166	161	140	149	144	194	167	139	153	152	163	177	165	149	193	218	154	163	86
20.5	187	157	158	118	103	220	118	149	171	166	91	114	166	152	155	162	157	130	144	83	147	149	174	213	170	150	158	152	168	171	166	167	144	150	148	195	167	142	157	153	167	182	172	150	195	222	157	165	90
21	188	153	162	117	98	221	120	152	174	164	94	111	165	151	161	163	158	128	143	91	144	150	172	214	170	152	163	152	164	168	168	162	145	148	152	199	173	143	156	154	168	182	166	153	196	226	160	167	91
21.5	188	149	164	116	102	225	119	152	172	164	99	117	169	153	163	160	158	133	145	88	149	150	173	218	173	150	166	150	168	170	168	169	143	150	148	197	172	143	159	156	166	183	168	153	197	229	158	166	89
22	188	157	162	115	103	226	120	149	172	163	94	113	169	151	160	161	161	135	147	87	146	150	178	222	172	150	163	150	169	172	170	165	148	148	153	197	170	143	156	159	168	184	174	148	195	228	162	168	96
22.5	185	158	164	115	104	229	120	150	171	164	95	115	168	150	163	163	158	136	149	86	147	154	176	221	172	152	162	156	168	168	170	167	149	147	151	199	168	141	156	157	169	183	172	150	198	230	161	170	90
23	187	158	160	115	102	230	122	146	173	162	93	114	170	155	162	164	159	132	144	85	145	152	179	223	173	153	165	151	171	171	171	165	148	152	151	197	169	142	163	161	170	185	175	153	200	232	157	168	92
23.5	193	158	166	120	104	230	119	151	175	165	96	112	169	153	161	166	162	133	147	87	146	156	179	227	175	148	163	154	168	174	169	168	148	152	154	199	169	145	156	156	171	184	171	153	198	234	161	168	93
24	189	156	166	116	101	236	123	154	172	166	97	114	171	157	162	167	162	131	146	88	146	156	180	228	175	152	166	154	168	171	170	165	147	153	154	200	169	145	159	155	174	186	174	152	200	236	165	163	89
24.5	188	158	167	115	102	234	119	151	178	162	95	114	171	156	163	164	162	132	148	88	146	154	179	229	174	153	164	154	166	172	169	168	149	152	147	197	171	145	158	162	168	185	174	153	200	239	160	168	93
25	189	155	164	117	102	234	119	151	175	165	95	113	168	152	162	165	162	134	146	91	147	156	184	230	176	151	164	155	171	174	177	166	150	153	149	200	174	146	161	162	172	183	173	151	202	237	162	167	93
25.5	189	153	163	114	107	234	122	148	172	166	100	115	172	156	166	164	166	133	149	90	149	156	182	232	173	154	163	153	169	173	171	169	147	153	150	202	169	143	161	159	170	182	173	154	200	240	166	168	92
26	190	158	169	116	107	236	122	152	173	167	96	116	171	157	161	163	163	136	151	92	150	150	181	237	176	154	162	156	167	174	173	170	151	153	154	205	175	146	162	160	172	185	175	157	200	238	163	174	93
26.5	188	155	165	118	101	239	121	148	175	166	92	115	170	157	159	165	167	133	147	96	146	155	185	235	175	151	166	156	167	173	172	167	148	151	149	200	174	143	162	162	168	182	171	151	199	242	165	171	88
27	191	156	164	119	100	235	122	152	177	165	93	113	173	155	165	167	168	134	151	93	148	153	186	237	175	154	165	153	170	173	172	169	151	153	149	204	173	147	160	162	173	183	175	155	204	242	164	170	90
27.5	192	157	164	117	106	237	121	155	177	168	95	116	171	157	163	159	164	137	149	90	150	156	185	234	180	153	168	155	171	175	171	172	150	152	151	199	171	146	165	161	171	183	175	153	199	239	168	170	91
28	192	156	168	116	103	238	123	150	180	167	96	113	174	155	164	166	170	133	153	90	151	155	183	243	177	156	165	161	169	178	172	169	155	156	155	197	172	148	164	168	175	182	173	154	199	241	169	170	95
28.5	194	156	166	119	101	237	121	154	179	168	98	117	171	158	162	164	167	134	148	92	151	158	184	242	181	155	170	158	171	173	171	172	152	153	153	200	176	145	167	166	169	183	177	156	204	245	171	174	93
29	194	158	163	117	105	236	120	151	178	170	90	117	174	158	164	168	170	134	149	92	152	158	189	244	173	156	171	154	170	174	176	170	151	157	151	204	172	147	164	167	172	187	179	153	201	242	167	176	90
29.5	194	155	165	116	103	238	123	156	179	171	95	113	174	160	166	170	169	137	152	97	149	157	187	243	179	157	167	162	173	177	172	174	151	152	153	203	172	148	162	168	176	186	178	155	206	240	167	171	96
30	192	159	165	115	102	238	121	152	179	167	96	114	174	157	163	166	168	135	152	91	153	158	186	242	176	152	168	152	176	176	174	171	150	155	153	201	174	147	165	169	172	182	175	153	203	243	166	167	93
30.5	194	156	167	116	104	239	121	154	180	169	97	112	172	159	168	167	172	141	152	92	151	161	188	243	177	159	172	154	174	175	177	171	151	154	153	203	175	146	162	166	176	190	179	160	201	245	170	175	93
31	194	157	165	121	101	239	123	155	177	170	98	119	171	162	165	164	171	137	156	95	152	161	189	244	178	156	168	164	174	172	177	170	150	155	153	200	174	151	165	167	177	187	177	157	203	243	166	171	93
31.5	195	157	170	119	105	240	120	155	182	171	103	118	174	159	170	170	173	142	156	95	153	158	192	245	179	160	169	164	177	176	175	169	157	161	154	203	175	149	165	169	175	185	178	156	202	249	170	176	99
32	195	156	167	119	107	237	124	154	176	171	99	118	172	162	167	168	172	141	151	95	152	160	189	247	178	156	169	156	171	174	174	169	153	158	158	207	174	147	167	168	180	185	180	158	206	246	168	173	95
32.5	196	159	167	114	100	236	122	158	181	174	97	116	172	160	165	171	173	140	152	93	152	162	188	243	179	158	171	161	175	174	174	171	151	158	156	204	172	148	167	169	177	186	177	157	202	244	167	174	89
33	196	159	168	120	106	238	125	158	179	170	99	120	175	160	171	168	173	134	160	94	153	162	191	248	178	160	170	163	175	180	173	170	152	159	154	206	178	149	166	171	178	186	180	160	205	246	172	175	98
33.5	197	159	167	120	101	238	125	156	181	174	100	119	173	162	169	169	172	141	155	98	153	164	191	248	181	162	172	161	176	181	173	169	157	157	154	208	174	153	169	170	178	190	178	165	204	250	171	175	95
34	197	159	170	119	107	238	126	157	180	172	99	118	178	161	170	174	175	142	154	98	153	157	194	250	182	157	171	160	174	178	176	175	159	161	158	204	178	153	167	169	177	188	177	159	205	245	173	175	95
34.5	197	160	167	119	104	235	123	157	177	172	98	119	175	160	167	169	175	141	154	95	157	161	190	245	180	162	169	162	174	181	174	172	153	159	154	204	176	149	165	167	179	186	179	159	205	248	170	176	91
35	196	160	170	121	107	235	124	157	181	169	100	121	177	158	171	170	174	138	158	95	158	162	193	247	182	161	169	163	177	180	177	172	156	162	159	209	177	150	168	170	179	183	183	157	205	249	169	179	98
35.5	196	158	167	120	108	241	128	162	180	172	103	118	176	162	171	174	174	137	157	98	156	158	190	244	182	162	167	164	178	176	176	169	157	159	158	205	177	151	168	169	176	189	177	158	206	250	172	176	96
36	197	157	172	120	103	237	124	160	181	177	98	118	177	164	169	170	175	142	156	96	156	160	193	247	181	165	169	165	179	178	175	170	157	158	154	207	178	151	169	172	176	186	180	162	206	245	172	174	94
36.5	199	160	174	123	105	237	123	155	180	172	100	121	178	163	172	171	177	140	156	97	154	161	194	248	180	158	171	162	177	181	177	172	156	156	157	206	175	152	169	173	178	186	181	160	207	246	173	175	96
37	199	165	172	121	109	235	125	158	181	176	102	119	176	166	168	175	177	139	154	96	156	161	199	246	180	165	170	165	177	180	176	168	157	160	157	206	178	152	168	175	176	185	180	161	205	249	172	178	98
37.5	197	160	171	121	107	237	123	158	184	172	100	118	178	165	172	174	180	146	154	96	155	161	193	247	180	163	169	166	177	182	180	174	158	160	156	206	179	150	172	173	179	189	180	160	207	248	174	179	96
38	198	165	173	120	104	238	128	158	180	173	99	119	176	164	169	176	177	147	160	95	155	163	196	248	180	160	175	160	177	181	176	175	159	159	155	207	180	153	170	172	178	183	182	160	208	249	174	179	92
38.5	199	157	175	123	105	236	121	158	185	176	98	120	179	168	169	172	180	142	162	96	153	163	196	248	180	163	175	163	179	179	176	175	157	160	162	201	181	153	170	174	180	189	184	163	205	247	172	176	98
39	199	167	174	124	111	238	126	162	184	181	104	121	180	167	173	173	179	146	161	100	158	163	197	248	185	167	175	167	178	186	183	175	157	163	161	205	182	157	171	176	179	191	184	160	209	248	178	182	96
39.5	202	164	174	126	110	237	130	159	185	176	104	125	182	169	176	177	180	146	160	100	161	165	199	246	187	165	177	168	179	185	182	175	160	164	161	205	180	155	173	178	183	191	182	165	209	250	175	183	100
40	198	165	174	125	108	239	129	160	186	175	103	124	181	170	170	174	182	145	160	99	159	163	199	248	184	164	177	166	181	183	180	174	161	164	161	211	181	157	173	178	183	190	182	161	209	247	173	181	97
40.5	198	161	176	124	105	237	127	165	183	178	104	120	180	167	171	177	181	147	162	100	161	166	200	250	185	166	178	168	180	182	181	172	160	163	163	209	183	156	174	173	180	189	185	163	210	246	172	181	96
41	199	164	176	125	105	236	129	164	186	179	105	124	180	171	171	174	179	148	162	101	159	165	195	249	183	165	176	170	181	183	180	173	159	160	161	211	180	158	178	177	182	191	185	164	212	247	177	181	99
41.5	199	167	172	126	109	234	131	161	185	180	106	126	179	166	171	176	182	149	162	102	162	166	197	247	183	171	176	173	180	182	179	176	161	162	159	209	180	161	172	178	185	188	183	164	213	250	175	183	100
42	201	165	174	125	111	235	127	162	188	177	104	126	179	170	169	175	182	147	163	102	160	165	198	251	185	166	176	169	184	184	178	177	162	164	158	211	183	157	176	178	185	186	184	163	209	247	177	184	99
42.5	203	165	176	124	107	233	131	163	184	177	101	122	182	171	170	176	179	147	166	100	158	167	198	251	187	167	178	170	181	183	177	174	162	165	159	211	180	158	175	178	186	190	185	166	212	251	175	183	100
43	200	167	177	128	108	237	130	160	186	179	108	126	184	171	174	176	182	148	167	103	159	168	200	251	186	168	177	167	185	185	180	175	162	165	159	212	180	160	175	178	188	186	182	164	209	250	176	185	98
43.5	200	168	177	128	110	238	134	162	186	182	107	125	183	178	172	180	185	153	167	102	163	167	198	251	187	171	177	170	184	186	185	174	165	167	161	212	184	155	176	178	183	189	187	169	212	250	176	184	101
44	199	163	176	122	111	237	132	166	186	180	105	126	182	173	172	177	185	147	164	103	158	172	203	252	186	168	180	168	182	187	181	176	162	165	164	206	187	161	173	180	187	188	182	171	213	248	173	185	99
44.5	206	166	177	127	113	235	128	166	189	181	105	124	181	170	171	177	183	149	168	107	162	170	201	252	186	170	177	170	180	183	182	174	165	166	159	212	184	161	175	179	185	192	185	168	212	251	171	182	101
45	205	163	175	126	112	236	135	162	189	178	107	128	182	172	173	177	184	152	167	104	159	165	199	250	187	172	179	172	181	182	182	175	165	161	162	209	183	160	176	178	185	189	183	168	209	247	179	182	98
45.5	203	163	180	124	111	239	132	166	187	180	104	127	185	174	171	178	183	152	162	104	160	171	202	250	185	173	181	170	186	185	182	177	162	168	162	211	186	160	173	181	186	189	186	168	212	247	179	186	102
46	203	164	178	124	111	234	127	167	186	177	103	128	185	172	177	176	187	150	165	103	161	166	200	252	187	169	179	170	185	185	180	177	163	163	163	213	183	157	176	180	187	191	187	167	210	245	175	184	99
46.5	201	167	178	129	112	230	132	165	187	177	104	125	185	171	180	176	187	147	166	107	159	170	201	250	183	172	179	170	183	184	182	176	166	165	162	210	182	160	173	178	185	190	189	169	213	249	176	185	98
47	202	164	174	128	113	236	130	162	189	179	104	126	184	174	174	180	188	151	162	107	158	166	199	251	188	170	181	172	184	188	182	173	164	166	164	210	182	161	175	182	187	194	186	168	214	249	176	187	103
47.5	206	166	177	125	112	236	132	165	191	182	106	128	186	173	176	178	184	153	169	107	162	163	202	250	189	171	181	172	182	186	181	176	168	172	166	213	182	160	177	182	186	190	187	170	215	247	178	184	104
48	204	164	180	131	110	236	130	166	186	181	107	128	185	173	173	180	188	156	169	102	160	166	204	251	192	168	181	171	184	184	184	175	164	165	163	210	185	159	178	180	186	190	186	168	212	248	176	182	96
48.5	204	165	178	125	114	237	129	165	190	184	107	127	185	172	174	184	187	155	167	107	161	168	203	251	187	171	181	174	184	187	182	175	164	168	162	214	188	164	178	181	190	194	188	168	212	249	177	186	101
49	206	167	174	131	114	232	131	167	188	179	105	128	188	170	175	183	186	155	168	107	161	170	206	251	187	173	180	171	182	186	182	176	166	170	164	212	188	164	176	182	186	189	185	167	216	248	178	186	100
49.5	201	169	179	126	114	236	136	165	189	181	106	129	184	177	178	180	189	153	167	105	160	169	201	249	184	172	181	169	183	187	183	178	167	164	165	211	189	165	175	184	186	195	191	168	218	248	179	187	107
50	205	166	179	129	111	236	132	164	188	183	107	127	187	176	176	183	186	150	170	109	163	171	200	252	189	171	179	170	190	185	181	176	170	168	164	212	185	163	179	183	185	192	190	168	213	249	178	188	97
50.5	206	166	180	127	113	237	134	166	190	180	105	130	187	175	178	179	187	153	168	107	164	168	203	253	189	169	181	176	185	186	183	177	167	168	165	213	185	162	177	184	189	191	192	169	213	246	179	188	101
51	204	169	180	125	114	235	137	165	188	184	107	129	187	175	176	177	189	155	171	108	160	168	204	253	190	171	181	174	184	187	178	175	168	171	165	209	186	164	176	184	188	192	188	171	212	248	175	185	101
51.5	206	169	175	130	113	233	132	167	191	183	108	127	186	175	180	182	190	154	167	108	163	168	208	250	189	176	182	178	183	188	185	179	169	170	165	214	187	167	179	184	186	193	192	168	214	251	178	191	105
52	203	167	178	129	113	234	132	166	189	182	105	131	188	177	177	179	192	154	169	110	164	169	203	250	191	171	180	174	185	188	182	178	167	167	163	212	188	162	177	182	187	189	188	173	216	247	176	187	103
52.5	207	167	180	128	115	236	131	167	191	185	106	131	188	176	176	181	191	157	173	106	163	171	206	251	188	175	183	174	187	187	183	180	169	168	165	213	188	164	176	187	185	194	190	174	216	250	179	189	103
53	208	170	180	131	112	237	134	167	186	184	108	129	188	174	178	183	187	152	173	106	165	172	201	251	192	172	184	172	183	184	185	180	167	168	167	212	187	165	179	183	189	195	190	171	216	247	179	190	99
53.5	207	168	178	129	113	234	131	167	191	183	109	130	185	176	176	184	186	151	170	109	166	169	206	253	191	169	181	177	187	184	184	178	168	170	167	217	186	163	177	185	184	194	192	171	212	247	180	189	103
54	207	170	184	130	114	234	130	170	193	184	108	131	186	179	176	184	189	154	171	106	165	170	208	252	195	174	185	176	187	189	183	177	170	172	165	212	187	164	182	187	187	194	190	170	216	248	178	194	102
54.5	207	169	180	131	113	235	133	168	188	185	113	127	187	175	174	182	189	157	173	110	162	170	203	251	189	173	184	174	188	190	183	181	172	167	163	211	192	166	179	182	188	192	192	171	216	245	181	188	102
55	208	172	183	132	118	234	134	169	190	185	109	130	189	179	177	183	193	157	170	109	164	170	204	251	191	176	181	178	190	187	183	177	168	166	161	213	191	165	182	187	188	192	192	172	215	247	181	194	105
55.5	207	170	178	131	110	236	133	170	191	181	111	129	190	174	180	183	191	157	173	111	164	171	203	249	193	171	184	174	187	191	183	177	169	168	164	213	186	167	179	187	189	193	190	171	217	248	180	191	103
56	208	169	179	133	114	232	134	168	193	186	113	130	189	177	176	182	195	155	167	107	164	171	205	250	188	174	182	173	188	189	184	177	168	172	163	213	190	166	180	182	190	194	190	176	215	249	178	193	100
56.5	208	170	185	131	115	234	135	174	193	184	110	133	189	180	180	184	191	160	172	109	165	173	204	251	190	174	184	176	187	191	183	175	169	173	166	218	188	167	183	187	188	191	189	172	214	244	178	192	102
57	208	171	183	128	118	232	132	166	193	183	109	130	187	179	181	184	193	155	174	107	165	173	210	251	191	176	184	179	190	188	184	178	171	167	164	216	191	166	181	183	189	192	187	169	217	246	181	192	103
57.5	208	169	185	131	116	235	134	170	193	183	112	132	193	182	178	183	188	159	168	110	165	172	204	250	195	174	184	175	189	190	186	180	169	169	164	212	191	164	182	186	190	193	189	169	215	246	178	188	104
58	210	169	180	132	114	237	136	168	192	187	111	135	196	179	179	181	190	157	169	110	164	174	206	252	192	172	184	176	187	189	188	178	173	174	170	213	191	166	179	186	192	196	189	173	215	247	178	193	104
58.5	207	173	182	129	115	233	134	169	190	186	114	132	188	182	178	185	191	157	172	110	165	173	204	249	192	173	186	176	190	189	184	177	168	170	164	214	188	164	182	188	187	192	191	175	214	246	178	191	103
59	210	173	179	130	116	237	133	168	194	185	111	131	189	181	181	185	193	158	174	112	167	172	205	250	192	175	185	178	189	188	185	180	172	170	165	220	189	168	180	187	190	194	190	176	217	245	180	193	103
59.5	209	170	182	133	117	233	136	169	192	188	112	133	187	179	178	184	193	156	173	117	168	169	206	251	191	176	185	177	189	187	182	179	171	168	164	215	188	166	183	189	190	195	197	171	215	246	179	193	100
60	210	174	187	135	119	235	136	175	195	190	109	134	191	181	183	188	191	158	174	110	166	174	204	253	192	176	184	182	188	193	188	179	173	171	165	214	188	170	179	189	195	194	190	178	215	246	179	193	104
60.5	209	173	183	130	120	235	134	170	192	183	110	134	190	181	174	183	195	157	173	116	170	174	203	251	194	175	184	179	191	192	185	177	173	170	168	217	192	169	179	188	191	198	193	176	218	245	180	196	102
61	209	173	181	134	116	233	137	170	196	184	110	134	189	180	177	185	194	158	174	110	167	173	208	253	193	173	187	177	188	192	186	175	167	168	164	220	188	170	184	190	193	192	191	176	213	248	182	193	103
61.5	211	172	183	131	115	234	137	171	194	188	115	133	193	182	180	183	194	162	175	111	162	175	204	252	193	178	188	178	190	189	185	181	175	168	170	215	194	167	181	188	193	194	192	176	217	246	182	194	103
62	212	176	187	136	117	237	141	170	196	188	108	135	192	181	183	187	191	161	176	114	166	177	208	253	192	177	187	178	189	193	188	178	173	167	170	216	192	170	184	191	189	197	191	174	216	245	182	194	108
62.5	209	175	183	132	114	235	138	174	199	183	111	132	189	180	180	188	198	158	175	114	164	175	208	253	195	179	184	179	189	189	185	175	174	170	167	216	193	169	183	189	191	194	191	177	219	249	180	192	103
63	210	172	183	137	119	234	135	176	197	190	112	137	192	181	179	184	194	160	178	112	166	174	210	253	194	179	188	179	192	194	187	182	169	171	164	216	188	170	183	189	192	194	193	177	215	243	181	192	105
63.5	209	172	183	133	117	234	133	172	194	185	114	135	192	180	178	186	196	159	173	114	165	175	207	251	195	178	185	180	191	194	188	175	172	171	167	216	192	166	182	191	191	194	194	174	218	248	181	195	103
64	211	170	186	135	117	236	137	171	196	186	112	131	190	180	180	186	195	160	177	114	164	174	205	254	197	177	181	178	194	191	186	178	173	170	167	214	192	166	182	187	193	195	193	172	216	247	182	195	104
64.5	215	177	188	135	119	235	137	175	198	188	115	133	196	183	180	187	194	161	173	114	163	176	206	251	195	178	189	180	192	194	191	181	175	173	167	217	190	169	185	193	194	195	194	174	214	244	179	198	108
65	211	173	187	131	119	236	136	174	196	186	112	133	195	180	178	184	200	160	175	115	168	172	205	253	195	178	186	182	193	191	185	182	173	171	166	217	193	172	184	191	189	195	194	178	217	245	184	195	105
65.5	212	180	185	132	119	237	136	170	194	188	116	134	191	183	182	186	193	160	176	113	167	175	204	251	192	174	185	178	191	194	187	181	172	169	168	217	185	169	182	189	193	196	194	172	218	244	179	193	104
66	210	177	187	132	117	237	141	173	195	190	112	134	190	182	184	185	197	162	176	113	165	176	210	253	198	179	190	181	189	193	186	174	172	176	164	218	193	169	184	192	192	195	193	176	217	246	184	195	100
66.5	214	178	193	136	123	237	139	178	194	191	117	141	195	186	182	190	196	165	177	114	173	179	206	254	196	179	192	183	194	199	191	181	177	173	171	219	192	168	188	194	196	197	194	175	218	248	183	197	110
67	212	173	182	132	121	232	137	173	196	183	116	137	193	186	182	185	195	162	176	115	165	176	208	252	195	179	186	182	190	193	187	178	173	173	168	217	193	170	182	190	190	196	194	176	218	244	181	197	102
67.5	214	176	188	130	116	233	134	173	194	191	110	136	194	185	183	187	197	163	175	113	167	176	209	253	196	178	184	180	189	194	188	178	173	173	169	217	192	169	184	193	192	195	190	175	216	242	179	196	107
68	213	176	184	136	120	234	137	171	200	188	114	136	196	183	183	188	197	164	175	116	169	177	209	254	195	178	185	182	191	193	187	180	174	173	170	217	195	170	183	195	190	195	196	178	217	246	181	197	99
68.5	213	173	186	136	121	237	136	177	197	191	117	135	195	182	180	189	198	162	177	115	168	177	209	253	199	177	186	179	191	195	186	181	173	176	170	217	191	171	184	194	194	197	197	177	218	243	181	196	106
69	216	175	188	134	123	236	139	178	196	189	113	138	197	184	181	185	197	162	178	116	167	176	210	256	197	180	189	181	191	195	187	181	172	177	170	219	193	172	187	193	190	197	192	177	219	245	182	198	104
69.5	210	177	186	137	123	237	144	176	195	185	116	134	195	184	183	190	199	166	179	116	170	175	212	251	200	180	190	180	195	200	190	180	172	174	169	218	197	173	187	192	195	197	195	178	220	248	183	195	106
70	213	176	185	137	117	233	140	177	195	188	114	135	192	184	182	190	194	161	178	114	170	175	210	253	196	178	186	183	189	191	188	178	175	174	170	217	194	171	183	192	190	198	194	179	217	247	180	195	102
70.5	216	178	189	139	124	237	141	177	194	192	114	139	198	184	184	191	199	165	182	117	171	181	211	255	200	183	192	189	194	199	187	182	177	176	167	220	193	173	183	199	196	195	196	178	221	245	183	201	109
71	214	179	187	135	124	238	139	177	199	186	117	136	194	184	180	188	200	163	181	117	173	179	210	253	197	179	186	180	190	194	191	181	177	173	171	218	193	171	184	192	193	194	197	178	221	243	180	200	103
71.5	215	176	188	139	123	239	141	177	198	188	117	138	198	186	184	188	197	164	176	123	169	175	207	256	200	183	193	183	191	195	190	181	179	173	170	217	197	174	189	192	195	201	195	179	220	247	182	199	104
72	213	179	188	138	119	239	141	178	196	192	119	138	196	186	184	191	199	163	181	121	171	179	214	254	197	184	191	186	195	198	189	182	176	176	170	222	196	174	188	196	195	196	196	182	220	246	183	200	112
72.5	212	179	187	141	123	234	140	176	202	192	118	137	198	181	184	189	201	166	179	118	169	175	211	256	197	181	190	185	193	200	192	185	175	173	169	221	196	174	187	193	196	198	195	182	223	245	188	199	106
73	213	179	187	138	121	238	144	179	198	192	119	136	195	185	184	188	200	164	178	118	169	178	209	254	199	178	187	181	193	196	190	182	179	173	171	218	193	174	185	198	196	198	193	176	220	244	184	202	105
73.5	216	179	188	142	121	237	144	175	196	191	120	139	199	186	184	190	198	162	177	118	171	180	211	255	198	182	191	184	197	196	191	181	178	176	169	219	198	178	189	199	194	197	200	183	220	247	182	199	111
74	215	180	190	139	123	242	145	178	199	192	119	143	197	186	184	193	202	165	182	119	173	181	212	257	198	182	191	187	198	196	194	181	176	176	171	222	194	177	185	200	195	199	199	182	220	246	186	199	104
74.5	214	180	188	139	122	237	142	179	198	188	118	138	196	189	187	189	197	165	176	118	172	176	207	255	197	184	192	184	193	198	191	181	177	179	168	222	194	172	184	198	198	200	196	181	224	247	183	200	107
75	216	179	191	136	124	235	146	178	198	192	119	141	195	184	185	188	201	165	180	119	174	181	211	256	199	183	190	183	194	197	191	182	172	177	170	220	197	171	186	197	195	196	197	178	221	246	183	200	107
75.5	217	182	189	140	123	237	142	176	202	189	118	138	195	187	181	192	201	169	182	122	169	179	209	257	199	182	191	183	194	198	191	185	178	173	170	223	199	174	188	195	197	197	197	181	222	247	183	199	105
76	216	184	191	140	128	235	145	177	200	191	115	140	198	185	186	191	199	165	179	122	173	177	212	257	200	183	193	186	194	198	193	182	179	175	168	216	196	176	189	195	200	198	195	181	225	246	186	199	106
76.5	216	179	186	139	125	233	143	175	197	190	116	144	198	184	182	192	203	165	178	120	168	179	211	255	199	184	189	186	195	199	189	180	177	173	170	219	196	178	187	198	195	197	196	181	221	247	187	201	107
77	215	179	189	138	124	237	143	181	201	190	120	140	198	184	184	189	202	166	182	117	172	174	211	253	198	180	192	186	195	197	192	183	181	177	173	219	198	174	187	196	198	196	200	183	222	248	186	198	105
77.5	215	179	190	136	121	239	142	178	199	190	117	139	197	187	185	192	200	166	179	122	171	182	209	254	201	180	191	186	195	196	191	179	182	176	171	221	199	175	186	200	197	197	199	180	218	247	188	200	111
78	216	179	189	141	124	235	144	177	198	188	120	135	198	187	185	192	203	164	182	119	174	174	210	257	197	182	191	185	195	195	192	182	176	173	172	219	197	176	189	194	199	199	196	184	221	248	185	200	105
78.5	216	179	189	138	125	237	146	176	200	187	116	142	197	188	187	195	201	168	180	122	168	180	212	254	200	181	195	187	194	196	189	182	178	177	168	221	198	174	189	197	198	200	199	183	220	246	183	201	108
79	217	183	191	139	125	239	145	181	199	191	120	138	201	187	185	190	202	165	182	122	174	180	210	256	200	184	194	186	197	198	188	180	179	179	172	222	197	175	186	195	198	197	198	180	219	247	190	204	108
79.5	219	181	189	142	125	236	145	177	203	192	120	139	198	187	185	193	202	170	180	122	173	181	213	256	198	182	190	186	196	198	191	184	181	175	169	221	198	175	188	198	199	198	199	181	222	248	184	196	109
80	215	182	191	136	125	236	144	177	199	191	119	136	198	190	184	194	202	168	181	118	170	178	209	253	202	182	193	184	194	195	190	182	178	176	170	223	199	173	192	198	198	200	196	182	220	245	186	203	108
80.5	218	181	193	140	123	235	142	175	200	190	119	137	198	188	186	190	202	172	182	120	172	178	212	259	201	178	193	187	199	195	194	186	180	172	171	222	197	178	187	197	197	198	200	182	220	247	184	204	106
81	216	181	193	140	124	236	144	179	201	193	117	142	201	186	185	191	203	169	180	121	172	181	212	254	202	182	190	183	194	197	195	185	181	180	172	222	197	174	188	197	197	201	197	183	220	245	185	203	108
81.5	217	183	188	138	124	236	148	180	199	194	117	141	198	189	185	193	204	168	179	120	168	180	209	256	199	180	192	184	196	199	191	182	183	179	170	221	196	179	188	200	196	202	200	184	223	248	187	201	108
82	217	185	190	142	128	238	146	179	201	190	122	139	200	192	183	194	203	172	180	122	171	181	211	256	201	180	191	186	195	197	189	183	181	179	170	221	200	176	185	198	196	200	196	185	220	247	184	202	110
82.5	217	186	189	140	121	236	143	179	201	194	122	140	198	192	187	193	204	166	186	122	174	183	209	252	201	183	195	187	196	202	195	180	180	180	172	221	198	176	190	198	198	197	197	182	222	245	183	201	109
83	216	188	193	142	125	236	146	182	201	193	121	140	199	187	185	194	204	168	181	123	174	180	213	256	202	181	195	190	196	197	190	183	178	177	175	223	201	180	191	201	200	200	200	187	222	249	183	198	109
83.5	216	185	190	142	121	239	142	178	201	195	119	140	198	192	185	191	204	168	182	124	174	177	210	251	201	185	193	187	195	198	192	183	179	175	168	222	198	179	189	197	199	200	200	186	221	245	184	204	110
84	217	181	190	140	122	239	146	182	198	193	119	142	194	190	185	194	202	168	181	119	173	180	207	255	201	181	191	185	198	202	193	179	178	177	172	221	197	177	188	197	196	197	198	182	222	246	185	199	111
84.5	218	183	192	141	122	238	143	180	201	195	122	142	198	185	184	192	204	166	183	123	171	184	211	257	200	184	190	188	194	199	190	181	184	177	173	223	203	179	192	200	197	202	197	180	226	247	190	203	109
85	218	182	191	140	121	237	146	182	199	190	116	142	203	189	186	193	203	167	183	122	173	178	212	255	201	183	192	189	194	197	191	184	179	178	173	222	199	177	184	198	197	199	199	181	221	247	188	207	114
85.5	219	181	190	138	128	235	146	179	200	192	119	142	199	190	188	194	205	170	186	120	172	183	212	255	202	185	193	188	197	196	193	182	179	180	174	225	198	177	189	200	197	201	198	181	220	245	184	202	108
86	220	181	191	140	124	235	145	181	201	194	116	143	202	192	186	195	203	170	180	121	174	184	210	254	198	183	189	190	198	200	193	183	180	173	175	223	199	178	190	199	198	200	199	185	220	246	188	206	108
86.5	218	181	190	144	127	235	142	179	200	194	118	140	201	191	185	194	206	169	181	124	170	180	215	256	202	185	193	186	197	198	191	181	182	177	168	222	200	177	190	195	198	198	200	184	223	246	183	199	109
87	217	184	195	139	123	236	149	179	207	192	121	142	199	189	183	193	206	167	184	123	176	181	210	254	203	182	196	189	198	199	192	184	179	179	172	222	197	179	187	198	200	199	197	185	226	246	185	205	108
87.5	215	182	189	139	123	236	148	181	202	190	120	142	200	189	187	194	207	168	177	125	172	183	213	257	202	183	193	187	197	202	189	183	181	180	173	223	200	180	191	201	193	204	201	186	223	246	187	205	110
88	219	185	191	139	128	238	149	182	201	194	119	141	199	191	188	195	204	170	183	127	174	182	213	254	204	184	193	188	199	199	194	181	182	177	172	222	200	179	190	199	199	198	197	181	222	248	185	203	106
88.5	218	183	190	142	127	237	145	183	202	192	120	144	202	190	188	194	204	171	183	123	175	182	208	258	201	185	196	187	195	199	196	185	177	178	171	225	197	180	191	199	197	202	201	186	224	247	189	207	109
89	218	188	192	142	127	236	146	181	201	194	122	142	200	191	187	197	204	171	184	123	177	182	210	256	201	186	197	188	195	196	194	181	184	178	172	221	202	181	189	201	200	200	200	182	224	245	185	203	110
89.5	216	183	188	142	123	240	148	180	202	192	121	141	200	188	184	192	203	168	183	124	172	184	208	255	201	184	195	187	198	199	188	180	180	176	171	224	197	181	188	200	200	197	199	181	221	245	187	204	108
90	219	186	189	143	126	235	143	182	200	191	122	139	203	190	188	195	210	170	183	124	172	182	210	258	205	186	193	185	195	200	191	180	183	173	174	222	199	183	190	201	197	199	199	185	224	248	186	204	110
90.5	217	186	192	139	125	237	150	180	206	192	122	143	197	191	186	194	205	169	184	125	175	185	212	254	203	186	197	186	195	199	192	182	184	180	174	225	196	181	191	200	199	201	200	184	222	250	190	205	109
91	218	186	191	140	127	241	149	179	203	193	119	144	201	193	185	195	205	170	181	121	177	181	213	257	200	184	195	188	199	200	195	184	180	178	173	223	198	181	191	201	200	201	200	180	223	245	188	208	110
91.5	217	187	194	143	126	237	147	179	198	191	121	139	202	189	185	197	206	173	184	127	173	182	214	256	198	184	196	187	194	199	190	182	179	181	172	224	200	176	192	199	199	201	198	181	220	246	188	207	109
92	220	186	197	141	125	235	150	178	199	193	122	143	203	192	188	195	203	172	185	125	174	182	211	253	202	184	195	189	196	199	195	182	180	179	173	219	202	180	189	201	199	203	199	179	225	248	188	206	107
92.5	219	185	193	144	128	238	149	181	201	193	118	139	202	193	187	198	205	171	185	121	174	179	212	257	202	185	194	190	199	200	192	184	181	178	171	221	200	178	186	201	199	200	200	183	219	246	188	209	110
93	220	189	195	143	128	239	149	180	203	193	123	141	202	190	187	199	208	171	184	126	176	182	211	258	206	184	197	189	194	200	194	184	181	179	172	224	197	178	191	205	200	203	200	187	226	248	187	205	106
93.5	219	189	193	139	130	238	149	183	199	196	126	140	201	193	187	196	205	169	185	123	175	185	216	255	202	184	195	189	198	201	194	184	184	181	171	224	200	179	188	201	198	201	203	184	224	247	188	204	107
94	219	185	192	143	131	235	147	181	201	194	123	138	197	190	188	196	206	172	185	126	176	182	213	256	201	183	190	190	196	199	190	184	183	180	172	220	199	180	192	200	199	201	199	184	225	246	189	203	111
94.5	219	187	195	143	122	240	151	182	206	191	122	139	199	190	187	195	204	171	184	126	175	185	217	255	197	187	192	187	197	199	194	184	184	177	172	223	196	182	188	201	200	200	200	183	224	246	187	205	108
95	219	187	194	142	127	238	149	181	200	194	124	144	201	190	189	193	206	170	185	122	178	185	213	259	204	184	195	188	198	200	192	182	180	179	172	224	199	179	193	199	199	200	199	186	223	247	186	205	109
95.5	221	190	192	145	125	238	151	180	201	194	125	147	202	192	192	196	208	170	182	124	172	180	214	257	205	184	194	190	196	201	192	185	182	183	172	222	198	180	192	202	198	199	201	187	225	246	185	204	109
96	218	186	191	144	129	236	149	178	204	190	118	144	202	189	188	197	208	171	183	127	178	183	212	258	203	185	199	189	199	202	192	183	182	180	169	222	199	181	190	197	199	202	200	186	225	249	186	207	110
96.5	218	185	195	139	121	238	149	180	201	195	122	145	202	189	186	196	207	170	184	123	177	183	211	256	204	183	192	188	198	199	195	182	180	179	173	220	199	180	190	202	199	202	197	184	223	246	191	204	113
97	219	190	195	143	129	238	149	180	201	192	124	140	200	192	186	194	206	175	182	123	173	182	215	255	204	186	195	189	196	201	194	182	187	178	175	222	199	181	188	203	196	201	200	187	225	246	188	207	111
97.5	222	189	194	141	131	240	152	183	204	198	120	148	202	191	190	198	208	174	187	123	174	184	212	258	203	186	197	186	197	202	196	182	183	180	177	224	202	183	193	206	198	202	199	186	223	248	188	203	112
98	221	189	191	144	130	237	148	183	197	193	121	143	201	192	188	196	208	173	181	125	177	185	210	259	200	183	194	194	199	202	193	184	183	180	171	222	201	179	196	198	196	205	200	186	224	248	189	207	107
98.5	220	187	192	142	128	237	149	182	204	195	121	141	202	189	186	195	206	171	184	126	174	181	211	257	203	185	196	192	196	200	194	182	183	181	170	221	199	184	192	197	199	198	200	183	226	246	188	203	108
99	220	186	190	145	130	238	152	181	201	193	124	146	198	191	187	198	210	170	187	128	177	184	211	258	201	184	194	187	195	201	195	186	185	178	172	225	203	182	190	203	197	201	200	187	223	249	188	207	110
99.5	219	189	191	143	129	240	150	183	202	196	122	142	199	192	189	193	206	173	184	124	179	182	211	254	203	186	195	188	196	203	194	182	182	178	175	223	197	182	189	199	197	204	201	185	217	248	186	205	110
100	219	188	193	145	126	238	147	181	205	194	123	141	203	196	189	198	209	174	182	126	179	185	209	258	204	184	194	191	198	202	195	185	184	176	174	221	199	183	193	200	202	199	205	187	225	245	187	206	110
100.5	219	188	188	144	126	237	149	184	201	189	120	143	200	191	187	195	203	171	182	124	178	180	211	256	202	186	195	187	197	198	194	184	183	184	171	227	198	180	189	198	195	201	199	185	225	246	188	206	108
101	220	191	192	146	131	239	149	179	207	196	122	144	204	189	192	194	208	171	186	126	180	186	214	257	204	186	194	188	201	201	197	185	183	179	174	223	202	185	192	203	202	200	204	188	226	244	187	209	110
101.5	223	190	189	147	128	235	145	180	204	192	123	143	201	194	187	194	211	172	182	125	177	183	209	257	204	185	197	186	197	201	193	184	183	182	171	220	199	184	190	200	196	201	200	184	222	248	187	209	109
102	219	185	197	144	127	236	148	184	203	192	123	144	205	193	190	196	209	173	185	125	178	186	211	258	202	186	191	189	198	203	194	183	182	177	173	222	199	182	193	202	197	205	197	184	225	248	190	206	115
102.5	222	191	192	143	125	236	150	177	201	191	124	143	202	189	187	192	207	174	185	123	173	184	212	256	201	184	193	187	194	201	196	182	181	180	171	221	202	177	192	200	197	202	201	183	222	248	188	202	106
103	220	189	195	144	131	238	147	183	201	194	125	145	201	189	187	192	208	172	184	127	178	183	212	255	205	185	196	191	197	201	194	182	181	174	172	225	204	181	192	203	198	201	202	188	225	247	187	207	110
103.5	220	188	194	142	127	238	151	180	204	194	126	141	200	190	189	197	212	173	186	129	177	182	212	257	200	183	202	189	199	200	194	185	184	180	172	225	202	181	193	203	200	202	203	187	222	249	191	206	110
104	221	191	192	143	131	235	151	182	200	194	120	144	204	194	190	195	208	171	182	123	176	185	212	257	203	185	194	189	199	203	196	181	182	177	174	223	204	179	190	205	202	202	202	185	223	249	185	208	110
104.5	219	187	195	142	131	237	149	181	204	190	125	144	202	195	192	195	210	173	185	125	180	184	211	258	205	185	192	191	201	202	196	180	184	178	172	224	201	181	198	204	199	199	204	187	223	247	187	211	111
105	221	190	195	143	129	238	149	181	204	196	126	142	201	192	190	196	210	173	186	128	179	181	209	256	202	186	195	189	198	202	195	187	185	177	174	224	199	182	189	201	198	202	201	185	222	248	187	204	108
105.5	221	187	190	143	128	236	149	182	202	193	127	146	204	194	189	197	207	174	184	126	177	182	212	258	202	185	195	189	200	199	196	181	184	179	175	227	201	183	192	201	202	201	201	184	226	250	188	204	111
106	218	188	193	147	127	238	152	181	202	192	125	144	201	196	187	194	208	171	183	125	179	186	211	258	203	184	194	190	199	200	194	181	182	182	172	224	201	182	193	201	197	202	202	183	223	247	186	204	110
106.5	219	190	196	146	129	239	149	184	206	195	129	143	204	194	188	197	209	173	185	125	180	182	213	260	204	185	194	190	198	204	196	184	186	178	172	224	202	184	189	202	197	203	202	187	226	250	188	207	111
107	221	190	197	141	130	238	155	184	204	193	124	145	203	196	189	197	207	175	183	128	180	184	215	257	205	186	198	189	199	202	196	187	184	176	170	224	202	181	193	201	201	203	200	186	224	247	188	206	110
107.5	222	190	196	145	129	238	153	181	204	194	124	144	200	193	189	193	209	175	186	126	180	183	210	256	201	186	194	189	199	202	196	183	184	181	175	223	205	181	193	202	201	203	207	187	225	247	185	209	110
108	220	189	192	145	129	240	152	184	203	191	125	147	199	193	188	194	209	173	184	128	178	185	213	254	204	186	196	187	198	205	193	183	184	181	175	223	199	182	192	204	199	202	203	186	225	247	183	212	109
108.5	220	187	195	144	129	240	150	180	205	193	127	144	203	194	190	200	209	170	185	127	180	183	210	258	204	188	197	190	198	204	192	184	183	178	174	225	200	183	194	206	201	201	202	181	223	247	190	205	108
109	220	193	194	147	130	240	153	186	201	197	124	147	201	194	189	196	209	174	185	129	183	186	213	255	202	185	194	187	198	202	194	185	185	180	171	226	202	183	192	203	199	203	206	184	224	247	186	208	112
109.5	222	193	193	145	133	236	152	188	202	196	127	143	201	192	189	194	210	169	185	129	180	183	213	258	203	187	200	191	199	203	195	184	183	178	172	224	203	183	192	203	201	200	202	184	225	245	187	205	109
110	220	189	194	145	132	238	155	185	205	195	126	144	202	190	190	193	206	177	184	129	176	185	210	258	204	188	195	190	199	204	193	183	186	178	174	224	204	184	190	203	198	201	201	185	225	248	189	208	114
110.5	219	192	196	141	129	237	151	182	201	198	120	143	203	195	189	198	207	175	185	128	180	187	214	257	205	189	197	191	195	204	193	184	184	182	173	224	202	185	195	204	196	205	198	186	225	246	187	208	112
111	223	191	195	144	130	236	150	183	202	192	127	144	200	192	190	196	208	173	185	130	178	183	213	257	204	188	198	194	200	203	192	187	184	182	171	225	203	182	194	202	199	203	202	186	226	248	187	206	110
111.5	221	190	195	146	130	239	147	182	201	194	122	142	203	195	189	196	207	174	186	129	176	185	212	255	202	184	197	190	196	199	195	182	183	180	172	223	199	181	193	202	200	203	200	187	225	243	189	209	112
112	219	190	195	144	127	239	152	184	201	196	124	144	202	192	191	199	210	173	182	128	179	186	210	256	203	182	195	189	198	201	194	188	183	180	173	223	201	182	193	204	199	203	203	187	224	246	187	207	109
112.5	219	191	195	147	132	240	152	182	203	195	125	148	202	191	187	196	209	175	185	127	184	187	213	256	203	188	198	191	198	201	199	184	186	183	176	225	204	187	196	204	203	204	202	186	224	249	189	205	109
113	223	190	191	143	130	237	152	181	204	194	124	145	205	194	190	198	210	175	183	127	178	187	212	258	205	184	198	190	199	201	197	184	185	178	174	222	205	184	196	202	200	201	204	185	225	251	188	205	113
113.5	217	188	197	142	129	236	150	181	206	195	126	145	203	192	188	193	210	174	183	122	181	186	211	258	203	188	192	189	199	201	192	181	182	179	171	225	202	181	189	203	199	201	203	186	221	246	188	206	110
114	223	191	196	147	130	239	151	188	205	195	125	144	202	191	187	197	209	172	184	125	178	186	209	255	204	185	195	190	198	202	193	186	183	179	173	223	203	182	193	205	198	201	202	185	225	249	188	208	109
114.5	219	190	196	143	129	239	153	183	201	194	128	142	203	193	189	200	210	170	185	127	179	184	212	256	203	184	194	191	198	202	197	184	183	178	175	225	206	181	192	205	200	202	201	186	222	247	192	205	114
115	221	192	196	147	132	237	152	181	205	194	122	143	204	196	190	197	211	174	184	131	181	184	210	259	207	187	198	189	201	203	194	186	185	179	176	225	204	187	193	206	203	204	203	186	223	247	188	209	111
115.5	220	191	195	144	131	237	155	184	203	192	127	144	202	193	189	199	211	174	183	131	179	183	211	255	205	187	196	190	198	203	192	183	185	181	175	224	203	183	193	201	200	199	203	186	221	245	191	209	111
116	225	190	195	142	130	241	152	180	204	195	126	141	203	194	192	197	209	168	185	127	180	184	213	255	204	187	195	188	199	203	193	184	185	180	173	222	205	182	189	202	200	204	204	188	223	249	192	206	111
116.5	220	190	194	145	130	237	151	183	207	197	124	139	202	192	190	195	208	171	182	131	178	183	214	256	203	186	193	187	200	204	194	185	183	178	171	224	202	184	191	205	198	202	205	184	226	248	188	206	108
117	224	192	195	143	132	238	151	185	202	197	127	143	204	194	192	196	209	173	185	127	177	181	211	255	201	185	195	190	198	201	198	184	185	178	173	224	200	182	193	202	197	203	202	184	222	245	189	209	108
117.5	223	195	195	147	129	239	151	181	203	194	126	144	206	196	191	196	209	173	184	130	183	185	213	258	207	186	198	192	200	200	194	184	183	180	177	221	201	183	190	208	202	204	203	188	226	249	193	207	112
118	222	193	197	147	132	237	152	185	206	191	124	143	206	191	188	199	212	171	185	127	180	183	214	255	205	188	196	194	198	203	195	184	184	183	174	226	204	184	194	204	200	203	205	182	226	249	189	210	113
118.5	220	191	197	144	130	238	157	184	202	199	124	142	203	197	191	198	208	173	186	128	179	186	212	254	203	188	195	193	203	203	194	184	187	183	173	224	203	183	195	203	200	203	201	186	223	247	190	208	110
119	224	193	193	143	130	239	150	178	204	195	126	142	203	194	190	198	207	172	187	129	179	182	211	254	204	185	194	189	199	203	192	182	183	178	174	222	199	183	191	203	199	202	203	186	226	246	187	206	111
119.5	219	193	193	146	130	239	148	179	200	195	127	142	203	194	192	198	210	175	185	127	177	183	213	258	201	186	195	187	198	203	195	185	184	179	175	222	202	186	195	204	197	200	203	189	224	245	186	202	110
120	222	195	195	149	132	237	155	182	205	197	125	145	203	191	189	196	213	176	184	130	182	185	211	257	206	189	199	187	199	203	196	185	188	180	172	225	204	182	197	205	198	202	205	186	228	246	190	209	110
120.5	220	193	195	142	136	239	148	181	203	194	126	146	200	194	188	196	209	173	186	130	181	187	211	255	202	188	197	193	200	201	195	183	182	178	175	221	200	186	193	203	202	202	203	183	225	249	192	205	110
121	222	195	197	145	131	237	150	182	204	194	128	142	205	196	194	200	210	175	190	130	182	188	212	255	202	188	195	193	198	204	198	187	188	178	175	224	200	182	197	205	203	204	206	186	224	247	186	208	114
121.5	221	196	198	145	132	237	158	181	204	194	123	142	205	194	191	199	214	173	187	124	181	189	211	258	205	187	196	190	200	200	197	182	185	185	173	227	205	185	193	205	202	202	201	185	223	243	191	207	111
122	221	192	196	143	130	237	153	181	200	191	124	142	205	195	188	198	213	171	188	127	181	186	212	256	202	187	195	190	196	201	195	185	186	178	174	225	204	184	194	203	205	201	202	184	221	246	188	204	114
122.5	222	194	194	146	133	239	154	182	204	194	126	145	203	192	192	196	212	173	186	126	179	184	213	258	205	187	198	193	198	202	196	186	186	180	173	222	205	183	194	206	200	204	206	182	226	249	188	208	114
123	222	192	195	142	129	239	150	185	205	196	128	146	203	190	187	194	209	174	188	127	178	187	211	259	202	186	197	190	200	202	197	183	185	183	171	227	201	185	190	203	201	203	203	185	223	248	189	213	113
123.5	223	190	195	145	132	236	151	183	203	193	124	144	202	193	190	198	211	176	185	131	182	187	211	256	202	185	196	192	196	203	190	184	184	179	172	225	203	185	193	204	197	207	204	184	221	245	191	209	109
124	221	192	198	148	133	237	154	182	204	195	125	145	204	192	191	199	211	171	187	130	182	185	212	255	206	186	196	189	199	203	194	187	181	180	177	224	203	183	191	204	200	201	201	188	226	246	191	208	111
124.5	223	192	194	146	130	237	154	182	203	192	128	146	201	196	189	197	209	174	186	127	181	186	211	256	204	187	198	192	199	203	196	184	186	180	173	223	206	182	190	203	201	203	204	186	225	247	189	203	110
125	219	191	198	143	135	239	150	178	202	197	125	145	203	190	187	197	210	173	186	128	179	181	212	256	207	186	194	185	197	195	199	184	182	176	171	222	203	184	190	205	201	200	202	185	224	247	187	209	109
125.5	222	194	196	147	135	237	154	185	205	197	122	144	202	191	189	199	211	176	186	130	182	186	212	255	205	187	196	190	200	201	196	185	182	182	174	221	204	183	192	205	200	202	201	187	221	248	188	206	107
126	220	192	197	143	135	241	152	186	205	197	128	148	202	191	189	197	214	176	186	128	185	186	210	258	205	189	197	192	200	200	195	186	186	176	173	226	205	184	194	206	201	204	207	190	224	246	189	207	111
126.5	226	193	197	147	132	236	153	182	204	193	126	147	202	191	190	199	212	175	188	130	184	188	213	258	205	188	197	191	197	200	196	185	187	179	176	225	203	188	192	205	200	207	203	186	225	247	190	207	111
127	223	193	196	145	133	238	155	179	205	193	127	146	204	191	188	200	213	175	185	129	179	185	209	257	206	188	198	192	200	203	196	186	184	180	172	225	203	183	194	207	202	201	203	182	225	245	190	205	110
127.5	225	193	197	145	135	238	153	181	206	195	126	144	207	192	193	200	211	175	186	131	182	185	214	257	205	187	199	192	200	204	198	185	184	183	173	226	204	182	189	206	202	202	205	189	225	247	192	209	115
128	220	197	195	147	130	242	156	183	204	196	128	145	204	194	191	201	209	173	186	130	183	188	211	258	206	188	197	195	199	203	195	181	187	180	173	224	205	182	193	203	202	203	203	186	227	246	192	208	109
128.5	222	196	200	149	133	242	149	185	206	195	127	147	204	194	191	198	213	173	187	127	181	184	212	258	206	188	197	194	200	202	195	183	185	183	176	225	204	184	196	206	196	203	205	188	227	249	194	209	109
129	221	195	195	143	130	234	156	178	201	193	127	145	202	192	192	197	210	179	186	128	185	183	210	255	206	189	195	190	201	202	196	189	185	180	177	220	203	183	193	203	202	202	202	185	228	247	189	206	111
129.5	220	195	198	147	133	237	155	184	204	196	128	143	204	196	188	195	210	173	184	132	187	189	211	257	202	185	197	194	198	203	195	184	184	183	173	226	207	184	196	204	198	208	202	189	225	245	187	210	108
130	223	193	200	146	133	240	156	183	204	196	127	147	203	192	188	202	215	174	189	132	185	184	212	254	204	189	196	190	199	204	199	183	185	183	175	226	203	189	194	208	204	204	205	186	224	247	191	206	112
130.5	223	193	197	146	132	235	151	183	203	194	128	144	205	192	192	197	213	176	187	128	184	182	209	256	203	188	197	190	197	201	195	185	183	178	174	224	206	184	194	206	204	203	203	188	223	247	186	208	111
131	224	191	196	144	134	241	153	184	205	196	125	147	205	192	188	199	212	177	188	133	186	186	210	256	205	187	198	190	199	203	194	187	185	180	175	226	202	186	192	207	203	204	206	185	225	246	192	206	112
131.5	223	191	199	144	134	239	156	184	204	197	128	146	204	195	193	199	214	176	185	129	184	186	213	256	205	190	199	191	199	200	197	187	183	180	174	228	207	187	192	207	201	207	205	187	226	247	187	207	112
132	222	192	196	148	133	240	155	182	199	196	127	141	201	193	191	196	208	174	188	129	184	188	215	257	204	187	199	194	200	203	196	183	187	182	177	226	203	185	198	205	202	207	207	186	222	248	192	207	113
132.5	223	193	198	147	135	238	151	185	203	197	126	149	203	192	192	199	210	175	187	129	182	190	210	257	202	186	199	192	198	203	196	186	184	179	173	226	206	187	191	203	202	208	205	190	224	249	193	208	113
133	224	196	198	145	136	238	156	183	204	192	129	144	204	193	193	196	212	173	192	127	185	186	212	255	206	189	198	194	203	205	195	190	184	179	176	226	204	185	193	206	199	205	203	188	224	245	189	206	108
133.5	224	194	195	146	134	238	153	184	204	195	128	146	205	191	190	198	212	175	185	126	183	187	210	258	207	189	198	191	198	204	195	188	183	178	170	228	203	183	194	204	201	202	203	189	225	248	192	206	108
134	222	195	197	143	135	238	152	184	204	194	127	146	201	193	190	199	213	175	184	130	181	185	212	256	203	189	196	191	196	202	195	185	185	179	174	225	202	184	195	206	201	206	199	190	223	246	190	210	112
134.5	224	196	198	149	136	238	150	183	201	193	127	145	202	196	193	202	212	178	188	129	182	184	214	257	205	189	197	191	200	203	197	187	185	179	176	226	205	185	197	206	202	205	202	188	223	250	192	205	113
135	222	196	197	147	135	237	154	185	205	193	127	145	204	197	188	199	210	174	187	133	187	186	213	258	203	189	199	192	199	202	197	186	183	182	176	227	206	185	195	208	202	206	205	187	224	249	188	210	111
135.5	225	194	196	147	134	239	154	186	204	193	127	144	204	195	190	193	214	177	185	126	184	188	213	255	207	189	198	187	199	200	195	186	186	181	172	225	204	185	195	208	204	205	204	189	223	246	193	207	110
136	222	195	198	147	132	240	154	185	202	193	133	147	206	195	191	203	211	174	185	131	185	185	211	254	204	188	198	192	198	203	196	186	186	182	176	225	203	186	195	205	201	204	203	186	225	246	191	208	111
136.5	223	196	199	143	134	238	155	184	203	195	126	144	205	192	192	198	214	174	188	132	181	185	213	256	204	185	199	194	199	202	192	185	186	181	171	224	203	184	191	206	201	206	202	187	226	248	187	208	111
137	222	195	198	145	130	240	150	179	204	199	128	147	204	193	189	199	213	173	185	132	183	184	207	258	206	188	192	192	200	202	195	186	187	181	175	224	202	183	197	204	198	203	205	184	226	246	193	208	109
137.5	225	196	198	148	135	239	154	185	203	196	133	144	206	196	194	199	215	177	186	132	187	188	215	256	203	190	202	190	198	201	196	186	186	179	177	227	206	187	194	206	202	201	205	191	225	247	190	210	115
138	223	192	199	147	136	240	155	184	201	194	127	144	204	195	191	198	211	175	186	131	180	182	206	257	207	188	197	194	201	203	193	183	183	179	176	223	203	187	191	206	198	204	204	185	223	248	192	207	112
138.5	224	195	197	147	133	239	151	180	203	193	129	143	204	195	190	197	211	177	186	130	184	184	214	258	203	190	197	194	200	203	195	183	186	183	173	225	203	184	195	205	201	206	205	186	225	249	188	206	113
139	223	194	196	146	134	239	153	185	204	197	125	146	203	196	194	198	215	174	184	130	182	188	210	256	206	190	197	194	199	203	197	183	189	181	174	225	205	185	195	206	205	204	207	187	225	247	190	205	113
139.5	225	196	197	147	134	236	151	179	198	197	122	147	204	192	191	198	213	172	188	129	182	180	212	256	206	186	195	190	201	202	198	186	182	183	174	223	203	184	192	207	197	204	205	191	225	246	189	207	104
140	225	195	195	148	130	239	154	182	204	194	126	144	203	195	188	198	211	177	188	133	182	185	212	254	204	188	198	194	200	205	195	186	187	179	174	226	207	183	196	206	199	203	205	189	227	247	191	210	111
140.5	224	197	197	146	133	238	158	184	205	194	127	149	205	196	190	199	213	176	187	132	189	186	211	254	205	188	202	196	203	206	199	189	184	181	174	225	207	188	196	206	203	208	206	189	223	247	190	212	111
141	223	197	193	146	136	237	153	184	206	195	126	147	206	194	192	199	212	180	186	130	180	184	213	260	202	191	196	192	199	203	197	185	186	182	176	226	206	186	193	208	201	204	202	188	225	250	190	208	112
141.5	222	194	200	149	134	239	152	183	206	195	129	147	206	192	192	199	212	177	186	130	186	183	211	259	207	188	200	188	197	202	198	186	184	181	174	226	203	181	196	207	202	204	208	189	224	247	191	207	112
142	221	196	195	146	137	237	152	182	204	192	127	147	203	196	190	200	212	177	187	131	185	190	209	259	207	187	197	191	201	204	196	187	182	179	175	226	201	183	194	206	202	205	203	186	222	248	189	207	112
142.5	224	196	199	148	134	240	151	181	203	198	126	150	205	194	190	198	215	176	188	130	181	186	210	256	204	190	199	192	200	203	195	185	184	182	177	226	203	185	193	202	199	203	203	184	224	249	191	208	110
143	222	195	199	143	136	240	155	184	203	196	128	146	203	192	194	200	216	176	186	129	187	186	210	260	206	189	196	190	201	202	194	185	185	180	173	227	202	182	195	206	200	206	206	189	225	249	192	208	108
143.5	223	197	198	149	135	239	152	177	205	194	127	146	204	195	194	197	214	175	188	131	182	187	212	257	204	186	200	191	197	203	195	187	186	181	173	227	203	182	194	207	201	205	206	186	224	247	191	209	112
144	223	196	200	152	133	240	157	183	203	198	127	145	203	194	193	202	212	173	185	133	185	185	215	256	206	189	199	194	199	203	197	187	182	179	177	226	204	188	195	209	202	208	209	189	226	248	195	213	114
144.5	223	196	197	147	136	238	157	185	203	192	128	146	203	195	191	197	212	172	187	130	184	182	211	258	205	190	196	194	200	206	194	185	186	181	176	224	207	185	194	206	197	207	206	190	226	245	192	210	111
145	0	0	0	0	0	0	0	0	0	0	0	0	0	0	0	0	0	0	0	0	0	0	0	0	0	0	0	0	0	0	0	0	0	0	0	0	0	0	0	0	0	0	0	0	0	0	0	0	0
[truncated: 47 more columns]

## Sheet: PM2A - Rep2
Hour	A01	A02	A03	A04	A05	A06	A07	A08	A09	A10	A11	A12	B01	B02	B03	B04	B05	B06	B07	B08	B09	B10	B11	B12	C01	C02	C03	C04	C05	C06	C07	C08	C09	C10	C11	C12	D01	D02	D03	D04	D05	D06	D07	D08	D09	D10	D11	D12	E01
0	105	111	68	84	68	77	50	60	36	59	41	64	79	77	51	51	67	42	32	37	52	41	43	63	72	47	38	44	36	34	30	35	33	43	34	59	52	37	32	32	23	37	24	28	33	34	33	50	77
0.5	104	115	70	87	67	80	53	59	44	57	51	72	81	81	59	49	68	43	33	36	60	38	44	70	70	50	40	43	35	41	29	37	34	42	37	56	51	38	36	30	26	37	28	30	35	34	34	50	73
1	114	118	77	92	77	88	61	64	49	64	50	73	86	89	58	58	75	53	39	46	66	42	45	78	74	56	46	54	42	41	31	41	41	52	44	65	50	40	40	39	29	42	29	34	43	29	41	55	78
1.5	116	123	79	91	76	91	64	67	52	64	55	74	91	91	64	61	75	51	46	45	69	49	48	82	74	59	54	54	44	49	38	47	44	52	44	71	60	42	45	37	32	42	29	36	43	40	34	66	78
2	116	128	89	93	79	96	66	74	61	77	58	79	95	94	67	68	82	56	50	44	74	53	57	86	83	67	56	62	51	57	44	53	51	60	52	78	70	48	52	47	40	44	42	45	56	44	47	68	81
2.5	120	124	79	91	74	92	63	68	58	74	53	75	90	96	67	64	79	57	50	47	73	57	57	81	87	68	54	66	54	60	44	51	51	64	56	76	74	49	50	49	45	51	43	41	59	47	44	68	83
3	127	129	86	95	79	94	69	70	69	75	58	77	98	98	77	72	83	62	53	47	79	57	57	94	90	71	61	71	62	62	47	60	55	67	54	77	75	53	58	53	54	53	42	44	60	53	51	71	94
3.5	133	133	94	99	83	104	74	82	78	84	62	84	104	105	81	75	90	64	62	49	84	65	65	101	94	79	66	73	71	73	54	65	66	74	60	87	84	52	64	58	54	61	51	56	69	57	57	80	90
4	140	132	98	95	86	104	78	81	82	88	58	86	109	112	87	84	93	71	70	54	88	74	72	109	100	76	75	79	74	76	63	67	64	75	66	94	92	61	70	62	63	64	59	60	74	62	57	87	74
4.5	139	135	102	106	88	106	79	85	80	92	64	89	112	113	88	83	96	76	71	54	87	72	75	109	103	83	72	83	83	77	66	72	68	82	67	93	94	59	76	68	62	71	64	63	79	65	60	91	85
5	147	137	106	98	89	109	87	90	88	96	69	91	115	119	92	91	100	78	81	54	96	77	84	114	109	88	84	86	82	88	73	77	71	88	75	100	100	69	87	74	78	70	71	69	89	73	68	93	96
5.5	146	142	111	104	89	118	90	94	96	99	59	87	121	120	102	98	105	81	90	59	90	83	92	117	118	92	88	93	96	93	80	84	76	91	79	102	108	69	90	75	80	74	74	75	97	81	74	100	91
6	148	144	117	108	94	120	92	94	102	107	70	91	126	127	104	96	105	89	92	58	95	89	95	125	123	97	94	103	100	99	86	90	83	97	81	107	113	71	92	88	86	82	85	81	103	86	70	105	90
6.5	157	146	120	110	99	124	100	102	111	111	70	100	135	132	110	106	114	94	97	66	103	96	103	126	130	100	99	104	105	111	94	97	89	101	91	111	119	82	104	94	95	86	94	82	108	96	86	109	96
7	161	150	127	118	103	137	107	113	113	120	76	103	137	139	120	113	123	103	111	67	106	106	112	140	139	109	106	114	116	116	102	106	95	111	94	120	124	90	109	100	101	93	100	94	109	110	90	119	94
7.5	168	156	133	117	107	145	106	119	120	125	72	110	146	142	122	117	128	107	119	70	110	109	109	136	146	113	117	121	126	126	109	112	104	116	101	125	136	91	119	110	112	99	110	96	120	117	99	124	94
8	172	156	138	121	107	155	113	117	129	131	82	113	144	146	127	127	129	116	118	75	111	112	117	143	152	113	121	127	130	128	116	118	109	120	107	126	146	97	121	114	117	106	121	103	120	125	97	126	94
8.5	177	159	138	123	111	159	119	129	140	138	79	114	147	149	133	129	134	121	125	76	115	117	124	149	159	118	125	133	137	134	115	125	112	127	114	131	152	101	125	122	126	112	129	108	137	131	110	134	99
9	181	160	145	128	119	166	123	137	141	145	86	120	151	157	141	135	138	120	132	87	117	120	128	155	165	121	129	141	143	148	122	130	122	133	114	131	161	107	135	134	136	114	140	115	140	139	116	142	98
9.5	182	165	151	128	116	178	131	152	146	147	89	125	156	156	143	141	146	126	136	87	121	125	138	163	175	128	133	143	152	142	124	135	123	137	117	134	167	109	137	140	138	122	148	121	142	149	124	150	96
10	184	166	151	131	120	184	134	154	151	153	90	120	166	161	146	147	146	130	141	89	121	129	139	160	178	128	136	148	156	145	130	142	130	137	124	137	173	114	140	140	139	125	149	122	148	159	127	153	96
10.5	187	170	148	127	120	190	134	158	154	152	86	125	162	158	143	144	152	132	140	85	123	132	143	164	167	134	137	149	155	146	132	140	125	141	126	140	167	114	143	141	143	128	151	124	151	165	136	158	98
11	187	171	150	131	120	195	136	159	156	151	90	123	168	162	147	148	152	135	142	87	120	130	144	166	167	133	142	151	159	146	137	146	132	140	130	146	156	114	144	144	146	137	152	125	150	171	144	154	98
11.5	182	162	161	139	140	209	157	179	169	167	103	137	175	158	164	162	171	148	156	111	138	147	152	181	182	146	153	166	172	161	148	162	144	159	139	158	172	133	158	157	158	159	162	142	165	190	160	170	108
12	191	176	152	132	119	205	139	161	155	155	87	134	168	161	151	152	156	136	141	92	123	136	150	175	185	133	145	153	161	151	140	149	135	145	134	148	173	120	147	151	151	151	155	130	156	188	157	159	98
12.5	182	166	161	143	143	217	159	183	176	174	109	137	175	159	166	167	172	146	157	110	144	149	164	189	183	150	158	167	179	168	159	167	150	165	147	169	189	133	163	166	162	172	168	148	171	197	167	172	112
13	196	177	157	134	124	214	135	166	160	160	90	132	171	160	158	158	160	144	145	96	128	137	157	180	176	136	146	154	164	158	143	148	140	149	135	159	175	119	154	151	155	162	156	133	156	195	164	158	101
13.5	192	177	159	135	119	221	137	166	153	158	93	132	173	165	154	153	159	140	143	91	129	136	156	186	183	135	150	158	162	155	146	154	137	144	138	160	179	123	153	150	153	167	159	130	161	199	167	162	99
14	198	175	156	131	120	222	138	165	157	156	88	130	175	162	156	152	158	138	146	92	127	138	158	188	183	141	149	153	163	155	150	154	139	148	138	160	181	124	153	153	155	169	158	132	159	203	167	164	96
14.5	196	176	159	136	121	224	137	166	158	158	88	128	175	166	159	155	158	140	144	96	128	137	161	188	181	142	148	154	164	158	148	152	137	150	137	158	181	126	153	156	156	170	155	133	166	204	167	163	94
15	195	181	157	135	120	223	139	163	157	158	92	133	175	168	159	154	160	142	147	96	130	141	163	193	186	142	147	153	163	156	150	159	142	146	139	169	183	125	153	158	159	171	160	132	162	213	170	165	94
15.5	194	185	162	133	124	229	140	166	158	160	92	132	178	170	160	157	159	144	146	99	132	140	159	193	188	145	148	156	167	158	151	157	141	153	136	168	185	123	158	157	154	175	162	133	167	214	169	165	99
16	198	180	159	134	125	228	139	168	160	160	93	134	176	167	159	159	160	142	146	96	133	140	161	197	186	145	151	156	165	159	150	159	141	151	138	169	186	123	153	153	156	173	159	136	165	214	173	162	100
16.5	197	185	164	135	125	233	140	170	166	163	95	134	177	171	165	158	168	151	149	99	134	143	163	202	188	144	154	157	166	163	152	156	145	154	140	173	187	127	156	158	158	180	163	134	166	219	172	169	101
17	195	182	160	131	122	233	137	163	158	161	93	133	175	165	162	155	163	143	147	98	134	142	163	201	190	146	151	153	167	158	149	157	144	153	141	168	185	126	156	158	154	178	162	129	163	216	172	165	100
17.5	184	172	176	145	148	242	164	189	179	178	109	148	179	164	176	171	183	159	166	118	154	160	173	215	190	158	168	176	184	178	170	176	159	171	149	184	200	143	172	170	172	192	173	154	185	228	186	183	117
18	196	181	162	136	118	239	139	170	160	162	94	136	181	169	162	159	167	147	153	100	136	141	172	210	185	147	153	158	167	166	150	160	143	154	143	171	188	128	158	159	158	180	161	136	169	226	176	165	97
18.5	198	186	164	138	127	243	144	171	167	168	94	138	181	176	169	162	169	150	152	99	140	146	170	212	188	150	162	162	173	166	156	162	147	156	142	175	192	132	162	164	159	185	166	139	172	230	180	172	102
19	199	187	167	136	125	243	143	170	163	165	95	134	182	172	167	160	171	149	155	101	140	146	172	211	192	149	152	162	171	164	157	160	141	155	145	175	188	125	157	164	160	183	167	139	169	228	181	171	103
19.5	185	174	174	145	147	244	162	188	177	183	109	149	184	163	180	171	184	161	168	115	157	157	180	226	191	157	167	174	183	177	171	174	161	167	147	191	197	141	170	173	168	194	175	155	182	241	187	179	113
20	187	174	170	147	144	241	159	185	174	180	107	150	182	162	176	171	187	158	164	115	152	156	179	226	188	158	166	175	181	176	166	173	155	171	147	189	199	137	169	169	165	197	174	154	182	238	184	179	115
20.5	201	183	161	131	124	241	141	167	161	163	93	136	178	169	166	163	171	143	153	97	138	140	175	218	189	146	150	156	168	164	155	160	142	152	140	175	188	133	157	162	161	185	167	140	167	232	175	171	99
21	199	181	163	131	123	244	139	166	156	164	95	140	183	170	164	158	168	145	150	99	138	143	174	216	190	146	154	159	171	164	157	162	142	153	137	173	187	127	154	159	158	183	166	140	172	232	178	168	102
21.5	183	171	173	145	146	244	165	187	178	182	113	148	183	163	178	169	187	158	166	120	157	161	179	231	192	161	165	176	188	175	168	173	161	166	148	189	201	144	172	176	169	197	177	156	182	244	183	180	109
22	184	176	173	145	149	243	164	191	179	183	110	150	184	166	180	174	188	160	171	122	157	161	182	233	191	159	170	179	187	179	167	176	161	168	150	193	201	144	173	172	168	196	179	160	184	244	186	182	112
22.5	203	186	169	138	125	243	141	173	166	165	101	141	184	174	167	161	176	152	157	103	142	147	174	227	193	150	155	165	175	166	159	165	147	153	142	180	191	131	160	163	159	185	170	140	173	240	180	168	101
23	201	189	170	137	131	248	143	174	168	171	100	147	185	172	174	166	177	149	157	105	145	148	179	232	192	152	160	168	170	168	156	167	148	158	145	180	190	134	165	168	162	187	170	143	176	238	179	176	100
23.5	203	186	166	134	124	245	145	175	164	165	100	138	181	171	170	161	174	147	152	104	142	142	176	225	193	148	157	166	174	165	158	164	147	154	143	179	189	127	159	163	157	179	167	141	171	240	178	170	99
24	189	177	177	149	150	248	163	192	181	183	114	154	185	169	184	174	191	161	174	123	162	165	183	239	197	163	172	179	189	182	171	180	163	169	150	193	200	145	176	179	170	197	179	159	188	246	186	187	111
24.5	191	176	179	147	150	245	165	189	182	185	116	158	188	169	181	177	193	161	172	123	160	160	188	237	196	166	168	179	188	181	173	178	164	174	154	190	200	144	178	180	167	198	178	162	187	246	190	185	115
25	202	186	169	141	128	245	145	174	164	166	98	144	181	174	172	164	177	151	157	103	143	148	179	230	192	153	158	166	173	167	160	164	146	154	142	185	189	132	164	168	163	185	168	144	174	242	181	170	96
25.5	184	172	178	145	152	245	166	191	182	188	117	154	189	169	181	173	195	165	172	123	158	165	186	241	192	164	175	180	190	184	177	181	166	171	152	192	206	146	177	178	172	196	180	165	186	249	190	186	115
26	187	175	180	148	147	246	169	191	181	187	114	159	185	170	182	177	195	162	171	123	160	167	190	240	196	164	173	181	190	184	172	179	162	175	150	199	204	148	179	178	174	197	180	163	187	249	185	186	115
26.5	187	177	181	146	147	247	168	189	180	185	114	160	188	171	180	174	196	161	171	126	162	163	190	240	193	164	167	177	190	186	173	182	160	171	150	192	204	147	179	183	172	195	183	164	188	249	188	184	109
27	186	177	175	148	152	249	168	189	184	186	115	162	184	167	182	173	195	167	172	124	160	163	186	240	195	165	172	177	191	181	176	177	164	174	151	196	205	147	179	180	174	197	177	163	186	249	192	188	116
27.5	202	185	173	136	127	246	142	174	169	172	102	150	189	175	174	164	178	154	158	104	143	150	183	233	198	156	162	170	178	169	160	165	145	156	145	184	189	132	167	171	166	185	172	145	175	244	179	176	101
28	188	176	183	149	148	247	168	193	183	187	121	162	186	170	185	176	194	167	174	128	163	164	192	246	200	170	172	185	189	181	174	182	165	173	156	194	204	150	178	185	172	199	180	164	188	249	191	190	116
28.5	186	175	180	147	152	246	171	191	183	189	115	165	186	169	183	179	196	166	176	127	166	163	197	242	197	163	171	184	190	183	174	180	164	175	157	199	205	144	182	182	177	198	178	167	190	251	187	190	118
29	190	176	182	147	147	248	164	190	181	187	113	164	188	169	186	178	194	163	173	125	164	169	192	245	199	167	175	180	192	185	175	180	165	174	152	196	206	149	180	184	175	193	178	166	187	249	187	190	113
29.5	187	175	181	149	152	245	169	191	184	189	114	161	186	169	183	177	196	164	173	128	161	163	193	242	197	169	171	185	192	183	173	181	165	171	154	197	202	147	177	184	175	196	180	162	189	250	187	187	115
30	189	176	182	148	148	246	168	194	177	188	115	165	187	169	186	175	196	169	175	124	163	166	191	247	199	167	174	183	191	183	176	181	169	173	152	197	207	149	175	182	178	196	184	162	189	249	187	188	114
30.5	190	178	181	151	154	247	166	194	183	192	115	162	190	168	187	176	197	162	176	129	166	167	193	246	199	166	172	181	194	184	174	179	167	174	152	198	204	149	181	186	175	199	182	166	191	252	191	189	113
31	190	180	182	150	154	249	166	194	184	189	116	164	187	173	185	179	196	167	175	124	165	167	194	245	200	167	173	183	194	185	177	182	165	177	155	195	208	149	181	187	177	199	180	165	191	250	191	187	114
31.5	192	177	179	148	150	247	166	192	184	192	116	165	189	171	184	178	197	166	173	127	164	164	198	248	202	168	174	181	197	184	171	181	165	175	157	199	206	147	179	186	177	199	180	163	188	251	190	191	116
32	188	171	182	149	151	246	171	192	184	192	118	166	185	169	183	180	197	173	181	132	167	168	193	244	193	167	173	182	199	186	177	186	170	181	153	200	207	147	181	185	178	198	184	168	190	251	191	191	113
32.5	186	172	185	148	153	249	173	194	187	192	124	165	187	169	184	178	196	167	178	134	165	165	197	247	197	168	176	183	196	190	178	183	167	174	154	201	207	153	185	186	176	198	183	170	188	253	191	196	116
33	191	177	182	150	153	248	166	192	183	192	118	168	191	171	186	180	198	170	179	127	167	168	195	247	199	170	174	183	191	183	179	182	167	174	153	200	210	152	180	188	177	198	184	165	188	251	190	189	113
33.5	190	174	181	149	153	247	169	195	185	193	120	170	185	174	187	179	201	170	174	129	169	169	198	246	199	166	174	184	191	186	175	180	167	177	156	203	208	147	183	189	175	196	184	165	188	252	191	192	116
34	193	176	185	149	154	248	167	191	185	191	122	169	189	174	189	179	205	170	179	128	167	167	199	248	199	168	177	187	198	192	179	182	169	177	154	198	207	150	181	187	178	200	182	167	191	250	193	193	116
34.5	191	178	184	151	150	247	165	194	184	190	118	171	188	168	188	177	198	169	177	129	169	166	195	246	201	171	177	183	194	186	176	182	168	177	154	199	209	149	179	184	179	199	185	169	191	251	188	195	116
35	188	175	184	152	152	246	171	196	186	192	119	167	189	172	191	183	200	167	179	129	165	165	201	249	201	171	176	185	198	186	178	183	171	178	160	201	205	153	185	187	177	199	183	166	192	252	189	193	115
35.5	189	176	184	148	153	246	172	193	186	194	121	169	193	172	187	178	202	171	177	127	168	164	199	244	201	171	174	186	195	186	179	180	169	179	154	201	205	151	180	184	177	198	183	171	191	249	187	193	113
36	192	179	186	150	152	248	167	193	185	192	119	169	188	178	188	179	201	168	182	127	164	166	201	248	203	173	174	184	191	188	178	183	172	174	152	195	206	153	181	189	177	200	184	169	195	250	185	194	118
36.5	189	178	186	152	156	245	171	193	191	195	127	169	190	175	193	182	205	175	183	130	169	169	201	250	203	172	176	189	200	189	182	183	173	178	159	203	211	153	185	191	180	201	186	169	197	254	196	198	115
37	194	177	187	155	153	244	171	198	191	194	124	174	194	178	190	181	204	175	181	132	167	172	199	251	204	174	181	191	199	192	178	185	173	179	160	203	210	155	184	189	181	200	186	170	195	253	192	198	118
37.5	191	181	186	151	155	246	168	198	191	194	126	177	192	179	192	185	208	173	181	129	169	170	200	249	201	176	180	190	201	191	182	187	175	183	160	204	212	154	183	189	180	200	185	170	197	252	195	196	118
38	212	190	176	140	134	249	153	175	169	176	107	158	191	182	182	172	187	160	167	110	151	155	197	242	203	163	167	171	183	176	169	168	157	162	151	187	196	143	173	176	174	188	178	151	181	246	183	179	105
38.5	189	178	186	152	155	244	173	200	190	193	127	173	191	173	191	182	206	175	178	133	167	171	201	250	201	174	182	189	201	193	183	185	174	178	159	207	212	157	186	191	181	200	185	173	193	252	196	198	119
39	210	191	176	142	133	249	147	177	172	177	107	157	190	183	182	170	187	162	167	110	155	156	193	240	204	159	167	173	183	177	163	170	158	161	149	190	199	140	175	179	174	188	177	154	184	243	185	183	105
39.5	206	192	181	144	134	250	146	179	171	177	104	160	192	185	182	171	192	163	167	114	155	157	198	241	205	163	165	177	186	178	168	171	157	168	150	189	198	142	172	179	171	189	178	155	186	249	183	179	100
40	210	192	181	146	133	248	146	182	174	179	107	157	195	183	181	170	192	166	169	117	158	158	196	241	205	162	167	175	182	182	167	170	161	166	153	192	197	142	176	177	173	189	181	160	183	246	181	183	100
40.5	191	180	185	148	149	245	165	199	186	195	121	172	191	174	187	183	204	174	177	133	169	170	197	249	204	174	176	190	196	185	176	184	170	175	154	201	206	152	184	188	176	200	182	173	192	251	193	195	118
41	189	174	185	149	153	247	169	194	186	198	125	175	190	175	194	179	206	173	176	132	169	169	200	249	200	175	176	187	198	188	179	183	171	179	159	205	212	155	185	192	179	198	186	171	193	253	191	197	116
41.5	191	177	186	146	151	246	168	198	188	193	121	172	191	176	191	183	207	172	181	132	170	173	199	250	202	175	175	187	196	188	180	185	172	177	156	204	208	149	184	194	179	199	184	168	194	252	192	197	115
42	207	191	178	141	133	245	147	178	172	179	109	161	192	180	182	167	190	163	167	110	152	154	196	240	199	164	166	171	186	178	162	170	154	164	148	188	197	139	171	177	170	185	177	154	182	247	181	184	100
42.5	194	182	191	154	157	248	171	198	187	197	125	175	192	179	192	184	208	177	182	135	173	175	207	253	203	177	183	191	201	197	180	186	176	182	159	206	212	158	188	193	183	205	189	172	194	254	194	195	116
43	194	182	192	154	152	247	173	200	189	197	126	175	193	178	191	186	210	178	185	136	173	173	201	248	206	175	181	194	197	193	180	182	178	179	162	206	211	157	187	192	183	203	189	175	196	252	191	200	116
43.5	194	180	188	155	157	250	172	199	188	196	127	177	194	179	190	183	208	174	183	135	173	175	203	253	206	177	181	190	203	192	182	186	171	181	161	203	215	159	190	197	181	200	191	174	198	251	193	200	121
44	195	182	190	155	157	248	173	199	192	199	128	179	193	180	194	186	206	173	185	135	174	173	204	251	207	174	183	191	196	190	181	186	176	182	160	204	214	156	190	194	182	202	190	177	198	254	196	200	118
44.5	192	181	192	155	157	249	171	198	187	199	128	177	195	178	193	187	207	178	181	133	173	170	204	252	206	177	178	188	199	193	184	186	175	183	161	204	212	159	189	192	181	202	187	170	198	253	193	199	116
45	194	181	189	155	156	247	172	199	191	202	126	176	195	179	192	185	209	176	186	135	172	176	203	253	204	176	182	193	198	194	181	186	175	183	158	208	213	158	187	190	181	203	188	173	198	248	194	202	113
45.5	194	182	188	153	157	248	170	201	191	196	127	179	193	178	193	185	211	176	183	136	174	175	204	248	205	179	182	192	198	194	182	184	173	183	162	205	213	157	189	195	185	198	188	174	195	253	191	197	116
46	195	181	189	154	159	247	174	197	193	200	128	174	193	180	191	185	211	177	183	134	176	175	204	251	204	176	186	192	198	192	182	187	177	185	163	207	214	159	189	195	183	204	189	173	197	254	193	200	116
46.5	195	185	191	153	158	245	171	198	191	198	127	176	196	179	193	187	209	176	185	136	178	172	208	250	205	172	182	191	202	193	182	186	177	179	160	202	217	157	190	194	181	204	187	175	198	253	194	199	115
47	197	182	191	155	157	247	172	201	191	199	126	176	193	181	195	185	212	180	182	137	176	173	205	252	206	179	185	191	199	194	184	184	178	179	162	204	215	160	186	194	183	202	192	174	199	250	196	202	119
47.5	192	180	189	155	158	246	174	200	196	202	134	179	191	179	193	188	213	178	192	136	175	179	209	251	206	175	184	189	200	194	186	189	175	186	161	211	212	163	195	195	189	205	189	176	199	252	194	202	117
48	210	195	185	151	136	244	149	183	173	188	109	165	195	188	182	176	197	168	170	115	158	157	199	244	207	165	170	178	184	184	168	172	162	170	151	192	198	147	177	184	174	193	180	162	188	246	181	189	97
48.5	199	184	190	154	158	248	172	199	191	198	125	175	193	178	193	184	209	173	181	131	176	173	203	251	206	177	182	195	198	188	181	185	176	179	157	206	213	159	191	195	181	199	188	173	198	251	191	199	111
49	196	180	190	153	158	246	173	201	196	202	131	179	195	176	193	187	215	180	187	138	176	178	208	253	208	177	182	193	200	195	184	186	176	182	163	208	214	158	191	196	182	202	194	175	199	254	194	202	118
49.5	199	179	191	154	158	247	171	200	191	201	131	177	192	180	192	186	212	178	185	137	177	171	203	254	203	175	181	190	196	196	185	185	175	182	161	205	215	161	187	198	182	204	190	177	198	251	196	207	117
50	190	179	193	154	158	244	175	202	194	200	128	179	191	179	193	186	212	178	186	139	180	176	207	252	207	178	187	191	202	192	184	188	178	185	166	204	215	160	192	198	186	202	190	182	196	253	196	202	117
50.5	215	196	186	145	133	245	151	186	180	181	113	166	195	187	182	177	197	168	170	117	155	159	196	243	207	169	169	179	186	182	170	172	159	170	150	197	204	147	176	182	176	189	185	158	186	244	184	185	100
51	195	180	191	155	161	246	175	199	194	201	128	180	196	177	195	187	209	180	187	135	175	171	209	252	207	177	182	191	199	196	184	186	174	184	161	207	213	158	190	198	186	205	190	177	201	253	195	202	121
51.5	192	178	190	156	159	243	175	203	198	201	132	183	193	180	192	187	213	177	189	141	174	176	208	252	209	175	187	194	203	198	184	191	174	186	163	209	216	162	194	195	184	202	192	175	204	251	194	201	114
52	195	183	194	156	161	248	173	204	193	202	130	179	195	181	194	185	216	178	185	139	177	177	207	251	210	177	184	196	205	195	183	189	176	187	161	211	216	159	189	198	187	202	193	178	199	255	198	205	115
52.5	214	195	179	147	137	245	151	180	173	183	112	165	197	189	181	173	199	167	170	111	161	161	195	239	207	169	171	181	187	179	172	170	160	167	148	193	207	148	178	186	174	191	178	160	189	245	179	193	102
53	194	179	190	153	155	244	175	200	191	201	130	176	195	178	197	186	209	176	185	135	177	176	206	254	201	174	182	191	203	195	184	185	175	185	159	206	212	162	191	196	181	202	186	174	194	251	192	204	114
53.5	196	179	193	156	162	247	176	202	194	203	129	185	196	178	193	190	210	177	188	137	177	175	205	250	208	178	179	189	204	197	182	186	176	184	166	211	212	163	192	198	186	201	189	179	198	250	196	203	117
54	198	184	195	156	156	248	174	198	193	200	130	178	193	178	192	186	208	179	187	137	177	176	207	251	208	173	185	194	199	194	185	187	175	185	160	207	214	162	188	195	186	201	188	178	197	252	194	202	114
54.5	197	182	195	152	161	245	176	205	195	205	135	177	197	180	199	187	212	181	189	138	181	180	206	252	207	181	182	195	205	195	184	187	179	185	163	212	218	161	192	198	187	205	193	179	206	253	198	205	116
55	194	182	195	157	161	246	177	204	198	203	136	181	194	179	196	191	220	181	190	140	180	180	212	254	209	181	184	195	204	198	189	187	182	188	165	208	216	162	192	200	186	205	194	180	200	254	195	208	117
55.5	194	180	193	156	163	246	175	203	197	203	132	181	196	181	196	188	215	181	187	142	181	177	208	256	207	179	188	193	205	199	185	188	178	187	167	207	216	163	191	198	184	201	193	181	201	251	191	203	116
56	196	184	193	158	160	245	176	202	194	204	131	180	196	180	195	189	214	181	188	141	180	177	209	253	207	178	185	196	204	196	186	188	178	187	162	209	216	161	190	199	182	203	194	180	199	253	197	206	118
56.5	195	187	194	156	160	246	176	204	196	203	134	180	195	180	198	189	216	182	187	142	180	175	210	256	208	176	185	194	201	195	185	190	177	184	165	210	215	161	194	198	185	205	192	181	202	250	195	203	114
57	195	180	194	159	159	246	174	202	196	205	133	180	197	180	198	194	213	180	191	138	183	179	211	256	206	178	184	196	205	197	188	193	180	187	167	213	217	163	196	201	188	204	193	181	204	252	198	205	118
57.5	194	179	196	158	158	246	176	204	197	208	136	180	196	180	196	193	214	182	190	142	180	180	210	255	211	182	185	194	203	201	188	190	176	189	163	208	218	164	192	201	187	204	192	178	199	252	194	207	116
58	193	179	195	159	163	246	175	202	199	207	138	182	200	181	193	191	219	184	186	141	180	182	211	255	206	182	189	196	207	197	189	191	180	187	164	214	216	163	198	201	187	205	195	181	200	252	198	206	117
58.5	201	180	196	157	161	249	177	205	195	200	130	184	197	183	197	187	215	185	189	141	180	177	207	253	211	178	186	196	204	196	188	186	184	185	166	207	220	161	191	199	187	205	191	177	201	250	192	204	117
59	199	183	196	159	157	248	175	206	195	204	130	179	199	179	196	192	212	180	187	141	180	177	210	252	207	179	185	196	206	196	187	189	181	186	166	210	218	163	192	201	186	205	195	181	198	250	195	206	117
59.5	197	181	195	160	164	244	178	209	197	207	140	182	194	182	199	194	215	180	190	142	178	183	211	254	207	180	190	199	206	198	187	187	178	187	166	213	214	165	193	202	190	205	192	181	201	251	195	207	118
60	194	182	194	164	160	248	178	206	200	205	138	180	197	183	197	192	218	182	190	138	179	179	214	254	209	182	184	199	203	196	191	190	180	189	168	213	218	166	196	201	188	203	195	180	200	252	201	208	116
60.5	197	184	194	158	161	247	175	206	200	205	136	184	199	181	195	190	219	180	188	143	181	179	210	254	207	180	182	195	204	199	188	189	180	190	163	211	218	165	196	198	187	206	192	179	199	251	195	205	115
61	199	187	194	159	160	246	177	206	196	204	134	181	199	181	196	190	215	183	189	146	182	179	211	256	207	180	187	195	204	199	191	188	182	190	164	208	218	164	191	201	189	203	189	179	203	250	196	207	115
61.5	196	184	196	158	161	249	179	207	196	208	134	181	201	181	196	191	216	184	188	142	185	179	208	255	212	181	184	195	206	196	188	190	182	188	163	208	217	167	195	198	187	203	193	179	200	251	197	205	116
62	217	199	193	150	143	248	156	188	184	187	117	174	199	192	187	179	206	175	179	122	166	167	203	245	210	174	178	185	187	186	175	174	170	173	156	198	208	151	184	192	181	194	185	166	193	243	191	193	106
62.5	200	185	197	157	160	247	175	204	194	202	134	182	202	183	195	190	217	183	188	137	182	175	209	252	207	183	187	193	205	197	186	189	178	189	166	208	218	166	194	205	187	204	194	178	203	250	195	205	116
63	199	182	200	160	159	246	176	205	200	204	138	183	200	178	201	192	220	184	188	144	183	181	211	253	208	180	188	195	206	197	191	192	178	188	167	213	221	166	194	201	192	205	193	180	202	253	197	207	116
63.5	214	200	187	149	140	244	152	183	181	187	117	170	202	191	188	177	204	173	177	120	167	167	200	245	211	172	170	184	186	185	171	173	165	168	152	197	207	148	182	193	177	192	184	167	190	243	190	191	99
64	215	198	189	150	141	249	153	191	180	189	114	170	200	192	186	180	204	171	180	123	165	166	200	246	212	173	174	182	191	188	177	177	163	171	155	199	203	151	181	191	179	189	182	165	190	243	185	192	103
64.5	199	185	198	156	158	246	179	205	199	204	135	185	194	182	199	197	216	182	189	144	181	183	210	252	212	181	189	198	207	198	189	187	185	188	165	214	217	169	196	202	187	204	195	186	202	249	199	209	117
65	195	183	197	156	163	248	178	207	200	204	141	182	198	182	197	191	216	185	191	147	184	181	210	254	211	183	188	198	207	200	190	190	181	188	162	210	219	166	197	202	192	205	193	182	202	250	197	209	118
65.5	200	183	193	160	162	247	174	206	199	206	138	180	197	183	197	191	220	185	191	140	182	179	215	254	210	183	189	199	207	198	189	189	182	187	165	209	221	167	193	201	188	203	196	180	201	250	195	207	115
66	197	182	197	158	164	251	176	206	200	207	137	185	198	181	198	192	216	186	191	142	182	180	211	253	209	180	186	199	206	200	191	189	184	186	166	212	218	167	196	201	186	206	195	184	205	251	195	208	114
66.5	198	182	195	158	163	245	181	209	201	207	141	185	195	184	201	196	219	186	194	145	182	186	210	256	210	182	190	196	208	199	188	190	181	189	168	216	217	164	195	204	189	209	192	181	202	250	198	209	116
67	201	187	197	158	158	248	180	204	196	208	136	184	198	181	197	192	215	184	188	143	186	182	211	256	208	184	189	197	208	199	191	191	180	189	166	213	218	167	193	204	189	205	196	186	202	251	195	205	115
67.5	201	184	195	156	162	250	178	207	199	205	136	183	199	187	196	192	216	185	196	140	184	176	208	255	211	184	185	200	208	197	186	188	180	186	166	209	216	166	194	201	188	206	193	179	203	248	194	204	114
68	196	180	198	161	164	244	179	204	202	212	140	189	200	178	199	193	221	188	188	147	185	181	214	257	209	186	192	198	206	200	190	193	184	187	165	212	219	164	195	200	192	209	195	181	204	249	195	211	115
68.5	194	184	198	162	164	248	179	209	204	207	141	187	199	183	201	195	223	186	196	147	184	183	215	256	213	183	192	199	210	204	197	190	182	194	169	217	224	168	199	204	195	208	197	187	206	253	197	209	118
69	201	183	199	159	162	248	181	206	200	209	140	186	202	186	199	196	220	190	192	146	183	183	213	256	212	181	191	199	211	201	193	193	187	188	169	214	219	169	199	206	192	208	196	183	205	251	201	214	120
69.5	219	200	193	151	139	249	153	191	185	192	120	175	205	197	190	182	206	177	178	124	170	171	206	246	211	174	176	187	193	187	176	177	168	174	158	201	209	154	179	192	179	194	188	169	194	242	182	198	99
70	218	198	190	149	138	245	153	184	182	189	118	171	201	196	188	181	207	178	174	122	165	168	205	245	210	171	174	185	191	188	175	172	163	171	155	201	207	153	183	189	176	193	184	169	191	243	183	192	104
70.5	219	201	190	150	146	247	155	188	181	189	122	172	201	194	188	178	204	179	172	123	167	168	202	246	208	172	176	185	191	186	177	176	169	170	158	198	210	153	183	191	178	192	185	165	193	244	192	194	101
71	217	199	187	150	139	245	155	186	184	189	120	171	199	196	189	175	206	173	179	123	168	168	201	244	213	169	176	188	192	188	176	176	169	174	157	201	207	154	181	195	178	195	183	168	192	246	187	195	99
71.5	214	200	189	151	142	251	161	189	183	190	118	174	201	197	187	181	207	173	176	122	170	167	204	245	210	175	179	184	194	187	175	176	167	171	157	201	209	156	181	192	179	194	183	164	192	242	187	195	103
72	220	200	192	154	141	247	155	191	183	194	120	176	203	196	191	182	206	178	182	124	170	170	202	250	212	177	175	185	192	186	176	175	166	177	159	199	209	151	184	191	179	192	187	168	190	242	187	196	103
72.5	192	180	197	158	163	244	179	206	201	209	140	185	200	181	197	192	220	183	190	142	186	187	212	255	212	182	190	200	204	201	190	191	181	188	169	212	219	164	195	204	189	205	194	183	204	251	194	212	115
73	200	187	198	160	164	247	175	204	199	206	134	185	200	185	200	195	219	186	196	144	180	181	211	253	213	184	188	199	208	197	187	187	180	189	165	209	222	172	194	203	190	210	194	179	204	249	198	213	115
73.5	220	198	189	151	142	247	157	186	183	190	120	173	201	191	190	180	207	177	177	121	166	167	206	243	210	173	176	187	191	190	177	174	169	176	154	199	206	152	181	191	182	194	182	167	192	239	189	193	103
74	214	205	183	152	141	246	152	190	183	192	121	174	204	198	190	182	204	173	175	124	170	165	206	244	213	176	176	185	193	186	178	178	168	178	157	200	210	155	184	194	181	196	188	169	192	244	188	199	113
74.5	203	193	199	158	160	250	176	206	199	208	134	189	213	192	203	196	218	188	190	147	184	180	211	254	216	187	189	202	206	204	191	190	179	191	170	211	221	174	197	206	193	205	197	183	205	253	197	211	119
75	211	203	191	151	147	246	156	187	186	192	122	173	201	192	188	182	208	179	179	124	170	167	203	245	211	176	176	188	195	187	176	176	166	174	158	196	211	155	187	192	180	195	185	169	193	247	187	195	107
75.5	196	185	197	163	163	246	181	208	203	207	141	187	203	183	201	192	221	189	193	148	185	185	216	257	212	183	188	200	211	202	192	194	188	191	166	215	224	170	197	204	196	209	198	186	203	251	198	211	119
76	196	188	198	161	163	248	173	209	198	205	143	186	200	183	198	196	223	186	193	146	187	181	214	255	209	185	191	201	210	201	191	188	182	192	168	211	222	170	195	204	192	208	194	183	204	252	198	211	116
76.5	211	203	193	152	143	250	154	189	182	192	124	176	205	192	191	185	206	178	181	123	172	172	204	246	211	174	176	188	191	188	175	180	168	173	154	201	213	155	186	191	182	192	189	168	191	246	185	194	102
77	212	202	196	152	145	248	153	192	184	193	123	177	203	197	192	182	209	179	179	126	168	170	205	245	212	177	179	190	193	191	176	177	171	173	160	201	209	160	185	194	182	196	184	171	195	243	190	197	105
77.5	216	204	198	155	147	250	155	192	188	193	127	176	204	196	194	188	209	182	183	128	177	172	205	248	212	178	178	191	197	187	177	178	170	172	162	197	212	159	187	197	185	201	187	172	198	243	190	201	104
78	212	204	193	159	143	249	157	191	185	193	123	178	204	201	194	185	211	180	182	130	171	172	203	247	214	179	179	191	196	191	178	178	170	181	158	200	210	159	187	196	183	197	186	172	195	245	193	200	106
78.5	211	200	192	155	144	249	155	189	186	193	120	173	200	194	191	181	210	178	177	127	169	171	203	244	211	176	176	189	193	184	177	176	166	175	158	198	211	156	185	194	179	194	181	170	190	243	186	196	104
79	213	203	195	157	145	247	158	195	189	196	121	180	201	197	194	185	210	181	182	125	176	171	209	245	212	178	177	188	195	193	179	178	170	176	160	201	213	161	183	198	180	197	191	172	195	245	191	199	105
79.5	213	199	196	158	148	249	158	195	190	191	123	179	202	197	191	183	208	180	181	130	178	173	207	250	214	179	179	190	196	191	179	179	171	174	160	201	211	159	184	196	182	195	187	172	196	247	189	199	102
80	195	184	201	161	164	249	181	206	201	208	143	187	202	181	198	197	223	187	193	150	185	185	213	257	210	183	192	201	208	205	194	193	185	191	171	210	221	171	199	208	192	207	197	186	207	253	198	212	119
80.5	191	184	199	161	167	248	182	210	206	213	144	189	197	184	201	193	222	188	197	150	188	186	218	259	214	187	193	201	209	203	195	194	185	194	171	213	223	174	198	213	188	211	199	188	207	252	198	215	118
81	215	202	195	155	147	249	156	190	190	192	126	181	205	196	193	183	209	181	183	128	175	173	209	249	214	181	181	190	197	191	182	178	172	179	164	204	211	161	188	200	182	197	185	173	196	246	191	201	110
81.5	211	205	194	154	145	249	161	194	188	194	128	178	203	197	194	185	211	182	182	127	174	172	204	248	213	178	179	193	197	190	181	178	168	174	158	202	213	161	189	195	185	197	188	171	194	248	189	198	103
82	211	200	189	154	148	249	159	190	188	193	126	179	203	197	195	183	211	178	179	125	169	170	205	246	210	175	178	188	194	189	178	178	171	177	162	202	213	155	182	195	183	195	188	168	191	244	189	198	104
82.5	211	203	192	154	143	250	160	190	186	194	123	178	201	196	191	182	209	180	181	128	171	171	205	246	213	176	181	188	193	189	181	179	169	174	162	201	211	156	185	196	184	195	191	168	193	246	188	198	102
83	213	204	192	153	146	248	157	192	185	191	126	178	201	197	192	180	209	177	180	126	171	168	208	245	216	176	180	188	194	189	178	177	171	176	159	202	209	163	180	196	183	195	186	172	194	244	189	197	105
83.5	209	202	193	152	144	248	156	191	186	190	121	176	200	197	191	182	207	176	175	125	170	168	203	246	211	177	180	188	194	190	177	177	168	175	156	200	209	159	187	196	182	196	187	169	197	245	190	196	102
84	211	202	195	154	148	249	158	195	187	191	128	181	204	195	197	186	207	184	182	127	175	174	204	246	213	177	180	191	194	192	179	181	170	176	159	197	211	158	186	198	183	198	189	171	195	246	190	201	106
84.5	213	203	194	155	145	248	153	191	186	192	123	176	201	198	191	183	210	179	181	129	170	171	205	243	213	175	175	190	198	188	178	176	170	176	161	202	211	159	186	196	181	196	189	174	193	243	189	198	102
85	192	186	200	162	166	248	178	209	203	215	143	188	201	184	197	196	223	190	192	147	187	183	213	259	210	181	194	200	209	202	193	194	188	193	169	214	222	171	198	208	189	207	196	189	204	250	197	210	116
85.5	193	187	197	161	164	247	181	209	200	210	143	186	199	181	199	197	220	190	196	146	188	185	214	255	213	186	191	203	210	201	189	193	182	192	168	212	220	173	196	211	195	208	197	183	204	249	204	210	115
86	213	205	197	154	149	251	159	193	187	199	125	182	204	195	194	186	213	185	182	130	178	170	210	248	214	179	180	193	194	189	179	182	173	180	160	201	214	160	185	197	188	198	190	173	195	247	190	197	103
86.5	209	204	195	152	144	250	159	192	183	194	125	180	205	195	194	185	212	181	183	125	175	170	205	246	214	177	177	190	198	192	178	177	168	178	159	201	208	161	186	199	186	197	185	172	193	244	190	199	103
87	212	201	192	155	146	247	156	193	191	191	126	180	205	199	192	186	211	183	183	125	173	169	209	248	210	179	181	188	196	190	180	179	173	177	159	202	214	161	186	200	184	200	190	172	195	246	188	200	103
87.5	212	204	192	157	148	253	160	193	190	193	129	184	203	196	193	189	211	181	182	129	177	169	207	246	214	178	179	192	195	192	179	178	172	178	161	202	213	161	190	200	185	199	189	175	196	245	192	202	105
88	194	184	202	160	166	246	177	212	204	213	143	188	199	185	199	198	223	190	196	150	191	186	216	260	213	185	191	200	212	205	190	190	181	194	170	211	218	175	197	207	193	211	197	187	205	251	202	213	115
88.5	209	202	196	156	148	252	161	192	189	194	124	177	203	197	192	187	210	178	184	127	173	171	205	246	213	179	180	191	196	192	179	179	172	177	161	202	212	159	187	199	186	195	190	173	196	245	190	203	109
89	189	183	202	158	164	247	178	208	204	210	142	188	198	179	201	198	223	188	195	151	191	188	217	258	209	185	190	198	213	202	194	192	188	188	172	219	221	172	199	206	197	208	200	188	205	248	200	214	115
89.5	193	184	201	159	164	246	179	210	201	214	141	188	198	181	198	195	223	185	196	148	190	185	215	256	210	186	193	198	212	204	193	193	186	193	168	215	219	171	201	204	193	209	201	186	206	251	199	214	113
90	191	185	198	163	167	246	178	210	202	211	142	188	197	180	200	190	224	191	194	150	190	189	214	257	212	184	190	200	207	204	192	192	186	195	170	213	222	171	196	209	195	209	200	186	206	250	197	213	116
90.5	192	184	201	161	167	246	183	212	208	211	147	185	202	181	202	198	226	188	198	149	190	190	216	257	214	188	191	201	210	206	197	194	187	196	173	218	223	176	203	208	194	210	197	187	204	251	204	215	121
91	213	209	193	153	146	248	159	189	189	193	128	175	204	199	191	184	209	181	184	127	175	172	207	245	213	177	180	188	197	190	180	178	169	175	160	201	213	157	188	198	186	195	184	171	195	243	191	202	105
91.5	197	191	203	167	167	249	185	214	205	215	148	196	205	184	201	198	225	194	200	151	193	189	219	260	213	187	192	203	214	207	199	195	191	196	174	216	226	175	200	213	199	215	202	190	208	255	203	220	121
92	197	189	202	162	167	249	181	215	202	213	143	190	203	185	205	197	229	195	199	153	191	187	218	259	214	188	192	205	211	206	196	198	188	193	172	215	226	176	205	213	196	211	202	189	208	254	201	218	119
92.5	192	187	199	158	164	249	176	208	200	210	142	187	200	181	199	196	226	191	195	154	190	185	215	255	211	186	188	202	210	201	194	192	185	191	167	209	223	171	204	205	192	205	198	187	208	250	197	210	115
93	211	203	194	158	145	247	159	193	189	194	125	177	202	197	193	186	209	180	183	127	174	170	204	248	212	178	177	191	195	191	181	179	169	179	159	201	209	161	185	200	184	198	188	171	193	245	190	201	103
93.5	193	187	204	163	165	246	180	206	205	210	143	187	199	184	201	197	222	190	192	152	187	187	216	257	210	187	193	200	208	204	193	191	186	189	167	214	222	172	203	210	195	209	199	188	207	249	203	214	118
94	210	204	195	158	147	251	160	192	191	194	128	175	205	200	193	184	210	179	186	129	174	170	207	248	213	178	178	189	197	191	182	174	168	178	160	203	210	161	190	197	185	194	189	170	197	243	188	200	106
94.5	213	204	196	161	150	250	159	192	187	198	127	181	202	196	195	186	214	182	182	128	176	176	208	246	214	178	181	189	194	191	181	180	171	178	161	203	215	160	189	199	186	198	195	171	195	248	190	205	102
95	192	186	205	164	166	247	184	209	206	213	144	190	201	182	201	199	228	188	201	152	190	188	216	256	210	184	195	200	213	205	196	197	189	196	172	215	223	175	203	211	199	210	201	189	207	248	201	214	115
95.5	212	210	197	159	148	252	162	194	192	199	127	178	204	202	195	188	215	182	184	132	177	175	209	247	211	180	183	193	198	192	182	181	178	181	162	203	211	164	193	199	186	202	195	177	200	247	191	202	103
96	186	177	203	159	169	248	183	215	209	216	148	188	199	179	203	196	226	190	201	152	192	192	217	257	207	185	194	199	214	205	195	197	188	198	175	214	227	176	204	212	195	210	202	188	209	251	202	217	119
96.5	212	204	201	162	154	253	164	195	189	199	129	180	205	199	197	192	216	184	186	129	177	176	209	250	216	185	182	192	201	197	182	179	176	181	163	203	216	162	191	202	189	198	193	175	196	244	193	204	107
97	189	181	201	162	168	245	185	215	210	215	151	190	199	177	198	198	228	189	202	152	194	192	220	261	210	189	194	204	211	205	196	195	192	196	174	221	225	174	204	214	197	211	202	193	206	255	204	218	116
97.5	186	185	203	160	172	246	186	214	210	215	153	190	201	178	204	201	229	191	200	156	193	190	217	258	209	185	196	204	215	207	198	198	192	198	176	222	227	175	205	215	198	213	201	193	211	251	203	218	119
98	187	180	202	159	171	244	188	212	211	215	148	191	199	179	204	201	226	191	202	155	196	191	220	258	216	184	197	204	217	208	197	197	192	196	177	219	224	175	203	209	198	211	201	191	210	252	205	218	119
98.5	190	185	200	165	167	245	185	212	209	213	146	190	199	179	203	200	229	190	199	156	196	190	220	262	210	185	194	206	214	206	198	197	190	195	174	219	225	173	202	211	196	213	198	192	210	250	205	218	119
99	210	206	197	160	152	250	162	194	191	196	131	183	202	198	195	192	214	182	184	131	178	173	207	248	215	181	179	191	197	195	181	181	172	181	158	206	219	162	188	200	185	198	189	172	196	244	194	205	106
99.5	187	183	201	162	169	244	187	213	206	214	149	188	198	179	202	198	230	188	197	158	191	187	217	257	208	186	196	201	211	208	197	197	189	196	173	217	226	175	206	210	197	211	201	189	205	251	200	217	117
100	186	182	197	158	169	242	184	212	204	216	147	190	197	180	204	198	227	191	198	151	195	192	219	257	210	183	193	203	207	204	196	194	187	195	174	220	225	173	199	209	197	210	200	191	208	249	201	217	116
100.5	129	171	158	110	113	222	131	168	178	171	113	144	177	169	165	161	193	165	171	105	165	156	202	235	191	153	161	168	190	179	170	165	162	163	154	195	193	139	181	193	180	190	186	160	189	238	186	190	86
101	181	209	195	155	144	250	156	191	185	193	126	175	208	202	194	192	213	181	182	132	179	174	202	249	215	185	185	194	196	191	183	179	174	180	161	201	215	163	188	200	187	202	189	177	193	244	190	200	110
101.5	176	191	204	165	168	248	179	210	203	210	141	187	204	184	204	208	226	190	198	152	190	187	217	255	213	192	198	205	208	207	195	193	185	194	171	215	225	175	201	215	198	215	201	192	209	252	203	217	122
102	181	207	196	155	149	249	157	193	186	194	128	174	205	198	192	191	209	181	182	129	175	170	204	246	214	184	180	190	194	195	180	180	172	180	159	203	210	160	191	200	186	198	191	172	194	245	189	200	110
102.5	176	191	200	162	166	248	179	214	207	212	146	190	200	181	202	208	227	193	201	150	194	188	215	256	210	192	200	203	210	207	198	194	190	195	176	217	221	178	204	214	197	212	199	193	208	251	203	214	120
103	171	184	201	164	165	246	181	207	204	212	146	184	198	180	203	205	226	191	198	154	194	187	213	258	209	187	199	204	214	206	195	197	189	192	171	216	226	177	201	215	195	209	198	187	210	251	201	219	119
103.5	176	192	203	162	167	248	179	210	206	208	145	186	199	187	201	206	224	193	198	151	192	187	216	256	212	189	200	202	210	208	198	194	186	193	172	215	224	179	198	216	193	214	198	192	206	252	202	214	121
104	175	187	201	161	168	247	182	213	205	210	143	188	201	186	203	204	229	191	200	149	192	185	218	258	212	191	196	204	211	210	194	194	190	195	171	215	224	176	203	215	196	212	202	191	207	253	200	217	118
104.5	180	187	204	165	167	247	186	211	205	213	144	190	201	184	202	205	226	192	198	152	197	189	216	259	210	190	198	204	210	202	197	197	190	192	171	220	227	179	202	214	198	211	201	191	210	255	204	218	121
105	175	187	201	165	168	248	184	210	206	214	147	189	201	186	201	205	226	192	198	152	193	188	218	258	212	189	198	203	209	206	197	194	190	195	174	217	224	180	204	212	197	212	200	189	209	252	202	216	121
105.5	176	191	203	163	168	250	179	213	205	214	149	187	202	184	203	209	227	194	200	152	196	189	213	262	211	188	197	204	211	206	197	193	187	193	171	217	226	176	201	212	198	212	200	190	209	252	200	216	123
106	175	188	200	159	169	248	181	212	203	213	144	188	201	184	203	202	225	192	195	155	191	186	217	257	210	190	197	205	210	208	193	195	190	195	171	216	226	177	202	217	195	212	201	191	209	254	200	214	121
106.5	177	191	202	164	168	252	183	211	205	213	144	194	203	185	204	204	226	193	198	151	197	187	217	259	212	191	198	203	208	204	198	194	189	192	169	219	225	179	202	214	199	212	201	193	209	253	201	215	121
107	176	189	204	165	168	247	178	213	201	213	144	195	204	186	204	208	225	194	196	155	195	190	215	259	212	193	202	204	211	207	196	196	191	193	172	216	224	179	201	219	195	212	201	192	209	254	203	218	120
107.5	185	206	194	152	148	248	153	195	189	196	125	181	203	198	191	191	213	185	188	133	180	171	206	246	215	183	185	190	196	196	182	179	173	179	158	206	215	164	188	201	185	197	190	171	197	246	192	198	109
108	181	208	194	158	150	253	158	189	187	193	130	179	202	202	193	195	215	185	183	130	180	171	204	246	213	183	182	194	196	198	181	176	171	179	161	202	212	158	187	201	186	195	189	173	195	241	189	202	111
108.5	175	192	208	160	168	248	182	212	203	212	150	189	205	184	206	206	223	192	198	154	198	190	216	260	213	190	201	201	211	208	198	195	188	193	175	217	228	179	201	214	196	213	203	191	208	254	203	214	124
109	178	191	202	165	167	248	182	210	204	211	146	190	206	183	201	205	229	192	199	152	195	187	214	256	209	190	200	204	212	207	194	196	188	195	176	214	227	178	199	213	197	209	202	192	206	251	201	217	120
109.5	175	188	205	162	170	247	184	213	205	211	143	193	202	185	203	205	224	194	197	156	199	188	217	258	210	188	199	203	211	210	194	195	189	196	171	221	225	178	202	213	195	212	204	192	211	252	204	216	125
110	178	192	204	163	171	249	180	210	204	213	147	189	201	186	204	209	227	194	198	154	196	189	214	255	214	191	199	203	213	210	196	197	190	196	174	217	222	179	203	215	199	211	204	193	209	253	198	213	122
110.5	172	188	203	165	171	247	181	211	204	214	150	193	204	182	208	206	227	197	197	154	196	190	211	259	211	189	198	201	212	206	198	197	189	196	174	217	224	179	204	213	200	211	197	191	210	251	206	218	125
111	179	191	203	163	171	251	183	211	205	212	144	192	205	187	206	206	222	194	197	151	192	187	217	259	214	193	200	203	213	206	194	194	187	196	171	218	224	176	203	217	196	212	201	191	209	250	203	214	119
111.5	174	188	201	160	164	245	181	211	201	212	142	189	198	182	200	207	225	189	199	151	196	189	216	256	209	188	200	203	211	207	198	192	184	194	170	218	222	180	199	216	200	213	202	188	207	252	202	215	122
112	174	191	207	163	168	249	185	210	206	214	146	192	198	184	204	204	225	190	198	154	196	187	215	260	210	192	200	202	210	208	195	192	188	194	174	221	222	180	202	212	195	211	204	190	210	251	202	216	122
112.5	171	184	204	166	167	246	185	211	206	213	147	192	201	179	206	204	229	193	198	153	196	194	220	257	211	190	198	204	214	210	196	197	187	197	174	223	226	175	202	218	199	212	204	193	210	254	204	219	121
113	170	182	202	161	170	248	185	213	207	215	151	192	199	179	202	204	228	190	198	155	197	193	215	259	208	187	199	204	212	208	197	193	187	193	172	221	226	179	204	216	197	208	199	191	207	252	202	217	120
113.5	171	181	200	163	172	244	185	212	210	213	155	190	198	179	205	204	226	192	200	154	193	190	215	258	212	189	200	201	212	208	197	195	190	196	173	222	225	178	203	217	199	213	207	194	210	251	203	218	120
114	173	186	202	161	171	249	183	211	206	216	147	191	201	182	201	206	229	189	198	152	201	189	219	259	210	189	201	203	211	209	197	195	189	195	171	221	224	179	203	215	198	211	205	191	211	254	203	219	121
114.5	170	187	203	160	168	248	183	217	211	213	148	190	201	182	202	200	227	194	198	155	197	187	217	260	213	188	200	202	211	210	195	197	191	198	174	223	224	178	204	214	198	213	204	194	210	252	204	220	121
115	176	190	206	167	166	250	180	210	209	214	146	196	201	186	203	204	228	191	198	157	197	187	217	259	214	192	198	202	215	207	198	198	188	193	174	222	229	180	200	216	197	212	198	192	208	251	204	215	121
115.5	176	189	203	166	169	251	182	213	205	213	150	191	202	182	201	205	228	194	197	150	192	189	216	256	213	192	200	201	211	207	197	191	188	195	175	221	226	181	202	213	196	210	203	188	208	253	201	215	118
116	174	188	206	167	171	248	181	210	207	213	141	189	204	188	203	207	226	191	198	156	197	185	216	257	214	191	200	206	210	210	199	192	191	194	173	218	224	181	201	212	195	213	205	190	206	253	206	218	124
116.5	175	192	204	162	169	251	182	209	206	213	145	188	199	186	206	205	227	192	197	154	194	188	216	257	213	191	200	201	214	209	195	194	189	196	171	221	228	177	203	213	194	211	202	192	209	251	204	217	117
117	176	189	205	164	172	249	183	214	203	214	146	192	203	186	204	206	228	190	195	155	196	187	213	256	214	188	197	203	210	208	196	194	186	194	173	225	225	176	203	214	198	212	205	194	206	251	204	217	118
117.5	178	190	204	164	168	250	183	210	204	212	148	193	201	188	203	208	229	194	198	154	195	187	214	255	211	191	203	202	209	206	195	194	188	193	175	221	225	179	201	215	197	211	202	191	202	251	203	215	121
118	175	188	203	165	173	248	188	214	206	213	147	189	199	185	206	208	230	193	200	154	196	189	215	256	212	189	200	207	211	207	195	195	186	194	174	225	227	179	201	218	199	214	203	191	209	258	207	214	123
118.5	175	185	203	165	170	249	184	213	209	212	148	194	200	181	200	203	226	192	199	157	200	189	220	257	211	188	201	202	213	205	198	193	190	195	174	222	224	179	202	211	200	214	201	191	213	255	204	219	119
119	176	190	202	165	172	251	183	212	207	214	147	193	204	183	206	206	231	191	199	157	200	188	220	260	214	192	201	203	211	208	201	196	191	199	174	225	224	180	202	217	201	216	208	192	211	252	202	221	123
119.5	175	190	202	164	170	250	182	209	204	212	147	191	202	184	204	209	225	193	200	150	197	190	215	258	210	192	198	205	213	205	196	194	192	194	173	223	225	179	200	213	197	210	203	189	208	252	201	218	123
120	174	191	205	166	168	250	185	208	205	213	148	190	204	182	206	208	227	197	200	152	199	189	217	257	212	193	198	205	215	207	195	194	188	196	174	222	224	177	203	213	198	211	203	191	206	248	202	217	121
120.5	177	191	205	162	169	251	183	212	201	212	148	191	204	187	203	206	231	190	196	151	197	190	218	259	214	190	202	204	209	207	196	195	187	195	175	222	227	182	202	213	200	211	202	190	206	252	203	217	120
121	174	193	201	163	168	248	178	211	204	212	143	192	203	183	203	206	228	196	201	156	195	190	219	257	215	190	199	202	211	209	195	193	186	196	171	224	222	177	203	214	197	211	204	192	208	251	201	217	123
121.5	172	192	204	165	169	251	183	211	205	211	151	194	204	186	204	209	228	198	198	155	197	190	217	259	213	189	198	202	209	208	196	196	190	197	173	224	225	179	205	218	199	211	204	191	206	253	205	218	123
122	175	190	203	164	170	250	183	216	207	211	148	188	203	185	206	207	229	194	198	156	197	189	216	258	213	191	197	203	213	206	194	197	187	196	173	226	226	176	201	217	196	210	202	189	208	255	200	217	118
122.5	176	193	203	164	167	248	183	212	207	216	150	193	202	182	207	208	229	191	198	154	198	189	218	259	216	190	199	202	207	209	195	194	190	196	173	223	223	180	205	217	199	212	202	191	207	252	204	215	124
123	170	186	203	162	171	247	185	213	206	214	148	192	203	183	204	206	229	193	199	153	199	190	218	256	212	189	203	204	210	208	197	196	191	194	175	225	225	176	204	218	199	213	203	190	211	254	202	219	122
123.5	171	186	204	161	169	247	184	214	206	216	153	194	202	179	203	206	231	196	202	158	196	193	218	262	210	191	200	207	216	209	199	198	190	198	175	230	227	181	207	220	202	214	206	194	211	251	207	219	122
124	169	184	202	165	170	249	186	211	210	218	151	193	200	178	202	206	232	195	201	155	200	192	219	261	213	190	203	204	213	209	202	198	192	198	177	229	223	179	205	218	201	216	206	193	210	254	206	217	120
124.5	173	186	208	163	172	248	185	213	212	217	153	193	201	183	205	207	228	194	202	158	198	192	218	259	211	190	202	206	214	209	200	199	186	199	175	230	228	180	201	217	201	214	204	192	211	253	206	218	122
125	172	186	203	162	172	248	185	215	207	217	148	191	201	181	206	206	228	193	202	159	203	194	216	260	210	192	202	202	214	209	199	195	193	196	174	227	225	179	202	218	199	211	203	192	208	254	205	219	120
125.5	184	209	198	163	154	252	163	197	191	201	128	181	205	195	196	194	217	186	189	135	185	178	207	249	217	186	189	192	199	193	179	183	170	181	162	217	213	167	190	204	186	203	195	174	198	245	192	206	109
126	171	184	201	166	168	248	184	217	209	214	147	194	201	181	204	208	230	196	200	152	198	189	218	260	214	189	202	205	214	212	199	197	192	198	175	230	226	182	207	214	203	214	204	193	209	253	206	222	121
126.5	173	187	201	163	171	246	181	215	207	218	151	193	200	182	203	207	229	194	200	157	198	192	221	260	213	189	200	203	209	211	197	194	192	194	178	232	228	179	205	215	199	216	201	192	208	251	205	218	120
127	173	187	203	167	173	250	181	211	206	213	147	195	201	182	205	206	230	194	203	157	199	191	220	258	211	194	201	204	210	207	196	192	189	197	175	229	227	181	203	210	200	216	205	192	207	254	203	218	121
127.5	173	186	202	163	171	249	182	213	207	217	153	194	202	182	203	205	230	197	197	155	201	191	216	261	212	189	200	208	210	210	195	196	191	197	172	230	225	183	204	213	202	212	202	192	205	252	204	222	120
128	173	186	203	163	170	249	189	213	212	215	152	194	201	181	202	205	229	191	201	156	200	192	220	259	215	191	202	205	215	209	199	197	192	197	176	231	227	179	202	218	201	214	204	195	206	255	207	220	125
128.5	170	188	203	160	170	245	187	213	208	217	154	194	200	180	202	204	231	194	199	156	200	190	220	261	214	190	201	203	215	208	200	196	194	196	178	233	226	179	206	220	202	214	204	192	212	253	208	221	123
129	170	183	205	163	170	246	184	213	205	216	153	194	199	182	205	206	231	190	203	157	202	187	220	261	213	191	200	203	214	210	197	199	191	198	175	234	225	179	204	218	203	214	206	189	209	254	211	221	121
129.5	172	188	204	164	171	247	186	213	207	217	153	196	198	182	204	206	232	192	201	153	198	194	223	259	212	191	201	203	216	212	197	200	189	198	176	234	229	179	206	216	196	218	203	194	209	256	207	221	122
130	175	184	204	163	171	249	188	213	208	216	150	195	201	177	204	208	230	195	205	158	200	194	218	259	212	193	201	203	212	212	196	196	190	195	179	232	228	180	205	217	199	214	201	194	208	255	208	221	120
130.5	173	186	204	161	170	248	188	215	209	213	151	195	203	184	205	209	229	196	202	159	197	193	222	259	210	191	198	202	213	205	199	197	190	194	176	235	227	179	207	213	201	215	208	196	212	254	205	224	123
131	174	187	206	165	173	253	185	213	205	217	149	191	200	185	200	209	230	197	201	157	199	189	220	260	213	192	201	201	214	206	196	196	190	196	174	232	225	179	201	217	199	214	203	193	211	252	207	220	121
131.5	173	186	201	162	170	248	186	213	211	212	151	192	203	183	205	206	234	195	202	154	203	191	222	260	209	193	204	205	210	210	201	200	192	196	178	235	227	180	205	217	199	214	206	194	213	255	207	220	118
132	170	185	202	160	172	248	190	211	209	216	151	192	200	180	205	207	232	195	199	156	201	191	221	259	211	193	200	204	215	210	199	199	189	196	174	238	224	179	203	216	199	213	204	193	211	257	207	220	119
132.5	174	186	203	163	172	248	187	212	210	217	155	195	201	181	206	206	231	193	201	157	201	191	218	260	210	193	200	202	214	211	198	197	192	198	176	238	229	180	204	214	201	214	202	192	211	254	208	222	120
133	174	187	203	164	171	245	190	213	207	215	152	196	200	181	205	207	229	189	198	158	200	195	219	261	211	190	200	204	214	211	195	199	191	198	177	235	225	181	202	215	201	215	204	192	210	252	205	222	124
133.5	176	188	202	165	172	248	183	214	210	214	153	199	200	182	207	206	228	191	200	159	203	194	219	261	212	195	201	205	213	210	200	199	193	197	178	235	228	180	204	217	201	219	203	193	211	252	205	223	123
134	175	189	202	168	171	250	186	215	205	212	149	192	198	183	205	207	231	195	202	160	200	189	218	257	212	192	202	205	212	209	201	197	191	195	176	235	228	182	203	217	198	211	206	195	211	255	207	217	124
134.5	169	181	205	163	171	244	187	214	209	215	151	195	202	183	204	203	230	196	201	156	201	192	219	260	211	191	201	204	213	210	201	195	190	195	177	236	225	179	206	216	202	214	203	193	212	252	208	221	121
135	174	184	204	162	175	247	185	213	208	216	155	190	199	183	205	208	232	195	203	159	200	190	216	261	213	190	204	204	210	209	201	198	192	199	176	238	226	178	202	216	200	214	205	196	210	254	208	222	121
135.5	175	185	203	163	171	247	190	215	209	216	150	196	203	182	205	204	232	196	199	158	201	192	219	262	212	187	204	207	216	209	198	199	190	197	175	237	227	181	205	218	201	218	206	194	212	254	206	222	125
136	170	186	204	159	173	246	188	214	206	217	151	192	197	178	204	209	231	193	201	158	200	192	218	260	210	192	199	203	216	210	200	196	189	196	177	241	229	179	202	214	199	214	204	194	209	253	204	220	121
136.5	183	207	201	163	159	251	164	195	192	197	132	184	210	199	198	196	225	189	190	137	185	178	207	245	218	183	190	194	199	196	182	184	176	181	168	225	219	167	188	205	187	204	196	179	200	247	194	206	110
137	176	185	204	162	173	245	190	216	207	217	154	195	200	180	205	207	232	195	202	158	205	195	219	259	211	192	205	204	217	209	200	198	190	198	175	236	229	179	206	219	200	218	207	192	211	256	211	222	122
137.5	171	185	203	163	170	246	187	217	206	218	150	193	202	177	205	207	230	191	201	155	204	193	220	259	210	190	203	204	214	210	198	198	190	196	174	237	229	182	204	215	199	216	208	193	207	249	204	220	119
138	175	184	204	167	175	248	185	215	207	212	152	193	200	180	203	205	232	194	198	156	198	191	220	260	211	190	204	205	214	207	200	196	190	195	178	235	223	179	204	220	198	212	205	194	206	252	206	221	118
138.5	172	185	204	161	171	247	186	214	207	218	152	195	201	180	203	209	229	191	200	158	204	192	220	262	210	191	201	202	210	209	201	197	191	197	176	238	224	183	199	217	200	213	205	196	210	252	207	218	118
139	174	185	200	163	174	246	184	213	207	212	153	193	202	178	205	207	231	193	199	151	198	192	219	260	213	192	202	203	214	208	199	196	189	194	174	238	225	180	205	217	201	215	201	194	209	253	206	218	123
139.5	173	186	205	163	170	247	190	215	211	216	151	196	198	180	204	204	236	191	202	158	203	192	217	262	210	188	201	201	215	209	199	198	192	198	178	237	227	180	202	217	200	218	203	192	212	252	205	220	122
140	173	186	204	164	172	246	188	212	212	217	152	195	200	182	206	208	231	194	203	159	201	192	223	261	214	189	204	206	213	208	199	196	191	197	177	240	228	183	206	217	204	216	206	194	213	254	208	221	122
140.5	171	184	205	161	174	245	185	213	208	216	156	194	199	182	204	207	233	190	200	159	204	193	219	261	212	195	201	206	217	210	200	197	192	199	178	240	228	178	203	219	199	215	207	192	212	254	209	221	124
141	185	208	203	162	156	254	165	196	190	197	130	185	206	200	200	196	219	189	190	138	187	179	207	250	214	184	187	191	199	199	185	187	175	178	161	229	217	169	191	203	189	201	195	178	197	244	195	204	108
141.5	172	187	204	165	176	246	190	215	211	216	156	192	197	179	204	207	231	194	202	155	203	193	221	263	214	188	203	207	213	212	202	198	192	197	177	242	229	178	205	218	201	218	208	195	212	252	209	220	120
142	169	184	203	160	176	250	185	213	210	213	154	193	199	182	204	204	229	194	200	158	202	194	222	259	209	188	206	200	214	209	201	200	191	200	176	240	228	182	205	217	204	215	204	194	208	254	206	221	120
142.5	169	185	205	164	172	248	186	214	207	218	152	196	201	178	205	207	230	194	200	154	205	192	220	260	208	188	203	203	214	209	200	198	193	196	176	239	230	179	206	216	201	216	203	196	212	253	209	219	120
143	173	182	204	163	173	248	189	211	210	215	153	194	200	182	206	207	231	194	202	155	203	191	219	263	215	192	201	202	215	209	197	195	193	198	175	239	228	184	204	215	198	216	206	197	208	253	210	221	121
143.5	175	187	204	164	176	248	186	215	210	217	156	195	203	182	203	207	230	197	201	157	202	195	220	260	215	190	203	205	213	210	200	197	190	196	179	238	228	183	208	222	199	215	207	192	212	253	207	225	122
144	183	208	202	164	161	254	164	197	190	199	133	183	204	200	201	198	219	189	185	135	186	176	208	250	218	186	190	194	201	198	184	185	174	179	163	231	217	166	191	203	189	204	194	179	200	246	193	207	109
144.5	172	186	199	163	172	249	188	214	210	216	153	195	197	182	205	208	231	192	198	158	204	194	219	260	212	190	202	202	215	211	198	201	193	195	176	241	225	177	208	216	201	214	204	195	208	253	206	220	121
145	171	185	205	161	173	245	190	213	206	219	156	192	198	176	204	204	231	192	202	158	203	192	216	256	207	189	203	201	215	206	197	198	191	196	177	244	227	179	205	218	199	214	205	193	209	250	210	221	122
	171	184	202	161	172	244	186	211	208	216	152	194	196	179	202	203	231	194	200	157	202	192	213	258	207	188	200	204	210	208	199	197	189	197	175	240	225	183	207	215	201	214	203	193	210	249	202	221	120
	171	186	203	162	172	246	189	215	206	220	153	195	200	179	201	206	231	196	204	157	205	192	218	258	212	188	199	201	215	208	200	196	193	196	173	241	228	180	206	215	200	214	205	195	211	252	204	220	118
	172	186	201	160	173	246	191	211	211	217	154	193	198	179	205	206	232	191	201	156	206	192	220	260	211	187	201	198	213	207	199	198	193	194	175	241	226	181	205	216	197	212	205	193	209	251	206	216	120
	176	185	203	165	168	246	186	210	207	218	149	193	199	173	200	204	229	192	197	153	202	194	219	258	212	188	203	203	211	210	200	198	188	195	173	241	225	181	206	216	200	212	204	193	207	251	207	220	119
	173	185	201	160	173	248	190	214	207	215	150	196	202	179	205	204	234	193	204	159	201	192	219	258	208	189	204	202	211	212	197	199	190	195	172	243	227	179	206	217	199	218	202	192	211	252	206	219	119
	176	185	203	163	171	245	186	211	207	214	150	195	197	180	204	206	230	191	200	153	202	188	215	257	212	189	200	201	212	208	199	197	190	194	170	238	228	180	206	215	199	214	207	192	208	250	206	219	118
	173	186	203	164	175	247	185	212	210	218	151	194	200	180	203	207	230	193	199	156	204	196	216	260	210	188	201	203	215	204	199	196	189	195	178	241	228	179	206	218	199	215	205	194	206	250	206	221	119
	173	185	202	165	175	246	187	213	211	217	153	195	200	184	207	207	232	195	206	159	204	193	222	262	210	189	202	203	210	209	198	197	194	196	175	242	227	183	204	217	199	212	207	194	208	254	206	221	120
	172	184	203	165	172	246	188	212	209	215	155	194	199	180	201	206	228	191	203	158	202	193	219	258	211	188	202	200	211	208	199	197	188	198	177	241	227	182	203	218	200	214	207	194	211	251	209	219	119
	169	185	201	163	173	246	189	214	209	217	153	194	200	180	203	206	234	193	203	156	207	192	221	261	211	187	204	201	213	210	198	200	194	196	177	243	228	181	208	217	202	215	204	195	211	252	205	222	124
	174	189	203	163	175	246	187	214	207	212	153	194	200	181	204	207	229	195	199	154	201	192	218	260	210	192	198	200	210	208	201	196	185	195	175	242	225	179	204	215	202	213	201	192	209	249	207	216	119
	173	187	203	163	177	246	187	212	206	213	152	196	201	180	202	207	235	195	200	161	206	192	218	259	209	189	203	202	211	210	199	196	191	194	174	241	225	183	203	217	201	216	206	192	208	254	210	219	122
	170	185	202	162	174	249	190	215	208	216	152	197	202	181	206	209	234	194	205	158	205	193	220	259	208	191	200	200	213	211	201	198	191	197	175	243	226	184	207	219	199	213	206	195	212	255	206	220	123
	175	186	205	166	172	247	189	212	209	216	152	194	200	185	205	206	232	191	206	156	205	194	222	260	212	195	200	203	214	206	197	198	192	197	175	243	229	184	207	216	200	219	204	193	211	253	206	223	123
	175	185	201	163	176	247	187	214	207	220	151	195	199	180	205	207	231	197	202	158	203	194	219	258	209	189	204	202	214	211	200	198	191	197	172	243	226	176	202	216	202	216	206	192	209	254	207	216	122
	168	186	201	164	174	246	189	212	210	218	151	192	201	179	201	206	229	192	201	158	205	193	220	258	208	185	203	201	215	206	199	198	193	195	176	242	227	184	207	220	201	214	206	194	209	250	202	219	121
	173	184	202	164	175	244	187	213	211	216	156	193	198	178	203	206	233	196	204	163	203	192	219	255	210	187	201	204	216	208	200	198	191	200	176	246	227	183	203	218	199	217	207	194	211	253	208	219	120
	173	185	203	163	171	247	188	211	209	212	155	195	198	179	201	207	232	197	198	159	206	193	217	260	210	189	201	204	211	209	201	198	190	198	176	245	225	183	202	216	199	216	205	195	210	251	207	222	118
	184	207	201	163	160	251	164	199	191	199	133	185	201	197	196	194	217	187	186	136	190	174	211	247	215	186	187	192	201	200	186	184	178	180	165	233	215	165	195	206	188	201	194	174	196	247	194	203	108
	180	207	198	156	154	252	164	196	193	198	134	182	205	197	198	194	216	188	189	134	187	177	209	249	215	185	186	194	197	197	185	182	175	178	163	235	217	167	191	205	188	202	196	178	197	244	193	202	107
	173	184	203	164	175	248	186	218	213	220	155	197	200	180	203	206	233	197	202	159	205	193	219	260	211	192	202	205	219	210	202	202	194	198	177	243	227	182	206	216	203	214	205	193	210	253	208	222	127
	173	183	204	164	176	249	188	211	212	218	156	194	203	179	201	209	234	192	203	158	203	192	220	261	211	189	203	204	217	208	199	200	190	194	176	246	230	179	204	217	199	213	205	193	212	254	207	220	119
	183	210	201	158	156	253	158	197	190	198	133	186	204	196	198	199	220	187	186	133	189	175	211	250	215	186	182	195	199	194	183	183	177	181	166	234	218	168	191	200	185	203	194	175	199	244	198	204	104
	173	185	199	166	177	248	185	214	209	219	154	197	198	182	200	207	232	193	201	156	203	194	221	260	210	190	204	205	212	210	199	198	192	198	178	248	225	181	205	219	201	215	205	193	209	249	206	222	124
	174	187	204	164	174	247	184	214	209	215	152	192	201	177	204	206	235	195	207	157	204	193	219	259	212	188	203	202	215	212	200	200	193	198	176	245	229	182	205	215	200	217	206	194	214	254	204	221	122
	172	188	204	162	176	246	185	212	210	215	153	194	199	180	205	206	229	193	201	157	204	192	217	259	210	191	202	203	213	208	198	197	194	201	178	246	229	184	205	216	198	213	205	194	209	252	208	221	121
	175	184	202	162	178	248	190	213	208	216	153	193	201	179	204	204	236	192	202	160	206	194	220	261	214	185	203	204	215	209	195	200	193	201	175	245	229	185	205	219	200	218	205	196	210	254	204	220	118
	183	212	200	160	156	252	165	197	194	201	137	183	207	198	201	200	223	186	187	136	190	174	208	248	215	187	188	195	200	197	185	184	179	181	162	235	218	170	192	208	188	201	194	176	196	244	193	203	107
	176	185	203	165	178	246	188	215	209	218	155	192	201	180	206	206	235	195	198	156	203	195	217	260	211	191	203	205	212	208	199	201	191	198	180	244	226	183	207	217	202	217	205	196	210	252	206	219	119
	170	185	201	165	175	249	189	211	211	216	154	193	197	178	205	209	233	194	201	152	205	195	217	260	211	194	199	203	214	213	198	198	193	194	178	244	229	181	207	219	198	217	205	196	210	254	206	223	120
	175	187	202	166	176	247	186	219	211	218	155	194	201	182	206	208	232	196	203	161	206	193	219	258	213	191	201	201	214	210	198	200	193	197	178	246	227	183	207	216	200	218	204	197	210	251	208	223	123
	172	185	199	165	172	244	189	215	211	216	157	198	198	177	203	206	231	191	203	161	203	193	218	261	208	190	204	204	215	211	201	199	192	199	178	247	229	182	205	219	199	216	207	195	212	254	211	222	119
	173	184	202	162	169	243	189	213	212	217	160	194	200	175	203	202	233	195	204	158	206	194	220	262	213	192	202	204	216	212	199	198	191	195	178	247	227	183	205	218	201	216	206	195	213	252	205	221	123
	182	212	199	163	156	252	164	200	189	198	133	184	205	196	200	196	219	185	186	137	189	176	210	248	214	186	187	196	199	195	188	181	178	182	163	234	218	168	191	205	192	203	196	178	199	246	197	204	111
	176	183	203	162	175	247	187	211	211	217	154	195	201	182	202	205	233	191	204	160	207	192	220	261	210	190	199	205	211	209	199	200	194	197	177	248	226	182	205	215	201	217	210	191	212	252	211	221	122
	173	184	204	166	173	252	190	215	211	220	157	195	201	181	205	206	234	194	202	158	205	194	219	257	215	192	201	206	213	211	200	200	193	199	177	249	230	183	206	221	200	214	207	199	211	253	209	221	123
	171	183	201	166	173	247	192	217	214	215	154	198	200	179	207	208	234	195	201	159	209	192	221	258	213	191	203	203	215	212	200	198	192	200	176	249	229	185	206	221	200	219	205	197	213	255	207	222	125
	183	211	199	164	156	252	163	197	189	198	133	187	205	196	196	196	222	186	189	136	188	174	207	248	211	187	187	195	198	197	182	180	173	180	164	239	215	169	190	203	187	203	193	175	196	248	195	204	108
	172	186	204	166	175	245	187	215	209	220	156	198	198	177	206	206	233	195	202	156	204	192	218	259	209	191	200	203	213	212	201	201	193	199	177	249	229	183	207	216	201	217	203	195	211	253	212	223	123
	186	210	201	165	156	251	163	193	193	197	132	186	205	196	201	199	220	186	190	139	188	181	205	248	214	185	186	192	199	198	185	184	178	181	168	237	218	168	193	205	187	204	196	175	196	243	197	205	104
	184	213	200	161	158	251	165	200	196	199	133	183	205	198	198	199	222	185	187	139	191	176	209	248	215	186	186	195	199	196	185	184	175	180	167	237	220	169	193	206	188	201	195	180	199	248	195	205	107
	173	184	200	161	176	245	191	214	207	220	154	196	199	177	204	208	234	196	202	159	206	195	220	260	212	193	201	206	214	208	202	200	195	199	178	249	227	182	206	215	201	217	207	197	209	256	209	222	122
	183	213	201	165	162	251	165	197	192	199	133	184	205	202	200	198	221	189	187	141	189	179	207	251	216	189	187	195	198	201	185	185	176	180	165	239	217	171	191	205	188	204	195	182	196	246	189	206	105
	173	188	205	166	174	245	189	216	209	217	157	194	198	179	205	206	233	197	201	160	205	191	222	259	209	190	203	206	218	210	201	200	192	197	179	250	228	185	205	218	203	218	208	196	211	253	208	220	121
	181	212	203	164	158	253	166	199	194	198	138	187	207	194	202	200	222	189	187	136	189	178	209	250	215	185	191	195	200	198	184	186	178	180	162	237	217	169	195	202	187	207	195	175	196	246	198	207	106
	181	212	200	163	160	251	166	199	193	201	131	187	201	199	199	197	221	188	191	140	191	177	210	248	211	189	189	197	199	196	186	184	175	182	164	236	216	171	195	205	188	202	197	179	195	246	200	205	106
	0	0	0	0	0	0	0	0	0	0	0	0	0	0	0	0	0	0	0	0	0	0	0	0	0	0	0	0	0	0	0	0	0	0	0	0	0	0	0	0	0	0	0	0	0	0	0	0	0
[truncated: 47 more columns]

## Sheet: PM2A - Rep3
Hour	A01	A02	A03	A04	A05	A06	A07	A08	A09	A10	A11	A12	B01	B02	B03	B04	B05	B06	B07	B08	B09	B10	B11	B12	C01	C02	C03	C04	C05	C06	C07	C08	C09	C10	C11	C12	D01	D02	D03	D04	D05	D06	D07	D08	D09	D10	D11	D12	E01
0	88	101	65	78	57	53	32	40	40	45	50	86	60	76	38	49	40	26	20	24	36	32	34	51	45	46	21	24	21	28	22	19	25	25	32	40	36	35	19	16	18	23	15	17	32	22	19	45	76
0.5	90	105	64	85	59	54	31	40	46	41	38	84	61	79	38	45	43	29	24	30	45	26	40	58	43	42	27	36	26	30	25	23	30	27	32	42	37	40	21	20	20	25	21	17	22	30	23	41	67
1	93	110	71	83	60	58	40	47	62	51	43	82	57	70	44	57	44	35	30	28	50	30	42	61	52	51	30	34	26	35	25	31	27	26	30	42	45	38	28	22	18	24	27	23	24	27	23	44	63
1.5	95	109	71	83	60	59	41	43	41	48	45	85	63	72	42	57	41	34	31	28	56	31	40	58	53	49	26	32	28	34	32	27	28	28	30	44	43	38	28	27	21	28	26	23	27	23	24	41	69
2	95	108	60	81	53	56	36	45	42	44	43	83	62	72	44	45	45	33	29	27	53	27	37	59	50	48	26	30	30	26	29	25	23	28	34	46	44	33	29	27	21	27	21	26	29	21	22	44	68
2.5	101	105	61	81	55	59	40	48	45	52	48	84	64	76	46	51	47	35	33	29	54	37	37	64	48	52	35	33	32	31	29	25	27	27	35	48	47	40	31	27	21	31	28	28	33	25	26	45	75
3	100	108	61	81	54	59	37	48	48	49	45	82	64	74	49	53	48	33	36	31	59	36	39	59	53	53	31	32	31	28	32	27	24	28	36	47	46	36	34	28	22	27	30	26	32	28	26	49	70
3.5	104	108	61	84	58	60	44	48	49	47	46	83	69	74	45	58	51	40	36	29	64	37	40	66	53	53	36	40	35	36	38	33	28	35	43	55	47	43	38	29	25	35	32	28	34	27	22	50	74
4	109	111	66	82	54	63	43	53	50	53	47	85	66	74	49	54	51	39	38	35	62	35	43	68	56	51	35	38	36	36	34	28	32	34	36	50	48	44	37	30	25	32	32	30	39	32	19	50	75
4.5	106	110	68	83	53	64	46	51	52	51	44	89	67	74	50	56	51	37	37	30	62	36	43	70	52	57	40	41	37	38	35	32	33	35	41	53	51	46	34	30	27	39	32	30	40	31	24	53	74
5	109	109	70	80	55	63	51	48	53	52	47	82	71	72	54	56	48	42	41	34	62	37	42	68	59	60	36	39	37	37	40	39	31	36	39	53	51	43	41	33	29	38	36	34	37	29	23	54	69
5.5	107	113	69	84	58	64	49	51	56	58	48	86	74	77	55	63	53	39	45	35	71	40	46	69	61	60	41	45	41	45	47	36	35	43	45	54	59	48	41	32	30	40	34	37	44	35	22	57	69
6	113	115	73	85	60	71	56	54	58	54	55	93	73	80	61	63	56	47	42	40	70	42	50	73	58	62	42	49	45	44	43	37	37	41	49	52	62	48	46	34	35	39	36	37	44	37	26	56	65
6.5	114	119	76	90	58	68	58	60	62	65	57	92	78	81	63	64	58	52	52	39	71	52	56	70	65	65	44	50	49	44	50	43	42	47	53	59	62	53	51	38	38	44	43	43	50	38	25	69	69
7	119	122	77	88	65	70	59	62	66	68	61	91	82	81	65	71	63	54	54	44	73	51	49	75	67	73	51	55	50	54	54	45	44	50	57	62	68	56	51	47	42	45	44	46	52	42	23	73	64
7.5	122	124	83	90	68	80	64	64	71	69	57	92	86	81	70	75	65	58	57	46	79	56	49	81	77	75	51	62	56	57	60	48	46	54	57	65	70	61	62	44	46	48	52	53	58	47	25	77	72
8	144	145	108	115	90	100	92	92	85	90	65	120	105	102	98	102	85	75	71	67	88	70	57	97	92	100	70	83	66	73	70	69	61	71	61	77	89	81	73	63	51	60	59	62	70	56	30	89	87
8.5	127	124	85	93	66	82	71	70	75	78	61	97	93	84	77	80	68	59	60	46	79	62	53	78	81	79	59	69	59	63	70	53	54	59	64	65	79	63	63	52	50	55	57	54	61	57	23	82	63
9	130	125	90	94	67	86	71	72	81	77	64	103	96	82	81	83	69	60	63	48	79	62	56	83	87	81	61	76	64	72	73	57	56	62	66	69	81	71	64	57	52	58	57	57	70	59	24	86	69
9.5	131	131	93	96	73	87	74	77	79	77	64	98	94	84	82	82	71	67	65	47	83	68	54	87	87	80	60	71	63	70	76	60	55	68	71	70	80	72	68	60	56	61	62	55	68	62	27	88	64
10	138	129	94	98	73	90	79	81	83	86	70	103	97	86	88	86	74	68	71	52	80	67	60	86	92	84	68	80	69	77	81	60	63	69	69	74	86	75	70	60	59	65	66	63	73	70	30	95	71
10.5	152	146	117	116	93	113	102	100	99	93	76	123	122	105	107	107	91	83	84	72	95	80	63	106	102	108	80	97	77	91	89	79	73	81	70	88	99	94	79	73	65	70	71	74	85	77	26	107	85
11	135	132	95	97	74	97	82	81	85	84	69	104	106	88	92	90	78	73	72	57	87	69	62	94	93	92	71	87	72	79	88	70	62	76	76	81	90	77	74	64	64	69	71	65	75	80	28	100	69
11.5	139	133	96	97	73	95	84	84	89	88	66	106	99	84	95	91	79	73	76	53	89	73	60	99	95	91	69	79	73	80	88	70	70	78	73	81	89	80	74	66	65	73	73	69	79	90	30	106	72
12	156	148	118	116	96	118	103	105	103	98	82	127	122	104	117	116	95	93	89	73	96	83	66	112	108	114	86	104	84	93	92	85	81	91	75	96	104	96	89	79	69	79	81	81	93	100	30	113	87
12.5	142	140	100	98	75	100	87	88	90	86	69	110	104	92	97	94	80	76	73	56	90	77	63	99	95	88	71	87	77	86	90	72	70	80	77	91	90	80	77	67	65	75	74	70	84	104	26	102	69
13	141	138	100	100	74	104	86	85	89	87	69	107	106	92	99	96	80	77	76	56	88	74	62	104	95	95	72	85	78	88	88	76	65	79	83	84	96	83	78	70	67	76	73	72	84	104	27	109	67
13.5	141	136	98	104	73	108	90	87	93	90	71	109	105	91	104	94	87	75	77	58	90	72	69	103	97	91	77	89	78	86	89	72	69	77	78	92	93	81	80	70	71	79	77	73	87	114	30	107	69
14	142	133	98	101	73	109	83	83	92	90	69	107	104	87	100	92	80	73	77	53	88	73	64	100	99	95	75	87	76	80	87	75	63	80	76	88	91	79	78	73	67	79	72	72	84	116	25	103	68
14.5	144	141	100	102	71	109	88	86	91	93	70	109	108	87	102	97	81	79	77	54	95	77	65	106	94	97	77	88	80	88	93	78	68	82	78	92	97	84	76	70	69	77	76	69	85	121	31	109	68
15	144	140	102	97	76	111	91	85	96	92	72	111	107	91	103	98	83	74	84	55	92	78	64	112	99	99	74	89	79	86	91	77	73	79	79	90	98	80	82	75	73	82	75	72	91	125	26	108	73
15.5	145	142	103	105	80	113	91	92	97	94	73	113	112	96	107	101	85	82	79	59	98	78	65	116	101	99	78	92	82	87	97	79	72	84	82	98	104	85	85	75	75	85	79	75	92	137	30	111	71
16	146	143	106	100	79	113	92	92	97	97	75	114	110	92	106	96	88	75	82	59	97	74	64	117	100	95	76	94	86	88	94	80	74	86	81	98	98	86	82	74	73	84	84	72	92	143	30	111	70
16.5	139	144	103	101	77	117	92	94	97	91	74	116	110	87	110	103	91	82	80	61	96	78	70	112	97	95	82	94	82	87	96	85	74	88	84	100	102	85	82	75	76	90	80	76	93	149	30	112	68
17	146	146	108	103	80	117	91	90	95	97	77	116	114	97	109	99	89	81	87	63	99	79	68	119	102	102	80	96	81	92	98	86	76	86	85	102	103	87	85	75	77	90	79	80	95	157	32	115	71
17.5	144	143	102	101	76	118	93	94	100	95	70	117	113	96	112	103	91	81	86	61	98	77	67	118	100	102	79	96	84	90	99	82	75	88	83	101	102	89	87	80	76	89	82	77	96	161	31	114	71
18	148	144	106	103	80	121	94	93	98	95	72	113	116	93	109	105	90	82	84	63	99	80	69	120	105	102	84	99	85	90	98	87	75	87	83	102	101	91	89	78	74	91	85	76	96	160	32	115	69
18.5	149	145	103	105	80	120	94	96	99	92	73	114	113	93	107	104	94	81	87	63	99	84	67	122	103	104	76	97	84	91	100	82	75	88	83	105	102	90	88	79	77	91	82	82	99	170	36	117	72
19	147	146	108	100	78	120	94	97	99	96	78	114	112	90	109	100	92	81	85	63	99	79	67	127	102	105	81	98	85	90	97	84	74	87	80	100	104	89	82	79	72	92	84	79	97	174	31	115	71
19.5	146	145	109	104	80	122	93	92	101	97	76	116	113	93	113	100	92	82	87	64	103	81	72	127	99	101	83	96	87	89	94	90	75	87	83	101	105	90	84	81	73	89	85	75	99	180	26	119	69
20	145	143	108	101	81	120	96	93	98	96	78	116	115	102	111	103	93	85	86	63	96	83	70	129	103	103	85	95	87	91	98	86	76	86	89	104	105	90	85	82	76	93	82	78	98	178	29	119	71
20.5	150	149	109	104	82	119	96	91	99	95	81	119	112	94	110	105	95	83	86	64	101	79	69	133	108	108	83	99	91	95	100	85	80	91	87	104	104	88	89	81	79	91	89	82	96	189	35	122	68
21	146	146	103	107	79	121	95	95	98	98	80	115	115	98	113	106	94	85	84	66	104	83	68	135	105	104	82	99	87	97	101	85	81	91	85	107	105	95	84	86	75	93	84	79	98	188	32	119	74
21.5	145	145	109	106	76	125	97	98	100	99	76	121	115	97	114	105	95	88	83	62	103	82	72	133	101	107	86	99	88	95	102	87	76	91	84	105	106	91	87	84	77	93	84	79	99	193	33	123	73
22	149	150	109	104	80	126	96	94	105	94	76	114	115	93	115	103	99	82	88	67	103	84	67	135	107	108	85	102	88	93	103	86	78	89	87	105	109	88	87	81	75	97	87	80	98	197	31	117	67
22.5	149	146	107	105	80	128	98	97	102	98	77	119	115	94	113	104	97	85	87	62	103	83	73	137	110	105	82	97	89	97	99	88	75	92	89	103	106	93	84	84	80	96	85	75	96	200	35	116	70
23	149	147	105	103	80	123	93	96	104	101	79	118	113	91	113	105	94	84	87	66	104	82	66	145	107	104	85	101	90	93	105	85	79	91	85	105	105	93	87	83	74	95	87	80	99	199	32	119	70
23.5	149	149	108	108	77	122	97	98	103	99	79	117	114	98	112	107	100	85	86	66	104	85	66	143	105	104	83	101	90	91	104	86	80	89	88	108	105	96	91	80	78	93	88	75	97	203	30	121	69
24	148	147	108	104	76	128	98	96	106	96	81	118	117	93	114	104	99	82	89	66	105	82	73	141	106	108	86	102	89	94	102	88	77	90	84	106	104	93	88	83	77	94	92	78	101	206	36	116	68
24.5	149	148	112	108	79	123	94	95	100	98	77	118	118	95	114	105	102	90	90	65	108	82	69	146	103	111	87	103	90	94	101	87	77	92	86	108	107	92	86	84	76	96	89	80	100	208	32	121	67
25	152	142	111	106	82	123	96	100	105	99	80	121	116	96	113	109	105	83	89	65	102	82	68	146	108	107	86	100	90	94	101	88	74	94	90	108	108	93	84	84	79	88	89	79	98	213	29	120	65
25.5	149	149	108	104	79	119	95	97	99	98	76	122	119	91	114	109	98	87	87	66	104	81	69	141	105	107	90	102	87	96	104	90	77	89	86	106	106	93	89	76	80	93	84	76	98	211	28	123	68
26	167	163	133	126	104	143	121	118	121	117	88	140	135	111	142	132	119	102	101	89	115	91	78	162	119	128	106	121	101	109	111	103	91	106	93	123	120	112	100	96	85	102	96	91	109	227	39	135	89
26.5	149	148	108	104	81	125	98	95	108	97	77	121	118	90	115	108	95	81	87	68	107	84	71	149	108	109	86	98	87	94	104	92	78	92	89	107	107	95	89	85	84	96	94	80	97	214	32	120	67
27	150	148	110	105	80	117	94	99	103	98	79	118	117	95	111	109	98	88	87	66	108	86	74	147	108	108	85	105	90	98	102	93	80	99	89	110	108	95	84	83	79	98	91	78	105	215	30	121	67
27.5	152	149	110	105	79	127	99	96	105	101	77	121	119	97	113	109	104	88	94	70	106	83	72	150	107	108	85	103	87	97	102	90	81	92	87	106	109	92	85	86	80	92	93	84	100	221	30	120	69
28	146	150	113	104	78	127	99	101	106	104	76	127	122	97	118	104	103	83	93	68	109	90	76	153	111	108	90	104	87	99	103	91	81	93	87	107	108	101	91	90	80	98	93	83	105	223	29	121	68
28.5	153	150	112	105	83	125	96	102	106	103	80	123	123	99	117	110	99	87	92	68	110	82	69	151	112	110	92	103	96	99	104	92	83	96	88	110	109	99	93	87	82	94	90	86	103	223	31	122	69
29	153	150	110	110	83	128	97	101	107	99	80	123	120	97	115	112	105	88	93	68	109	82	76	154	107	106	91	105	94	98	105	91	82	94	93	112	110	98	89	87	85	98	94	83	101	223	31	125	69
29.5	151	152	113	105	82	127	101	98	106	98	80	120	121	99	118	111	103	92	89	71	108	86	70	151	112	112	89	109	93	103	107	94	81	98	92	106	110	100	90	88	84	102	96	87	105	227	31	122	71
30	147	151	108	109	82	130	103	100	108	100	82	128	124	99	116	109	105	90	91	69	107	88	75	152	110	111	89	107	94	98	111	88	84	96	94	105	112	98	92	91	80	97	92	83	101	226	35	126	69
30.5	157	150	110	107	80	130	98	101	105	104	78	124	118	98	120	111	108	90	92	69	111	87	71	157	107	111	91	107	93	98	107	91	81	97	92	110	110	101	92	92	84	100	92	86	104	229	33	126	66
31	154	152	113	110	83	126	103	104	106	102	84	123	125	99	119	114	103	92	91	66	112	90	75	156	113	110	92	107	92	100	109	96	82	93	89	113	115	99	91	90	81	103	93	82	104	232	34	125	69
31.5	157	153	114	106	82	129	102	100	105	104	82	124	119	99	120	112	106	88	88	69	109	86	73	159	109	114	90	109	95	100	109	95	79	93	88	116	112	94	96	91	83	98	94	84	106	229	37	124	67
32	157	148	113	106	85	129	99	102	106	97	82	128	121	96	117	112	106	87	89	74	113	85	77	156	114	112	87	108	96	103	108	90	80	95	93	110	109	95	91	92	82	100	90	84	104	231	36	126	72
32.5	152	150	111	107	82	127	99	105	109	103	81	125	121	99	121	110	105	91	94	70	114	90	71	160	112	113	89	104	94	99	108	94	83	97	92	113	113	99	88	91	87	101	98	84	109	231	32	124	66
33	150	152	113	105	81	127	97	102	106	104	85	125	122	96	118	111	112	92	89	71	108	87	67	156	113	115	89	107	94	100	109	90	81	97	89	111	110	102	94	88	82	99	93	87	105	234	29	127	67
33.5	152	152	119	104	83	130	104	100	106	102	84	130	122	97	120	115	107	86	90	71	110	89	74	157	114	113	93	113	94	101	110	90	80	97	96	110	112	100	97	89	87	97	97	84	104	234	33	131	73
34	156	151	111	105	83	128	99	100	104	104	81	123	124	96	113	113	108	89	95	72	114	92	75	162	112	112	91	103	93	102	104	95	86	96	95	113	112	97	93	88	84	95	96	81	107	235	32	126	69
34.5	153	149	110	105	84	128	102	105	106	103	80	125	122	97	119	115	109	86	90	71	113	90	71	160	113	111	87	109	93	98	111	93	84	100	91	107	115	97	94	96	87	97	97	81	105	232	32	127	71
35	154	150	115	106	84	129	101	100	109	102	80	125	120	96	123	110	106	91	92	69	110	86	74	161	114	116	94	111	96	104	110	97	83	94	91	109	110	100	96	91	87	102	99	84	109	233	33	125	69
35.5	154	149	112	106	81	129	100	99	110	104	79	127	121	98	122	113	113	87	93	65	111	87	74	161	110	113	92	112	92	100	109	97	85	100	97	105	116	98	94	92	84	97	97	86	105	233	34	127	67
36	153	149	117	109	84	129	100	105	109	104	83	125	123	100	120	117	112	93	92	73	114	90	74	161	114	111	92	108	95	100	106	94	85	95	90	115	111	101	95	91	87	102	94	84	106	231	30	128	66
36.5	154	152	113	103	86	132	99	104	107	103	81	128	125	100	120	110	112	94	95	72	113	87	77	163	117	113	93	111	97	105	109	94	86	96	92	111	114	101	92	96	83	106	99	89	107	235	36	124	71
37	153	149	116	112	84	128	102	102	109	108	82	127	126	96	121	115	109	88	93	71	115	88	75	160	113	112	91	111	95	106	109	97	84	100	92	112	115	99	90	97	86	101	95	87	108	236	35	132	70
37.5	154	153	113	110	82	130	99	105	107	106	82	129	125	102	119	112	110	89	92	76	115	90	79	164	116	117	91	112	95	103	109	93	83	99	92	115	116	96	95	95	89	101	96	86	109	237	33	129	68
38	167	166	135	122	109	146	126	124	122	121	91	146	140	112	140	137	125	105	111	93	128	102	78	174	128	134	108	125	109	116	122	113	100	110	99	124	131	121	107	108	88	108	107	99	115	241	38	141	93
38.5	150	149	113	110	85	131	103	105	105	105	86	126	126	99	120	111	113	91	95	73	115	88	73	158	112	114	94	112	97	102	109	96	85	99	94	118	113	101	91	95	88	103	96	85	108	236	35	132	65
39	155	152	115	108	83	127	101	102	108	106	81	128	124	98	122	115	113	88	93	74	113	89	70	157	114	116	94	109	98	104	107	97	87	99	91	115	117	99	96	94	89	103	99	84	109	238	34	130	67
39.5	150	151	117	109	85	133	101	104	110	106	87	125	122	97	118	115	110	96	93	74	112	91	78	160	118	119	93	109	99	99	110	96	86	99	94	114	114	100	98	97	90	104	101	88	107	238	35	128	68
40	168	166	138	125	109	151	125	129	132	123	91	145	145	117	141	140	129	110	108	95	130	105	77	175	127	137	107	130	108	116	120	116	98	109	99	128	128	119	106	111	90	112	106	101	118	241	35	142	91
40.5	152	150	113	106	88	131	99	108	109	101	81	128	126	102	122	117	113	93	97	76	116	85	76	164	116	115	93	110	96	105	111	92	87	98	90	115	113	99	94	96	85	101	95	87	109	235	34	133	68
41	152	151	116	108	83	130	103	101	111	108	83	129	125	99	120	116	111	98	98	76	116	88	80	163	116	119	94	110	97	101	114	96	85	97	94	115	120	100	97	98	92	103	97	88	110	234	31	129	68
41.5	157	155	117	107	86	131	101	105	108	106	82	128	128	98	122	115	112	96	96	74	119	88	76	165	118	116	92	109	98	106	111	96	87	98	95	116	116	102	95	99	89	103	98	86	109	235	34	132	72
42	154	151	114	106	86	130	102	105	108	109	83	130	123	99	121	114	112	93	94	69	117	94	70	162	117	117	90	112	95	103	112	97	86	100	91	113	115	99	93	97	91	103	102	86	110	240	34	128	70
42.5	171	168	136	128	108	151	123	129	129	122	91	148	142	118	143	137	131	112	113	94	131	102	81	178	132	138	111	127	111	116	121	112	101	115	97	129	131	124	107	107	96	114	110	100	118	240	41	146	90
43	155	153	114	109	89	129	99	109	109	105	87	131	128	100	124	115	116	93	93	77	117	86	76	166	120	120	95	113	96	103	115	99	87	101	92	115	115	104	98	96	91	106	100	88	110	235	34	136	67
43.5	158	151	115	111	87	136	99	102	111	106	83	133	127	98	119	115	112	93	96	71	116	90	76	166	119	121	92	115	99	105	110	94	89	98	95	115	117	102	96	100	89	104	100	90	108	237	34	135	69
44	171	163	135	124	104	149	119	129	125	128	94	149	141	117	140	139	134	108	110	95	137	101	79	175	128	138	109	129	109	120	120	109	99	114	98	125	132	122	106	110	92	113	105	98	119	240	38	146	89
44.5	158	152	117	105	86	136	104	102	111	106	80	131	127	102	128	119	114	98	95	73	121	91	71	167	114	119	93	117	98	106	115	93	89	100	91	122	118	103	98	95	90	107	97	85	112	238	32	139	72
45	155	153	115	108	83	133	105	109	111	111	81	127	130	99	126	116	115	95	99	76	120	91	78	164	115	118	93	113	101	107	112	96	88	102	96	114	117	103	96	100	90	100	102	91	106	237	36	134	69
45.5	156	151	116	109	87	135	102	107	114	104	82	131	126	97	123	114	115	91	94	75	121	90	76	167	117	120	93	117	99	105	113	95	86	97	94	116	118	105	96	97	90	105	102	86	109	235	29	132	70
46	156	151	119	107	87	130	105	108	111	110	85	125	119	100	121	119	115	96	96	77	121	93	76	168	115	122	91	113	99	104	113	98	90	99	98	119	118	103	99	99	91	104	102	87	110	235	35	133	69
46.5	156	150	117	105	85	130	99	107	109	108	85	129	126	101	120	116	115	93	97	78	121	96	75	167	115	120	98	113	102	103	107	96	87	98	95	115	117	101	96	97	88	107	104	89	112	236	35	134	70
47	155	151	115	109	87	133	103	104	112	106	84	130	129	102	122	113	113	94	99	72	122	88	74	164	116	120	93	110	99	100	112	99	86	97	96	117	118	101	97	99	90	104	104	92	108	234	37	134	68
47.5	157	153	115	107	86	133	103	108	111	111	78	131	127	97	122	115	116	99	99	76	120	87	79	166	121	115	95	115	99	106	110	96	91	98	94	115	118	102	94	100	87	105	102	88	115	236	35	133	67
48	154	157	115	106	80	132	100	108	115	106	83	130	126	97	123	118	116	97	97	75	118	93	77	170	116	119	97	117	100	106	112	98	87	100	91	116	118	103	96	98	88	102	104	85	109	236	32	133	67
48.5	158	152	120	108	86	139	98	106	112	106	84	128	127	101	124	118	119	99	100	77	121	92	79	169	121	117	97	117	100	104	114	97	88	100	95	121	117	104	100	98	92	105	107	93	114	235	34	134	71
49	171	167	139	128	110	148	126	129	127	124	96	150	145	116	144	136	137	110	113	98	133	101	80	183	130	142	110	133	112	121	121	114	103	111	98	131	134	122	108	110	97	114	111	103	123	237	42	150	86
49.5	161	151	117	111	89	134	106	104	113	109	83	133	130	103	124	118	118	100	93	75	123	94	76	166	115	122	98	116	104	110	115	100	90	102	99	120	122	104	98	99	93	107	103	93	110	235	34	132	71
50	172	167	143	127	108	155	127	130	129	132	96	150	147	119	143	139	136	114	115	98	135	108	85	179	131	140	115	135	111	121	121	114	106	115	105	136	137	125	110	116	102	117	111	103	127	240	42	150	89
50.5	156	154	119	107	82	135	103	108	111	108	87	131	123	97	126	118	118	96	99	75	122	90	77	167	116	118	97	111	104	105	114	97	90	101	99	114	117	104	99	103	90	107	103	89	111	237	31	134	70
51	159	153	120	112	86	138	103	110	115	110	86	132	126	99	123	119	123	97	102	79	125	92	77	169	118	121	98	115	105	106	117	97	91	103	96	118	122	106	103	105	93	110	107	93	114	235	39	138	72
51.5	157	156	120	106	85	135	100	109	114	107	85	137	128	106	126	119	121	96	96	80	127	92	76	169	120	121	95	118	104	110	117	100	94	104	98	120	123	106	102	106	93	105	104	93	115	237	34	136	66
52	163	155	119	109	90	136	105	109	108	112	87	130	127	103	126	119	120	99	94	78	125	97	76	171	121	123	98	118	105	108	122	100	92	100	100	118	117	107	100	101	98	106	109	94	114	233	37	138	71
52.5	163	155	116	107	87	136	104	111	115	116	86	127	131	103	124	119	120	101	98	77	126	92	73	169	118	120	98	117	102	105	115	100	95	103	98	122	121	103	96	99	94	107	105	94	113	236	40	136	68
53	159	154	124	110	88	135	105	108	111	109	79	136	127	102	128	118	120	100	98	80	123	93	78	170	122	122	100	118	103	110	118	99	94	107	98	122	119	106	98	104	91	111	104	90	114	234	32	139	70
53.5	160	152	114	107	88	134	99	110	110	111	90	134	126	107	125	119	116	96	97	78	126	92	78	168	122	121	99	115	105	106	114	98	89	102	97	119	117	104	101	103	92	108	106	91	115	236	36	137	69
54	155	158	123	113	90	137	104	110	118	113	89	133	130	102	125	116	122	96	102	78	129	94	80	170	121	128	97	118	105	107	116	98	95	100	98	120	125	110	98	105	97	105	107	93	119	235	35	139	71
54.5	161	153	120	108	89	137	104	114	114	109	87	132	132	101	124	121	120	102	100	78	130	93	80	170	122	121	98	118	105	107	118	97	94	103	99	116	122	106	101	104	95	110	102	94	114	237	36	137	70
55	158	155	117	110	85	136	103	109	114	110	85	134	131	103	128	120	120	99	99	77	127	93	78	173	119	124	93	116	104	107	117	98	94	103	101	123	121	111	101	103	93	110	109	92	115	238	39	140	68
55.5	158	155	120	109	89	132	106	106	113	113	89	136	128	104	122	117	120	97	96	80	130	93	79	173	118	125	97	121	103	105	115	99	91	104	96	118	118	108	101	103	91	110	105	94	114	234	35	138	66
56	157	158	117	108	89	134	101	104	114	109	85	133	134	99	127	122	123	97	99	75	121	95	78	173	118	125	97	116	104	108	119	100	90	104	94	116	118	104	99	103	94	108	107	95	111	233	35	132	66
56.5	173	169	142	123	110	155	124	133	129	128	99	151	149	115	148	144	140	113	115	100	143	107	85	185	131	144	116	131	117	122	126	113	104	117	105	134	136	128	109	117	100	121	112	108	126	239	41	155	90
57	159	154	120	107	88	133	101	109	117	112	86	132	130	99	122	123	118	99	97	79	125	91	76	172	123	127	96	117	101	110	116	98	90	102	96	117	121	107	99	103	93	107	107	96	114	234	38	140	68
57.5	161	154	119	110	89	137	103	113	117	112	88	134	133	103	125	123	125	96	100	80	128	97	81	172	122	122	99	119	106	109	116	100	94	107	95	121	125	107	101	106	95	108	108	95	118	233	37	138	67
58	159	151	122	109	92	139	103	110	118	114	88	138	131	99	126	124	124	100	102	80	133	89	85	171	124	121	100	119	106	105	120	99	91	105	99	119	124	108	98	103	98	110	107	95	113	235	38	139	70
58.5	175	168	142	129	111	152	127	132	130	131	101	153	148	117	149	142	141	117	114	102	140	105	85	185	137	143	112	138	114	125	127	115	109	118	103	137	138	127	112	118	98	119	115	107	126	239	42	151	90
59	163	155	125	111	91	139	105	108	119	113	87	134	135	103	128	120	125	101	101	85	130	95	82	172	120	125	100	122	106	110	118	102	93	105	95	121	122	108	102	105	95	108	110	94	119	231	35	140	69
59.5	162	155	121	112	86	137	105	111	118	113	89	133	134	105	126	124	125	97	99	82	128	93	82	172	120	126	98	117	105	112	114	99	98	107	98	123	122	110	101	107	95	111	107	94	110	235	40	141	66
60	172	167	141	128	109	154	125	134	127	129	94	153	147	117	143	141	143	116	114	100	143	110	88	187	137	143	118	137	113	121	127	113	103	117	103	130	137	127	114	121	99	118	115	103	127	235	40	157	87
60.5	161	156	120	110	92	139	103	111	115	115	86	136	130	106	127	123	126	100	97	79	128	95	81	173	124	126	99	119	108	110	116	100	96	105	99	118	121	107	99	105	98	110	111	94	118	232	36	143	67
61	160	156	120	113	88	138	104	112	115	111	92	140	134	105	124	123	123	98	99	82	134	97	82	176	122	123	99	123	102	111	117	101	97	101	97	123	124	108	103	106	97	112	108	98	119	238	39	142	68
61.5	164	155	122	111	93	136	107	110	116	114	87	136	132	104	127	120	125	101	102	81	134	96	79	172	120	125	100	123	105	110	117	101	94	105	96	122	124	111	103	108	93	112	105	95	117	232	34	141	71
62	159	159	122	111	90	137	106	116	118	114	90	133	132	104	130	126	127	103	102	81	132	98	83	172	125	123	104	118	107	110	121	105	94	105	97	121	127	111	102	103	99	112	113	97	117	237	36	143	71
62.5	161	158	122	108	90	135	105	109	116	114	90	137	132	100	129	120	123	103	102	81	133	95	80	171	122	126	105	118	106	112	118	101	94	104	102	124	129	109	103	105	97	117	107	98	117	234	36	145	71
63	159	153	123	110	90	138	100	112	118	114	89	135	135	103	129	119	124	102	102	81	132	99	81	169	121	121	101	120	107	107	116	99	91	105	97	122	126	112	101	108	98	110	111	100	114	231	35	143	69
63.5	176	168	143	130	116	156	129	133	135	133	104	155	148	122	148	144	142	117	117	104	148	109	85	192	137	148	117	137	117	124	129	118	111	115	103	140	143	128	112	122	102	121	116	113	128	235	41	156	89
64	161	162	119	109	92	138	106	116	118	115	96	137	133	102	131	126	127	105	103	81	136	93	85	178	125	125	100	123	104	109	121	101	98	107	100	128	131	110	105	107	99	114	112	96	117	233	37	144	77
64.5	163	157	121	112	92	139	106	115	117	115	92	136	135	104	127	119	127	104	104	84	134	97	81	173	124	123	103	122	106	110	120	100	97	107	97	127	127	112	104	109	97	112	112	95	117	232	40	144	75
65	164	157	120	108	94	141	102	111	118	119	88	139	132	108	125	121	124	104	101	84	136	100	80	176	124	130	102	120	104	111	120	103	93	102	101	120	128	112	102	108	98	111	110	96	121	236	37	142	68
65.5	163	156	122	112	94	139	103	112	116	114	90	137	135	103	130	123	126	99	106	82	129	96	78	179	120	123	100	123	105	112	118	99	97	104	101	123	122	111	103	105	98	108	107	95	115	231	36	145	67
66	161	157	119	110	92	138	103	115	114	113	92	141	136	102	127	121	128	102	103	83	133	98	85	172	122	123	103	122	107	111	119	103	88	104	101	127	129	109	103	109	97	111	110	100	122	230	35	143	70
66.5	164	159	122	112	91	139	105	113	118	116	93	140	134	105	129	121	129	100	102	85	130	98	81	176	122	123	102	121	106	107	123	101	89	105	101	126	130	111	103	109	103	110	109	95	119	233	39	142	74
67	165	156	123	111	90	139	102	116	117	116	89	136	131	103	128	123	125	99	101	85	130	96	81	180	125	124	100	121	108	111	115	104	93	110	102	127	127	111	101	107	101	111	107	97	118	230	33	141	69
67.5	162	158	122	111	91	138	106	111	120	114	92	139	134	103	128	120	129	108	103	83	137	95	84	177	127	126	105	125	108	110	117	104	97	105	99	124	127	113	101	110	98	110	113	97	115	233	34	143	71
68	162	156	123	109	88	138	103	117	115	118	90	138	133	102	127	123	127	107	102	82	133	101	80	175	124	126	103	120	104	112	123	98	96	109	97	121	125	110	100	112	96	113	110	96	121	230	33	145	69
68.5	176	172	140	132	111	158	125	133	134	138	103	156	152	121	143	142	145	119	117	103	149	110	86	190	140	147	118	141	120	131	131	119	111	120	104	139	143	130	118	122	105	123	119	110	131	236	45	158	91
69	162	157	117	111	91	139	106	115	115	118	95	137	135	100	127	124	129	106	102	82	132	97	78	175	126	124	104	125	107	113	121	99	94	105	101	122	131	110	106	110	103	112	112	94	120	230	38	144	69
69.5	163	158	122	113	93	134	103	116	117	117	90	133	135	103	128	126	125	104	104	83	137	98	83	173	123	126	103	124	107	109	122	104	97	105	101	125	130	115	103	111	98	110	111	98	118	229	44	148	69
70	160	159	123	109	89	138	101	115	117	119	91	137	134	107	132	121	131	107	107	81	133	98	84	178	126	123	100	122	108	111	120	100	93	105	100	125	129	112	99	109	100	117	113	96	120	232	38	142	69
70.5	163	160	124	109	96	137	109	112	121	117	90	137	139	110	131	127	131	102	101	86	133	94	81	178	121	128	104	127	109	114	120	104	92	108	98	129	130	114	105	108	102	121	115	95	116	231	37	146	71
71	166	161	121	112	91	139	105	114	119	120	91	136	134	105	129	123	127	105	104	84	135	99	82	176	123	126	107	125	107	111	119	101	99	107	104	126	132	109	105	109	101	115	113	99	114	234	38	143	71
71.5	165	157	120	111	92	137	103	113	121	117	91	137	133	108	128	124	127	104	105	84	138	97	84	180	126	127	104	125	109	113	122	101	101	109	103	126	127	112	110	111	98	115	114	100	119	230	34	147	66
72	160	154	122	111	91	135	104	117	118	116	91	136	137	102	132	122	130	103	102	84	136	96	83	180	124	127	103	123	108	109	125	103	96	101	102	129	127	116	105	111	100	116	111	97	121	231	37	146	73
72.5	162	158	123	116	93	139	101	117	119	118	92	135	137	105	130	126	130	105	105	85	135	96	84	174	132	127	104	126	110	112	127	102	98	106	100	127	129	116	104	112	98	116	112	98	121	228	36	144	72
73	163	158	117	112	91	137	101	114	116	118	88	137	134	102	125	121	131	105	103	86	137	98	83	175	125	122	102	123	109	111	120	102	96	107	99	122	130	115	104	114	100	114	110	96	117	233	34	150	71
73.5	163	158	123	112	96	140	107	117	120	120	94	136	134	106	132	126	129	105	105	87	136	100	85	177	127	121	104	121	111	113	121	100	94	106	101	124	128	111	106	111	97	116	116	98	121	230	33	150	72
74	164	160	125	114	93	137	106	116	121	118	90	135	134	108	132	126	131	107	107	88	138	101	84	177	125	128	105	127	107	113	121	101	94	109	101	127	129	117	104	111	101	113	113	98	121	235	33	146	71
74.5	165	158	121	113	91	143	105	116	119	117	92	140	134	105	131	126	132	102	106	81	139	98	83	180	127	123	103	125	109	112	121	104	96	109	106	126	129	116	107	112	103	115	111	99	122	228	36	149	72
75	166	159	124	115	93	139	104	116	121	122	94	139	136	105	128	128	131	105	108	89	140	100	83	178	125	124	108	128	112	113	120	103	98	107	99	125	132	118	107	111	100	116	111	100	118	231	37	147	69
75.5	165	161	120	110	93	139	102	112	122	117	92	140	138	105	127	127	129	106	105	84	135	97	81	179	126	125	104	128	110	115	124	97	99	108	97	126	130	113	104	110	96	111	114	101	125	232	35	145	74
76	164	161	122	111	93	141	104	116	122	120	95	135	134	104	130	126	129	108	106	83	137	98	83	181	127	128	100	125	112	116	126	103	96	108	100	126	130	115	108	112	103	114	117	98	122	228	40	142	71
76.5	166	157	125	110	95	139	107	117	123	118	101	138	140	105	131	127	132	106	105	86	137	99	84	180	126	124	105	125	108	113	123	107	96	110	102	125	135	112	102	115	99	114	114	92	122	228	35	147	73
77	161	158	121	111	92	138	107	115	119	118	96	137	140	107	131	125	134	107	105	84	134	97	85	176	124	123	106	126	109	113	122	106	96	106	105	124	131	114	109	112	101	116	113	99	118	232	37	148	72
77.5	169	158	123	113	94	141	105	115	115	119	97	140	134	105	129	125	134	104	104	86	136	94	84	179	125	124	108	124	110	112	122	100	98	112	104	127	129	118	107	111	101	115	113	103	121	230	35	149	71
78	165	157	118	114	94	141	103	117	119	115	92	136	137	106	135	124	132	105	104	87	137	99	86	177	127	125	101	125	109	112	122	103	100	107	99	128	132	114	102	109	100	117	116	98	121	229	39	151	70
78.5	168	163	120	114	91	140	104	115	120	118	96	140	135	106	129	124	133	106	103	88	139	100	83	183	125	126	105	126	107	114	124	101	100	111	105	128	133	118	107	111	101	115	112	97	120	229	41	148	71
79	166	161	127	116	93	139	103	118	121	117	95	137	135	104	132	127	131	107	104	85	137	99	83	182	123	127	102	125	110	113	126	106	95	114	103	127	136	114	106	112	102	115	117	99	122	232	39	149	70
79.5	163	156	125	113	95	138	107	117	119	119	94	135	137	108	131	128	130	108	109	89	137	98	83	179	125	127	105	126	110	113	122	104	97	112	101	130	127	118	107	112	103	116	115	98	121	227	41	148	71
80	168	159	124	113	95	140	108	117	120	121	92	138	135	109	131	126	135	109	104	85	138	101	84	183	128	130	106	129	110	116	120	104	98	107	104	125	129	116	102	110	100	116	111	96	124	232	38	150	73
80.5	181	174	145	129	111	154	124	138	138	133	102	153	155	121	151	145	146	119	119	108	149	112	86	193	141	147	118	145	121	127	132	121	110	122	102	141	147	135	116	124	106	123	117	111	128	232	41	162	93
81	161	160	127	112	92	141	108	116	120	120	96	139	138	109	134	128	133	108	109	88	139	100	87	182	128	129	106	127	109	114	121	101	94	111	104	123	132	116	108	115	101	116	115	99	122	228	38	151	73
81.5	165	159	127	114	92	142	104	114	117	119	91	135	138	109	131	126	135	104	104	83	139	100	84	178	129	128	107	123	111	116	120	103	98	106	103	129	138	119	106	110	103	113	112	98	122	230	37	147	70
82	166	160	126	116	90	141	105	114	120	121	96	135	137	105	131	129	132	105	103	87	138	97	84	183	128	123	104	127	111	113	121	99	99	107	105	127	131	120	107	119	102	115	113	99	123	229	41	153	72
82.5	165	160	125	113	90	139	107	116	119	122	91	135	138	108	132	126	133	107	106	87	140	102	80	180	130	128	107	127	110	113	120	103	96	107	101	126	135	112	103	117	102	116	115	101	119	231	37	150	74
83	164	155	124	113	97	140	105	117	119	119	92	138	135	106	133	126	131	107	105	86	142	98	88	181	128	126	102	123	109	111	123	104	98	109	98	127	133	116	108	114	99	114	112	96	121	233	35	147	71
83.5	165	161	126	117	94	145	104	114	117	122	94	140	138	106	132	123	135	109	102	88	142	99	86	179	131	125	110	127	109	114	124	106	97	107	99	130	136	116	106	115	99	117	115	102	124	228	38	149	69
84	163	157	122	113	96	139	107	116	121	118	96	140	138	109	126	126	134	106	107	87	142	100	86	178	125	130	103	125	106	113	123	103	95	109	103	125	134	116	106	115	104	119	114	98	122	228	39	149	72
84.5	181	173	142	134	114	156	131	135	134	137	107	157	154	123	149	150	149	123	119	108	154	114	94	197	143	146	120	147	121	126	132	116	111	126	106	144	149	137	117	128	106	124	122	112	133	236	46	160	94
85	168	160	126	117	95	139	109	114	123	120	95	138	139	100	131	128	135	106	107	89	136	101	87	178	133	126	107	127	108	117	124	103	97	107	98	124	133	114	106	116	101	111	113	101	122	229	33	151	73
85.5	167	161	126	115	98	140	109	122	125	123	99	136	141	112	133	126	138	108	107	88	140	97	87	181	127	125	109	126	112	115	123	105	96	109	98	131	135	117	107	120	102	121	116	102	121	228	39	153	73
86	168	160	125	113	94	140	106	117	122	121	100	136	139	106	135	127	135	106	103	87	143	97	84	181	131	125	109	127	111	112	124	104	101	109	103	128	135	119	109	116	102	120	116	103	123	230	39	148	70
86.5	167	162	125	114	96	141	106	118	124	122	95	139	138	107	131	127	134	108	104	88	139	103	86	181	127	128	105	129	113	117	124	104	102	108	106	130	139	118	110	116	104	119	114	101	123	228	40	147	71
87	163	159	124	115	94	141	106	114	117	118	96	140	136	106	129	130	134	105	111	86	145	98	84	179	129	127	106	128	108	116	125	107	99	105	100	131	135	117	108	113	99	119	119	99	124	229	36	150	71
87.5	164	159	124	111	93	140	108	114	120	121	95	137	138	107	131	125	132	108	106	85	143	101	87	184	129	127	106	129	111	115	123	103	98	105	100	125	135	115	104	115	102	116	114	98	124	234	36	152	73
88	167	159	128	117	91	142	106	114	122	119	97	137	138	106	133	127	138	105	107	83	147	106	87	182	130	128	107	125	114	114	123	107	101	108	100	130	134	118	107	114	103	116	114	100	126	229	41	155	69
88.5	167	163	126	111	94	141	106	116	118	120	90	136	136	109	132	128	135	106	103	88	140	102	84	181	129	129	106	128	109	113	123	104	98	111	96	127	132	120	103	116	99	117	115	100	123	230	39	150	72
89	167	161	126	116	94	142	104	114	120	123	94	138	139	107	130	128	134	107	105	86	140	97	84	182	128	130	106	131	112	114	125	102	99	113	105	128	135	118	107	113	103	115	117	99	124	226	38	151	72
89.5	167	164	127	114	93	142	109	119	117	126	94	136	137	106	129	124	134	107	110	87	142	103	87	181	130	128	109	126	111	113	125	103	97	113	102	128	134	117	103	114	105	121	117	103	123	231	39	150	75
90	166	163	125	117	98	142	109	119	121	125	97	132	136	109	136	130	134	110	110	89	139	100	85	183	131	130	110	131	111	114	125	105	99	112	105	126	137	115	108	117	105	117	117	102	125	230	41	150	77
90.5	167	164	121	116	93	141	106	116	120	122	91	136	136	103	131	129	134	106	113	91	140	99	86	180	128	127	103	127	112	111	126	104	100	104	98	131	135	119	108	110	101	116	113	101	126	230	41	149	74
91	167	161	128	114	94	140	106	119	116	121	99	139	139	112	131	125	133	107	109	89	142	101	87	183	132	127	105	129	109	116	124	102	100	111	102	129	137	120	107	116	106	115	117	103	125	229	35	152	70
91.5	167	162	125	111	100	142	108	115	123	124	97	141	139	109	134	129	136	106	109	89	142	103	90	181	127	127	111	124	110	114	124	107	98	111	103	131	130	120	109	117	103	119	116	104	125	232	43	152	73
92	176	173	145	132	116	154	127	136	133	142	105	159	149	120	150	142	152	124	121	107	156	112	91	196	141	143	118	143	121	130	134	121	109	123	110	143	150	135	117	125	109	127	119	111	133	232	43	165	89
92.5	165	159	124	114	94	140	109	120	124	120	93	138	138	108	132	127	134	110	103	86	143	102	87	180	129	127	104	125	113	115	126	96	100	113	101	128	133	117	103	116	104	115	115	104	122	228	37	150	71
93	182	171	148	131	120	159	134	138	137	140	108	156	157	121	150	146	154	124	121	109	156	116	91	193	142	145	122	145	122	129	134	127	115	123	109	141	150	137	121	126	110	129	121	112	131	234	45	161	92
93.5	177	172	143	131	117	156	131	140	136	134	107	157	154	120	152	153	153	122	121	110	156	115	93	196	142	145	120	145	121	128	136	120	112	124	108	143	149	138	119	129	108	127	122	114	134	234	43	163	94
94	165	162	123	113	94	142	108	115	120	122	98	137	139	108	131	130	135	112	108	89	138	100	84	180	130	122	105	127	113	112	123	102	98	114	97	129	134	118	107	114	102	116	117	101	119	227	41	150	75
94.5	167	162	126	119	96	140	107	119	123	123	97	143	137	110	134	125	133	113	110	87	146	100	85	184	129	128	109	132	114	114	127	105	100	107	103	128	136	121	105	120	103	115	118	101	122	225	39	152	72
95	166	164	126	114	96	143	110	115	123	125	95	140	139	106	132	129	137	111	109	85	146	99	86	181	130	126	105	129	114	117	125	104	100	111	102	127	136	121	106	115	102	119	115	101	123	229	41	150	73
95.5	177	172	144	133	118	158	127	140	136	141	104	160	152	124	150	146	151	123	120	106	157	114	93	196	141	144	120	143	120	128	134	120	114	124	108	146	150	136	118	127	109	128	123	113	131	234	42	164	88
96	167	160	127	113	95	142	103	116	118	124	98	140	136	107	133	128	134	109	107	85	145	99	88	179	129	128	110	128	111	115	123	107	104	111	102	128	138	117	110	114	104	114	115	99	124	230	39	153	73
96.5	168	158	125	114	95	144	109	119	121	126	97	139	140	108	132	129	138	107	109	88	147	100	87	185	129	125	107	126	112	114	125	103	101	113	102	132	133	117	106	118	99	118	112	102	127	229	39	154	74
97	168	163	130	117	94	141	107	118	122	121	99	140	141	107	130	129	139	103	110	87	146	105	90	183	131	128	109	130	116	116	124	108	99	113	100	130	139	122	112	116	102	119	117	103	127	231	41	154	72
97.5	167	161	125	114	96	145	108	117	122	124	95	141	138	109	130	126	140	108	108	90	146	104	88	184	129	126	106	128	117	118	122	104	96	112	105	129	138	119	109	113	104	116	115	106	127	229	40	149	75
98	176	175	144	133	119	159	132	140	135	140	110	160	157	125	151	149	156	123	125	110	157	116	95	199	143	149	124	145	126	130	135	120	113	125	105	145	152	140	120	131	111	127	124	113	133	233	44	166	94
98.5	166	161	126	115	98	143	107	120	122	124	99	138	140	101	135	123	137	108	110	91	142	104	88	183	131	129	108	130	112	112	127	105	99	108	103	130	138	118	110	115	104	118	117	103	126	226	40	154	72
99	167	161	128	114	95	140	109	118	121	125	94	146	142	109	136	130	136	110	109	89	149	105	87	186	129	130	109	131	114	117	125	105	102	113	102	130	139	123	107	118	108	117	119	103	126	227	41	154	79
99.5	166	164	126	115	98	137	105	121	124	126	97	138	144	107	133	128	140	110	110	89	144	102	85	184	134	129	110	133	111	119	122	106	103	111	101	131	138	120	110	116	102	120	118	98	124	226	38	150	71
100	181	175	149	134	121	155	132	140	136	142	109	158	154	121	155	152	154	125	123	113	159	113	92	197	143	150	123	147	123	128	134	122	114	122	111	147	156	137	125	130	111	130	122	118	135	234	47	164	93
100.5	168	163	125	115	96	142	110	117	123	125	99	144	137	106	131	126	139	110	110	90	144	98	86	181	129	128	108	128	109	113	127	102	99	109	104	129	139	118	107	119	108	118	119	101	121	226	40	155	73
101	164	161	129	116	95	140	109	119	125	129	98	139	139	105	132	127	137	109	109	90	144	104	89	180	127	132	110	130	112	120	125	103	102	110	104	134	138	120	110	120	102	119	116	103	126	229	38	156	72
101.5	167	163	129	118	99	142	108	120	119	126	101	142	140	108	134	127	141	110	108	88	151	102	83	185	128	129	109	130	114	117	128	106	100	107	101	131	135	117	108	117	104	117	115	102	125	229	37	155	72
102	166	161	127	114	96	141	107	119	125	124	99	139	137	107	131	128	139	107	109	90	148	103	87	180	133	127	105	128	111	114	125	106	105	112	103	133	137	122	111	119	107	116	117	102	124	229	36	156	76
102.5	168	161	122	117	96	139	105	118	124	124	99	142	138	108	135	125	137	108	110	90	147	103	86	184	132	125	109	128	110	117	127	107	99	114	102	134	139	116	106	123	106	118	117	106	124	227	38	150	73
103	169	164	124	116	98	143	110	119	124	123	97	138	142	108	137	132	139	106	109	90	146	103	85	187	133	128	108	129	112	117	123	105	103	112	104	137	140	122	106	120	102	120	118	102	128	230	38	154	69
103.5	169	159	128	118	92	141	107	116	120	124	96	139	138	108	132	127	137	113	110	87	147	100	84	183	128	130	107	128	114	114	123	104	97	112	104	130	138	122	105	121	105	117	119	102	123	225	40	156	73
104	171	162	128	118	103	141	110	119	124	124	99	140	140	107	134	129	136	108	110	90	147	101	86	184	130	130	108	132	114	121	129	104	99	112	101	133	141	119	110	117	104	118	115	100	124	225	38	156	73
104.5	168	163	124	116	98	140	107	121	122	127	99	141	138	110	134	130	142	110	112	93	145	105	88	185	134	130	111	128	115	115	128	99	104	111	106	135	143	121	110	115	108	122	118	97	124	230	41	157	72
105	183	176	151	133	118	158	131	136	138	142	108	158	158	121	151	151	156	123	127	107	159	113	90	200	142	146	119	146	125	130	135	124	114	129	108	145	157	139	125	127	108	128	123	121	134	231	44	165	96
105.5	168	165	125	117	96	148	107	117	123	124	98	137	138	107	132	127	141	112	111	89	148	97	87	183	130	129	110	128	119	113	124	104	100	114	103	135	138	123	108	117	105	119	119	103	127	226	38	156	74
106	165	159	126	119	97	142	109	114	124	125	95	140	140	105	134	130	139	109	104	93	147	103	92	185	131	126	109	130	115	116	122	104	101	112	104	131	139	121	107	117	104	118	114	103	128	227	40	153	75
106.5	163	161	125	115	95	144	107	119	122	127	95	141	138	108	133	125	137	109	113	93	145	102	89	187	129	129	109	133	115	117	124	101	99	107	102	130	137	122	106	120	106	118	116	104	125	228	44	153	73
107	172	165	131	117	96	141	106	118	122	128	98	137	142	108	133	126	139	109	110	92	148	101	88	184	128	131	107	133	113	116	124	108	101	115	105	134	139	124	108	124	102	119	117	103	126	230	39	153	76
107.5	170	164	124	117	96	143	108	119	121	125	99	140	139	111	132	127	140	105	112	87	149	102	87	183	128	128	109	136	111	113	123	102	99	109	102	128	138	121	109	119	103	123	115	105	128	229	39	158	75
108	165	163	125	116	96	140	108	119	125	126	95	141	139	107	133	126	138	108	109	91	149	103	90	184	131	129	111	134	113	118	122	102	101	113	101	132	140	119	112	117	103	117	117	104	120	230	40	152	72
108.5	170	163	132	116	96	143	110	119	125	131	101	141	140	108	136	131	140	111	110	93	149	104	89	185	130	131	109	133	113	122	125	104	97	115	104	137	145	122	114	121	103	122	117	104	123	228	43	156	76
109	169	164	126	116	98	145	107	120	125	129	101	139	143	110	137	126	140	110	111	93	149	106	88	186	131	131	113	130	115	116	123	106	100	113	104	134	144	124	115	123	108	120	115	104	126	225	42	156	73
109.5	167	165	125	116	97	144	107	118	125	127	97	140	141	110	132	129	143	112	111	89	150	102	89	185	132	128	109	133	111	117	127	104	100	111	105	131	139	119	109	116	105	120	121	102	123	227	40	157	70
110	172	159	125	115	97	146	109	120	123	124	100	136	139	110	131	130	140	110	111	95	148	102	87	184	131	126	111	133	112	120	127	107	102	114	105	132	141	125	109	119	105	121	117	104	122	230	42	157	73
110.5	183	174	145	136	122	161	131	138	134	141	112	158	157	124	151	152	152	125	123	108	163	115	92	195	144	146	121	148	120	131	135	122	115	123	108	145	158	140	122	130	110	129	122	113	132	232	40	165	91
111	181	177	147	136	120	159	133	138	142	142	116	162	158	125	152	154	158	129	121	111	163	113	96	199	143	149	122	146	127	136	135	125	114	126	111	146	157	143	120	133	112	129	126	120	134	233	47	167	96
111.5	183	175	148	135	119	158	130	135	140	144	112	159	156	124	152	148	157	123	127	111	156	115	97	197	145	150	123	151	124	130	142	116	116	127	108	145	156	138	121	133	109	129	125	115	133	234	44	166	95
112	166	163	127	115	94	143	108	117	124	130	101	136	142	111	136	130	138	110	107	91	150	105	88	185	134	130	110	132	112	116	124	105	102	113	102	133	137	123	109	119	105	119	122	103	122	228	37	155	73
112.5	169	164	130	113	95	145	109	121	124	128	100	142	140	109	134	128	142	108	111	90	151	108	87	186	133	132	108	132	115	121	128	101	101	111	105	129	141	122	110	118	104	120	119	106	125	228	41	154	72
113	180	173	147	132	119	156	133	138	138	142	109	159	156	121	151	150	159	125	122	117	161	112	94	200	147	148	122	152	125	129	134	122	113	126	110	147	155	145	120	132	114	127	126	115	138	235	43	166	95
113.5	169	165	126	115	97	142	108	117	120	128	96	139	141	106	132	128	139	114	111	90	153	108	80	182	133	133	105	131	114	120	126	108	100	115	103	134	140	121	110	124	105	118	118	104	128	225	42	151	72
114	181	174	148	134	118	158	133	141	138	143	104	161	160	121	148	151	153	125	121	114	161	111	95	197	143	147	126	145	122	128	135	122	117	127	110	148	152	140	123	131	108	127	126	117	133	232	45	165	94
114.5	172	161	124	114	94	143	110	121	127	125	98	137	142	109	133	129	140	109	109	87	150	104	88	186	134	131	106	129	112	116	129	106	101	115	105	132	142	121	111	119	103	116	118	103	126	232	39	156	70
115	171	168	130	117	99	144	112	123	122	128	98	142	142	107	135	127	141	110	113	88	150	106	86	185	130	130	113	134	113	114	128	103	104	116	105	131	139	120	113	121	104	120	121	103	124	227	36	155	73
115.5	181	174	147	130	120	160	134	139	141	144	110	158	158	126	154	152	158	125	126	112	164	114	95	198	142	149	128	144	123	129	136	120	114	128	109	151	155	138	121	132	111	131	127	112	134	235	47	169	96
116	182	174	148	135	119	159	134	142	138	147	113	161	155	121	153	148	158	127	127	112	167	114	92	200	147	148	125	147	123	132	137	121	115	127	112	147	157	143	118	136	109	132	127	112	132	229	44	169	95
116.5	187	177	150	135	121	163	132	141	140	144	114	161	158	123	155	150	156	123	125	112	163	115	99	199	150	148	123	148	126	129	138	128	115	128	110	146	154	142	122	130	109	130	125	119	137	232	47	170	93
117	185	177	154	139	119	163	134	144	142	148	114	158	161	128	155	152	162	130	125	116	169	118	98	200	148	156	124	153	126	135	140	126	119	130	117	149	161	141	122	134	114	133	129	122	138	231	49	171	97
117.5	183	178	151	137	123	158	138	140	140	149	111	159	158	125	154	153	161	132	128	111	164	119	98	200	144	149	126	148	124	131	137	124	116	129	111	153	159	142	124	135	113	132	130	122	138	232	49	171	95
118	182	178	149	135	121	164	131	144	140	142	117	157	157	126	154	152	156	127	130	113	159	122	96	198	148	150	124	150	126	128	142	120	118	125	109	148	155	141	122	134	114	130	128	118	134	232	48	168	96
118.5	181	178	152	136	126	162	136	143	137	146	115	158	156	123	154	151	158	129	127	117	168	121	95	201	144	148	125	151	127	132	136	120	116	125	111	149	158	142	121	135	113	136	123	119	139	235	48	169	101
119	167	163	129	114	99	145	109	120	121	128	98	142	140	108	138	129	139	112	114	90	154	105	87	185	131	132	111	129	114	116	124	106	103	112	102	134	142	121	113	121	101	118	120	103	123	232	43	156	70
119.5	170	168	130	119	99	143	112	118	127	128	98	146	142	108	135	133	143	114	116	95	156	103	90	184	137	132	111	136	112	111	127	102	102	113	105	130	143	129	109	119	103	123	120	107	129	230	44	156	75
120	170	164	130	118	102	146	112	122	123	133	101	143	140	111	134	131	139	110	113	93	156	106	90	187	135	135	110	136	117	119	131	104	104	118	103	136	145	127	113	123	108	120	121	103	126	228	45	157	74
120.5	172	166	131	118	103	143	111	122	127	129	101	142	142	113	138	134	146	110	115	94	153	106	91	183	134	131	111	133	113	119	132	106	102	114	106	136	144	125	111	122	105	126	125	105	130	229	44	156	76
121	171	170	130	119	102	147	110	123	126	132	101	142	145	111	135	127	144	113	113	93	155	104	88	190	132	132	110	135	112	119	126	110	106	118	106	133	145	125	111	126	101	122	122	105	128	227	46	161	75
121.5	181	177	147	136	120	163	136	142	138	145	115	155	159	126	156	150	158	128	126	112	164	122	98	200	141	149	125	148	127	130	142	122	117	125	112	146	158	144	120	133	110	133	127	114	137	232	46	169	94
122	173	167	129	117	100	147	110	120	127	131	101	139	144	110	132	131	141	111	108	91	155	102	87	186	138	129	111	134	115	118	125	102	102	111	106	136	148	121	109	121	105	122	120	103	127	227	44	155	74
122.5	170	166	129	119	102	146	108	120	122	126	103	144	141	112	137	132	145	116	111	94	154	102	92	192	131	133	108	137	116	120	127	107	105	116	108	138	143	124	114	124	110	126	124	106	129	228	45	157	75
123	171	168	130	119	100	144	111	123	127	131	100	142	141	110	132	133	144	113	114	92	156	103	89	190	133	132	110	129	116	119	131	105	104	115	106	140	144	122	113	123	106	125	119	106	131	231	43	157	78
123.5	171	166	134	119	100	147	113	125	122	128	101	139	144	113	136	131	142	110	108	91	156	104	92	190	131	131	109	133	113	117	128	107	102	110	108	140	146	129	111	122	108	123	119	104	129	232	45	154	76
124	182	176	154	133	117	162	135	144	141	145	117	163	158	128	155	151	161	127	128	112	166	119	97	198	148	149	129	155	126	129	139	124	118	127	114	149	163	142	125	134	114	131	130	113	137	234	48	168	98
124.5	182	179	150	136	120	158	134	139	141	148	113	159	163	126	154	151	162	130	127	116	169	121	95	201	148	151	124	149	127	136	139	122	118	130	109	148	156	146	122	135	113	131	127	121	140	233	50	171	95
125	169	162	128	119	101	145	110	118	123	132	102	142	141	109	137	131	139	109	111	92	154	105	90	188	132	131	111	134	114	116	130	110	101	115	107	137	147	125	114	120	108	120	121	106	129	229	46	158	73
125.5	172	167	130	115	102	147	112	120	125	130	100	144	141	111	136	133	142	116	112	96	155	103	89	187	135	131	111	132	115	118	129	108	104	112	104	135	145	122	111	122	106	123	124	105	127	228	45	156	74
126	173	166	127	116	100	144	112	120	124	127	102	145	144	112	142	131	143	112	115	95	155	106	93	186	133	131	109	133	114	115	131	106	104	117	106	137	146	125	110	123	106	122	121	107	132	225	44	159	77
126.5	168	167	129	117	99	143	110	122	122	128	100	142	145	109	139	130	144	111	110	92	152	104	89	184	135	130	109	135	114	120	129	107	102	113	109	134	146	123	110	124	108	121	120	105	129	230	42	152	81
127	172	169	129	116	100	146	115	123	127	133	100	140	142	109	132	128	142	115	114	94	156	103	91	187	134	129	113	136	115	120	132	107	105	119	103	137	145	126	111	121	106	121	123	109	126	233	43	160	81
127.5	183	179	151	139	123	160	133	142	141	148	113	161	159	125	154	150	164	127	129	112	167	121	101	197	152	152	131	150	124	134	139	122	118	129	114	148	161	143	125	136	117	132	128	118	138	231	53	167	98
128	170	169	129	118	100	143	110	122	128	128	103	139	145	110	139	130	144	113	116	92	155	103	93	191	137	131	115	133	115	117	127	105	103	114	107	136	147	126	112	124	109	121	122	107	126	228	39	158	81
128.5	173	167	131	122	98	146	109	117	124	130	103	139	141	111	139	130	147	112	117	93	155	102	89	186	135	133	111	133	115	116	126	108	100	112	106	139	146	123	111	121	109	124	120	109	129	232	45	157	75
129	172	169	132	117	95	144	111	121	128	131	99	143	144	112	138	129	145	114	116	95	154	106	87	184	136	133	113	131	115	115	129	109	104	114	106	135	142	125	112	125	105	123	125	105	129	227	43	159	77
129.5	185	181	149	136	123	164	136	144	141	153	115	163	161	123	156	151	162	131	124	115	164	118	96	201	143	152	127	152	123	133	137	123	119	129	112	148	162	142	128	136	116	133	130	119	139	237	45	170	100
130	185	174	149	132	125	164	134	137	143	152	112	162	163	123	152	154	161	129	126	116	166	120	95	197	149	152	127	151	129	130	137	123	121	127	113	150	160	142	123	134	112	129	125	119	136	232	50	172	97
130.5	183	177	151	135	120	161	134	138	137	148	114	160	157	128	153	152	158	129	129	114	169	118	96	200	144	151	125	154	124	132	137	122	118	126	105	151	160	144	123	136	113	130	128	117	139	233	48	170	98
131	182	176	150	132	121	161	132	138	139	145	116	157	157	123	151	158	158	127	125	116	168	114	94	198	148	151	125	146	125	130	139	125	118	130	111	150	159	143	125	133	114	132	128	116	138	233	46	172	98
131.5	170	167	131	121	102	147	114	119	128	132	104	143	142	114	138	130	147	112	118	94	160	108	91	189	135	131	111	136	114	121	129	109	106	112	106	141	145	127	112	122	105	125	120	105	129	232	41	162	74
132	186	179	153	135	121	162	134	142	139	150	112	159	158	126	156	153	162	126	130	110	166	114	94	200	145	153	125	149	122	130	136	123	119	125	113	149	160	143	125	134	113	130	128	117	137	229	45	170	97
132.5	183	178	153	136	123	163	136	143	137	148	115	164	159	126	156	153	161	132	125	113	169	120	96	199	148	151	124	154	127	132	135	124	117	125	113	147	160	142	125	135	113	131	126	120	138	234	46	171	96
133	172	168	128	119	99	144	107	120	125	127	103	139	147	110	137	131	145	108	112	95	155	101	92	188	137	133	114	130	118	117	129	104	103	112	105	133	147	124	109	124	105	123	118	102	127	226	43	151	77
133.5	170	165	129	119	103	146	110	120	123	131	100	137	145	111	139	130	147	113	115	93	157	104	90	190	132	133	112	129	117	122	128	105	103	112	105	134	144	128	113	122	108	121	122	104	126	230	43	156	72
134	184	176	149	134	123	162	133	137	142	147	112	159	159	124	152	152	162	127	129	110	169	118	97	203	144	151	126	147	129	131	138	123	116	127	118	152	160	146	124	135	115	130	127	118	136	230	49	168	95
134.5	171	164	135	115	99	144	109	118	128	128	102	140	143	111	134	131	147	113	113	93	158	105	92	185	135	136	109	137	115	120	127	109	105	111	108	136	149	126	111	121	107	121	122	103	128	227	43	157	73
135	184	175	151	132	123	165	133	142	139	147	111	159	157	126	157	149	161	127	126	111	168	118	96	199	148	149	126	152	127	132	138	119	116	128	111	148	161	145	125	134	115	131	127	116	136	234	49	167	96
135.5	183	181	149	135	123	162	134	138	139	149	116	162	160	126	157	155	158	128	130	113	171	121	97	198	140	151	125	151	127	132	140	123	118	130	110	154	163	142	126	131	114	135	124	119	143	234	52	170	99
136	181	179	153	138	122	162	131	142	142	150	113	161	159	126	155	151	163	130	126	115	169	117	95	201	146	152	128	152	128	133	136	123	118	128	113	151	160	146	122	133	115	137	127	116	139	232	50	165	97
136.5	182	176	148	135	119	164	134	137	138	149	113	162	162	125	156	154	159	128	126	118	170	117	96	200	149	150	127	149	125	136	137	121	117	126	114	146	164	145	122	132	116	132	125	119	137	234	48	169	97
137	182	178	150	135	124	164	135	141	138	151	112	161	161	127	158	154	159	132	130	115	168	117	95	196	150	149	129	150	127	133	137	123	113	127	108	148	161	143	123	136	113	134	128	119	136	230	50	171	96
137.5	185	178	152	136	122	163	133	141	140	147	108	159	161	126	155	152	162	129	124	113	168	118	94	198	149	153	125	151	126	133	138	123	117	129	111	150	165	144	123	136	113	132	131	117	138	234	50	168	95
138	185	177	152	136	123	163	133	145	136	147	114	163	158	125	154	152	161	129	127	114	168	118	93	200	149	155	128	151	128	135	135	120	116	129	111	151	164	146	122	136	111	135	131	118	136	233	54	169	97
138.5	171	166	129	119	103	143	114	120	126	133	101	139	141	112	135	133	147	112	113	91	157	107	85	187	134	133	113	134	113	120	129	108	101	110	109	136	145	127	110	121	106	122	122	104	125	229	38	158	79
139	172	165	128	116	102	142	116	119	130	128	102	142	143	111	136	133	147	115	115	93	159	109	86	186	134	132	111	133	118	119	127	109	103	115	107	139	146	128	110	123	109	126	119	104	128	229	47	159	75
139.5	171	168	128	111	103	146	109	118	124	131	101	137	147	110	138	131	146	112	112	93	157	101	89	183	134	129	111	134	116	117	132	101	104	112	109	134	146	125	114	124	107	120	119	104	128	228	43	155	75
140	182	177	146	139	124	158	135	142	143	150	110	160	159	126	158	151	159	129	127	113	169	117	93	199	145	151	125	149	124	132	138	123	115	127	114	152	160	143	127	133	113	134	128	118	138	230	49	172	94
140.5	169	169	131	119	100	141	110	118	121	128	103	139	144	113	135	129	147	111	110	94	159	106	86	192	135	134	111	130	113	116	126	110	102	115	107	138	149	125	108	124	105	126	123	105	125	227	44	162	76
141	168	166	129	115	101	144	112	120	124	127	98	142	143	107	140	132	146	113	113	96	153	102	91	186	135	132	111	135	113	119	127	108	104	113	103	140	149	126	109	122	102	124	119	104	126	228	42	157	74
141.5	186	178	153	135	120	160	132	139	139	149	111	161	165	124	153	150	159	127	126	113	171	119	94	198	149	152	126	151	122	131	140	121	114	129	111	152	161	146	122	134	111	132	127	121	136	229	46	169	94
142	172	167	132	119	108	145	110	119	128	132	102	144	147	111	135	130	148	115	113	98	159	102	93	190	137	134	110	139	115	119	131	107	108	114	109	141	148	126	114	120	108	127	125	108	128	232	44	158	79
142.5	170	166	128	120	100	146	114	119	124	134	100	144	140	107	133	131	148	112	114	96	160	103	88	185	135	129	112	136	116	116	125	104	108	113	106	139	146	125	113	120	109	128	125	107	125	228	43	157	79
143	170	170	132	119	99	145	111	123	128	130	101	138	140	109	137	131	150	110	110	88	158	104	89	184	134	131	112	133	114	114	129	108	103	114	104	137	147	125	111	123	107	124	119	106	126	226	40	155	76
143.5	170	170	133	123	102	143	115	122	125	135	104	140	143	113	137	133	147	112	110	95	156	105	90	189	133	132	112	136	116	118	128	111	105	113	107	140	145	125	114	124	106	125	123	108	125	229	43	161	78
144	171	167	127	119	98	143	108	120	128	131	98	139	145	114	133	131	143	112	110	94	158	104	92	185	135	130	110	134	113	118	127	107	103	114	105	134	145	129	110	122	108	126	122	106	129	228	45	160	73
144.5	183	178	150	136	123	161	136	142	141	148	116	161	161	129	155	152	162	129	129	114	170	121	95	199	150	150	124	151	128	131	139	124	119	125	112	154	163	146	125	136	112	133	126	116	138	233	52	170	100
145	185	179	149	135	124	165	135	139	139	149	115	161	159	123	158	154	163	128	126	112	172	117	94	202	149	153	127	152	125	132	137	126	119	132	112	150	162	145	123	136	114	138	130	121	138	233	51	173	98
	173	167	128	118	102	145	114	118	129	132	99	144	140	111	136	134	149	113	113	94	158	109	89	185	134	132	112	134	116	116	125	107	104	112	106	136	150	125	110	129	108	123	120	105	127	228	43	159	81
	181	177	153	135	119	164	134	141	142	147	113	159	162	125	152	154	159	126	127	115	172	120	96	200	145	153	126	151	128	132	139	122	119	125	113	150	164	146	124	137	111	134	125	120	140	233	49	173	100
	170	167	132	119	99	143	113	119	126	127	100	145	144	109	137	132	147	113	111	93	160	106	88	187	132	128	110	138	114	119	125	105	105	114	101	138	145	126	112	125	108	123	122	103	128	226	40	155	76
	182	180	156	137	123	162	136	145	140	152	115	161	160	126	156	151	162	128	128	117	172	119	97	200	149	150	127	153	128	130	136	123	118	130	110	155	163	143	123	137	114	135	130	116	137	232	49	172	97
	183	177	149	133	124	162	133	143	143	145	111	161	162	122	156	151	161	128	122	112	170	123	99	200	147	153	125	148	125	129	140	122	118	132	113	149	160	145	123	138	110	135	129	117	131	233	46	173	93
	172	169	134	119	97	147	109	120	126	132	101	136	145	108	132	132	143	112	110	90	159	104	87	186	134	132	108	134	117	119	129	105	102	113	103	140	148	129	112	126	106	123	126	104	127	227	40	155	73
	172	169	134	119	101	143	117	121	125	138	104	140	144	112	138	130	149	114	116	94	159	102	90	190	131	132	111	131	114	119	130	105	102	116	103	138	148	124	111	121	109	128	121	107	125	229	44	161	74
	169	164	128	117	102	145	114	120	126	129	100	140	146	110	133	131	146	111	112	96	159	104	89	186	135	133	108	135	113	120	128	105	102	113	107	136	146	125	108	121	106	124	121	102	126	230	46	155	75
	174	168	136	118	102	142	113	123	128	133	105	140	145	106	137	132	147	112	117	97	162	106	90	190	135	136	112	135	118	120	129	107	106	112	108	137	149	127	112	122	111	124	125	107	131	230	43	158	81
	183	176	148	137	123	163	137	137	141	148	113	156	158	127	157	153	161	129	126	116	172	118	94	199	143	156	127	149	124	131	142	125	114	127	110	151	163	143	127	136	114	135	129	118	135	234	51	170	95
	183	178	148	135	126	163	134	142	136	146	113	157	157	125	156	153	160	127	124	111	169	117	95	201	148	150	123	149	127	133	140	121	118	126	112	150	165	145	124	136	114	134	131	119	137	233	46	171	93
	184	180	152	137	126	161	132	140	139	147	116	160	162	125	151	154	161	129	126	114	174	120	97	199	147	152	122	148	129	131	139	123	118	132	110	152	165	144	120	135	115	131	129	116	137	231	48	171	99
	166	169	135	123	97	144	112	122	127	135	103	142	144	106	137	134	149	114	110	96	160	107	91	188	136	134	110	133	115	118	127	107	102	115	105	136	148	128	112	124	105	126	125	106	128	227	42	160	78
	172	172	133	121	102	151	115	124	127	131	100	141	143	113	136	134	144	114	115	93	163	108	91	190	135	132	111	131	115	119	131	108	107	113	108	142	147	124	114	126	109	127	121	102	131	228	40	159	76
	174	168	130	120	99	141	112	122	127	136	98	137	142	110	137	128	144	113	112	91	161	105	92	189	134	135	111	134	116	118	132	105	103	114	105	142	150	125	112	124	109	121	120	106	128	228	44	158	73
	172	165	133	117	102	145	115	120	128	136	97	139	144	112	141	132	145	106	109	97	162	107	91	185	138	135	112	132	116	121	126	106	107	116	108	137	149	126	115	124	107	123	122	102	129	225	44	159	74
[truncated: 32 more rows]
[truncated: 47 more columns]

## Sheet: PM1 and PM2A - Map
Plate	Location	Chemical	CAS ID	KEGG ID	MoA
[truncated: 192 more rows]

## Sheet: FBA results
Input flux id	Input flux value (mmol.gDW-1.d-1)	Number of carbon	Normalized input flux value (mmol C.gDW-1.d-1)	Biomass production rate	% maximal biomass production rate
[truncated: 24 more rows]
