# Supplementary material for: Genome-Scale Investigation of the Metabolic Determinants Generating Bacterial Fastidious Growth
Source: mSystems. 2020 Mar 31;5(2):e00698-19. doi: 10.1128/mSystems.00698-19 (PMC7112962; doi:10.1128/mSystems.00698-19)
Supplement: DATA SET S4 [file mSystems.00698-19-sd004.xlsx]

## Sheet: Summary
Organism		E. coli			R. solanacearum			X. fastidiosa
		Nb. essential	Total	%	Nb. essential	Total	%	Nb. essential	Total	%
Gene Essentiality	Glucose	208	1367	15	326	2218	15	256	474	54
	Protein-rich	167	1367	12	286	2218	13	241	474	51
Reaction essentiality	Glucose	290	2583	11	447	2340	19	435	1158	38
	Protein-rich	228	2583	9	385	2340	16	418	1158	36

## Sheet: Gene-Essentiality_ECOL-GLC
gene	objective function
b0002	0.982372
b0003	0
b0004	0
b0007	0.982372
b0008	0.982372
b0009	0
b0019	0.982372
b0025	0
b0026	0.982372
b0029	0
b0030	0.982372
b0031	0
b0032	0.982372
b0033	0.982372
b0036	0.982372
b0037	0.982372
b0038	0.982372
b0040	0.982372
b0047	0.982372
b0048	0.982372
b0049	0.982372
b0052	0
b0061	0.982372
b0062	0.982372
b0063	0.982372
b0066	0.982372
b0067	0.982372
b0068	0.982372
b0070	0.982372
b0071	0
b0072	0
b0073	0
b0074	0
b0077	0.982372
b0078	0.982372
b0084	0.982372
b0085	0
b0086	0
b0087	0
b0088	0
b0090	0
b0091	0
b0092	0.982372
b0096	0
b0099	0.982372
b0103	0
b0104	0.982372
b0109	0
b0110	0.982372
b0112	0.982372
b0114	0.965267
b0115	0.965267
b0116	0.953951
b0118	0.982372
b0120	0.982372
b0121	0.982372
b0123	0.982372
b0124	0.982372
b0125	0.982372
b0126	0.982372
b0131	0
b0133	0
b0134	0
b0142	0
b0149	0.982372
b0150	0.982372
b0151	0.982372
b0152	0.982372
b0153	0.982372
b0154	0
b0155	0.982372
b0158	0.982372
b0159	0
b0160	0.982372
b0166	0
b0171	0.982372
b0173	0
b0174	0
b0175	0
b0179	0
b0180	0
b0181	0
b0182	0
b0185	0
b0186	0.982372
b0194	0.982372
b0197	0.982372
b0198	0.982372
b0199	0.982372
b0200	0.982372
b0207	0.982372
b0212	0.982372
b0221	0.972037
b0222	0.982372
b0237	0.982372
b0238	0.982372
b0241	0.982372
b0242	0.981472
b0243	0.981472
b0260	0.982372
b0261	0.982372
b0273	0.982372
b0306	0.982372
b0307	0.982372
b0308	0.982372
b0311	0.982372
b0312	0.982372
b0314	0.982372
b0323	0.982372
b0331	0.982372
b0333	0.982372
b0334	0.982372
b0336	0.982372
b0337	0.982372
b0339	0.982372
b0340	0.982372
b0341	0.982372
b0343	0.982372
b0344	0.982372
b0347	0.982372
b0348	0.982372
b0349	0.982372
b0350	0.982372
b0351	0.982372
b0352	0.982372
b0353	0.982372
b0355	0.982372
b0356	0.982372
b0365	0.982372
b0366	0.982372
b0367	0.982372
b0368	0.982372
b0369	0
b0381	0.982372
b0383	0.982372
b0386	0
b0388	0.982372
b0394	0.982372
b0401	0.982372
b0403	0.982372
b0404	0.982372
b0411	0.982372
b0414	0
b0415	0
b0417	0
b0418	0.982372
b0420	0
b0421	0
b0423	0
b0425	0.982372
b0428	0.982372
b0429	0.893572
b0430	0.893572
b0431	0.893572
b0432	0.893572
b0433	0.982372
b0444	0.982372
b0446	0.982372
b0451	0.982372
b0452	0.972037
b0459	0.982372
b0462	0.982372
b0463	0.982372
b0469	0.982372
b0474	0.982372
b0475	0
b0477	0.982372
b0480	0.982372
b0484	0.982372
b0485	0.982372
b0494	0.982372
b0505	0.982372
b0507	0.982372
b0508	0.982372
b0509	0.982372
b0511	0.982372
b0512	0.982372
b0514	0.982372
b0516	0.982372
b0517	0.982372
b0521	0.982372
b0522	0
b0523	0
b0524	0
b0526	0.982372
b0529	0.970698
b0572	0.982372
b0573	0.982372
b0574	0.982372
b0575	0.982372
b0576	0.982372
b0578	0.982372
b0583	0.982372
b0584	0.982372
b0585	0.982372
b0586	0.982372
b0588	0.982372
b0589	0.982372
b0590	0.982372
b0591	0.982372
b0592	0.982372
b0593	0.982372
b0594	0.982372
b0595	0.982372
b0596	0.982372
b0604	0.982372
b0612	0.982372
b0613	0.982372
b0614	0.982372
b0615	0.982372
b0616	0.982372
b0617	0.982372
b0621	0.982372
b0622	0.982372
b0628	0.982372
b0630	0.982372
b0632	0.982372
b0635	0.982372
b0638	0.982372
b0639	0
b0642	0.982372
b0650	0.982372
b0651	0.982372
b0652	0.982372
b0653	0.982372
b0654	0.982372
b0655	0.982372
b0657	0.982372
b0662	0.982372
b0674	0.982372
b0677	0.982372
b0678	0.982372
b0679	0.982372
b0680	0.982372
b0684	0.982372
b0688	0.982372
b0692	0.982372
b0693	0.982372
b0696	0.982372
b0697	0.982372
b0698	0.982372
b0709	0.982372
b0720	0
b0721	0.956691
b0722	0.956691
b0723	0.956691
b0724	0.956691
b0726	0.977722
b0727	0.977722
b0728	0.97948
b0729	0.97948
b0731	0.982372
b0732	0.982372
b0733	0.982372
b0734	0.982372
b0736	0.982372
b0750	0
b0751	0.982372
b0752	0.982372
b0754	0.982372
b0755	0.982372
b0756	0.982372
b0757	0.982372
b0758	0.982372
b0759	0.982372
b0763	0.982372
b0764	0.982372
b0765	0.982372
b0766	0.982372
b0767	0.975512
b0774	0
b0775	0
b0776	0
b0777	0
b0778	0
b0781	0
b0783	0
b0784	0
b0785	0
b0789	0.982372
b0805	0.982372
b0809	0.982372
b0810	0.982372
b0811	0.982372
b0813	0.982372
b0822	0.982372
b0825	0.982372
b0826	0
b0827	0
b0828	0.982372
b0829	0.982372
b0830	0.982372
b0831	0.982372
b0832	0.982372
b0837	0.982372
b0839	0.982372
b0841	0.982372
b0842	0.982372
b0849	0.982372
b0854	0.982372
b0855	0.982372
b0856	0.982372
b0857	0.982372
b0860	0.982372
b0861	0.982372
b0862	0.982372
b0863	0.982372
b0864	0.982372
b0870	0.982372
b0871	0.982372
b0875	0.982372
b0886	0.982372
b0887	0.982372
b0888	0.982372
b0893	0.982372
b0894	0.982372
b0895	0.982372
b0896	0.982372
b0902	0.982372
b0903	0.982372
b0904	0.982372
b0907	0
b0908	0
b0910	0.980165
b0914	0
b0915	0
b0918	0
b0928	0
b0929	0.982372
b0930	0.982372
b0931	0.982372
b0932	0.982372
b0933	0.982372
b0934	0.982372
b0935	0.982372
b0936	0.982372
b0937	0.982372
b0945	0.982372
b0954	0.982372
b0957	0.982372
b0963	0.982372
b0968	0.982372
b0972	0.982372
b0973	0.982372
b0974	0.982372
b0978	0.982372
b0979	0.982372
b0980	0.982372
b0996	0.982372
b0997	0.982372
b1002	0.982372
b1006	0.982372
b1007	0.982372
b1008	0.982372
b1009	0.982372
b1010	0.982372
b1011	0.982372
b1012	0.982372
b1014	0.982372
b1015	0.982372
b1033	0.982372
b1054	0.982372
b1059	0.982372
b1062	0
b1064	0.982372
b1069	0
b1090	0.982372
b1091	0
b1092	0
b1093	0
b1094	0
b1095	0.982372
b1096	0
b1098	0
b1101	0.982372
b1102	0.982372
b1106	0.982372
b1107	0.982372
b1109	0.982372
b1119	0.982372
b1123	0.982372
b1124	0.982372
b1125	0.982372
b1126	0.982372
b1131	0
b1134	0.982372
b1136	0
b1185	0.982372
b1186	0.982372
b1189	0.982372
b1190	0.982372
b1192	0.982372
b1193	0.982372
b1197	0.982372
b1198	0.982372
b1199	0.982372
b1200	0.982372
b1206	0.981602
b1207	0.982372
b1208	0
b1210	0
b1215	0
b1216	0.982372
b1223	0.982372
b1224	0.982372
b1225	0.982372
b1226	0.982372
b1227	0.982372
b1232	0.982372
b1236	0.982372
b1238	0.982372
b1241	0.982372
b1243	0.982372
b1244	0.982372
b1245	0.982372
b1246	0.982372
b1247	0.982372
b1249	0.982372
b1250	0.982372
b1252	0.982372
b1260	0
b1261	0
b1262	0
b1263	0
b1264	0
b1270	0.982372
b1276	0.982372
b1277	0
b1278	0.982372
b1281	0
b1288	0
b1291	0.982372
b1296	0.982372
b1297	0.982372
b1298	0.982372
b1300	0.982372
b1301	0.982372
b1302	0.982372
b1308	0.982372
b1319	0.982372
b1325	0.982372
b1326	0.982372
b1329	0.982372
b1363	0.982372
b1377	0.982372
b1378	0.982261
b1380	0.982372
b1385	0.982372
b1386	0.982372
b1387	0.982372
b1388	0.982372
b1389	0.982372
b1390	0.982372
b1391	0.982372
b1392	0.982372
b1393	0.982372
b1394	0.982372
b1395	0.982372
b1397	0.982372
b1398	0.982372
b1415	0
b1440	0.982372
b1441	0.982372
b1442	0.982372
b1443	0.982372
b1444	0.982372
b1453	0.982372
b1463	0.982372
b1465	0.982372
b1466	0.982372
b1467	0.982372
b1468	0.982372
b1469	0.982372
b1473	0.982372
b1474	0.982372
b1475	0.982372
b1476	0.982372
b1478	0.982372
b1479	0.982372
b1483	0.982372
b1484	0.982372
b1485	0.982372
b1486	0.982372
b1487	0.982372
b1488	0.982372
b1489	0.982372
b1492	0.982372
b1493	0.982372
b1519	0.982372
b1521	0.982372
b1524	0.982372
b1525	0.982372
b1528	0.982372
b1533	0.982372
b1539	0.982372
b1584	0.982372
b1587	0.982372
b1588	0.982372
b1589	0.982372
b1590	0.982372
b1592	0.982372
b1599	0.982372
b1600	0.982372
b1602	0.982372
b1603	0.982372
b1605	0.982372
b1606	0.982372
b1611	0.982372
b1612	0.982372
b1613	0.982372
b1621	0.982372
b1622	0.982372
b1623	0.982372
b1634	0.982372
b1636	0.982372
b1637	0.982372
b1638	0.982372
b1640	0.982372
b1646	0.982372
b1651	0.982372
b1654	0.982372
b1656	0.982372
b1661	0.982372
b1662	0
b1676	0.982372
b1677	0.982372
b1679	0.982372
b1680	0.982372
b1681	0.982372
b1682	0.982372
b1683	0.982372
b1684	0.982372
b1692	0.982372
b1693	0
b1701	0.982372
b1702	0.982372
b1704	0.982372
b1709	0.982372
b1710	0.982372
b1711	0.982372
b1713	0.982372
b1714	0.982372
b1719	0.982372
b1723	0.982372
b1732	0.982372
b1734	0.982372
b1740	0
b1744	0.982372
b1745	0.982372
b1746	0.982372
b1747	0.982372
b1748	0.982372
b1759	0.982372
b1761	0.948773
b1764	0.982372
b1767	0.982372
b1768	0.982372
b1773	0.982372
b1778	0.982372
b1779	0.85606
b1781	0.982372
b1800	0.982372
b1801	0.982372
b1805	0.982372
b1812	0
b1814	0.982372
b1817	0.982372
b1818	0.982372
b1819	0.982372
b1849	0.982372
b1850	0.982372
b1851	0.982372
b1852	0.975512
b1854	0.982372
b1855	0.982372
b1857	0.982372
b1858	0.982372
b1859	0.982372
b1865	0.982372
b1866	0.982372
b1872	0.982372
b1873	0.982372
b1876	0.982372
b1896	0.982372
b1897	0.982372
b1900	0.982372
b1901	0.982372
b1907	0.982372
b1912	0.982372
b1919	0.982372
b1927	0.982372
b1981	0.982372
b1982	0.982372
b1991	0.982372
b1992	0.982372
b1993	0.982372
b2010	0.982372
b2019	0
b2020	0
b2021	0
b2022	0
b2023	0
b2024	0
b2025	0
b2026	0
b2027	0.982372
b2028	0.982372
b2029	0.975512
b2032	0.982372
b2033	0.982372
b2034	0.982372
b2035	0.982372
b2036	0.982372
b2037	0.982372
b2038	0.982372
b2039	0.982372
b2040	0.982372
b2041	0.982372
b2045	0.982372
b2048	0.982372
b2049	0.982372
b2051	0.982372
b2052	0.982372
b2053	0.982372
b2065	0.982372
b2066	0.982372
b2091	0.982372
b2092	0.982372
b2093	0.982372
b2094	0.982372
b2095	0.982372
b2096	0.982372
b2097	0.982372
b2103	0
b2104	0.982372
b2114	0.982372
b2128	0.982372
b2129	0.982372
b2130	0.982372
b2131	0.982372
b2132	0.982372
b2133	0.982372
b2134	0.982372
b2143	0.982372
b2146	0.982372
b2147	0.982372
b2148	0.982372
b2149	0.982372
b2150	0.982372
b2153	0
b2154	0.982372
b2155	0.982372
b2156	0.982372
b2162	0.982372
b2167	0.982372
b2168	0.982372
b2169	0.982372
b2170	0.982372
b2174	0.982372
b2197	0.982372
b2198	0.982372
b2199	0.982372
b2200	0.982372
b2201	0.982372
b2202	0.982372
b2203	0.982372
b2204	0.982372
b2205	0.982372
b2206	0.982372
b2210	0.982372
b2215	0.982372
b2221	0.982372
b2222	0.982372
b2223	0.982372
b2224	0.982372
b2232	0.982372
b2234	0.982372
b2235	0.982372
b2239	0.982372
b2240	0.982372
b2241	0.982372
b2242	0.982372
b2243	0.982372
b2251	0.982372
b2253	0.982372
b2254	0.982372
b2255	0.982372
b2256	0.982372
b2257	0.982372
b2258	0.982372
b2260	0.982372
b2261	0.982372
b2262	0.982372
b2263	0.982372
b2264	0.982372
b2265	0.982372
b2276	0.873595
b2277	0.873595
b2278	0.873595
b2279	0.873595
b2280	0.873595
b2281	0.873595
b2282	0.873595
b2283	0.873595
b2284	0.873595
b2285	0.873595
b2286	0.873595
b2287	0.873595
b2288	0.873595
b2290	0.982372
b2291	0.982372
b2296	0.982372
b2297	0.982372
b2303	0.982372
b2306	0.982372
b2307	0.982372
b2308	0.982372
b2309	0.982372
b2310	0.982372
b2311	0
b2312	0
b2315	0
b2316	0
b2320	0
b2323	0
b2328	0.982372
b2329	0
b2341	0.982372
b2342	0.982372
b2344	0.982372
b2366	0.982372
b2373	0.982372
b2374	0.982372
b2378	0.982372
b2379	0.982372
b2388	0.982372
b2392	0.982372
b2393	0.982372
b2400	0
b2406	0.982372
b2407	0.982372
b2411	0.982372
b2414	0.982372
b2415	0.972003
b2416	0.972003
b2417	0.982372
b2418	0.982372
b2421	0.982372
b2422	0.982372
b2423	0.982372
b2424	0.982372
b2425	0.982372
b2428	0.982372
b2429	0.982372
b2435	0.982372
b2436	0.98233
b2440	0.982372
b2441	0.982372
b2458	0.982372
b2463	0.982372
b2464	0.982372
b2465	0.982372
b2467	0.982372
b2470	0.982372
b2472	0
b2476	0
b2478	0
b2480	0.982372
b2481	0.982372
b2482	0.982372
b2483	0.982372
b2484	0.982372
b2485	0.982372
b2486	0.982372
b2487	0.982372
b2488	0.982372
b2489	0.982372
b2490	0.982372
b2492	0.982372
b2497	0.982372
b2498	0.982372
b2499	0
b2500	0.980836
b2501	0.968301
b2502	0.982372
b2507	0
b2508	0.98138
b2514	0.982372
b2515	0
b2518	0.982372
b2519	0.982372
b2521	0.982372
b2523	0.982372
b2528	0.98237
b2529	0.98237
b2530	0
b2533	0.982372
b2536	0.982372
b2538	0.982372
b2539	0.982372
b2540	0.982372
b2541	0.982372
b2542	0.982372
b2551	0.968359
b2552	0.982372
b2557	0
b2558	0.982372
b2563	0.982372
b2564	0
b2574	0
b2578	0.982372
b2579	0.982372
b2582	0.982372
b2585	0
b2587	0.982372
b2599	0
b2600	0
b2601	0.982372
b2615	0
b2661	0.982372
b2662	0.982372
b2663	0.982372
b2675	0.982372
b2676	0.982372
b2677	0.982372
b2678	0.982372
b2679	0.982372
b2682	0.982372
b2683	0.982372
b2687	0
b2688	0.982372
b2690	0.982372
b2697	0.982372
b2701	0.982372
b2702	0.982372
b2703	0.982372
b2704	0.982372
b2705	0.982372
b2708	0.982372
b2710	0.982372
b2711	0.982372
b2715	0.982372
b2719	0.982372
b2720	0.982372
b2721	0.982372
b2722	0.982372
b2723	0.982372
b2724	0.982372
b2738	0.982372
b2744	0.982372
b2746	0
b2747	0
b2750	0
b2751	0
b2752	0
b2762	0
b2763	0
b2764	0
b2765	0.982372
b2779	0.904938
b2780	0
b2781	0.982372
b2784	0.982372
b2787	0.982372
b2788	0.982372
b2789	0.982372
b2794	0.982372
b2796	0.982372
b2797	0.982372
b2799	0.982372
b2800	0.982372
b2801	0.982372
b2802	0.982372
b2803	0.982372
b2810	0.982372
b2813	0.982372
b2817	0.982372
b2818	0
b2827	0
b2835	0.982372
b2836	0.972037
b2838	0
b2841	0.982372
b2866	0.982372
b2867	0.982372
b2868	0.982372
b2871	0.982372
b2874	0.982372
b2877	0.982372
b2882	0.982372
b2883	0.982372
b2889	0.982372
b2890	0.982372
b2893	0.982372
b2895	0.982372
b2901	0.982372
b2903	0.982205
b2904	0.982205
b2905	0.982205
b2907	0.982372
b2912	0.982372
b2913	0.960666
b2914	0.982372
b2917	0.982372
b2919	0.982372
b2920	0.982372
b2923	0.982372
b2925	0.982372
b2926	0.85606
b2927	0.982372
b2930	0.982372
b2935	0.982372
b2937	0.982372
b2938	0.982372
b2942	0
b2943	0.982372
b2947	0.982372
b2954	0.982372
b2957	0.982372
b2963	0.982372
b2964	0.982372
b2965	0.982372
b2975	0.982372
b2976	0.982372
b2979	0.982357
b2987	0.982372
b2988	0.982372
b2994	0.982372
b2995	0.982372
b2996	0.982372
b2997	0.982372
b3001	0.982372
b3005	0.982372
b3006	0.982372
b3008	0.982372
b3012	0.982372
b3018	0
b3028	0.982372
b3029	0.982372
b3034	0.982372
b3035	0.982372
b3040	0
b3041	0
b3052	0.982372
b3057	0.982372
b3058	0
b3059	0.982372
b3061	0.982372
b3062	0.982372
b3063	0.982372
b3073	0.982372
b3089	0.982372
b3091	0.982372
b3092	0.982372
b3093	0.982372
b3114	0.982372
b3115	0.982372
b3116	0.982372
b3117	0.982372
b3124	0.982372
b3125	0.982372
b3126	0.982372
b3127	0.982372
b3128	0.982372
b3132	0.982372
b3137	0.982372
b3161	0.982372
b3172	0
b3176	0
b3177	0
b3182	0.982372
b3187	0
b3189	0
b3196	0
b3197	0.982372
b3198	0
b3199	0
b3200	0
b3201	0
b3212	0.982372
b3213	0.982372
b3222	0.982372
b3223	0.982372
b3224	0.982372
b3225	0.982372
b3236	0.966395
b3255	0
b3256	0
b3258	0.982372
b3265	0.982372
b3266	0.982372
b3281	0.982372
b3288	0.982372
b3290	0.982372
b3350	0.982372
b3359	0
b3360	0
b3365	0.982372
b3366	0.982372
b3367	0.982372
b3368	0
b3370	0.982372
b3371	0.982372
b3374	0.982372
b3380	0.982372
b3384	0.982372
b3385	0.982372
b3386	0.982372
b3389	0
b3390	0.982372
b3396	0.982372
b3397	0.982372
b3403	0.982372
b3409	0.982372
b3412	0
b3415	0.982372
b3416	0.982372
b3417	0.982372
b3425	0.982372
b3426	0.982372
b3428	0.982372
b3429	0.982372
b3430	0.982372
b3431	0.982372
b3432	0.982372
b3433	0
b3437	0.982372
b3447	0.982372
b3449	0.982372
b3450	0.982372
b3451	0.982372
b3452	0.982372
b3453	0.982372
b3454	0.982372
b3455	0.982372
b3456	0.982372
b3457	0.982372
b3458	0.982372
b3460	0.982372
b3469	0.982372
b3475	0.982372
b3476	0.982372
b3477	0.982372
b3478	0.982372
b3479	0.982372
b3480	0.982372
b3493	0.982372
b3496	0.982372
b3500	0.982372
b3502	0.982372
b3503	0.982372
b3517	0.982372
b3519	0.982372
b3526	0.982372
b3528	0.982372
b3540	0.982372
b3541	0.982372
b3542	0.982372
b3543	0.982372
b3544	0.982372
b3546	0.982372
b3551	0.982372
b3553	0.982372
b3559	0.982372
b3560	0.982372
b3564	0.982372
b3565	0.982372
b3566	0.982372
b3567	0.982372
b3568	0.982372
b3571	0.982372
b3572	0.982372
b3575	0.982372
b3577	0.982372
b3578	0.982372
b3579	0.982372
b3580	0.982372
b3581	0.982372
b3583	0.982372
b3588	0.982372
b3591	0.982372
b3599	0.982372
b3600	0.982372
b3603	0.982372
b3605	0.982372
b3607	0
b3608	0
b3610	0.982372
b3612	0.982372
b3616	0.982372
b3617	0.982372
b3619	0.982372
b3620	0.982372
b3621	0.982372
b3622	0.982372
b3623	0.982372
b3624	0.982372
b3625	0.982372
b3626	0.982372
b3627	0.982372
b3628	0.982372
b3629	0.982372
b3630	0.982372
b3631	0.982372
b3632	0.982372
b3633	0
b3634	0
b3639	0
b3640	0.982372
b3642	0
b3648	0
b3650	0.982372
b3653	0.982372
b3654	0.982372
b3665	0.982372
b3666	0.982372
b3670	0.982372
b3671	0.982372
b3679	0.982372
b3691	0.982372
b3693	0.982372
b3708	0.982082
b3709	0.982372
b3714	0.982372
b3722	0.982372
b3725	0.982372
b3726	0.982372
b3727	0.982372
b3728	0.982372
b3729	0
b3730	0
b3731	0.402477
b3732	0.402477
b3733	0.402477
b3734	0.402477
b3735	0.402477
b3736	0.402477
b3737	0.402477
b3738	0.402477
b3739	0.982372
b3744	0.981391
b3747	0.982372
b3748	0.982372
b3749	0.982372
b3750	0.982372
b3751	0.982372
b3752	0.982372
b3770	0
b3771	0
b3772	0.982372
b3774	0
b3779	0.982372
b3781	0.982372
b3784	0.982372
b3785	0.982372
b3786	0.982372
b3787	0.982372
b3788	0.982372
b3789	0.982372
b3790	0.982372
b3791	0.982372
b3792	0.982372
b3793	0.982372
b3794	0.982372
b3803	0.982372
b3804	0
b3805	0
b3806	0.982372
b3807	0
b3809	0
b3816	0.98237
b3821	0.982372
b3823	0.982372
b3824	0.982372
b3825	0.982372
b3826	0.982372
b3829	0.982372
b3831	0.982372
b3833	0.982372
b3835	0.982372
b3843	0
b3844	0.98015
b3845	0.982372
b3846	0.979317
b3849	0.982372
b3850	0
b3856	0.982372
b3857	0
b3860	0.982372
b3867	0.982372
b3870	0.982372
b3875	0.982372
b3882	0.982372
b3892	0.982372
b3893	0.982372
b3894	0.982372
b3902	0.982372
b3903	0.982372
b3904	0.982372
b3907	0.982372
b3908	0.982372
b3909	0.982372
b3915	0.982372
b3916	0.982372
b3917	0.982372
b3918	0.982372
b3919	0.947054
b3924	0.982372
b3925	0.982372
b3926	0.982372
b3927	0.982372
b3930	0.982372
b3939	0
b3940	0.982372
b3941	0
b3942	0.982372
b3945	0.982372
b3946	0.982372
b3951	0.982372
b3952	0.982372
b3956	0.979367
b3957	0
b3958	0
b3959	0
b3960	0
b3962	0.982372
b3966	0.982372
b3967	0
b3972	0
b3974	0
b3990	0
b3991	0
b3992	0
b3993	0
b3994	0
b3996	0.982372
b3997	0
b4005	0
b4006	0
b4013	0
b4014	0.982372
b4015	0.982372
b4019	0.982372
b4024	0.982372
b4025	0.976129
b4031	0.982372
b4032	0.982372
b4033	0.982372
b4034	0.982372
b4035	0.982372
b4036	0.982372
b4039	0
b4040	0
b4041	0.982372
b4042	0.982372
b4053	0.982372
b4054	0.982372
b4055	0.982372
b4067	0.982372
b4069	0.982372
b4070	0.982372
b4071	0.982372
b4072	0.982372
b4073	0.982372
b4077	0.982372
b4079	0.982372
b4084	0.982372
b4085	0.982372
b4086	0.982372
b4087	0.982372
b4088	0.982372
b4090	0.982372
b4094	0.982372
b4111	0.982372
b4115	0.982372
b4117	0.982372
b4119	0.982372
b4120	0.982372
b4122	0.982372
b4123	0.982372
b4129	0.982372
b4130	0.982372
b4131	0.982372
b4132	0.982372
b4136	0.982372
b4138	0.982372
b4139	0.982372
b4151	0.982372
b4152	0.982372
b4153	0.982372
b4154	0.982372
b4160	0
b4161	0.982372
b4169	0.982372
b4177	0
b4192	0.982372
b4193	0.982372
b4194	0.982372
b4195	0.982372
b4196	0.982372
b4197	0.982372
b4198	0.982372
b4208	0.981735
b4209	0.98236
b4213	0.982372
b4214	0
b4219	0.982372
b4226	0.982372
b4227	0.982372
b4230	0.982372
b4231	0.982372
b4232	0.982372
b4233	0.982372
b4237	0.982372
b4238	0.982263
b4239	0.982372
b4240	0.982372
b4242	0.982372
b4244	0.982372
b4245	0
b4254	0.982372
b4258	0.982372
b4260	0.982372
b4261	0
b4262	0
b4265	0.982372
b4266	0.982372
b4267	0.982372
b4268	0.982372
b4287	0.982372
b4288	0.982372
b4289	0.982372
b4290	0.982372
b4291	0.982372
b4301	0.982372
b4311	0.982372
b4321	0.982372
b4322	0.982372
b4323	0.982372
b4356	0.982372
b4358	0.982372
b4367	0.982372
b4374	0.982372
b4381	0.982372
b4382	0.982372
b4383	0.982372
b4384	0.982372
b4386	0.982372
b4388	0.960666
b4390	0.982372
b4392	0.982372
b4394	0.982372
b4395	0.982372
b4407	0
b4460	0.982372
b4467	0.982357
b4468	0.982357
b4471	0.982372
b4474	0.982372
b4476	0.982372
b4477	0.982372
b4478	0.982372
b4481	0.982372
b4485	0.982372
b4513	0.982372
b4544	0.982372
s0001	0

## Sheet: Gene-Essentiality_ECOL-PROTEIN
gene	objective function
b0002	2.28032
b0003	2.28032
b0004	2.28032
b0007	2.28032
b0008	2.28032
b0009	0
b0019	2.28032
b0025	0
b0026	2.28032
b0029	0
b0030	2.28032
b0031	0
b0032	2.28032
b0033	2.28032
b0036	2.28032
b0037	2.28032
b0038	2.28032
b0040	2.28032
b0047	2.28032
b0048	2.28032
b0049	2.28032
b0052	0
b0061	2.28032
b0062	2.28032
b0063	2.28032
b0066	2.28032
b0067	2.28032
b0068	2.28032
b0070	2.28032
b0071	2.2196
b0072	2.2196
b0073	2.2196
b0074	2.2196
b0077	2.28032
b0078	2.28032
b0084	2.28032
b0085	0
b0086	0
b0087	0
b0088	0
b0090	0
b0091	0
b0092	2.28032
b0096	0
b0099	2.28032
b0103	0
b0104	2.28032
b0109	0
b0110	2.28032
b0112	2.27939
b0114	2.24391
b0115	2.24391
b0116	2.11375
b0118	2.28032
b0120	2.28032
b0121	2.28032
b0123	2.28032
b0124	2.28032
b0125	2.28032
b0126	2.28032
b0131	0
b0133	0
b0134	0
b0142	0
b0149	2.28032
b0150	2.28032
b0151	2.28032
b0152	2.28032
b0153	2.28032
b0154	0
b0155	2.28032
b0158	2.28032
b0159	0
b0160	2.28032
b0166	0
b0171	2.28032
b0173	0
b0174	0
b0175	0
b0179	0
b0180	0
b0181	0
b0182	0
b0185	0
b0186	2.28032
b0194	2.28032
b0197	2.23881
b0198	2.23881
b0199	2.23881
b0200	2.28032
b0207	2.28032
b0212	2.28032
b0221	2.24053
b0222	2.28032
b0237	2.28032
b0238	2.28032
b0241	2.28032
b0242	2.28032
b0243	2.28032
b0260	2.28032
b0261	2.28032
b0273	2.28032
b0306	2.28032
b0307	2.28032
b0308	2.28032
b0311	2.28032
b0312	2.28032
b0314	2.28032
b0323	2.28032
b0331	2.28032
b0333	2.28032
b0334	2.28032
b0336	2.28032
b0337	2.28032
b0339	2.28032
b0340	2.28032
b0341	2.28032
b0343	2.28032
b0344	2.28032
b0347	2.28032
b0348	2.28032
b0349	2.28032
b0350	2.28032
b0351	2.28032
b0352	2.28032
b0353	2.28032
b0355	2.28032
b0356	2.28032
b0365	2.28032
b0366	2.28032
b0367	2.28032
b0368	2.28032
b0369	0
b0381	2.28032
b0383	2.28032
b0386	2.28032
b0388	2.28032
b0394	2.28032
b0401	2.27314
b0403	2.28032
b0404	2.28032
b0411	2.28032
b0414	0
b0415	0
b0417	0
b0418	2.28032
b0420	0
b0421	0
b0423	0
b0425	2.28032
b0428	2.28032
b0429	1.97663
b0430	1.97663
b0431	1.97663
b0432	1.97663
b0433	2.28032
b0444	2.28032
b0446	2.28032
b0451	2.28032
b0452	2.24053
b0459	2.28032
b0462	2.28032
b0463	2.28032
b0469	2.28032
b0474	2.28032
b0475	0
b0477	2.28032
b0480	2.28032
b0484	2.28032
b0485	2.28032
b0494	2.28032
b0505	2.28032
b0507	2.28032
b0508	2.28032
b0509	2.28032
b0511	2.28032
b0512	2.28032
b0514	2.28032
b0516	2.28032
b0517	2.28032
b0521	2.28032
b0522	0
b0523	0
b0524	0
b0526	2.28032
b0529	2.27007
b0572	2.28032
b0573	2.28032
b0574	2.28032
b0575	2.28032
b0576	2.28032
b0578	2.28032
b0583	2.28032
b0584	2.28032
b0585	2.28032
b0586	2.28032
b0588	2.28032
b0589	2.28032
b0590	2.28032
b0591	2.28032
b0592	2.28032
b0593	2.28032
b0594	2.28032
b0595	2.28032
b0596	2.28032
b0604	2.28032
b0612	2.28032
b0613	2.28032
b0614	2.28032
b0615	2.28032
b0616	2.28032
b0617	2.28032
b0621	2.28032
b0622	2.28032
b0628	2.28032
b0630	2.28032
b0632	2.28032
b0635	2.28032
b0638	2.28032
b0639	0
b0642	2.28032
b0650	2.28032
b0651	2.28032
b0652	2.28032
b0653	2.28032
b0654	2.28032
b0655	2.28032
b0657	2.28032
b0662	2.28032
b0674	2.28032
b0677	2.28032
b0678	2.28032
b0679	2.28032
b0680	2.28032
b0684	2.28032
b0688	2.28032
b0692	2.276
b0693	2.28032
b0696	2.28032
b0697	2.28032
b0698	2.28032
b0709	2.28032
b0720	2.21294
b0721	1.89946
b0722	1.89946
b0723	1.89946
b0724	1.89946
b0726	2.16221
b0727	2.16221
b0728	2.16369
b0729	2.16369
b0731	2.28032
b0732	2.28032
b0733	2.28032
b0734	2.28032
b0736	2.28032
b0750	0
b0751	2.28032
b0752	2.28032
b0754	2.28032
b0755	2.28032
b0756	2.28032
b0757	2.28032
b0758	2.28032
b0759	2.28032
b0763	2.28032
b0764	2.28032
b0765	2.28032
b0766	2.28032
b0767	2.28032
b0774	0
b0775	0
b0776	0
b0777	0
b0778	0
b0781	0
b0783	0
b0784	0
b0785	0
b0789	2.28032
b0805	2.28032
b0809	2.27859
b0810	2.27859
b0811	2.27859
b0813	2.28032
b0822	2.28032
b0825	2.28032
b0826	0
b0827	0
b0828	2.28032
b0829	2.28032
b0830	2.28032
b0831	2.28032
b0832	2.28032
b0837	2.28032
b0839	2.28032
b0841	2.28032
b0842	2.28032
b0849	2.28032
b0854	2.28032
b0855	2.28032
b0856	2.28032
b0857	2.28032
b0860	2.28032
b0861	2.28032
b0862	2.28032
b0863	2.28032
b0864	2.28032
b0870	2.28032
b0871	2.28032
b0875	2.28032
b0886	2.28032
b0887	2.28032
b0888	2.28032
b0893	2.28032
b0894	2.28032
b0895	2.28032
b0896	2.28032
b0902	2.28032
b0903	2.28032
b0904	2.28032
b0907	0
b0908	0
b0910	2.2732
b0914	0
b0915	0
b0918	0
b0928	2.00553
b0929	2.28032
b0930	2.28032
b0931	2.28032
b0932	2.28032
b0933	2.28032
b0934	2.28032
b0935	2.28032
b0936	2.28032
b0937	2.28032
b0945	2.28032
b0954	2.28032
b0957	2.28032
b0963	2.28032
b0968	2.28032
b0972	2.28032
b0973	2.28032
b0974	2.28032
b0978	2.28032
b0979	2.28032
b0980	2.28032
b0996	2.28032
b0997	2.28032
b1002	2.28032
b1006	2.28032
b1007	2.28032
b1008	2.28032
b1009	2.28032
b1010	2.28032
b1011	2.28032
b1012	2.28032
b1014	2.19865
b1015	2.28032
b1033	2.28032
b1054	2.28032
b1059	2.28032
b1062	0
b1064	2.28032
b1069	0
b1090	2.28032
b1091	0
b1092	0
b1093	0
b1094	0
b1095	2.28032
b1096	0
b1098	0
b1101	2.28032
b1102	2.28032
b1106	2.28032
b1107	2.28032
b1109	2.28032
b1119	2.28032
b1123	2.28032
b1124	2.28032
b1125	2.28032
b1126	2.28032
b1131	0
b1134	2.28032
b1136	2.24132
b1185	2.28032
b1186	2.28032
b1189	2.28032
b1190	2.28032
b1192	2.28032
b1193	2.28032
b1197	2.28032
b1198	2.28032
b1199	2.28032
b1200	2.28032
b1206	2.28031
b1207	2.28032
b1208	0
b1210	0
b1215	0
b1216	2.28032
b1223	2.28032
b1224	2.28032
b1225	2.28032
b1226	2.28032
b1227	2.28032
b1232	2.28032
b1236	2.28032
b1238	2.28032
b1241	2.28032
b1243	2.28032
b1244	2.28032
b1245	2.28032
b1246	2.28032
b1247	2.28032
b1249	2.28032
b1250	2.28032
b1252	2.28032
b1260	2.28032
b1261	2.28032
b1262	2.28032
b1263	2.28032
b1264	2.28032
b1270	2.28032
b1276	2.28032
b1277	0
b1278	2.28032
b1281	0
b1288	0
b1291	2.28032
b1296	2.28032
b1297	2.28032
b1298	2.28032
b1300	2.28032
b1301	2.28032
b1302	2.28032
b1308	2.28032
b1319	2.28032
b1325	2.28032
b1326	2.28032
b1329	2.28032
b1363	2.28032
b1377	2.28032
b1378	2.28032
b1380	2.28032
b1385	2.28032
b1386	2.28032
b1387	2.28032
b1388	2.28032
b1389	2.28032
b1390	2.28032
b1391	2.28032
b1392	2.28032
b1393	2.28032
b1394	2.28032
b1395	2.28032
b1397	2.28032
b1398	2.28032
b1415	0
b1440	2.28032
b1441	2.28032
b1442	2.28032
b1443	2.28032
b1444	2.28032
b1453	2.27795
b1463	2.28032
b1465	2.28032
b1466	2.28032
b1467	2.28032
b1468	2.28032
b1469	2.28032
b1473	2.28032
b1474	2.28032
b1475	2.28032
b1476	2.28032
b1478	2.28032
b1479	2.28032
b1483	2.28032
b1484	2.28032
b1485	2.28032
b1486	2.28032
b1487	2.28032
b1488	2.28032
b1489	2.28032
b1492	2.28032
b1493	2.28032
b1519	2.28032
b1521	2.28032
b1524	2.28032
b1525	2.28032
b1528	2.28032
b1533	2.28032
b1539	2.28032
b1584	2.28032
b1587	2.28032
b1588	2.28032
b1589	2.28032
b1590	2.28032
b1592	2.28032
b1599	2.28032
b1600	2.28032
b1602	2.28032
b1603	2.28032
b1605	2.276
b1606	2.28032
b1611	2.28032
b1612	2.28032
b1613	2.28032
b1621	2.28032
b1622	2.28032
b1623	2.28032
b1634	2.28032
b1636	2.28032
b1637	2.28032
b1638	2.28032
b1640	2.28032
b1646	2.28032
b1651	2.28032
b1654	2.28032
b1656	2.28032
b1661	2.28032
b1662	0
b1676	2.28032
b1677	2.28032
b1679	2.28032
b1680	2.28032
b1681	2.28032
b1682	2.28032
b1683	2.28032
b1684	2.28032
b1692	2.28032
b1693	0
b1701	2.28032
b1702	2.28032
b1704	2.28032
b1709	2.28032
b1710	2.28032
b1711	2.28032
b1713	2.28032
b1714	2.28032
b1719	2.28032
b1723	2.28032
b1732	2.28032
b1734	2.28032
b1740	0
b1744	2.27938
b1745	2.27938
b1746	2.27938
b1747	2.27938
b1748	2.27938
b1759	2.28032
b1761	2.28032
b1764	2.28032
b1767	2.28032
b1768	2.28032
b1773	2.28032
b1778	2.28032
b1779	0
b1781	2.28032
b1800	2.28032
b1801	2.28032
b1805	2.28032
b1812	0
b1814	2.28032
b1817	2.28032
b1818	2.28032
b1819	2.28032
b1849	2.28032
b1850	2.28032
b1851	2.28032
b1852	2.28032
b1854	2.28032
b1855	2.28032
b1857	2.28032
b1858	2.28032
b1859	2.28032
b1865	2.28032
b1866	2.28032
b1872	2.28032
b1873	2.28032
b1876	2.28032
b1896	2.28032
b1897	2.28032
b1900	2.28032
b1901	2.28032
b1907	2.28032
b1912	2.28032
b1919	2.28032
b1927	2.28032
b1981	2.28032
b1982	2.28032
b1991	2.28032
b1992	2.28032
b1993	2.28032
b2010	2.28032
b2019	2.28032
b2020	2.28032
b2021	2.28032
b2022	2.28032
b2023	2.28032
b2024	2.28032
b2025	2.28032
b2026	2.28032
b2027	2.28032
b2028	2.28032
b2029	2.28032
b2032	2.28032
b2033	2.28032
b2034	2.28032
b2035	2.28032
b2036	2.28032
b2037	2.28032
b2038	2.28032
b2039	2.28032
b2040	2.28032
b2041	2.28032
b2045	2.28032
b2048	2.28032
b2049	2.28032
b2051	2.28032
b2052	2.28032
b2053	2.28032
b2065	2.28032
b2066	2.28032
b2091	2.28032
b2092	2.28032
b2093	2.28032
b2094	2.28032
b2095	2.28032
b2096	2.28032
b2097	2.28032
b2103	0
b2104	2.28032
b2114	2.28032
b2128	2.28032
b2129	2.28032
b2130	2.28032
b2131	2.28032
b2132	2.28032
b2133	2.28032
b2134	2.28032
b2143	2.28032
b2146	2.28032
b2147	2.28032
b2148	2.28032
b2149	2.28032
b2150	2.28032
b2153	0
b2154	2.28032
b2155	2.28032
b2156	2.27694
b2162	2.28032
b2167	2.28032
b2168	2.28032
b2169	2.28032
b2170	2.28032
b2174	2.28032
b2197	2.28032
b2198	2.28032
b2199	2.28032
b2200	2.28032
b2201	2.28032
b2202	2.28032
b2203	2.28032
b2204	2.28032
b2205	2.28032
b2206	2.28032
b2210	2.28032
b2215	2.28032
b2221	2.28032
b2222	2.28032
b2223	2.28032
b2224	2.28032
b2232	2.28032
b2234	2.28032
b2235	2.28032
b2239	2.28032
b2240	2.28032
b2241	2.28032
b2242	2.28032
b2243	2.28032
b2251	2.28032
b2253	2.28032
b2254	2.28032
b2255	2.28032
b2256	2.28032
b2257	2.28032
b2258	2.28032
b2260	2.28032
b2261	2.28032
b2262	2.28032
b2263	2.28032
b2264	2.28032
b2265	2.28032
b2276	2.00727
b2277	2.00727
b2278	2.00727
b2279	2.00727
b2280	2.00727
b2281	2.00727
b2282	2.00727
b2283	2.00727
b2284	2.00727
b2285	2.00727
b2286	2.00727
b2287	2.00727
b2288	2.00727
b2290	2.28032
b2291	2.28032
b2296	2.28032
b2297	2.28032
b2303	2.28032
b2306	2.28032
b2307	2.28032
b2308	2.28032
b2309	2.28032
b2310	2.28032
b2311	0
b2312	0
b2315	0
b2316	0
b2320	0
b2323	0
b2328	2.28032
b2329	0
b2341	2.28032
b2342	2.28032
b2344	2.28032
b2366	2.28032
b2373	2.28032
b2374	2.28032
b2378	2.28032
b2379	2.28032
b2388	2.28032
b2392	2.28032
b2393	2.28032
b2400	0
b2406	2.28032
b2407	2.28032
b2411	2.28032
b2414	2.28032
b2415	2.28032
b2416	2.28032
b2417	2.28032
b2418	2.28032
b2421	2.28032
b2422	2.28032
b2423	2.28032
b2424	2.28032
b2425	2.28032
b2428	2.28032
b2429	2.28032
b2435	2.28032
b2436	2.28019
b2440	2.28032
b2441	2.28032
b2458	2.28032
b2463	2.28032
b2464	2.28032
b2465	2.28032
b2467	2.28032
b2470	2.28032
b2472	0
b2476	0
b2478	0
b2480	2.28032
b2481	2.28032
b2482	2.28032
b2483	2.28032
b2484	2.28032
b2485	2.28032
b2486	2.28032
b2487	2.28032
b2488	2.28032
b2489	2.28032
b2490	2.28032
b2492	2.28032
b2497	2.28032
b2498	2.28032
b2499	0
b2500	2.27519
b2501	2.24824
b2502	2.28032
b2507	0
b2508	2.27712
b2514	2.28032
b2515	0
b2518	2.28032
b2519	2.28032
b2521	2.28032
b2523	2.28032
b2528	2.28032
b2529	2.28032
b2530	0
b2533	2.28032
b2536	2.28032
b2538	2.28032
b2539	2.28032
b2540	2.28032
b2541	2.28032
b2542	2.28032
b2551	2.27732
b2552	2.28032
b2557	0
b2558	2.28032
b2563	2.28032
b2564	0
b2574	0
b2578	2.28032
b2579	2.28032
b2582	2.28032
b2585	0
b2587	2.28032
b2599	2.28032
b2600	0
b2601	2.28032
b2615	0
b2661	2.28032
b2662	2.28032
b2663	2.28032
b2675	2.28032
b2676	2.28032
b2677	2.28032
b2678	2.28032
b2679	2.28032
b2682	2.28032
b2683	2.28032
b2687	0
b2688	2.28032
b2690	2.28032
b2697	2.28032
b2701	2.28032
b2702	2.28032
b2703	2.28032
b2704	2.28032
b2705	2.28032
b2708	2.28032
b2710	2.28032
b2711	2.28032
b2715	2.28032
b2719	2.28032
b2720	2.28032
b2721	2.28032
b2722	2.28032
b2723	2.28032
b2724	2.28032
b2738	2.28032
b2744	2.28032
b2746	0
b2747	0
b2750	2.28032
b2751	2.28032
b2752	2.28032
b2762	2.28032
b2763	2.28032
b2764	2.28032
b2765	2.28032
b2779	2.23766
b2780	0
b2781	2.28032
b2784	2.28032
b2787	2.28032
b2788	2.28032
b2789	2.28032
b2794	2.28032
b2796	2.28032
b2797	2.28032
b2799	2.28032
b2800	2.28032
b2801	2.28032
b2802	2.28032
b2803	2.28032
b2810	2.28032
b2813	2.28032
b2817	2.28032
b2818	2.28032
b2827	0
b2835	2.28032
b2836	2.24053
b2838	2.28032
b2841	2.28032
b2866	2.28032
b2867	2.28032
b2868	2.28032
b2871	2.28032
b2874	2.28032
b2877	2.28032
b2882	2.28032
b2883	2.28032
b2889	2.28032
b2890	2.28032
b2893	2.28032
b2895	2.28032
b2901	2.28032
b2903	2.27381
b2904	2.27381
b2905	2.27381
b2907	2.28032
b2912	2.28032
b2913	2.28032
b2914	2.28032
b2917	2.28032
b2919	2.28032
b2920	2.28032
b2923	2.28032
b2925	2.28032
b2926	0
b2927	2.28032
b2930	2.28032
b2935	2.28032
b2937	2.28032
b2938	2.28032
b2942	0
b2943	2.28032
b2947	2.28032
b2954	2.28032
b2957	2.28032
b2963	2.28032
b2964	2.28032
b2965	2.28032
b2975	2.28032
b2976	2.28032
b2979	2.28028
b2987	2.28032
b2988	2.28032
b2994	2.28032
b2995	2.28032
b2996	2.28032
b2997	2.28032
b3001	2.28032
b3005	2.28032
b3006	2.28032
b3008	2.28032
b3012	2.28032
b3018	0
b3028	2.28032
b3029	2.28032
b3034	2.28032
b3035	2.28032
b3040	0
b3041	0
b3052	2.28032
b3057	2.28032
b3058	0
b3059	2.28032
b3061	2.28032
b3062	2.28032
b3063	2.28032
b3073	2.28032
b3089	2.28032
b3091	2.28032
b3092	2.28032
b3093	2.28032
b3114	2.28032
b3115	2.28032
b3116	2.28032
b3117	2.28032
b3124	2.28032
b3125	2.28032
b3126	2.28032
b3127	2.28032
b3128	2.28032
b3132	2.28032
b3137	2.28032
b3161	2.28032
b3172	2.28032
b3176	0
b3177	0
b3182	2.28032
b3187	0
b3189	0
b3196	0
b3197	2.28032
b3198	0
b3199	0
b3200	0
b3201	0
b3212	2.28032
b3213	2.28032
b3222	2.28032
b3223	2.28032
b3224	2.28032
b3225	2.28032
b3236	2.22437
b3255	0
b3256	0
b3258	2.28032
b3265	2.28032
b3266	2.28032
b3281	2.28032
b3288	2.28032
b3290	2.28032
b3350	2.28032
b3359	0
b3360	0
b3365	2.28032
b3366	2.28032
b3367	2.28032
b3368	0
b3370	2.28032
b3371	2.28032
b3374	2.28032
b3380	2.28032
b3384	2.28032
b3385	2.28032
b3386	2.28032
b3389	0
b3390	2.28032
b3396	2.28032
b3397	2.28032
b3403	2.25131
b3409	2.28032
b3412	0
b3415	2.28032
b3416	2.28032
b3417	2.28032
b3425	2.28032
b3426	2.28032
b3428	2.28032
b3429	2.28032
b3430	2.28032
b3431	2.28032
b3432	2.28032
b3433	0
b3437	2.28032
b3447	2.28032
b3449	2.28032
b3450	2.28032
b3451	2.28032
b3452	2.28032
b3453	2.28032
b3454	2.28032
b3455	2.28032
b3456	2.28032
b3457	2.28032
b3458	2.28032
b3460	2.28032
b3469	2.28032
b3475	2.28032
b3476	2.28032
b3477	2.28032
b3478	2.28032
b3479	2.28032
b3480	2.28032
b3493	2.28032
b3496	2.28032
b3500	2.28032
b3502	2.28032
b3503	2.28032
b3517	2.28032
b3519	2.28032
b3526	2.28032
b3528	2.28032
b3540	2.28032
b3541	2.28032
b3542	2.28032
b3543	2.28032
b3544	2.28032
b3546	2.28032
b3551	2.28032
b3553	2.28032
b3559	2.28032
b3560	2.28032
b3564	2.28032
b3565	2.28032
b3566	2.28032
b3567	2.28032
b3568	2.28032
b3571	2.28032
b3572	2.28032
b3575	2.28032
b3577	2.28032
b3578	2.28032
b3579	2.28032
b3580	2.28032
b3581	2.28032
b3583	2.28032
b3588	2.28032
b3591	2.28032
b3599	2.28032
b3600	2.28032
b3603	2.28032
b3605	2.28032
b3607	2.28032
b3608	0
b3610	2.28032
b3612	2.28032
b3616	2.28032
b3617	2.28032
b3619	2.28032
b3620	2.28032
b3621	2.28032
b3622	2.28032
b3623	2.28032
b3624	2.28032
b3625	2.28032
b3626	2.28032
b3627	2.28032
b3628	2.28032
b3629	2.28032
b3630	2.28032
b3631	2.28032
b3632	2.28032
b3633	0
b3634	0
b3639	0
b3640	2.28032
b3642	0
b3648	0
b3650	2.28032
b3653	2.28032
b3654	2.28032
b3665	2.28032
b3666	2.28032
b3670	2.28032
b3671	2.28032
b3679	2.28032
b3691	2.28032
b3693	2.28032
b3708	2.25808
b3709	2.28032
b3714	2.28032
b3722	2.28032
b3725	2.28032
b3726	2.28032
b3727	2.28032
b3728	2.28032
b3729	0
b3730	0
b3731	0.498829
b3732	0.498829
b3733	0.498829
b3734	0.498829
b3735	0.498829
b3736	0.498829
b3737	0.498829
b3738	0.498829
b3739	2.28032
b3744	2.28032
b3747	2.28032
b3748	2.28032
b3749	2.28032
b3750	2.28032
b3751	2.28032
b3752	2.28032
b3770	2.28032
b3771	2.28032
b3772	2.28032
b3774	2.28032
b3779	2.28032
b3781	2.28032
b3784	2.28032
b3785	2.28032
b3786	2.28032
b3787	2.28032
b3788	2.28032
b3789	2.28032
b3790	2.28032
b3791	2.28032
b3792	2.28032
b3793	2.28032
b3794	2.28032
b3803	2.28032
b3804	0
b3805	0
b3806	2.28032
b3807	0
b3809	0
b3816	2.28032
b3821	2.28032
b3823	2.28032
b3824	2.28032
b3825	2.28032
b3826	2.28032
b3829	2.28032
b3831	2.28032
b3833	2.28032
b3835	2.28032
b3843	0
b3844	2.28032
b3845	2.28032
b3846	2.27243
b3849	2.28032
b3850	0
b3856	2.28032
b3857	0
b3860	2.28032
b3867	2.28032
b3870	2.28032
b3875	2.28032
b3882	2.28032
b3892	2.28032
b3893	2.28032
b3894	2.28032
b3902	2.28032
b3903	2.28032
b3904	2.28032
b3907	2.28032
b3908	2.28032
b3909	2.28032
b3915	2.28032
b3916	2.28032
b3917	2.28032
b3918	2.28032
b3919	0
b3924	2.28032
b3925	2.28032
b3926	2.28032
b3927	2.28032
b3930	2.28032
b3939	2.28032
b3940	2.28032
b3941	0
b3942	2.28032
b3945	2.28032
b3946	2.28032
b3951	2.28032
b3952	2.28032
b3956	2.28032
b3957	2.28032
b3958	2.28032
b3959	2.28032
b3960	2.28032
b3962	2.28032
b3966	2.28032
b3967	0
b3972	0
b3974	0
b3990	0
b3991	0
b3992	0
b3993	0
b3994	0
b3996	2.28032
b3997	0
b4005	0
b4006	0
b4013	2.28032
b4014	2.28032
b4015	2.28032
b4019	2.28032
b4024	2.28032
b4025	2.28032
b4031	2.28032
b4032	2.28032
b4033	2.28032
b4034	2.28032
b4035	2.28032
b4036	2.28032
b4039	0
b4040	0
b4041	2.28032
b4042	2.28032
b4053	2.28032
b4054	2.28032
b4055	2.28032
b4067	2.28032
b4069	2.28032
b4070	2.28032
b4071	2.28032
b4072	2.28032
b4073	2.28032
b4077	2.28032
b4079	2.28032
b4084	2.28032
b4085	2.28032
b4086	2.28032
b4087	2.28032
b4088	2.28032
b4090	2.28032
b4094	2.28032
b4111	2.28032
b4115	2.28032
b4117	2.28032
b4119	2.28032
b4120	2.28032
b4122	2.28032
b4123	2.28032
b4129	2.28032
b4130	2.28032
b4131	2.28032
b4132	2.28032
b4136	2.28032
b4138	2.28032
b4139	2.28032
b4151	2.28032
b4152	2.28032
b4153	2.28032
b4154	2.28032
b4160	0
b4161	2.28032
b4169	2.28032
b4177	0
b4192	2.28032
b4193	2.28032
b4194	2.28032
b4195	2.28032
b4196	2.28032
b4197	2.28032
b4198	2.28032
b4208	2.27836
b4209	2.28029
b4213	2.28032
b4214	2.28032
b4219	2.28032
b4226	2.28032
b4227	2.28032
b4230	2.28032
b4231	2.28032
b4232	2.28032
b4233	2.28032
b4237	2.28032
b4238	2.28032
b4239	2.28032
b4240	2.28032
b4242	2.28032
b4244	2.28032
b4245	0
b4254	2.28032
b4258	2.28032
b4260	2.28032
b4261	0
b4262	0
b4265	2.28032
b4266	2.28032
b4267	2.28032
b4268	2.28032
b4287	2.28032
b4288	2.28032
b4289	2.28032
b4290	2.28032
b4291	2.28032
b4301	2.28032
b4311	2.28032
b4321	2.28032
b4322	2.28032
b4323	2.28032
b4356	2.28032
b4358	2.28032
b4367	2.28032
b4374	2.28032
b4381	2.28032
b4382	2.28032
b4383	2.28032
b4384	2.28032
b4386	2.28032
b4388	2.28032
b4390	2.28032
b4392	2.28032
b4394	2.28032
b4395	2.28032
b4407	0
b4460	2.28032
b4467	2.28028
b4468	2.28028
b4471	2.28032
b4474	2.28032
b4476	2.28032
b4477	2.28032
b4478	2.28032
b4481	2.28032
b4485	2.28032
b4513	2.28032
b4544	2.28032
s0001	0

## Sheet: Gene-Essentiality_RSOL-GLC
gene	obj value
d0001	0.493026
d0002	0.493026
d0003	0.493026
d0004	0.493026
d0005	0.493026
d0006	0.493026
d0007	0.493026
d0008	0.493026
d0009	0.493026
d0010	0.493026
d0011	0.493026
d0012	0.493026
d0013	0.493026
d0014	0.493026
d0015	0.493026
d0016	0.493026
d0017	0.493026
d0018	0.493026
d0019	0.493026
d0020	0.493026
d0021	0.493026
d0022	0.493026
d0023	0.493026
d0024	0.493026
d0025	0.493026
d0026	0.493026
d0027	0.493026
d0028	0.493026
d0029	0.493026
d0030	0.493026
d0031	0.493026
d0032	0.493026
d0033	0.493026
d0034	0.493026
d0035	0.493026
d0036	0.493026
d0037	0.493026
d0038	0.493026
d0039	0.493026
d0040	0.493026
d0041	0.493026
d0042	0.493026
d0043	0.493026
d0044	0.493026
d0045	0.493026
d0046	0.493026
d0047	0.493026
d0048	0.493026
d0049	0.493026
d0050	0.493026
d0051	0.493026
d0052	0.493026
d0053	0.493026
d0054	0.493026
d0055	0.493026
d0056	0.493026
d0057	0.493026
d0058	0
d0059	0.493026
d0060	0.493026
d0061	0.493026
d0062	0.493026
d0063	0.493026
d0064	0.493026
d0065	0.493026
d0066	0.493026
d0067	0.493026
d0068	0.493026
d0069	0.493026
d0070	0.493026
d0071	0.493026
d0072	0.493026
d0073	0.493026
d0074	0.493026
d0075	0.493026
d0076	0.493026
d0077	0.493026
d0078	0.493026
d0079	0.493026
d0080	0
d0081	0
d0082	0.493026
d0083	0.493026
d0084	0.493026
d0085	0.492953
d0086	0.493026
d0087	0.306227
d0088	0.306126
d0089	0.493026
d0090	0.455733
d0091	0
d0092	0
d0093	0
d0094	0
d0095	0.493026
d0096	0.493026
d0097	0.493026
d0098(Unfeasible)	NaN
d0099(Unfeasible)	NaN
d0100	0.493026
d0101	0.493026
d0102	0
d0103	0.493026
d0104	0.493026
d0105	0.493026
d0106	0.493026
d0107	0.493026
d0108	0.493026
d0109	0.493026
d0110	0.493026
d0111	0.493026
d0112	0.493026
d0113	0.493026
d0114	0.493026
d0115	0.493026
d0116	0.493026
d0117	0.493026
d0118	0.493026
d0119	0.493026
d0120	0.493026
d0121	0.493026
d0122	0.493026
d0123	0.493026
d0124	0.493026
d0125	0.493026
d0126	0.493026
d0127(Unfeasible)	NaN
d0128	0.493026
d0129	0.493026
d0130	0.493026
d0131	0.493026
d0132	0.493026
d0133	0
d0134	0.493026
d0135	0.493026
d0136	0.493026
d0137	0.493026
d0138	0.493026
d0139	0.493026
d0140	0.493026
d0141	0.493026
d0142	0.493026
d0143	0.493026
d0144	0.493026
d0145	0.493026
d0146	0.493026
d0147	0.493026
d0148	0.493026
d0149	0.493026
d0150	0.493026
d0151	0.101767
d0152	0.493026
d0153	0.493026
d0154	0.493026
d0155	0.493026
d0157	0.493026
d0158	0.493026
d0159	0.493026
d0160	0.493026
d0161	0.493026
d0162	0.493026
d0163	0.493026
d0164	0.493026
d0165	0.493026
d0166	0.493026
d0167	0.493026
d0168	0.493026
d0169	0.493026
d0170	0.493026
d0171	0.493026
d0172	0.493026
d0173	0.493026
d0175	0.493026
d0176	0.493026
d0177	0.493026
d0178	0.493026
d0180	0.101769
d0181	0.493026
d0182	0.493026
d0183	0.493026
d0184	0.493026
d0185	0.493026
d0186	0.493026
d0187	0.493026
d0188	0.493026
d0189	0.493026
d0190	0.493026
d0191	0.493026
d0192	0.493026
d0193	0.493026
d0194	0.493026
d0195	0.493026
d0196	0.493026
d0197(Unfeasible)	NaN
d0198	0.493026
d0199	0.493026
d0200	0.493026
d0201	0.493026
d0202	0.493026
d0203	0.493026
d0204	0.493026
d0205	0.493026
d0206	0.493026
d0207	0.493026
d0208	0.493026
d0209	0.493026
d0210	0.493026
d0211	0.493026
d0212	0.493026
d0213	0.493026
d0214	0.493026
d0215(Unfeasible)	NaN
d0216	0.493026
d0217	0.493026
d0218	0
d0219	0.493026
d0220	0.493026
d0221	0.493026
d0222	0.493026
d0223	0.493026
d0224	0.493026
d0225	0.493026
d0226	0.493026
d0227(Unfeasible)	NaN
d0228	0.493026
d0229(Unfeasible)	NaN
d0230	0.493026
d0231	0.493026
d0232	0.493026
d0233	0.493026
d0234	0.493026
d0235	0.493026
d0236	0.493026
d0237	0.493026
d0238	0.493026
d0239	0.493026
d0240	0.493026
d0241	0.493026
d0242	0.493026
e0001	0.493026
e0002	0
e0004	0.493026
e0005	0.493026
e0006	0.493026
e0007	0
e0008	0
e0009	0.493026
e0010	0.493026
e0011	0.493026
e0012	0.493026
e0013	0.493026
e0014	0.493026
e0015	0.493026
e0016	0.493026
e0017	0.493026
e0018	0.493026
e0019	0.493026
e0020	0.493026
e0021	0.493026
e0022	0.493026
e0023	0.493026
e0024	0.493026
e0025	0.493026
e0026	0.493026
e0027	0.493026
e0028	0.493026
e0029	0.493026
e0030	0.493026
e0031	0.493026
e0032	0.493026
e0033	0.493026
e0034	0.493026
e0035(Unfeasible)	NaN
e0036	0.493026
e0037	0.493026
e0038	0.493026
e0039	0.493026
e0040	0.493026
e0041	0
e0042	0.493026
e0043	0.493026
e0044	0.493026
e0046	0.493026
e0047	0.493026
e0048	0.493026
e0049	0.493026
e0050	0.493026
e0051	0.493026
e0052	0.493026
e0053	0.493026
e0054	0.493026
e0055	0.493026
e0056	0.493026
e0057	0.493026
e0058	0.493026
e0059	0.493026
e0060	0.493026
e0061	0.493026
e0062	0.493026
e0063	0.493026
e0064	0.493026
e0065	0.493026
e0066	0.493026
e0067	0.493026
e0068	0.493026
e0069	0.493026
e0070	0.493026
e0071	0.493026
e0072	0.493026
e0073	0.493026
e0074	0.493026
e0075	0.493026
e0076	0.493026
e0077	0.493026
e0078	0.493026
e0079	0.493026
e0080	0.493026
e0081	0.493026
e0082	0.493026
e0083	0.493026
e0084	0.493026
e0085	0.493026
e0086	0.493026
e0087	0.493026
e0088	0.493026
e0089	0.493026
e0090	0
e0091	0.493026
e0092	0.101767
e0093	0
e0094	0.493026
e0095	0.493026
e0096	0.493026
e0097	0.493026
e0098	0.493026
e0099	0.493026
e0100	0.493026
e0101	0.493026
e0102	0.493026
e0103	0.493026
e0104	0.493026
e0105	0.493026
e0106	0.493026
e0107	0.493026
e0108	0.493026
e0109	0.493026
e0110	0.493026
e0111	0.493026
e0112	0.493026
e0113	0.493026
e0114	0
e0115	0.493026
e0116	0.493026
e0117	0.493026
e0118	0.493026
e0119	0.493026
e0120	0.493026
e0121	0.493026
e0122	0.493026
e0123	0.493026
e0124	0.493026
e0125	0.493026
e0126	0.493026
e0127	0.493026
e0128	0.493026
e0129	0.493026
e0130	0.493026
e0131	0.493026
e0132	0.493026
e0133	0.493026
e0134	0.493026
e0135	0.493026
e0136	0.493026
e0137	0.493026
e0138(Unfeasible)	NaN
e0139	0.493026
e0140	0.493026
e0141	0.493026
e0142	0.493026
e0143	0.493026
e0144	0.493026
e0145	0.493026
e0146	0.493026
e0147	0.493026
e0148	0.493026
e0149	0.493026
e0150	0.493026
e0151	0.493026
e0152	0.493026
e0153	0.493026
e0154	0.493026
e0155	0.493026
e0156	0.493026
e0157	0.493026
e0158	0.472485
e0159	0.306227
e0160	0.493026
e0161	0.493026
e0162	0.493026
e0163	0.493026
e0164	0.493026
e0165	0.493026
e0166	0.493026
e0167	0.493026
e0168	0.493026
e0169	0.493026
e0170	0.493026
e0171	0.493026
e0172	0.493026
e0173	0.493026
e0174	0.493026
e0175	0.493026
e0176	0.493026
e0177	0.493026
e0178	0.493026
e0179	0.493026
e0180	0.493026
e0181	0.493026
e0182	0.493026
e0183	0.493026
e0184	0
e0185	0.493026
e0186	0.493026
e0187	0.493026
e0188	0.493026
e0189	0.493026
e0190	0.493026
e0191	0.493026
e0192	0.493026
e0193	0.493025
e0194	0.493026
e0195	0.493026
e0196	0.493026
e0197	0
e0198	0.493026
e0199	0
e0200	0.493026
e0201	0
e0202	0.493026
e0203	0.493026
e0204	0.493026
e0205	0.493026
e0206	0.493026
e0207(Unfeasible)	NaN
e0208	0.493026
e0209	0.493026
e0210	0.493026
e0211	0.493026
e0212	0.493026
e0213	0.493026
e0214(Unfeasible)	NaN
e0215	0.493026
e0216	0.493026
e0217	0.493026
e0218	0.493026
e0219	0.493026
e0220	0.493026
e0221	0.493026
e0222	0.493026
e0223	0.493026
e0224	0.493026
e0225	0.493026
e0226	0.493026
e0227	0.493026
e0228	0.493026
e0229	0.493026
e0230	0.493026
e0231	0.493026
e0232	0.493026
e0233	0.493026
e0234	0.493026
e0235	0.493026
e0236	0.493026
e0237	0.493026
e0238	0.493026
e0239	0.493026
e0240	0.493026
e0241	0.493026
e0242	0.493026
e0243	0.493026
e0244	0.493026
e0245	0.493026
e0246	0.493026
e0247	0.493026
e0248	0.493026
e0249	0.493026
e0250	0.493026
e0251	0.493026
e0252	0.493026
e0253	0.493026
e0254	0.493026
e0255	0.493026
e0256	0.493026
e0257	0.493026
e0258	0.493026
e0259	0.493026
e0260	0.493026
e0261	0.493026
e0262	0.493026
e0263	0.493026
e0264	0.493026
e0265	0
e0266	0.493026
e0267	0.493026
e0268	0.493026
e0269	0.493026
e0270	0.493026
e0271	0.493026
e0272	0.493026
e0273	0.493026
e0274	0.493026
e0275	0.493026
e0276	0.493026
e0277	0.493026
e0278	0.493026
e0279	0.493026
e0280	0.493026
e0281	0.493026
e0282	0.493026
e0283	0.493026
e0284	0.493026
e0285	0.493026
e0286	0.493026
e0287	0.493026
e0288	0.493026
e0289	0.493026
e0290	0.493026
e0291	0.493026
e0292	0.493026
e0293	0.493026
e0294	0.493026
e0295	0.493026
e0296	0.493026
e0297	0.493026
e0298	0.493026
e0299	0.493026
e0300	0.493026
e0301	0.493026
e0302	0.493026
e0303	0.493026
e0304	0.493026
e0305	0.493026
e0306	0.493026
e0307	0.493026
e0308	0.493026
e0309	0.493026
e0310	0.493026
e0311	0.493026
e0312	0.493026
e0313	0.493026
e0314	0.493026
e0315	0.493026
e0316(Unfeasible)	NaN
e0317	0.493026
e0318	0.493026
e0319	0.493026
e0320	0.493026
e0321	0.493026
e0322	0.493026
e0323	0.493026
e0324	0.493026
e0325	0.493026
e0326	0.493026
e0327	0.493026
e0328	0
e0329	0.493026
e0330	0.493026
e0331	0.493026
e0332	0.493026
e0333	0.493026
e0334	0.493026
e0335	0.493026
e0336	0.493026
e0337	0.493026
e0338	0.493026
e0339	0.493026
e0340	0.493026
e0341	0.493026
e0342	0.493026
e0343	0.493026
e0344	0.493026
e0345	0.493026
e0346	0.493026
e0347	0.493026
e0348	0.493026
e0349	0.493026
e0350	0.493026
e0351	0.493026
e0352	0.493026
e0353	0.493026
e0354	0.493026
e0355	0.493026
e0356	0.493026
e0357	0.493026
e0358	0.493026
e0359	0.493026
e0360	0.493026
e0361	0.493026
e0362	0.493026
e0363	0.493026
e0364	0.493026
e0365	0.493026
e0366	0.493026
e0367	0.493026
e0368	0.493026
e0369	0.493026
e0370	0.493026
e0371	0.493026
e0372	0.493026
e0373	0.493026
e0374	0.493026
e0375	0.493026
e0376	0.493026
e0377	0.493026
e0378	0.493026
e0379	0.493026
e0380	0.493026
e0381	0.493026
e0382	0.493026
e0383	0.493026
e0384	0.493026
e0385	0.493026
e0386	0.493026
e0387	0.493026
e0388	0.493026
e0389	0.493026
e0390	0.493026
e0391	0.493026
e0392	0.493026
e0393	0.493026
e0394	0.493026
e0395	0.493026
e0396	0.493026
e0397	0.493026
e0398	0.493026
e0399	0.493026
e0400	0.493026
e0401	0.493026
e0402	0.493026
e0403	0.493026
e0404	0.493026
e0405	0.493026
e0406	0.493026
e0407	0.493026
e0408	0.493026
e0409	0.493026
e0410	0.493026
e0411	0.493026
e0412	0.493026
e0413	0.493026
e0414	0.493026
e0415	0.493026
e0416	0.493026
e0417	0.493026
e0418	0.493026
e0419	0.493026
e0420	0.493026
e0421	0.493026
e0423	0.493026
e0424	0.493026
e0425	0.493026
e0426	0.493026
e0427	0.493026
e0428	0.493026
e0429	0.493026
e0430	0.493026
e0431	0.493026
e0432	0.493026
e0433	0.493026
e0434	0.493026
e0435	0.493026
e0436	0.493026
e0438	0.493026
e0439	0.493026
e0440	0.493026
e0441	0.493026
e0442	0.493026
e0443	0.493026
e0444(Unfeasible)	NaN
e0445	0.493026
e0446	0.493026
e0447	0.493026
e0448	0.493026
e0449	0.493026
e0450	0.493026
e0451	0.493026
e0452	0.493026
e0453	0.493026
e0454	0.493026
e0455	0.493026
NoAssignment	0
RALSOc_3512	0.493026
RS00235	0.493026
RS00236	0
RS00330	0.493026
RS00484	0
RS01162	0
RS01505	0.493026
RS01507	0
RS01509	0
RS02241	0
RS02400	0
RS02662	0
RS02877	0.493026
RS02886	0
RS02887	0.493026
RS03325	0
RS03460	0
RS03461	0
RS03462	0
RS03726	0.493026
RS03760	0
RS03937	0
RS03938	0
RS03939	0.493026
RS03940	0.493026
RS04001	0
RS04002	0
RS04003	0.493026
RS04004	0.493026
RS04005	0.493026
RS04383	0
RS04528	0
RS04529	0.493026
RS04530	0.493026
RS04531	0.493026
RS04532	0.493026
RS04716	0
RS04829	0.493026
RS04914	0.493026
RS05381	0.493026
RS05382	0.493026
RS05583	0.493026
RS05584	0.493026
RS05585	0
RS05586	0
RS05732	0.493026
RS05733	0.493026
RS05795	0
RSc0009	0.493026
RSc0010	0.493026
RSc0011	0.493026
RSc0014	0.493026
RSc0016	0.493026
RSc0017	0.493026
RSc0026	0
RSc0027	0
RSc0028	0.493026
RSc0029	0.493026
RSc0033(Unfeasible)	NaN
RSc0041	0.493026
RSc0044	0.493026
RSc0054	0
RSc0057	0
RSc0058	0
RSc0062	0.493026
RSc0064	0.493026
RSc0067	0.493026
RSc0070	0.493026
RSc0072	0.493026
RSc0082	0.493026
RSc0086	0.493026
RSc0087	0.493026
RSc0088	0.493026
RSc0089	0.493026
RSc0091(Unfeasible)	NaN
RSc0093(Unfeasible)	NaN
RSc0097	0.493026
RSc0098	0.493026
RSc0100	0
RSc0102	0.493026
RSc0104	0.493026
RSc0108	0.493026
RSc0109	0
RSc0111	0
RSc0113	0.493026
RSc0122	0.493026
RSc0123	0.493026
RSc0134(Unfeasible)	NaN
RSc0135	0.493026
RSc0136	0.493026
RSc0137	0
RSc0139	0
RSc0142(Unfeasible)	NaN
RSc0154	0.493026
RSc0157	0
RSc0158	0.493026
RSc0159	0.493026
RSc0174	0.493026
RSc0177	0
RSc0178	0
RSc0195	0.493026
RSc0202	0.493026
RSc0204	0.493026
RSc0213	0.493026
RSc0215	0.493026
RSc0237	0.493026
RSc0244	0.493026
RSc0245	0.493026
RSc0246	0.493026
RSc0249	0.493026
RSc0256	0.493026
RSc0257	0.493026
RSc0258	0.493026
RSc0261	0.493026
RSc0262	0.493026
RSc0265	0.493026
RSc0266	0.493026
RSc0267	0.493026
RSc0269	0.493026
RSc0274	0.493026
RSc0276	0.493026
RSc0277	0.493026
RSc0279	0.493026
RSc0285	0.493026
RSc0287	0
RSc0294	0.493026
RSc0295	0.493026
RSc0298	0.493026
RSc0307	0.493026
RSc0311	0
RSc0319	0.493026
RSc0321	0.493026
RSc0322	0
RSc0323	0
RSc0327	0.493026
RSc0329	0.493026
RSc0330	0.493026
RSc0337	0.493026
RSc0343(Unfeasible)	NaN
RSc0344	0.493026
RSc0345	0
RSc0346	0.493026
RSc0347	0.493026
RSc0348	0.493026
RSc0351	0
RSc0353	0.493026
RSc0355	0.493026
RSc0357	0
RSc0360	0.493026
RSc0362	0.493026
RSc0363	0.493026
RSc0365	0.493026
RSc0367	0.493026
RSc0369	0.493026
RSc0371	0.493026
RSc0372	0
RSc0378	0.493026
RSc0379	0.493026
RSc0380	0.493026
RSc0381	0.493026
RSc0383	0.493026
RSc0384	0.493026
RSc0385	0.493026
RSc0390	0
RSc0391	0.493026
RSc0395	0.493026
RSc0396	0
RSc0409	0
RSc0410	0
RSc0411	0
RSc0412	0
RSc0413	0
RSc0416	0.493026
RSc0417	0.492676
RSc0428	0.493026
RSc0435	0.493026
RSc0441	0.493026
RSc0448	0.493026
RSc0449	0.493026
RSc0458	0
RSc0461	0
RSc0463	0.493026
RSc0466	0
RSc0468	0.493026
RSc0470	0.493026
RSc0471	0.493026
RSc0474	0.493026
RSc0475	0.493026
RSc0480	0.493026
RSc0481	0.493026
RSc0482	0.493026
RSc0483	0.493026
RSc0484	0.493026
RSc0486	0.493026
RSc0487	0.493026
RSc0495	0.493026
RSc0496	0
RSc0499	0.493026
RSc0502	0.493026
RSc0504	0
RSc0507	0.493026
RSc0508	0
RSc0513	0.493026
RSc0517	0
RSc0520	0.493026
RSc0522	0.493026
RSc0523	0
RSc0524	0
RSc0526	0
RSc0527	0.493026
RSc0536	0.493026
RSc0537	0.493026
RSc0551	0.493026
RSc0554	0.490799
RSc0555	0.490799
RSc0557	0.493026
RSc0558	0.493026
RSc0560	0
RSc0565	0.493026
RSc0567	0.493026
RSc0571	0.472038
RSc0572	0.493026
RSc0573	0.493026
RSc0574	0
RSc0575	0
RSc0576	0
RSc0581	0.493026
RSc0584	0.493026
RSc0589	0.493026
RSc0604	0.493026
RSc0605	0.493026
RSc0608	0.493026
RSc0611	0.493026
RSc0666	0
RSc0677	0.493026
RSc0678	0
RSc0679	0.493026
RSc0680	0.493026
RSc0681	0.493026
RSc0682	0.493026
RSc0683	0
RSc0684	0
RSc0685	0
RSc0686	0
RSc0687	0
RSc0688	0
RSc0689	0
RSc0691	0
RSc0692	0.493026
RSc0693	0
RSc0695	0.493026
RSc0701	0.493026
RSc0708	0
RSc0710	0.493026
RSc0712	0
RSc0713	0
RSc0714	0
RSc0715	0
RSc0716	0.493026
RSc0717	0.493026
RSc0718	0.493026
RSc0719	0.493026
RSc0720	0.493026
RSc0722	0.493026
RSc0723	0.493026
RSc0724	0.493026
RSc0725	0.493026
RSc0726	0.493026
RSc0727	0.493026
RSc0729	0.493026
RSc0730	0.493026
RSc0738	0.493026
RSc0743	0.493026
RSc0746	0.493026
RSc0756	0.493026
RSc0758	0.493026
RSc0759	0.493026
RSc0760	0.493026
RSc0764	0.493026
RSc0766	0.493026
RSc0767	0.493026
RSc0769	0.493026
RSc0770	0.493026
RSc0771	0.493026
RSc0772	0.493026
RSc0775	0.493026
RSc0779	0.493026
RSc0780	0.493026
RSc0791	0
RSc0797	0
RSc0807	0.493026
RSc0808	0.493026
RSc0811	0.493026
RSc0812	0.493026
RSc0813	0.493026
RSc0818	0.493026
RSc0824	0.493026
RSc0826	0.493026
RSc0868	0.493026
RSc0887	0.493026
RSc0895	0.493026
RSc0897	0.493026
RSc0898	0
RSc0903	0
RSc0904	0
RSc0905	0.493026
RSc0906	0.492187
RSc0907	0
RSc0908	0.492507
RSc0913	0
RSc0914	0
RSc0915	0
RSc0917	0.493026
RSc0918	0.493026
RSc0920	0.493026
RSc0921	0.493026
RSc0922	0.493026
RSc0923	0.493026
RSc0924	0.493026
RSc0926	0.493026
RSc0938	0.493026
RSc0943	0
RSc0946	0
RSc0947	0
RSc0958	0.493026
RSc0972	0.493026
RSc0977	0.493026
RSc0979	0.493026
RSc0981	0.493026
RSc0995	0.493026
RSc1004	0.493026
RSc1008	0.493026
RSc1010	0.493026
RSc1013	0.492777
RSc1019	0
RSc1020	0
RSc1021	0
RSc1025	0.493026
RSc1028	0
RSc1031	0.493014
RSc1032	0.493026
RSc1034	0.493026
RSc1037	0.493026
RSc1038	0
RSc1039	0
RSc1042	0.493026
RSc1049	0
RSc1050	0.493026
RSc1051(Unfeasible)	NaN
RSc1052	0.493026
RSc1053(Unfeasible)	NaN
RSc1054	0.493026
RSc1066	0
RSc1067	0.493026
RSc1068	0.493026
RSc1072	0
RSc1079	0.493026
RSc1080	0.493026
RSc1081	0.493026
RSc1085	0.493026
RSc1086	0.493026
RSc1087	0.493026
RSc1089	0.493026
RSc1090	0.493026
RSc1093	0.493026
RSc1096	0.493026
RSc1101	0.493026
RSc1102	0.493026
RSc1103	0.493026
RSc1104	0.493026
RSc1106	0.493026
RSc1114	0.493026
RSc1120	0.493026
RSc1126	0
RSc1127	0
RSc1129	0.436247
RSc1139	0.493026
RSc1145	0.493026
RSc1154	0.493026
RSc1158	0.493026
RSc1160	0.493026
RSc1162	0.493026
RSc1163	0
RSc1167	0
RSc1169(Unfeasible)	NaN
RSc1171	0
RSc1172(Unfeasible)	NaN
RSc1179	0
RSc1188	0.493026
RSc1197	0.493026
RSc1204	0.493026
RSc1211	0
RSc1213	0.493026
RSc1215	0
RSc1216	0
RSc1226	0
RSc1231	0.479947
RSc1232	0
RSc1233	0.493026
RSc1237	0.493026
RSc1238	0.493026
RSc1239	0.493026
RSc1240	0.493026
RSc1241	0.493026
RSc1242	0.493026
RSc1243	0.493026
RSc1246	0.493026
RSc1250	0.493026
RSc1258	0.493026
RSc1264	0.493026
RSc1265	0.493026
RSc1266	0.493026
RSc1267	0.493026
RSc1268	0.493026
RSc1269	0.493026
RSc1270	0.490635
RSc1271	0.490635
RSc1274	0.493026
RSc1275	0.493026
RSc1276	0.493026
RSc1277	0.493026
RSc1278	0.493026
RSc1279	0.493026
RSc1280	0.493026
RSc1293	0.493026
RSc1298	0.493026
RSc1305	0.493002
RSc1306	0.493026
RSc1313	0.491748
RSc1317	0.493026
RSc1318	0.493026
RSc1319	0
RSc1326	0.493026
RSc1327	0
RSc1328	0
RSc1330	0.493026
RSc1331	0
RSc1332	0
RSc1334	0.493026
RSc1336	0.493026
RSc1337	0.493026
RSc1338	0.493026
RSc1339	0.493026
RSc1340	0.493026
RSc1341	0.493026
RSc1345	0.493026
RSc1346	0.493026
RSc1347	0.493026
RSc1349	0.493026
RSc1353	0.493026
RSc1356	0.493026
RSc1357	0.493026
RSc1358	0.487225
RSc1362	0.493026
RSc1363	0.487223
RSc1370	0.493026
RSc1371	0.493026
RSc1373	0.493026
RSc1378	0.493026
RSc1379	0
RSc1380	0
RSc1381	0
RSc1382	0
RSc1383	0.493026
RSc1384	0.493026
RSc1386	0.493026
RSc1387	0
RSc1389	0.493026
RSc1390	0
RSc1393	0
RSc1406	0.492991
RSc1408	0
RSc1409	0
RSc1410	0
RSc1414	0
RSc1415(Unfeasible)	NaN
RSc1416	0
RSc1417	0
RSc1421	0.476185
RSc1429	0.492023
RSc1431	0.493026
RSc1441	0.493026
RSc1442	0.493026
RSc1450	0.493026
RSc1452	0.493026
RSc1456	0.493026
RSc1458	0.493026
RSc1475	0.493026
RSc1477	0.493026
RSc1478	0.493026
RSc1479	0.493026
RSc1500	0.493026
RSc1501	0.493026
RSc1505	0.493026
RSc1515	0.493026
RSc1518	0.493026
RSc1519	0
RSc1521	0
RSc1527	0
RSc1528	0
RSc1529	0.493026
RSc1530	0.493026
RSc1531	0.493026
RSc1532	0.493026
RSc1536	0.476369
RSc1537	0.493026
RSc1544	0.493026
RSc1562	0.492284
RSc1566	0
RSc1567	0.493026
RSc1570	0.493026
RSc1571	0.493026
RSc1572	0.493026
RSc1576	0.493026
RSc1577	0
RSc1581	0
RSc1582	0
RSc1588(Unfeasible)	NaN
RSc1591	0.493026
RSc1594	0.493026
RSc1596	0
RSc1600	0.493026
RSc1601	0.460606
RSc1603	0.460552
RSc1609	0.493026
RSc1611	0.493026
RSc1612	0.493026
RSc1618	0.493026
RSc1619	0
RSc1621	0.493026
RSc1631	0.493026
RSc1632	0.493026
RSc1633	0.493026
RSc1637	0.493026
RSc1639	0.493026
RSc1640	0.476737
RSc1641	0.493026
RSc1643	0
RSc1644	0
RSc1717	0.493026
RSc1719	0.487664
RSc1722	0
RSc1731	0.493026
RSc1732	0.493026
RSc1733	0.493026
RSc1734	0.493026
RSc1747	0.493026
RSc1749	0.493026
RSc1750	0.493026
RSc1751	0.493026
RSc1752	0.493026
RSc1753	0.493026
RSc1754	0.493026
RSc1756	0.493026
RSc1757	0.493026
RSc1758	0.493026
RSc1759	0.493026
RSc1760	0.493026
RSc1761	0.493026
RSc1763	0.493026
RSc1775	0.493026
RSc1784	0
RSc1786	0.493026
RSc1796	0.493026
RSc1797	0.493026
RSc1798	0.493026
RSc1800	0.493026
RSc1801	0.493026
RSc1805	0.493026
RSc1806	0.493026
RSc1807	0.493026
RSc1808	0.493026
RSc1809	0.493026
RSc1810	0.493026
RSc1811	0.493026
RSc1815	0.493026
RSc1818	0.493026
RSc1822	0.493026
RSc1823	0.493026
RSc1826	0.493026
RSc1827	0.493026
RSc1839	0.493026
RSc1851	0.493026
RSc1852	0.493026
RSc1853	0.493026
RSc1858	0.493026
RSc1859	0.493026
RSc1860	0.493026
RSc1861	0.493026
RSc1862	0
RSc1873	0.493026
RSc1882	0.493026
RSc1883	0.493026
RSc1884	0.493026
RSc1885	0.493026
RSc1886	0.493026
RSc1888	0.493026
RSc1889	0.493026
RSc1944	0.493026
RSc1951	0.493026
RSc1952	0.493026
RSc1955	0.493026
RSc1956	0.493026
RSc1976	0
RSc1979	0
RSc1980(Unfeasible)	NaN
RSc1981	0
RSc1983	0
RSc1984	0
RSc1987	0
RSc1988	0.493026
RSc1989	0
RSc1990	0
RSc1991	0.420079
RSc1993	0.412933
RSc1994	0.412933
RSc1995	0.412933
RSc1996	0.412933
RSc1998	0.471928
RSc2000	0.493026
RSc2002	0.493026
RSc2003	0.493026
RSc2013	0.493026
RSc2014	0.493026
RSc2024	0.493026
RSc2032	0.493026
RSc2033	0.493026
RSc2035	0.493026
RSc2047	0.493026
RSc2049	0.398893
RSc2050	0.398893
RSc2051	0.398893
RSc2052	0.398893
RSc2053	0.398893
RSc2054	0.398893
RSc2055	0.398893
RSc2056	0.398893
RSc2057	0.398893
RSc2058	0.398893
RSc2059	0.398893
RSc2060	0.398893
RSc2061	0.398893
RSc2062	0.398893
RSc2064	0
RSc2065	0.493026
RSc2072	0.493026
RSc2074	0
RSc2075	0
RSc2076	0.493026
RSc2077	0.493026
RSc2085	0.493026
RSc2095	0.493026
RSc2096	0.493026
RSc2097	0.493026
RSc2098	0.493026
RSc2099	0.493026
RSc2101	0.493026
RSc2103	0.493026
RSc2104	0.493026
RSc2105	0.493026
RSc2106	0.493026
RSc2107	0.493026
RSc2109	0.493026
RSc2110	0
RSc2111	0.493026
RSc2116	0.493026
RSc2118	0.493026
RSc2119	0.493026
RSc2120	0.493026
RSc2123	0.493026
RSc2125	0.493026
RSc2126	0.493026
RSc2128	0.493026
RSc2129	0.493026
RSc2130	0.493026
RSc2132	0.493026
RSc2139	0.493026
RSc2140	0.493026
RSc2142	0.493026
RSc2143	0.493026
RSc2144	0.493026
RSc2145	0.493026
RSc2146	0.493026
RSc2147	0.493026
RSc2149	0.493026
RSc2153	0.493026
RSc2155	0
RSc2160	0.493026
RSc2161	0.493026
RSc2170	0.493026
RSc2171	0.493026
RSc2184	0.493026
RSc2185	0.493026
RSc2188	0.493026
RSc2191	0
RSc2192	0.492984
RSc2193	0
RSc2200	0
RSc2201	0
RSc2202	0
RSc2203	0
RSc2204	0
RSc2210	0.493026
RSc2221	0
RSc2222	0
RSc2226	0.493026
RSc2228	0.493026
RSc2229	0.493026
RSc2233	0
RSc2236	0
RSc2237	0.493026
RSc2242	0.493026
RSc2249	0.493026
RSc2250	0.493026
RSc2251	0.493026
RSc2252	0.493026
RSc2253	0.493026
RSc2254	0.493026
RSc2257	0.493026
RSc2258	0.493026
RSc2259	0.493026
RSc2260	0.493026
RSc2262	0.493026
RSc2270	0.493026
RSc2271	0.493026
RSc2272	0.493026
RSc2273	0.493026
RSc2274	0.493026
RSc2275	0.493026
RSc2276	0.493026
RSc2290	0.493026
RSc2337	0
RSc2342	0.493026
RSc2347	0
RSc2349	0.493026
RSc2350	0.493026
RSc2351	0.493026
RSc2356	0
RSc2357	0
RSc2358	0.493026
RSc2359	0.493026
RSc2363	0
RSc2365(Unfeasible)	NaN
RSc2366	0.493026
RSc2368	0.493026
RSc2370	0.49302
RSc2372	0.49302
RSc2373	0.49302
RSc2381	0.493026
RSc2387	0
RSc2390	0
RSc2391	0
RSc2392	0.493026
RSc2393	0
RSc2394	0.493026
RSc2396	0
RSc2397	0
RSc2398	0.493026
RSc2399	0.493026
RSc2400	0.493026
RSc2412	0
RSc2415	0.493026
RSc2416	0
RSc2417	0
RSc2418	0.493026
RSc2419	0.493026
RSc2420	0.493026
RSc2421	0
RSc2422	0
RSc2423	0
RSc2425	0
RSc2429	0.493026
RSc2435(Unfeasible)	NaN
RSc2437	0.493026
RSc2438	0.493026
RSc2439	0.493026
RSc2440	0.493026
RSc2441	0.493026
RSc2442	0
RSc2447	0.493026
RSc2448	0
RSc2449	0
RSc2454	0
RSc2457	0
RSc2458	0
RSc2461	0
RSc2463	0.493026
RSc2490	0.444653
RSc2501	0.493026
RSc2516	0.493026
RSc2526	0.493026
RSc2530	0
RSc2532	0
RSc2533	0.490751
RSc2534	0.493026
RSc2536	0.493026
RSc2539	0.493026
RSc2546	0
RSc2547	0.493026
RSc2548	0.492777
RSc2550	0
RSc2553	0
RSc2554	0
RSc2557	0
RSc2593	0.493026
RSc2623	0
RSc2628	0
RSc2629	0.493026
RSc2630	0
RSc2633	0
RSc2638	0.493026
RSc2643	0
RSc2644	0.493026
RSc2645	0.493026
RSc2646	0.493026
RSc2647	0.493026
RSc2650	0
RSc2658	0.493026
RSc2660	0.493026
RSc2663	0.493026
RSc2666	0.493016
RSc2667	0.493016
RSc2668	0.493016
RSc2674	0.493026
RSc2675	0.493026
RSc2677	0.493026
RSc2678	0.493026
RSc2680	0.493026
RSc2681	0.493026
RSc2682	0.493026
RSc2684	0.491952
RSc2686	0
RSc2687	0.493026
RSc2711	0.493026
RSc2712	0.493026
RSc2713	0.493026
RSc2720	0
RSc2724	0.493026
RSc2729	0.493026
RSc2730	0.493026
RSc2731	0
RSc2732	0.493026
RSc2733	0.493026
RSc2735(Unfeasible)	NaN
RSc2741	0.493026
RSc2744	0
RSc2745	0
RSc2749	0.429003
RSc2750	0
RSc2751	0.493026
RSc2752	0.493026
RSc2756	0.493026
RSc2757	0.493026
RSc2758	0.493026
RSc2759	0.493026
RSc2767	0.493026
RSc2768	0
RSc2769	0
RSc2772	0.493026
RSc2773	0
RSc2774	0.493026
RSc2775	0.493026
RSc2777	0.493026
RSc2780	0
RSc2782	0.493026
RSc2785	0.493026
RSc2786	0.493026
RSc2787	0.493026
RSc2802	0.493026
RSc2804	0.492991
RSc2805	0.493026
RSc2806	0.493026
RSc2812	0.493026
RSc2816	0
RSc2819	0.493026
RSc2823	0
RSc2825	0.493026
RSc2826	0.493026
RSc2827	0.493026
RSc2828	0
RSc2831	0.493026
RSc2833	0.491008
RSc2837	0
RSc2842	0
RSc2843	0
RSc2844	0
RSc2846	0
RSc2847	0
RSc2848	0
RSc2849	0
RSc2850	0.493026
RSc2854	0.493026
RSc2857	0.493026
RSc2858	0.493026
RSc2861	0.493026
RSc2862	0.493026
RSc2863	0.493026
RSc2866	0.493026
RSc2867	0.493026
RSc2868	0.493026
RSc2869	0.493026
RSc2870	0.493026
RSc2871	0.493026
RSc2872	0.493026
RSc2873	0.493026
RSc2875	0.493026
RSc2876	0.493026
RSc2879	0
RSc2880	0.493026
RSc2881	0
RSc2882	0
RSc2884	0.493026
RSc2885	0.493026
RSc2892	0.493026
RSc2893	0
RSc2900	0
RSc2904	0.493026
RSc2905	0
RSc2914	0.493026
RSc2915	0.493026
RSc2916	0.493026
RSc2917	0.493026
RSc2920	0.493026
RSc2921	0.493026
RSc2927	0.493026
RSc2928	0.493026
RSc2929	0.493026
RSc2940	0.493026
RSc2941	0.493026
RSc2942	0.493026
RSc2944	0
RSc2945	0
RSc2946	0
RSc2947	0
RSc2948	0
RSc2950	0
RSc2951	0.493026
RSc2952	0
RSc2953	0
RSc2964(Unfeasible)	NaN
RSc2965(Unfeasible)	NaN
RSc2968	0.493026
RSc2969	0
RSc2970	0
RSc2971	0.493026
RSc2972	0.493026
RSc2973	0.493026
RSc2974	0.493026
RSc2975	0.493026
RSc2976	0
RSc2977	0
RSc2979	0.493026
RSc2989	0
RSc2990	0.493026
RSc3045	0.493026
RSc3046	0.493026
RSc3047	0.493026
RSc3048	0.493026
RSc3049	0.493026
RSc3051	0.493026
RSc3052	0.493009
RSc3058	0.493026
RSc3077	0.493026
RSc3096	0.493026
RSc3103	0.493026
RSc3105	0.493026
RSc3106	0.493026
RSc3107	0.493026
RSc3108	0.493026
RSc3109	0.493026
RSc3110	0.493026
RSc3111	0.493026
RSc3112	0.493026
RSc3113	0.493026
RSc3114	0.493026
RSc3115	0.493026
RSc3116	0.493026
RSc3126	0.493026
RSc3127	0.493026
RSc3128	0.493026
RSc3131	0.493026
RSc3142	0.493026
RSc3151	0.493026
RSc3166	0.493026
RSc3174	0.493026
RSc3188	0.493026
RSc3212	0.493026
RSc3220	0.493026
RSc3222	0.493026
RSc3261	0.493026
RSc3262	0.493026
RSc3263	0.493026
RSc3268	0.493026
RSc3271	0.493026
RSc3272	0.493026
RSc3274	0.493026
RSc3275	0.493026
RSc3281	0.493026
RSc3282	0.493026
RSc3283	0.493026
RSc3286	0.493026
RSc3288	0.493026
RSc3290	0.493026
RSc3293	0.492966
RSc3294	0.492966
RSc3295	0.492966
RSc3296	0.493026
RSc3298	0.493026
RSc3301	0.493026
RSc3303	0
RSc3310	0.493026
RSc3316	0.070114
RSc3317	0.070114
RSc3318	0.070114
RSc3319	0.070114
RSc3320	0.070114
RSc3321	0.070114
RSc3322	0.070114
RSc3323	0.070114
RSc3345	0.493026
RSc3348	0.493026
RSc3352	0.493026
RSc3355	0.493026
RSc3356	0.493026
RSc3361	0.493026
RSc3363	0.493026
RSc3369	0.493026
RSc3370	0.493026
RSc3374	0
RSc3381	0.493026
RSc3382	0.493026
RSc3383	0.493026
RSc3384	0.493026
RSc3398	0.493026
RSc3401	0.493026
RSc3407	0.493026
RSc3408	0.493026
RSc3409	0.493026
RSc3410	0.493026
RSc3430	0.493026
RSc3445	0
RSp0006	0.493026
RSp0007	0.493026
RSp0013	0.493026
RSp0014	0.493026
RSp0015	0.493026
RSp0016	0.493026
RSp0017	0.493026
RSp0020	0
RSp0027	0.493026
RSp0028	0.493026
RSp0030	0.493026
RSp0032	0.493026
RSp0037	0.493026
RSp0038	0.493026
RSp0045	0.493026
RSp0046	0.493026
RSp0047	0.493026
RSp0048	0.493026
RSp0049	0.493026
RSp0052	0.493026
RSp0053	0.493026
RSp0055	0.493026
RSp0060	0.493026
RSp0061	0.493026
RSp0064	0.493026
RSp0065	0.493026
RSp0066	0.493026
RSp0067	0.493026
RSp0069	0.493026
RSp0075	0.493026
RSp0099	0.493026
RSp0100	0.493026
RSp0103	0.493026
RSp0106	0
RSp0112	0.493026
RSp0113	0.492783
RSp0120	0.493026
RSp0121	0.493026
RSp0138	0.493026
RSp0160	0.493026
RSp0162	0.493026
RSp0166	0.493026
RSp0175	0.493026
RSp0193	0.493026
RSp0194	0.493026
RSp0200	0.493026
RSp0213	0.493026
RSp0214	0.493026
RSp0215	0.493026
RSp0216	0.493026
RSp0222	0.493026
RSp0223	0.493026
RSp0225	0.493026
RSp0226	0.493026
RSp0227	0.493026
RSp0229	0.493026
RSp0235	0.493026
RSp0236	0.493026
RSp0237	0.493026
RSp0238	0.493026
RSp0239	0
RSp0240	0.493026
RSp0241	0.493026
RSp0242	0
RSp0251	0.493026
RSp0252	0.493026
RSp0257	0.493026
RSp0274	0.493026
RSp0275	0.493026
RSp0276	0.493026
RSp0277	0.493026
RSp0282	0.493026
RSp0283	0.493026
RSp0286	0.493026
RSp0287	0.493026
RSp0288	0.493026
RSp0290	0.493026
RSp0291	0.493026
RSp0292	0.493026
RSp0294	0.493026
RSp0295	0.493026
RSp0296	0.493026
RSp0304	0.493026
RSp0311	0.493026
RSp0312	0.493026
RSp0313	0.493026
RSp0319	0.493026
RSp0322	0.493026
RSp0323	0.493026
RSp0329	0.493026
RSp0330	0.493026
RSp0332	0.493026
RSp0342	0.493026
RSp0343	0.493026
RSp0345	0.493026
RSp0346	0.493026
RSp0347	0.493026
RSp0348	0.493026
RSp0349	0.493026
RSp0351	0.493026
RSp0352	0.493026
RSp0357	0.493026
RSp0358	0.493026
RSp0359	0.493026
RSp0361	0.493026
RSp0365	0.493026
RSp0371	0.493026
RSp0373	0.493026
RSp0374	0.493026
RSp0375	0.493026
RSp0376	0.493026
RSp0377	0.493026
RSp0378	0.493026
RSp0379	0.493026
RSp0382	0.493026
RSp0383	0.493026
RSp0389	0.493026
RSp0390	0.493026
RSp0391	0.493026
RSp0392	0.493026
RSp0393	0.493026
RSp0414	0.493026
RSp0416	0.493026
RSp0417	0.493026
RSp0418	0.493026
RSp0419	0.493026
RSp042	0.493026
RSp0422	0.493026
RSp0424	0.493026
RSp0479	0.493026
RSp0480	0.493026
RSp0481	0.493026
RSp0483	0.493026
RSp0491	0.493026
RSp0492	0.493026
RSp0493	0.493026
RSp0505	0.493026
RSp0510	0.493026
RSp0518	0.493026
RSp0520	0.493026
RSp0536	0.493026
RSp0540	0.493026
RSp0572	0.493026
RSp0583	0.493026
RSp0604	0.493026
RSp0605	0.493026
RSp0606	0.493026
RSp0607	0.493026
RSp0608	0.493026
RSp0614	0
RSp0615	0
RSp0616	0.493026
RSp0618	0
RSp0620	0
RSp0621	0
RSp0623	0
RSp0624	0
RSp0626	0
RSp0629	0.493026
RSp0630	0.493026
RSp0646	0.493026
RSp0647	0.493026
RSp0648	0.493026
RSp0649	0.493026
RSp0650	0.493026
RSp0651	0.493026
RSp0652	0.493026
RSp0656	0.493026
RSp0665	0.493026
RSp0672	0.493026
RSp0676	0.493026
RSp0678	0.493026
RSp0679	0.493026
RSp0680	0.493026
RSp0681	0.493026
RSp0682	0.493026
RSp0690	0.493026
RSp0691	0.493026
RSp0693	0.493026
RSp0694	0.493026
RSp0695	0.493026
RSp0696	0.493026
RSp0697	0.493026
RSp0698	0.493026
RSp0702	0.493026
RSp0714	0.493026
RSp0731	0.493026
RSp0732	0.493026
RSp0739	0.493026
RSp0740	0.493026
RSp0741	0.493026
RSp0743	0.493026
RSp0744	0.493026
RSp0745	0.493026
RSp0746	0.493026
RSp0747	0.493026
RSp0748	0.493026
RSp0749	0.493026
RSp0759	0.493026
RSp0761	0.493026
RSp0762	0.493026
RSp0763	0.493026
RSp0768	0.493026
RSp0779	0.493026
RSp0781	0.493026
RSp0794	0.493026
RSp0807	0.493026
RSp0814	0.493026
RSp0817	0.493026
RSp0818	0.493026
RSp0819	0.493026
RSp0822	0.493026
RSp0824	0.493026
RSp0825	0.493026
RSp0826	0.493026
RSp0827	0.493026
RSp0828	0.493026
RSp0830	0.493026
RSp0831	0.493026
RSp0833	0.493026
RSp0834	0.493026
RSp0838	0.493026
RSp0842	0.493026
RSp0845	0.493026
RSp0846	0.493026
RSp0847	0.493026
RSp0854	0.493026
RSp0855	0.493026
RSp0856	0.493026
RSp0857	0.493026
RSp0858	0.493026
RSp0859	0.493026
RSp0860	0.493026
RSp0861	0.493026
RSp0863	0.493026
RSp0864	0.493026
RSp0865	0.493026
RSp0867	0.493026
RSp0870	0.493026
RSp0872	0.493026
RSp0874	0.493026
RSp0875	0.493026
RSp0876	0.493026
RSp0877	0.493026
RSp0879	0.493026
RSp0880	0.493026
RSp0881	0.493026
RSp0882	0.493026
RSp0885	0.493026
RSp0886	0.493026
RSp0888	0.493026
RSp0889	0.493026
RSp0890	0.493026
RSp0891	0.493026
RSp0892	0.493026
RSp0893	0.493026
RSp0894	0.493026
RSp0895	0.493026
RSp0896	0.493026
RSp0898	0.493026
RSp0900	0.493026
RSp0914	0.493026
RSp0926	0.493026
RSp0927	0.493026
RSp0928	0.493026
RSp0930	0.493026
RSp0940	0.493026
[truncated: 220 more rows]

## Sheet: Gene-Essentiality_RSOL-PROTEIN
gene	obj value
d0001	1.3608
d0002	1.3608
d0003	1.3608
d0004	1.3608
d0005	1.3608
d0006	1.3608
d0007	1.3608
d0008	1.3608
d0009	1.3608
d0010	1.3608
d0011	1.3608
d0012	1.3608
d0013	1.3608
d0014	1.3608
d0015	1.3608
d0016	1.3608
d0017	1.3608
d0018	1.3608
d0019	1.3608
d0020	1.3608
d0021	1.3608
d0022	1.3608
d0023	1.3608
d0024	1.3608
d0025	1.3608
d0026	1.3608
d0027	1.3608
d0028	1.3608
d0029	1.3608
d0030	1.3608
d0031	1.3608
d0032	1.3608
d0033	1.3608
d0034	1.3608
d0035	1.3608
d0036	1.3608
d0037	1.3608
d0038	1.3608
d0039	1.3608
d0040	1.3608
d0041	1.3608
d0042	1.3608
d0043	1.3608
d0044	1.3608
d0045	1.3608
d0046	1.3608
d0047	1.3608
d0048	1.3608
d0049	1.3608
d0050	1.3608
d0051	1.33322
d0052	1.3608
d0053	1.31508
d0054	1.33053
d0055	0
d0056	1.3473
d0057	1.3608
d0058	0
d0059	1.3608
d0060	1.3608
d0061	1.3608
d0062	1.3608
d0063	1.3608
d0064	1.28312
d0065	1.3608
d0066	1.3608
d0067	1.3608
d0068	1.3608
d0069	1.34462
d0070	1.3608
d0071	1.3608
d0072	1.3608
d0073	1.28557
d0074	1.3608
d0075	1.3608
d0076	1.3608
d0077	1.3608
d0078	1.3608
d0079	1.3608
d0080	0
d0081	0
d0082	1.3608
d0083	1.3608
d0084	1.3608
d0085	1.36068
d0086	1.3608
d0087	1.19269
d0088	1.18563
d0089	1.3608
d0090	1.25645
d0091	0
d0092	0
d0093	0
d0094	0
d0095	1.3608
d0096	1.3608
d0097	1.3608
d0098	0.156285
d0099	0.156285
d0100	1.3608
d0101	1.3608
d0102	0
d0103	1.3608
d0104	1.3608
d0105	1.3608
d0106	1.3608
d0107	1.3608
d0108	1.3608
d0109	1.3608
d0110	1.3608
d0111	1.3608
d0112	1.3608
d0113	1.3608
d0114	1.3608
d0115	1.3608
d0116	1.3608
d0117	1.3608
d0118	1.3608
d0119	1.3608
d0120	1.3608
d0121	1.3608
d0122	1.3608
d0123	1.3608
d0124	1.3608
d0125	1.3608
d0126	1.3153
d0127(Unfeasible)	NaN
d0128	1.3608
d0129	1.3608
d0130	1.3608
d0131	1.3608
d0132	1.3608
d0133	0
d0134	1.3608
d0135	0
d0136	1.3608
d0137	1.3608
d0138	1.3608
d0139	1.3608
d0140	1.3608
d0141	1.3608
d0142	1.3608
d0143	1.3608
d0144	1.3608
d0145	1.3608
d0146	1.3608
d0147	1.3608
d0148	1.3608
d0149	1.3608
d0150	1.3608
d0151	0.260127
d0152	1.3608
d0153	1.3608
d0154	1.3608
d0155	1.3608
d0157	1.30767
d0158	1.3608
d0159	1.3608
d0160	1.3608
d0161	1.30791
d0162	1.3608
d0163	1.3608
d0164	1.3608
d0165	1.3608
d0166	1.3608
d0167	1.3608
d0168	1.31223
d0169	1.3608
d0170	1.3608
d0171	1.3608
d0172	1.3608
d0173	1.3608
d0175	1.3608
d0176	1.3608
d0177	1.28982
d0178	1.3039
d0180	0.351368
d0181	1.3608
d0182	1.3608
d0183	1.3608
d0184	1.30177
d0185	1.29124
d0186	1.3608
d0187	1.3608
d0188	1.3608
d0189	1.3608
d0190	1.30767
d0191	1.3608
d0192	1.3608
d0193	1.3608
d0194	1.3608
d0195	1.3608
d0196	1.3608
d0197	1.3608
d0198	1.3608
d0199	1.3608
d0200	1.29791
d0201	0.740548
d0202	1.3608
d0203	1.3016
d0204	1.3608
d0205	1.3608
d0206	1.28414
d0207	1.3608
d0208	1.3608
d0209	1.3608
d0210	1.30388
d0211	1.3608
d0212	1.3608
d0213	1.3608
d0214	1.3608
d0215	1.23512
d0216	1.3608
d0217	1.3608
d0218	0
d0219	1.3608
d0220	1.3608
d0221	1.3608
d0222	1.3608
d0223	1.3608
d0224	1.3608
d0225	1.3608
d0226	1.3608
d0227(Unfeasible)	NaN
d0228	1.3608
d0229(Unfeasible)	NaN
d0230	1.3608
d0231	1.3608
d0232	1.3608
d0233	1.3608
d0234	1.3608
d0235	1.3608
d0236	1.34614
d0237	1.34614
d0238	1.3608
d0239	1.3608
d0240	1.3608
d0241	1.3608
d0242	1.3608
e0001	1.3608
e0002	0
e0004	1.3608
e0005	1.3608
e0006	1.3608
e0007	0
e0008	0
e0009	0
e0010	1.3608
e0011	1.3608
e0012	1.3225
e0013	1.3608
e0014	1.3608
e0015	1.3608
e0016	1.3608
e0017	1.3608
e0018	1.3608
e0019	1.3608
e0020	1.3608
e0021	1.3608
e0022	1.3608
e0023	1.3608
e0024	1.3608
e0025	1.3608
e0026	1.3608
e0027	1.3608
e0028	1.3608
e0029	1.3608
e0030	1.3608
e0031	1.3608
e0032	1.34614
e0033	1.3608
e0034	1.3608
e0035(Unfeasible)	NaN
e0036	1.3608
e0037	1.3608
e0038	1.3608
e0039	1.3608
e0040	1.3608
e0041	0
e0042	1.3608
e0043	1.3608
e0044	1.3608
e0046	1.3608
e0047	1.3608
e0048	1.3608
e0049	1.3608
e0050	1.3608
e0051	1.3608
e0052	1.3608
e0053	1.3608
e0054	1.30177
e0055	1.3608
e0056	1.3608
e0057	1.3608
e0058	1.3608
e0059	1.29124
e0060	1.30767
e0061	1.3608
e0062	1.3608
e0063	1.3608
e0064	1.3608
e0065	1.30767
e0066	1.3608
e0067	1.3608
e0068	1.3608
e0069	1.3608
e0070	1.3608
e0071	1.3608
e0072	1.3608
e0073	1.3608
e0074	1.3608
e0075	1.3608
e0076	1.3608
e0077	1.3608
e0078	1.3608
e0079	1.3608
e0080	1.3608
e0081	1.3608
e0082	1.3608
e0083	1.3608
e0084	1.3608
e0085	1.3608
e0086	1.3608
e0087	1.3608
e0088	1.3608
e0089	1.3608
e0090	0
e0091	1.3608
e0092	0.260127
e0093	0
e0094	1.3608
e0095	1.3608
e0096	1.3608
e0097	1.3608
e0098	1.3608
e0099	1.30791
e0100	1.3608
e0101	1.3608
e0102	1.3608
e0103	1.3608
e0104	1.3608
e0105	1.3608
e0106	1.3608
e0107	1.3608
e0108	1.3608
e0109	1.3608
e0110	1.3608
e0111	1.3608
e0112	1.3608
e0113	1.3608
e0114	0
e0115	1.3608
e0116	1.3608
e0117	1.3608
e0118	1.3608
e0119	1.3608
e0120	1.3608
e0121	1.3608
e0122	1.3608
e0123	1.3608
e0124	1.3608
e0125	1.3608
e0126	1.3608
e0127	1.3608
e0128	1.3608
e0129	1.3608
e0130	1.3608
e0131	1.3608
e0132	1.3608
e0133	1.3608
e0134	1.3608
e0135	1.3608
e0136	1.3608
e0137	1.3608
e0138	1.3608
e0139	1.3608
e0140	1.3608
e0141	1.3608
e0142	1.29791
e0143	1.3608
e0144	1.3608
e0145	1.3608
e0146	0.740548
e0147	1.31223
e0148	1.3608
e0149	1.3608
e0150	1.3608
e0151	1.3608
e0152	1.3608
e0153	1.3608
e0154	1.3608
e0155	1.3608
e0156	1.3608
e0157	1.3608
e0158	1.25645
e0159	1.19718
e0160	1.3608
e0161	1.3563
e0162	1.3608
e0163	1.3608
e0164	1.3608
e0165	1.3608
e0166	1.3608
e0167	1.3016
e0168	1.3608
e0169	1.3608
e0170	1.3608
e0171	1.3608
e0172	1.3608
e0173	1.3608
e0174	1.3608
e0175	1.3608
e0176	1.3608
e0177	1.33322
e0178	1.3608
e0179	1.3608
e0180	1.3608
e0181	1.3608
e0182	1.3608
e0183	1.3608
e0184	0
e0185	1.3608
e0186	1.3608
e0187	1.3608
e0188	1.31508
e0189	1.33053
e0190	1.3608
e0191	1.3608
e0192	1.3608
e0193	0
e0194	1.3608
e0195	1.3608
e0196	1.3473
e0197	0
e0198	1.3608
e0199	0
e0200	1.3608
e0201	0
e0202	1.3608
e0203	1.3608
e0204	1.3608
e0205	1.3608
e0206	1.3608
e0207	1.23512
e0208	1.3608
e0209	1.3608
e0210	1.3608
e0211	1.3608
e0212	1.3608
e0213	1.3608
e0214	0
e0215	1.3608
e0216	1.3608
e0217	1.3608
e0218	1.3608
e0219	1.3608
e0220	1.3608
e0221	1.3608
e0222	1.3608
e0223	1.3608
e0224	1.3608
e0225	1.3608
e0226	1.3608
e0227	1.3608
e0228	1.3608
e0229	1.3608
e0230	1.3608
e0231	1.3608
e0232	1.3608
e0233	1.3608
e0234	1.3608
e0235	1.3608
e0236	1.3608
e0237	1.3608
e0238	1.3608
e0239	1.3608
e0240	1.3608
e0241	1.3608
e0242	1.3608
e0243	1.3608
e0244	1.3608
e0245	1.3608
e0246	1.3608
e0247	1.3608
e0248	1.3608
e0249	1.3608
e0250	1.3608
e0251	1.3608
e0252	1.3608
e0253	1.3608
e0254	1.3608
e0255	1.3608
e0256	1.3608
e0257	1.3608
e0258	1.3608
e0259	1.3608
e0260	1.3608
e0261	1.3608
e0262	1.3608
e0263	1.3608
e0264	1.28312
e0265	0
e0266	1.3608
e0267	1.3608
e0268	1.3608
e0269	1.28414
e0270	1.3608
e0271	1.3608
e0272	1.3608
e0273	1.3608
e0274	1.3608
e0275	1.3608
e0276	1.3608
e0277	1.3608
e0278	1.3608
e0279	1.3608
e0280	1.3608
e0281	1.3608
e0282	1.3608
e0283	1.3608
e0284	1.3608
e0285	1.3608
e0286	1.3608
e0287	1.3608
e0288	1.3608
e0289	1.3608
e0290	1.3608
e0291	1.3608
e0292	1.3608
e0293	1.3608
e0294	1.3608
e0295	1.3608
e0296	1.3608
e0297	1.3608
e0298	1.3608
e0299	1.3608
e0300	1.3608
e0301	1.3608
e0302	1.3608
e0303	1.3608
e0304	1.3608
e0305	1.3608
e0306	1.3608
e0307	1.3608
e0308	1.3608
e0309	1.3608
e0310	1.3608
e0311	1.3608
e0312	1.3608
e0313	1.3608
e0314	1.3608
e0315	1.3608
e0316(Unfeasible)	NaN
e0317	1.3608
e0318	1.3608
e0319	1.3608
e0320	1.3608
e0321	1.3608
e0322	1.3608
e0323	1.3608
e0324	1.3608
e0325	1.30388
e0326	1.3608
e0327	1.3608
e0328	0
e0329	1.3608
e0330	1.3608
e0331	1.3608
e0332	1.3608
e0333	1.3608
e0334	1.3608
e0335	1.3608
e0336	1.3608
e0337	1.3608
e0338	1.3608
e0339	1.3608
e0340	1.3608
e0341	1.3608
e0342	1.3608
e0343	1.3608
e0344	1.3608
e0345	1.3608
e0346	1.3608
e0347	1.3608
e0348	1.3608
e0349	1.3608
e0350	1.3608
e0351	1.3608
e0352	1.3608
e0353	1.3608
e0354	1.3608
e0355	1.3608
e0356	1.3608
e0357	1.3608
e0358	1.3608
e0359	1.3608
e0360	1.3608
e0361	1.3608
e0362	1.3608
e0363	1.3608
e0364	1.3608
e0365	1.3608
e0366	1.3608
e0367	1.3608
e0368	1.3608
e0369	1.3608
e0370	1.3608
e0371	1.3608
e0372	1.3608
e0373	1.3608
e0374	1.3608
e0375	1.3608
e0376	1.3608
e0377	1.3608
e0378	1.3608
e0379	1.3608
e0380	1.3608
e0381	1.3608
e0382	1.3608
e0383	1.3608
e0384	1.3608
e0385	1.3608
e0386	1.3608
e0387	1.3608
e0388	1.3608
e0389	1.3608
e0390	1.3608
e0391	1.3608
e0392	1.3608
e0393	1.3608
e0394	1.3608
e0395	1.3608
e0396	1.3608
e0397	1.3608
e0398	1.3608
e0399	1.3608
e0400	1.3608
e0401	1.3608
e0402	1.3608
e0403	1.3608
e0404	1.3608
e0405	1.3608
e0406	1.3608
e0407	1.3608
e0408	1.3608
e0409	1.3608
e0410	1.3608
e0411	1.3608
e0412	1.3608
e0413	1.3608
e0414	1.3608
e0415	1.3608
e0416	1.3608
e0417	1.3608
e0418	1.3608
e0419	1.3608
e0420	1.3608
e0421	1.3608
e0423	1.3608
e0424	1.3608
e0425	1.3608
e0426	1.28982
e0427	1.3608
e0428	1.3608
e0429	1.34462
e0430	1.3608
e0431	1.3608
e0432	1.3608
e0433	1.3608
e0434	1.3608
e0435	1.3039
e0436	1.3608
e0438	1.3608
e0439	1.3608
e0440	1.28557
e0441	1.3608
e0442	1.3608
e0443	1.3608
e0444(Unfeasible)	NaN
e0445	1.3608
e0446	1.3608
e0447	1.3608
e0448	1.3608
e0449	1.3608
e0450	1.3608
e0451	1.3608
e0452	1.3608
e0453	1.3608
e0454	1.3608
e0455	1.3608
NoAssignment	0
RALSOc_3512	1.3608
RS00235	1.3608
RS00236	0
RS00330	1.3608
RS00484	0
RS01162	0
RS01505	1.3608
RS01507	0
RS01509	0
RS02241	0
RS02400	0
RS02662	0
RS02877	1.3608
RS02886	0
RS02887	1.3608
RS03325	0
RS03460	0
RS03461	0
RS03462	0
RS03726	1.3608
RS03760	0
RS03937	0
RS03938	0
RS03939	1.3608
RS03940	1.3608
RS04001	0
RS04002	0
RS04003	1.3608
RS04004	1.3608
RS04005	1.3608
RS04383	0
RS04528	0
RS04529	1.3608
RS04530	1.3608
RS04531	1.3608
RS04532	1.3608
RS04716	0
RS04829	1.3608
RS04914	1.3608
RS05381	1.3608
RS05382	1.3608
RS05583	1.3608
RS05584	1.3608
RS05585	0
RS05586	0
RS05732	1.3608
RS05733	1.3608
RS05795	0
RSc0009	1.3608
RSc0010	1.3608
RSc0011	1.3608
RSc0014	1.3608
RSc0016	1.3608
RSc0017	1.31712
RSc0026	1.36043
RSc0027	1.36043
RSc0028	1.3608
RSc0029	1.3608
RSc0033	0.902553
RSc0041	1.3608
RSc0044	1.3608
RSc0054	0
RSc0057	0
RSc0058	0
RSc0062	1.3608
RSc0064	1.3608
RSc0067	1.3608
RSc0070	1.3608
RSc0072	1.3608
RSc0082	1.3608
RSc0086	1.3608
RSc0087	1.3608
RSc0088	1.3608
RSc0089	1.3608
RSc0091	1.3608
RSc0093(Unfeasible)	NaN
RSc0097	1.3608
RSc0098	1.3608
RSc0100	0
RSc0102	1.3608
RSc0104	1.3608
RSc0108	1.3608
RSc0109	0
RSc0111	0
RSc0113	1.3608
RSc0122	1.3608
RSc0123	1.3608
RSc0134(Unfeasible)	NaN
RSc0135	1.3608
RSc0136	1.3608
RSc0137	1.3608
RSc0139	0
RSc0142	0.902553
RSc0154	1.3608
RSc0157	0
RSc0158	1.3608
RSc0159	1.3608
RSc0174	1.3608
RSc0177	0
RSc0178	0
RSc0195	1.3608
RSc0202	1.3608
RSc0204	1.3608
RSc0213	1.3608
RSc0215	1.3608
RSc0237	1.35967
RSc0244	1.3608
RSc0245	1.3608
RSc0246	1.3608
RSc0249	1.3608
RSc0256	1.3608
RSc0257	1.3608
RSc0258	1.3608
RSc0261	1.3608
RSc0262	1.3608
RSc0265	1.35967
RSc0266	0
RSc0267	1.3608
RSc0269	1.35967
RSc0274	1.3608
RSc0276	1.3608
RSc0277	1.3608
RSc0279	1.3608
RSc0285	1.3608
RSc0287	0
RSc0294	1.3608
RSc0295	1.3608
RSc0298	1.3608
RSc0307	1.3608
RSc0311	0
RSc0319	1.3608
RSc0321	1.3608
RSc0322	0
RSc0323	0
RSc0327	1.3608
RSc0329	1.3608
RSc0330	1.3608
RSc0337	1.3608
RSc0343	1.25398
RSc0344	1.3608
RSc0345	0
RSc0346	1.3608
RSc0347	1.3608
RSc0348	1.3608
RSc0351	0
RSc0353	1.3608
RSc0355	1.3608
RSc0357	0
RSc0360	0
RSc0362	1.3608
RSc0363	1.3608
RSc0365	1.3608
RSc0367	1.3608
RSc0369	1.3608
RSc0371	1.3608
RSc0372	0
RSc0378	1.3608
RSc0379	1.3608
RSc0380	1.3608
RSc0381	1.3608
RSc0383	1.3608
RSc0384	1.31607
RSc0385	1.3608
RSc0390	0
RSc0391	1.3608
RSc0395	1.3608
RSc0396	0
RSc0409	0
RSc0410	0
RSc0411	0
RSc0412	0
RSc0413	0
RSc0416	1.3608
RSc0417	1.35997
RSc0428	1.3608
RSc0435	1.3608
RSc0441	1.3608
RSc0448	1.3608
RSc0449	1.3608
RSc0458	0
RSc0461	0
RSc0463	1.3608
RSc0466	0
RSc0468	1.3608
RSc0470	1.3608
RSc0471	1.3608
RSc0474	1.3608
RSc0475	1.3608
RSc0480	1.32918
RSc0481	1.3608
RSc0482	1.3608
RSc0483	1.3608
RSc0484	1.3608
RSc0486	1.3608
RSc0487	1.3608
RSc0495	1.3608
RSc0496	0
RSc0499	1.3608
RSc0502	1.3608
RSc0504	0
RSc0507	1.3608
RSc0508	0
RSc0513	1.35814
RSc0517	0
RSc0520	1.3608
RSc0522	1.3608
RSc0523	0
RSc0524	0
RSc0526	0
RSc0527	1.3608
RSc0536	1.3608
RSc0537	1.3608
RSc0551	1.3608
RSc0554	1.34144
RSc0555	1.34144
RSc0557	1.3608
RSc0558	1.3608
RSc0560	0
RSc0565	1.3608
RSc0567	1.3608
RSc0571	0
RSc0572	1.3608
RSc0573	0
RSc0574	0
RSc0575	0
RSc0576	0
RSc0581	1.3608
RSc0584	1.3608
RSc0589	1.3608
RSc0604	1.3608
RSc0605	1.3608
RSc0608	1.3608
RSc0611	1.3608
RSc0666	0
RSc0677	1.3608
RSc0678	0
RSc0679	1.3608
RSc0680	1.3608
RSc0681	1.3608
RSc0682	1.3608
RSc0683	0
RSc0684	0
RSc0685	0
RSc0686	0
RSc0687	0
RSc0688	0
RSc0689	0
RSc0691	0
RSc0692	1.3608
RSc0693	0
RSc0695	1.3608
RSc0701	1.3608
RSc0708	0
RSc0710	1.3608
RSc0712	0
RSc0713	0
RSc0714	0
RSc0715	0
RSc0716	1.3608
RSc0717	1.3608
RSc0718	1.3608
RSc0719	1.3608
RSc0720	1.3608
RSc0722	1.3608
RSc0723	1.3608
RSc0724	1.3608
RSc0725	1.3608
RSc0726	1.3608
RSc0727	1.3608
RSc0729	1.3608
RSc0730	1.3608
RSc0738	1.3608
RSc0743	1.3608
RSc0746	1.3608
RSc0756	1.3608
RSc0758	1.3608
RSc0759	1.3608
RSc0760	1.3608
RSc0764	1.3608
RSc0766	1.3608
RSc0767	1.3608
RSc0769	1.3608
RSc0770	1.3608
RSc0771	1.3608
RSc0772	1.3608
RSc0775	1.3608
RSc0779	1.3608
RSc0780	1.3608
RSc0791	0
RSc0797	0
RSc0807	1.3608
RSc0808	1.3608
RSc0811	1.3608
RSc0812	1.3608
RSc0813	1.3608
RSc0818	1.3608
RSc0824	1.3608
RSc0826	1.3608
RSc0868	1.3608
RSc0887	1.3608
RSc0895	1.3608
RSc0897	1.3608
RSc0898	0
RSc0903	0
RSc0904	1.3608
RSc0905	1.3608
RSc0906	1.3608
RSc0907	0
RSc0908	1.35911
RSc0913	0
RSc0914	0
RSc0915	0
RSc0917	1.3608
RSc0918	1.3608
RSc0920	1.3473
RSc0921	1.3473
RSc0922	1.3473
RSc0923	1.3608
RSc0924	1.3608
RSc0926	1.3608
RSc0938	1.3608
RSc0943	0
RSc0946	0
RSc0947	0
RSc0958	1.3608
RSc0972	1.3608
RSc0977	1.3608
RSc0979	1.3608
RSc0981	1.3608
RSc0995	1.3608
RSc1004	1.3608
RSc1008	1.3608
RSc1010	1.3608
RSc1013	1.36012
RSc1019	0
RSc1020	0
RSc1021	0
RSc1025	1.3608
RSc1028	0
RSc1031	1.36076
RSc1032	1.3608
RSc1034	1.3608
RSc1037	1.3608
RSc1038	0
RSc1039	0
RSc1042	1.3608
RSc1049	0
RSc1050	0
RSc1051(Unfeasible)	NaN
RSc1052	1.3608
RSc1053(Unfeasible)	NaN
RSc1054	1.3608
RSc1066	0
RSc1067	1.3608
RSc1068	1.3608
RSc1072	0
RSc1079	1.3608
RSc1080	1.3608
RSc1081	1.3608
RSc1085	1.3608
RSc1086	1.3608
RSc1087	1.3608
RSc1089	1.3608
RSc1090	1.3608
RSc1093	1.3608
RSc1096	1.3608
RSc1101	1.3608
RSc1102	1.3608
RSc1103	1.3608
RSc1104	1.3608
RSc1106	1.3608
RSc1114	1.3608
RSc1120	1.3608
RSc1126	0
RSc1127	0
RSc1129	1.347
RSc1139	1.3608
RSc1145	1.3608
RSc1154	1.3608
RSc1158	1.3608
RSc1160	1.3608
RSc1162	1.3608
RSc1163	0
RSc1167	0
RSc1169(Unfeasible)	NaN
RSc1171	1.36075
RSc1172(Unfeasible)	NaN
RSc1179	0
RSc1188	1.3608
RSc1197	1.3608
RSc1204	1.3608
RSc1211	0
RSc1213	1.3608
RSc1215	0
RSc1216	0
RSc1226	0
RSc1231	1.29699
RSc1232	0
RSc1233	1.3608
RSc1237	1.3608
RSc1238	1.3608
RSc1239	1.3608
RSc1240	1.3608
RSc1241	1.3608
RSc1242	1.3608
RSc1243	1.3608
RSc1246	1.3608
RSc1250	1.3608
RSc1258	1.3608
RSc1264	1.3608
RSc1265	1.3608
RSc1266	1.3608
RSc1267	1.3608
RSc1268	1.3608
RSc1269	1.3608
RSc1270	1.34119
RSc1271	1.34119
RSc1274	1.3608
RSc1275	1.3608
RSc1276	1.3608
RSc1277	1.3608
RSc1278	1.3608
RSc1279	1.3608
RSc1280	1.3608
RSc1293	1.3608
RSc1298	1.33666
RSc1305	1.3608
RSc1306	1.30767
RSc1313	1.35663
RSc1317	1.3608
RSc1318	1.3608
RSc1319	0
RSc1326	1.3608
RSc1327	1.36075
RSc1328	1.3608
RSc1330	1.3608
RSc1331	0
RSc1332	0
RSc1334	1.3608
RSc1336	1.3608
RSc1337	1.3608
RSc1338	1.3608
RSc1339	1.3608
RSc1340	1.3608
RSc1341	1.3608
RSc1345	1.3608
RSc1346	1.3608
RSc1347	1.3608
RSc1349	1.3608
RSc1353	1.3608
RSc1356	1.3608
RSc1357	1.3608
RSc1358	1.3608
RSc1362	1.3608
RSc1363	1.3608
RSc1370	1.3608
RSc1371	1.3608
RSc1373	1.3608
RSc1378	1.3608
RSc1379	0
RSc1380	0
RSc1381	0
RSc1382	0
RSc1383	1.3608
RSc1384	1.3608
RSc1386	1.3608
RSc1387	0
RSc1389	1.3608
RSc1390	1.3608
RSc1393	1.3608
RSc1406	1.36069
RSc1408	0
RSc1409	0
RSc1410	0
RSc1414	0
RSc1415(Unfeasible)	NaN
RSc1416	0
RSc1417	0
RSc1421	1.33616
RSc1429	1.35755
RSc1431	1.3608
RSc1441	1.3608
RSc1442	1.3608
RSc1450	1.3608
RSc1452	1.3608
RSc1456	1.3608
RSc1458	1.3608
RSc1475	1.3608
RSc1477	1.3608
RSc1478	0
RSc1479	0
RSc1500	1.3608
RSc1501	1.3608
RSc1505	1.3608
RSc1515	1.3608
RSc1518	1.3608
RSc1519	0
RSc1521	0
RSc1527	0
RSc1528	0
RSc1529	1.3608
RSc1530	1.3608
RSc1531	1.3608
RSc1532	1.3608
RSc1536	1.31011
RSc1537	1.3608
RSc1544	1.3608
RSc1562	1.36043
RSc1566	0
RSc1567	1.3608
RSc1570	1.31607
RSc1571	1.31607
RSc1572	1.3608
RSc1576	1.3608
RSc1577	0
RSc1581	0
RSc1582	0
RSc1588(Unfeasible)	NaN
RSc1591	1.3608
RSc1594	1.3608
RSc1596	0
RSc1600	1.3608
RSc1601	1.33199
RSc1603	1.27924
RSc1609	1.3608
RSc1611	1.3608
RSc1612	1.3608
RSc1618	1.3608
RSc1619	0
RSc1621	1.3608
RSc1631	1.3608
RSc1632	1.3608
RSc1633	1.3608
RSc1637	1.3608
RSc1639	1.31545
RSc1640	1.3608
RSc1641	1.3608
RSc1643	0
RSc1644	0
RSc1717	1.3608
RSc1719	0
RSc1722	0
RSc1731	1.3608
RSc1732	1.3608
RSc1733	1.3608
RSc1734	1.3608
RSc1747	1.3608
RSc1749	1.3608
RSc1750	1.3608
RSc1751	1.3608
RSc1752	1.3608
RSc1753	1.3608
RSc1754	1.3608
RSc1756	1.3608
RSc1757	1.3608
RSc1758	1.3608
RSc1759	1.3608
RSc1760	1.3608
RSc1761	1.3608
RSc1763	1.3608
RSc1775	1.3608
RSc1784	0
RSc1786	1.3608
RSc1796	1.3608
RSc1797	1.3608
RSc1798	1.3608
RSc1800	1.3608
RSc1801	1.3608
RSc1805	1.3608
RSc1806	1.3608
RSc1807	1.3608
RSc1808	1.3608
RSc1809	1.3608
RSc1810	1.3608
RSc1811	1.3608
RSc1815	1.3608
RSc1818	1.3608
RSc1822	1.3608
RSc1823	1.3608
RSc1826	1.3608
RSc1827	1.3608
RSc1839	1.3608
RSc1851	1.3608
RSc1852	1.3608
RSc1853	1.3608
RSc1858	1.3608
RSc1859	1.3608
RSc1860	1.3608
RSc1861	1.3608
RSc1862	1.3608
RSc1873	1.3608
RSc1882	1.3608
RSc1883	1.3608
RSc1884	1.3608
RSc1885	1.3608
RSc1886	1.3608
RSc1888	1.3608
RSc1889	1.3608
RSc1944	1.3608
RSc1951	1.3608
RSc1952	1.3608
RSc1955	1.3608
RSc1956	1.3608
RSc1976	0
RSc1979	0
RSc1980(Unfeasible)	NaN
RSc1981	1.3608
RSc1983	1.3608
RSc1984	1.3608
RSc1987	1.36075
RSc1988	1.3608
RSc1989	1.3608
RSc1990	1.3608
RSc1991	1.32551
RSc1993	0.80615
RSc1994	0.80615
RSc1995	0.80615
RSc1996	0.80615
RSc1998	1.30637
RSc2000	1.3608
RSc2002	1.3608
RSc2003	1.3608
RSc2013	1.3608
RSc2014	1.3608
RSc2024	1.3608
RSc2032	1.36013
RSc2033	1.36013
RSc2035	1.36013
RSc2047	1.3608
RSc2049	1.15411
RSc2050	1.15411
RSc2051	1.15411
RSc2052	1.15411
RSc2053	1.15411
RSc2054	1.15411
RSc2055	1.15411
RSc2056	1.15411
RSc2057	1.15411
RSc2058	1.15411
RSc2059	1.15411
RSc2060	1.15411
RSc2061	1.15411
RSc2062	1.15411
RSc2064	0
RSc2065	1.3608
RSc2072	1.3608
RSc2074	0
RSc2075	1.3608
RSc2076	1.3608
RSc2077	1.3608
RSc2085	1.3608
RSc2095	1.3608
RSc2096	1.3608
RSc2097	1.3608
RSc2098	1.3608
RSc2099	1.3608
RSc2101	1.3608
RSc2103	1.3608
RSc2104	1.3608
RSc2105	1.3608
RSc2106	1.3608
RSc2107	1.3608
RSc2109	1.20446
RSc2110	0
RSc2111	1.3608
RSc2116	1.3608
RSc2118	1.3608
RSc2119	1.3608
RSc2120	1.3608
RSc2123	1.3608
RSc2125	1.3608
RSc2126	0
RSc2128	1.3608
RSc2129	1.3608
RSc2130	1.3608
RSc2132	1.3608
RSc2139	1.3608
RSc2140	1.3608
RSc2142	1.3608
RSc2143	1.3608
RSc2144	1.3608
RSc2145	1.3608
RSc2146	1.3608
RSc2147	1.3608
RSc2149	1.3608
RSc2153	1.3608
RSc2155	0
RSc2160	1.3608
RSc2161	1.3608
RSc2170	1.3608
RSc2171	1.3608
RSc2184	1.3608
RSc2185	1.3608
RSc2188	1.3608
RSc2191	0
RSc2192	1.36065
RSc2193	0
RSc2200	0
RSc2201	0
RSc2202	0
RSc2203	0
RSc2204	0
RSc2210	1.3608
RSc2221	0
RSc2222	0
RSc2226	1.3608
RSc2228	1.3608
RSc2229	1.3608
RSc2233	1.3608
RSc2236	0
RSc2237	1.3608
RSc2242	1.3608
RSc2249	1.3608
RSc2250	1.3608
RSc2251	1.3608
RSc2252	1.3608
RSc2253	1.3608
RSc2254	1.3608
RSc2257	1.3608
RSc2258	1.3608
RSc2259	1.3608
RSc2260	1.3608
RSc2262	1.3608
RSc2270	1.3608
RSc2271	1.3608
RSc2272	1.3608
RSc2273	1.3608
RSc2274	1.3608
RSc2275	1.3608
RSc2276	1.3608
RSc2290	1.3608
RSc2337	0
RSc2342	1.3608
RSc2347	0
RSc2349	1.3608
RSc2350	1.3608
RSc2351	1.3608
RSc2356	0
RSc2357	0
RSc2358	1.3608
RSc2359	1.3608
RSc2363	1.3608
RSc2365(Unfeasible)	NaN
RSc2366	1.3608
RSc2368	1.3608
RSc2370	1.3592
RSc2372	1.3592
RSc2373	1.3592
RSc2381	1.3608
RSc2387	0
RSc2390	0
RSc2391	0
RSc2392	1.3608
RSc2393	0
RSc2394	1.3608
RSc2396	0
RSc2397	0
RSc2398	1.3608
RSc2399	1.3608
RSc2400	1.3608
RSc2412	1.3608
RSc2415	1.3608
RSc2416	0
RSc2417	0
RSc2418	1.3608
RSc2419	1.3608
RSc2420	1.3608
RSc2421	1.3608
RSc2422	1.3608
RSc2423	1.3608
RSc2425	1.3608
RSc2429	1.3608
RSc2435	0.902553
RSc2437	1.3608
RSc2438	1.3608
RSc2439	1.3608
RSc2440	1.3608
RSc2441	1.3608
RSc2442	0
RSc2447	1.3608
RSc2448	0
RSc2449	0
RSc2454	0
RSc2457	0
RSc2458	0
RSc2461	0
RSc2463	1.3608
RSc2490	1.35933
RSc2501	1.3608
RSc2516	1.3608
RSc2526	1.3608
RSc2530	0
RSc2532	0
RSc2533	1.3608
RSc2534	1.3608
RSc2536	1.3608
RSc2539	1.3608
RSc2546	0
RSc2547	1.3608
RSc2548	1.36012
RSc2550	0
RSc2553	1.3608
RSc2554	1.3608
RSc2557	0
RSc2593	1.3608
RSc2623	0
RSc2628	0
RSc2629	1.3608
RSc2630	0
RSc2633	0
RSc2638	1.3608
RSc2643	0
RSc2644	1.3225
RSc2645	1.3225
RSc2646	1.3608
RSc2647	1.3225
RSc2650	0
RSc2658	1.3608
RSc2660	1.3608
RSc2663	1.3608
RSc2666	1.36077
RSc2667	1.36077
RSc2668	1.36077
RSc2674	1.3608
RSc2675	1.3608
RSc2677	1.3608
RSc2678	1.3608
RSc2680	1.3608
RSc2681	1.3608
RSc2682	1.3608
RSc2684	1.3608
RSc2686	0
RSc2687	1.3608
RSc2711	1.3608
RSc2712	1.3608
RSc2713	1.3608
RSc2720	0
RSc2724	1.3608
RSc2729	1.3608
RSc2730	1.3608
RSc2731	0
RSc2732	1.3608
RSc2733	1.3608
RSc2735(Unfeasible)	NaN
RSc2741	1.3608
RSc2744	0
RSc2745	1.3608
RSc2749	0
RSc2750	0
RSc2751	1.3608
RSc2752	1.3608
RSc2756	1.3608
RSc2757	1.3608
RSc2758	1.3608
RSc2759	1.3608
RSc2767	1.3608
RSc2768	0
RSc2769	0
RSc2772	1.3608
RSc2773	0
RSc2774	1.3608
RSc2775	1.3608
RSc2777	1.3608
RSc2780	0
RSc2782	1.3608
RSc2785	1.3608
RSc2786	1.3608
RSc2787	1.3608
RSc2802	1.3608
RSc2804	1.36069
RSc2805	1.3608
RSc2806	1.3608
RSc2812	1.3608
RSc2816	0
RSc2819	1.3608
RSc2823	0
RSc2825	1.3608
RSc2826	1.3608
RSc2827	1.3608
RSc2828	0
RSc2831	1.3608
RSc2833	1.36017
RSc2837	0
RSc2842	0
RSc2843	0
RSc2844	0
RSc2846	0
RSc2847	0
RSc2848	0
RSc2849	0
RSc2850	1.3608
RSc2854	1.3608
RSc2857	1.3608
RSc2858	1.3608
RSc2861	1.3608
RSc2862	1.3608
RSc2863	1.3608
RSc2866	1.3608
RSc2867	1.3608
RSc2868	1.3608
RSc2869	1.3608
RSc2870	1.3608
RSc2871	1.3608
RSc2872	1.3608
RSc2873	1.3608
RSc2875	1.3608
RSc2876	1.3608
RSc2879	0
RSc2880	1.3608
RSc2881	1.3608
RSc2882	1.3608
RSc2884	1.3608
RSc2885	1.3608
RSc2892	1.3608
RSc2893	0
RSc2900	0
RSc2904	1.3608
RSc2905	0
RSc2914	1.3608
RSc2915	1.3608
RSc2916	1.3608
RSc2917	1.3608
RSc2920	1.3608
RSc2921	1.3608
RSc2927	1.3608
RSc2928	1.3608
RSc2929	1.3608
RSc2940	1.3608
RSc2941	1.3608
RSc2942	1.3608
RSc2944	1.3608
RSc2945	1.3608
RSc2946	1.3608
RSc2947	1.3608
RSc2948	1.3608
RSc2950	1.3608
RSc2951	1.3608
RSc2952	1.3608
RSc2953	0
RSc2964	1.3608
RSc2965	1.3608
RSc2968	1.3608
RSc2969	0
RSc2970	0
RSc2971	1.3608
RSc2972	1.3608
RSc2973	1.3608
RSc2974	1.3608
RSc2975	1.3608
RSc2976	0
RSc2977	0
RSc2979	1.3608
RSc2989	0
RSc2990	1.3608
RSc3045	1.3608
RSc3046	1.3608
RSc3047	1.3608
RSc3048	1.3608
RSc3049	1.3608
RSc3051	1.3608
RSc3052	1.36075
RSc3058	1.3608
RSc3077	1.3608
RSc3096	1.3608
RSc3103	1.3608
RSc3105	1.3608
RSc3106	1.3608
RSc3107	1.3608
RSc3108	1.3608
RSc3109	1.3608
RSc3110	1.3608
RSc3111	1.3608
RSc3112	1.3608
RSc3113	1.3608
RSc3114	1.3608
RSc3115	1.3608
RSc3116	1.3608
RSc3126	1.3608
RSc3127	1.3608
RSc3128	1.3608
RSc3131	1.3608
RSc3142	1.3608
RSc3151	1.3608
RSc3166	1.3608
RSc3174	1.3608
RSc3188	1.3608
RSc3212	1.3608
RSc3220	1.3608
RSc3222	1.3608
RSc3261	1.3608
RSc3262	1.3608
RSc3263	1.3608
RSc3268	1.3608
RSc3271	1.3608
RSc3272	1.3608
RSc3274	1.3608
RSc3275	1.3608
RSc3281	1.3608
RSc3282	1.3608
RSc3283	1.3608
RSc3286	1.3608
RSc3288	1.3608
RSc3290	1.3608
RSc3293	1.30913
RSc3294	1.30913
RSc3295	1.30913
RSc3296	1.3608
RSc3298	1.3608
RSc3301	1.3601
RSc3303	0
RSc3310	1.3608
RSc3316	0.330075
RSc3317	0.330075
RSc3318	0.330075
RSc3319	0.330075
RSc3320	0.330075
RSc3321	0.330075
RSc3322	0.330075
RSc3323	0.330075
RSc3345	1.3608
RSc3348	1.3608
RSc3352	1.3608
RSc3355	1.34968
RSc3356	1.34968
RSc3361	1.3608
RSc3363	1.3608
RSc3369	1.3608
RSc3370	1.3608
RSc3374	0
RSc3381	1.3608
RSc3382	1.3608
RSc3383	1.3608
RSc3384	1.3608
RSc3398	1.3608
RSc3401	1.3608
RSc3407	1.3608
RSc3408	1.3608
RSc3409	1.3608
RSc3410	1.3608
RSc3430	1.3608
RSc3445	1.3608
RSp0006	1.3608
RSp0007	1.3608
RSp0013	1.3608
RSp0014	1.3608
RSp0015	1.3608
RSp0016	1.3608
RSp0017	1.3608
RSp0020	0
RSp0027	1.3608
RSp0028	1.3608
RSp0030	1.3608
RSp0032	1.3608
RSp0037	1.3608
RSp0038	1.3608
RSp0045	1.3608
RSp0046	1.3608
RSp0047	1.3608
RSp0048	1.3608
RSp0049	1.3608
RSp0052	1.3608
RSp0053	1.3608
RSp0055	1.3608
RSp0060	1.3608
RSp0061	1.3608
RSp0064	1.3608
RSp0065	1.3608
RSp0066	1.3608
RSp0067	1.3608
RSp0069	1.3608
RSp0075	1.3608
RSp0099	1.3608
RSp0100	1.3608
RSp0103	1.3608
RSp0106	0
RSp0112	1.3608
RSp0113	1.36078
RSp0120	1.3608
RSp0121	1.3608
RSp0138	1.3608
RSp0160	1.3608
RSp0162	1.3608
RSp0166	1.3608
RSp0175	1.3608
RSp0193	1.3608
RSp0194	1.3608
RSp0200	1.3608
RSp0213	1.3608
RSp0214	1.3608
RSp0215	1.3608
RSp0216	1.3608
RSp0222	1.3608
RSp0223	1.3608
RSp0225	1.3608
RSp0226	1.3608
RSp0227	1.3608
RSp0229	1.3608
RSp0235	1.3608
RSp0236	1.3608
RSp0237	1.3608
RSp0238	1.3608
RSp0239	0
RSp0240	1.3608
RSp0241	1.3608
RSp0242	0
RSp0251	1.3608
RSp0252	1.3608
RSp0257	1.3608
RSp0274	1.3608
RSp0275	1.3608
RSp0276	1.3608
RSp0277	1.3608
RSp0282	1.32759
RSp0283	1.3608
RSp0286	1.3608
RSp0287	1.3608
RSp0288	1.3608
RSp0290	1.3608
RSp0291	1.3608
RSp0292	1.3608
RSp0294	1.3608
RSp0295	1.3608
RSp0296	1.3608
RSp0304	1.3608
RSp0311	1.3608
RSp0312	1.3608
RSp0313	1.3608
RSp0319	1.3608
RSp0322	1.3608
RSp0323	1.3608
RSp0329	1.3608
RSp0330	1.3608
RSp0332	1.3608
RSp0342	1.3608
RSp0343	1.3608
RSp0345	1.3608
RSp0346	1.3608
RSp0347	1.3608
RSp0348	1.3608
RSp0349	1.3608
RSp0351	1.3608
RSp0352	1.3608
RSp0357	1.3608
RSp0358	1.3608
RSp0359	1.3608
RSp0361	1.3608
RSp0365	1.3608
RSp0371	1.3608
RSp0373	1.3608
RSp0374	1.3608
RSp0375	1.3608
RSp0376	1.3608
RSp0377	1.3608
RSp0378	1.3608
RSp0379	1.3608
RSp0382	1.3608
RSp0383	1.3608
RSp0389	1.3608
RSp0390	1.3608
RSp0391	1.3608
RSp0392	1.3608
RSp0393	1.3608
RSp0414	1.3608
RSp0416	1.3608
RSp0417	1.3608
RSp0418	1.3608
RSp0419	1.3608
RSp042	1.3608
RSp0422	1.3608
RSp0424	1.3608
RSp0479	1.3608
RSp0480	1.3608
RSp0481	1.3608
RSp0483	1.3608
RSp0491	1.3608
RSp0492	1.3608
RSp0493	1.3608
RSp0505	1.3608
RSp0510	1.3608
RSp0518	1.3608
RSp0520	1.3608
RSp0536	1.35814
RSp0540	1.3608
RSp0572	1.3608
RSp0583	1.3608
RSp0604	1.3608
RSp0605	1.3608
RSp0606	1.3608
RSp0607	1.3608
RSp0608	1.3608
RSp0614	0
RSp0615	0
RSp0616	1.3608
RSp0618	0
RSp0620	0
RSp0621	0
RSp0623	0
RSp0624	0
RSp0626	0
RSp0629	1.3608
RSp0630	1.3608
RSp0646	1.3608
RSp0647	1.3608
RSp0648	1.3608
RSp0649	1.33666
RSp0650	1.3608
RSp0651	1.3608
RSp0652	1.33666
RSp0656	1.3608
RSp0665	1.3608
RSp0672	1.3608
RSp0676	1.3608
RSp0678	1.3608
RSp0679	1.3608
RSp0680	1.3608
RSp0681	1.3608
RSp0682	1.3608
RSp0690	1.3608
RSp0691	1.31607
RSp0693	1.34614
RSp0694	1.34614
RSp0695	1.34614
RSp0696	1.34614
RSp0697	1.34614
RSp0698	1.34614
RSp0702	1.3608
RSp0714	1.3608
RSp0731	1.3608
RSp0732	1.3608
RSp0739	1.3608
RSp0740	1.3608
RSp0741	1.3608
RSp0743	1.3608
RSp0744	1.3608
RSp0745	1.3608
RSp0746	1.3608
RSp0747	1.3608
RSp0748	1.3608
RSp0749	1.3608
RSp0759	1.3608
RSp0761	1.3608
RSp0762	1.3608
RSp0763	1.3608
RSp0768	1.3608
RSp0779	1.3608
RSp0781	1.3608
RSp0794	1.3608
RSp0807	1.3608
RSp0814	1.3608
RSp0817	1.3608
RSp0818	1.3608
RSp0819	1.3608
RSp0822	1.3608
RSp0824	1.3608
RSp0825	1.3608
RSp0826	1.3608
RSp0827	1.3608
RSp0828	1.3608
RSp0830	1.3608
RSp0831	1.3608
RSp0833	1.3608
RSp0834	1.3608
RSp0838	1.3608
RSp0842	1.3608
RSp0845	1.3608
RSp0846	1.3608
RSp0847	1.3608
RSp0854	1.3608
RSp0855	1.3608
RSp0856	1.3608
RSp0857	1.3608
RSp0858	1.3608
RSp0859	1.3608
RSp0860	1.3608
RSp0861	1.3608
RSp0863	1.3608
RSp0864	1.3608
RSp0865	1.3608
RSp0867	1.3608
RSp0870	1.3608
RSp0872	1.3608
RSp0874	1.3608
RSp0875	1.3608
RSp0876	1.3608
RSp0877	1.3608
RSp0879	1.3608
RSp0880	1.3608
RSp0881	1.3608
RSp0882	1.3608
RSp0885	1.3608
RSp0886	1.3608
RSp0888	1.3608
RSp0889	1.3608
RSp0890	1.3608
RSp0891	1.3608
RSp0892	1.3608
RSp0893	1.3608
RSp0894	1.3608
RSp0895	1.3608
RSp0896	1.3608
RSp0898	1.3608
RSp0900	1.3608
RSp0914	1.3608
RSp0926	1.3608
RSp0927	1.3608
RSp0928	1.3608
RSp0930	1.3608
RSp0940	1.3608
[truncated: 220 more rows]

## Sheet: Gene-Essentiality_XFAS-GLC
gene	objective value
XFCFBP9418_023100	1.16178
XFCFBP8418_027970	0
XFCFBP8418_027850	1.16178
XFCFBP8418_027840	1.16178
XFCFBP8418_027830	1.16178
XFCFBP8418_027800	1.16178
XFCFBP8418_027720	1.16178
XFCFBP8418_027690	1.16178
XFCFBP8418_026780	0
XFCFBP8418_026760	0
XFCFBP8418_026750	1.16178
XFCFBP8418_026740	0
XFCFBP8418_026730	0
XFCFBP8418_026720	0
XFCFBP8418_026710	0
XFCFBP8418_026570	0
XFCFBP8418_026560	0
XFCFBP8418_026550	0
XFCFBP8418_026540	0
XFCFBP8418_026530	1.15246
XFCFBP8418_026270	1.16178
XFCFBP8418_026250	0
XFCFBP8418_026240	0
XFCFBP8418_026230	0
XFCFBP8418_026220	0
XFCFBP8418_026210	0
XFCFBP8418_026200	0
XFCFBP8418_026080	1.16178
XFCFBP8418_026070	0
XFCFBP8418_026060	1.16178
XFCFBP8418_025950	1.16178
XFCFBP8418_025940	1.16178
XFCFBP8418_025910	1.16178
XFCFBP8418_025760	1.14476
XFCFBP8418_025640	1.02423
XFCFBP8418_025580	1.16178
XFCFBP8418_025570	1.16178
XFCFBP8418_025480	1.16178
XFCFBP8418_025470	1.16178
XFCFBP8418_025440	0
XFCFBP8418_025410	1.16178
XFCFBP8418_025380	0
XFCFBP8418_025340	1.16178
XFCFBP8418_025330	0
XFCFBP8418_025320	0
XFCFBP8418_025290	0
XFCFBP8418_025280	0
XFCFBP8418_025270	0
XFCFBP8418_025260	0
XFCFBP8418_025250	0
XFCFBP8418_025240	0
XFCFBP8418_025230	1.16104
XFCFBP8418_025220	1.16104
XFCFBP8418_025100	1.16176
XFCFBP8418_025070	1.16178
XFCFBP8418_024950	0
XFCFBP8418_024910	0
XFCFBP8418_024900	0
XFCFBP8418_024890	0
XFCFBP8418_024880	0
XFCFBP8418_024850	0
XFCFBP8418_024840	0
XFCFBP8418_024830	0
XFCFBP8418_024810	1.16178
XFCFBP8418_024760	1.16178
XFCFBP8418_024720	0.794432
XFCFBP8418_024710	0.794432
XFCFBP8418_024700	0.794432
XFCFBP8418_024690	1.15087
XFCFBP8418_024680	0.794432
XFCFBP8418_024670	1.16178
XFCFBP8418_024640	0
XFCFBP8418_024570	1.16178
XFCFBP8418_024530	1.16178
XFCFBP8418_024520	0
XFCFBP8418_024050	1.16178
XFCFBP8418_024030	1.16178
XFCFBP8418_023980	0
XFCFBP8418_023960	0
XFCFBP8418_023900	0
XFCFBP8418_023860	0
XFCFBP8418_023840	0
XFCFBP8418_023820	1.16178
XFCFBP8418_023810	0
XFCFBP8418_023680	1.16178
XFCFBP8418_023670	0
XFCFBP8418_023650	0.479469
XFCFBP8418_023250	1.16178
XFCFBP8418_023110	0
XFCFBP8418_023070	0
XFCFBP8418_023020	0
XFCFBP8418_023000	1.13026
XFCFBP8418_022890	1.16178
XFCFBP8418_022790	1.16178
XFCFBP8418_022570	1.16178
XFCFBP8418_022440	1.16178
XFCFBP8418_022360	0
XFCFBP8418_022350	0
XFCFBP8418_022240	0
XFCFBP8418_022230	0
XFCFBP8418_022220	1.03489
XFCFBP8418_022200	0
XFCFBP8418_022190	0
XFCFBP8418_022170	1.16178
XFCFBP8418_022120	1.16178
XFCFBP8418_021670	1.16178
XFCFBP8418_021660	1.16178
XFCFBP8418_021600	1.16178
XFCFBP8418_021550	1.16178
XFCFBP8418_021510	0
XFCFBP8418_021500	0
XFCFBP8418_021490	1.16178
XFCFBP8418_021450	1.16178
XFCFBP8418_021420	1.16178
XFCFBP8418_021400	1.16178
XFCFBP8418_021350	1.16178
XFCFBP8418_021340	1.16178
XFCFBP8418_021330	0
XFCFBP8418_021200	0
XFCFBP8418_021180	1.16178
XFCFBP8418_021160	0
XFCFBP8418_021150	0
XFCFBP8418_021120	1.16178
XFCFBP8418_021100	0
XFCFBP8418_021090	0
XFCFBP8418_021080	0
XFCFBP8418_020870	0
XFCFBP8418_020820	0
XFCFBP8418_020780	1.16178
XFCFBP8418_020760	0
XFCFBP8418_020720	0
XFCFBP8418_020710	0
XFCFBP8418_020700	1.16178
XFCFBP8418_020630	0
XFCFBP8418_020610	1.16178
XFCFBP8418_020600	0
XFCFBP8418_020430	1.16178
XFCFBP8418_020420	1.16178
XFCFBP8418_020390	0
XFCFBP8418_020380	0
XFCFBP8418_020370	0
XFCFBP8418_020360	0
XFCFBP8418_020350	0
XFCFBP8418_020330	0
XFCFBP8418_020320	0
XFCFBP8418_020310	0
XFCFBP8418_020300	0
XFCFBP8418_020280	0
XFCFBP8418_020270	0
XFCFBP8418_020260	0
XFCFBP8418_020250	1.16178
XFCFBP8418_020240	1.16178
XFCFBP8418_020230	0
XFCFBP8418_020220	1.16178
XFCFBP8418_020210	1.16178
XFCFBP8418_020190	0
XFCFBP8418_019770	1.16178
XFCFBP8418_019740	0
XFCFBP8418_019710	0
XFCFBP8418_019680	1.16178
XFCFBP8418_019610	1.16178
XFCFBP8418_019540	1.16178
XFCFBP8418_019500	1.16178
XFCFBP8418_019450	0
XFCFBP8418_019240	0
XFCFBP8418_019220	0
XFCFBP8418_019180	0
XFCFBP8418_019130	0
XFCFBP8418_018680	0
XFCFBP8418_018650	1.15087
XFCFBP8418_018640	1.16178
XFCFBP8418_018620	1.16178
XFCFBP8418_018480	0
XFCFBP8418_018190	0
XFCFBP8418_018150	0
XFCFBP8418_018110	0
XFCFBP8418_017940	0
XFCFBP8418_017930	0
XFCFBP8418_017920	0
XFCFBP8418_017910	0
XFCFBP8418_017890	0
XFCFBP8418_017820	1.16178
XFCFBP8418_017800	0
XFCFBP8418_017720	0
XFCFBP8418_017710	0
XFCFBP8418_017690	0
XFCFBP8418_016890	1.16178
XFCFBP8418_016880	0
XFCFBP8418_016870	1.16178
XFCFBP8418_016540	1.16178
XFCFBP8418_016510	1.16178
XFCFBP8418_016500	1.16178
XFCFBP8418_016490	1.16178
XFCFBP8418_016460	1.16178
XFCFBP8418_0164500	1.16178
XFCFBP8418_016380	1.16178
XFCFBP8418_016360	1.16178
XFCFBP8418_015910	0
XFCFBP8418_015860	1.16178
XFCFBP8418_015830	0
XFCFBP8418_015820	1.16178
XFCFBP8418_015810	1.16178
XFCFBP8418_015800	1.16178
XFCFBP8418_015760	0.732737
XFCFBP8418_015580	0
XFCFBP8418_015560	1.16178
XFCFBP8418_015550	1.16178
XFCFBP8418_015470	0
XFCFBP8418_015440	0
XFCFBP8418_015430	0
XFCFBP8418_015410	0
XFCFBP8418_015390	1.16178
XFCFBP8418_015380	0
XFCFBP8418_015370	0
XFCFBP8418_015350	0
XFCFBP8418_015320	1.16178
XFCFBP8418_015310	1.16178
XFCFBP8418_015270	0
XFCFBP8418_015250	1.16178
XFCFBP8418_015200	0
XFCFBP8418_015130	0
XFCFBP8418_015120	0
XFCFBP8418_015110	1.16178
XFCFBP8418_015100	0
XFCFBP8418_015030	0
XFCFBP8418_015020	1.16178
XFCFBP8418_014980	0
XFCFBP8418_014930	0
XFCFBP8418_014890	1.16178
XFCFBP8418_014880	1.16178
XFCFBP8418_014810	0
XFCFBP8418_014680	0
XFCFBP8418_014650	0
XFCFBP8418_014590	1.16178
XFCFBP8418_014550	0
XFCFBP8418_014540	0
XFCFBP8418_014480	0
XFCFBP8418_014470	0
XFCFBP8418_014460	1.16178
XFCFBP8418_014390	0
XFCFBP8418_014340	1.16151
XFCFBP8418_013540	1.16178
XFCFBP8418_013370	0
XFCFBP8418_013350	0
XFCFBP8418_013290	1.0253
XFCFBP8418_013260	1.16178
XFCFBP8418_013240	1.16178
XFCFBP8418_013090	1.16178
XFCFBP8418_013040	0
XFCFBP8418_013030	0
XFCFBP8418_013020	1.16178
XFCFBP8418_012920	0
XFCFBP8418_012890	0
XFCFBP8418_012870	0
XFCFBP8418_012840	1.16178
XFCFBP8418_012590	1.16178
XFCFBP8418_012500	1.16178
XFCFBP8418_012420	1.16178
XFCFBP8418_012410	1.16178
XFCFBP8418_012370	1.13143
XFCFBP8418_012360	1.16178
XFCFBP8418_012350	0
XFCFBP8418_012340	1.16178
XFCFBP8418_012250	0
XFCFBP8418_012220	0
XFCFBP8418_012210	0
XFCFBP8418_012160	0
XFCFBP8418_012090	1.16178
XFCFBP8418_012050	0
XFCFBP8418_011960	1.1475
XFCFBP8418_011870	0
XFCFBP8418_011800	0
XFCFBP8418_011760	0
XFCFBP8418_011590	1.16178
XFCFBP8418_011560	1.16178
XFCFBP8418_011490	0
XFCFBP8418_011400	1.16178
XFCFBP8418_011380	0
XFCFBP8418_011310	1.16178
XFCFBP8418_011300	0
XFCFBP8418_011290	0
XFCFBP8418_011280	0
XFCFBP8418_011260	0
XFCFBP8418_011250	0
XFCFBP8418_011240	0
XFCFBP8418_011190	0
XFCFBP8418_011070	0
XFCFBP8418_011060	1.01272
XFCFBP8418_011050	1.16178
XFCFBP8418_011030	1.15305
XFCFBP8418_010980	1.16178
XFCFBP8418_010970	0
XFCFBP8418_010940	0
XFCFBP8418_010930	0
XFCFBP8418_010890	0
XFCFBP8418_010730	1.16178
XFCFBP8418_010710	1.16178
XFCFBP8418_010700	0
XFCFBP8418_010630	1.16178
XFCFBP8418_010590	0
XFCFBP8418_010570	0
XFCFBP8418_010560	0
XFCFBP8418_010520	1.16178
XFCFBP8418_010500	1.16178
XFCFBP8418_010460	0
XFCFBP8418_010420	1.16178
XFCFBP8418_010390	1.16178
XFCFBP8418_010210	1.16178
XFCFBP8418_010100	1.16178
XFCFBP8418_010080	0
XFCFBP8418_009950	1.16178
XFCFBP8418_009910	1.16178
XFCFBP8418_009850	1.16178
XFCFBP8418_009840	1.16178
XFCFBP8418_009820	0
XFCFBP8418_009790	0
XFCFBP8418_009780	0
XFCFBP8418_009770	0
XFCFBP8418_009760	0
XFCFBP8418_009740	1.16178
XFCFBP8418_009690	1.16178
XFCFBP8418_009670	0
XFCFBP8418_008750	1.16178
XFCFBP8418_008660	1.16178
XFCFBP8418_008650	1.16178
XFCFBP8418_008630	1.16178
XFCFBP8418_008540	0
XFCFBP8418_007840	0
XFCFBP8418_007710	1.16178
XFCFBP8418_007690	1.16178
XFCFBP8418_007680	1.16178
XFCFBP8418_007600	1.16178
XFCFBP8418_007540	0
XFCFBP8418_007450	0
XFCFBP8418_007430	1.16178
XFCFBP8418_007390	0
XFCFBP8418_007370	0
XFCFBP8418_007280	0
XFCFBP8418_007260	0
XFCFBP8418_007250	1.16178
XFCFBP8418_007180	1.16178
XFCFBP8418_007150	1.16178
XFCFBP8418_006950	0
XFCFBP8418_006890	1.16178
XFCFBP8418_006790	0
XFCFBP8418_006750	0
XFCFBP8418_006690	0
XFCFBP8418_006660	0
XFCFBP8418_006650	0
XFCFBP8418_006490	1.16147
XFCFBP8418_006460	1.16178
XFCFBP8418_006450	1.16178
XFCFBP8418_006440	1.16178
XFCFBP8418_006350	1.16178
XFCFBP8418_006340	0
XFCFBP8418_006320	0
XFCFBP8418_006054	1.16178
XFCFBP8418_006053	1.16178
XFCFBP8418_006052	1.16178
XFCFBP8418_006051	1.16178
XFCFBP8418_006050	0
XFCFBP8418_006010	1.16178
XFCFBP8418_005980	0
XFCFBP8418_005910	0
XFCFBP8418_005900	0
XFCFBP8418_005890	0
XFCFBP8418_005250	0
XFCFBP8418_005240	1.16178
XFCFBP8418_005180	0
XFCFBP8418_0051700	0
XFCFBP8418_005170	1.16178
XFCFBP8418_005140	0
XFCFBP8418_005070	1.16178
XFCFBP8418_005040	0
XFCFBP8418_005030	0
XFCFBP8418_004950	1.16178
XFCFBP8418_004930	1.16178
XFCFBP8418_004900	1.16178
XFCFBP8418_004890	0
XFCFBP8418_004870	0
XFCFBP8418_004820	1.16178
XFCFBP8418_004800	0
XFCFBP8418_004790	0
XFCFBP8418_004780	0
XFCFBP8418_004770	0
XFCFBP8418_004750	1.16178
XFCFBP8418_004700	1.16178
XFCFBP8418_004690	0
XFCFBP8418_004680	0
XFCFBP8418_004660	0
XFCFBP8418_004550	1.16178
XFCFBP8418_004540	0
XFCFBP8418_004370	1.16178
XFCFBP8418_004340	1.16178
XFCFBP8418_004180	0
XFCFBP8418_004170	0
XFCFBP8418_004160	0
XFCFBP8418_004150	0
XFCFBP8418_004140	0
XFCFBP8418_004090	1.15598
XFCFBP8418_004080	0
XFCFBP8418_004070	1.16178
XFCFBP8418_004060	1.16178
XFCFBP8418_004010	0
XFCFBP8418_004000	0
XFCFBP8418_003990	1.16178
XFCFBP8418_003980	0
XFCFBP8418_003940	1.16178
XFCFBP8418_003930	0
XFCFBP8418_003900	0
XFCFBP8418_003880	0
XFCFBP8418_003820	0
XFCFBP8418_003700(Unfeasible)	NaN
XFCFBP8418_003680	0
XFCFBP8418_003630	1.16178
XFCFBP8418_003580	1.16178
XFCFBP8418_003570	1.15547
XFCFBP8418_003480	0
XFCFBP8418_003470	0
XFCFBP8418_003450	0
XFCFBP8418_003400	0
XFCFBP8418_003390	1.16178
XFCFBP8418_003360	0
XFCFBP8418_003340	0
XFCFBP8418_003300	1.16178
XFCFBP8418_003290	1.16178
XFCFBP8418_003250	1.16178
XFCFBP8418_003030	1.16178
XFCFBP8418_003010	0
XFCFBP8418_002960	0
XFCFBP8418_002930	0
XFCFBP8418_002870	0
XFCFBP8418_002810	0
XFCFBP8418_002800	1.16178
XFCFBP8418_002720	1.16178
XFCFBP8418_002700	0
XFCFBP8418_002690	1.16178
XFCFBP8418_002680	1.16178
XFCFBP8418_002650	0
XFCFBP8418_002620	1.16178
XFCFBP8418_002610	1.16178
XFCFBP8418_002320	0.752948
XFCFBP8418_002280	1.16178
XFCFBP8418_002270	0
XFCFBP8418_002170	1.16178
XFCFBP8418_002120	0
XFCFBP8418_002100	1.16178
XFCFBP8418_001720	1.16178
XFCFBP8418_001680	1.16178
XFCFBP8418_001660	1.16178
XFCFBP8418_001510	1.16178
XFCFBP8418_001440	1.16178
XFCFBP8418_001410	0
XFCFBP8418_001390	1.16178
XFCFBP8418_001240	0
XFCFBP8418_001200	0
XFCFBP8418_001170	0
XFCFBP8418_001100	0
XFCFBP8418_001040	0
XFCFBP8418_001030	0
XFCFBP8418_000890	0
XFCFBP8418_000870	0
XFCFBP8418_000840	0
XFCFBP8418_000770	0
XFCFBP8418_000740	0
XFCFBP8418_000650	1.16178
XFCFBP8418_000640	0
XFCFBP8418_000560	0
XFCFBP8418_000550	0
XFCFBP8418_000540	0
XFCFBP8418_000330	1.16178
XFCFBP8418_000310	1.16178
XFCFBP8418_000200	1.16178
Spontaneous	0
No_Assignment(Unfeasible)	NaN

## Sheet: Gene-Essentiality_XFAS-PROTEIN
gene	objective value
XFCFBP9418_023100	1.6982
XFCFBP8418_027970	0
XFCFBP8418_027850	1.6982
XFCFBP8418_027840	1.6982
XFCFBP8418_027830	1.6982
XFCFBP8418_027800	1.6982
XFCFBP8418_027720	1.6982
XFCFBP8418_027690	1.6982
XFCFBP8418_026780	0
XFCFBP8418_026760	0
XFCFBP8418_026750	1.6982
XFCFBP8418_026740	0
XFCFBP8418_026730	0
XFCFBP8418_026720	0
XFCFBP8418_026710	0
XFCFBP8418_026570	0
XFCFBP8418_026560	0
XFCFBP8418_026550	0
XFCFBP8418_026540	0
XFCFBP8418_026530	0
XFCFBP8418_026270	1.6982
XFCFBP8418_026250	0
XFCFBP8418_026240	0
XFCFBP8418_026230	0
XFCFBP8418_026220	0
XFCFBP8418_026210	0
XFCFBP8418_026200	0
XFCFBP8418_026080	1.6982
XFCFBP8418_026070	0
XFCFBP8418_026060	1.6982
XFCFBP8418_025950	1.6982
XFCFBP8418_025940	1.6982
XFCFBP8418_025910	1.6982
XFCFBP8418_025760	0
XFCFBP8418_025640	1.48986
XFCFBP8418_025580	1.6982
XFCFBP8418_025570	1.6982
XFCFBP8418_025480	1.6982
XFCFBP8418_025470	1.61597
XFCFBP8418_025440	0
XFCFBP8418_025410	1.6982
XFCFBP8418_025380	0
XFCFBP8418_025340	1.6982
XFCFBP8418_025330	0
XFCFBP8418_025320	0
XFCFBP8418_025290	1.6982
XFCFBP8418_025280	1.6982
XFCFBP8418_025270	1.6982
XFCFBP8418_025260	1.6982
XFCFBP8418_025250	1.6982
XFCFBP8418_025240	1.6982
XFCFBP8418_025230	1.6982
XFCFBP8418_025220	1.6982
XFCFBP8418_025100	1.69816
XFCFBP8418_025070	1.6982
XFCFBP8418_024950	0
XFCFBP8418_024910	0
XFCFBP8418_024900	0
XFCFBP8418_024890	0
XFCFBP8418_024880	0
XFCFBP8418_024850	0
XFCFBP8418_024840	0
XFCFBP8418_024830	0
XFCFBP8418_024810	1.6982
XFCFBP8418_024760	1.6982
XFCFBP8418_024720	1.67116
XFCFBP8418_024710	1.6982
XFCFBP8418_024700	1.6982
XFCFBP8418_024690	1.6982
XFCFBP8418_024680	1.6982
XFCFBP8418_024670	1.6982
XFCFBP8418_024640(Unfeasible)	NaN
XFCFBP8418_024570	1.6982
XFCFBP8418_024530	1.6982
XFCFBP8418_024520	0
XFCFBP8418_024050	1.6982
XFCFBP8418_024030	1.6982
XFCFBP8418_023980	0
XFCFBP8418_023960	0
XFCFBP8418_023900	0
XFCFBP8418_023860	0
XFCFBP8418_023840	0
XFCFBP8418_023820	1.69819
XFCFBP8418_023810	0
XFCFBP8418_023680	1.6982
XFCFBP8418_023670	0
XFCFBP8418_023650	0.447453
XFCFBP8418_023250	1.6982
XFCFBP8418_023110	0
XFCFBP8418_023070	0
XFCFBP8418_023020	0
XFCFBP8418_023000	1.65762
XFCFBP8418_022890	1.6982
XFCFBP8418_022790	1.6982
XFCFBP8418_022570	1.6982
XFCFBP8418_022440	0
XFCFBP8418_022360	0
XFCFBP8418_022350	0
XFCFBP8418_022240	0
XFCFBP8418_022230	0
XFCFBP8418_022220	0
XFCFBP8418_022200	0
XFCFBP8418_022190	0
XFCFBP8418_022170	1.6982
XFCFBP8418_022120	1.6982
XFCFBP8418_021670	1.6982
XFCFBP8418_021660	1.6982
XFCFBP8418_021600	1.6982
XFCFBP8418_021550	1.6982
XFCFBP8418_021510	0
XFCFBP8418_021500	0
XFCFBP8418_021490	1.6982
XFCFBP8418_021450	1.6982
XFCFBP8418_021420	1.6982
XFCFBP8418_021400	1.6982
XFCFBP8418_021350	1.6982
XFCFBP8418_021340	1.6982
XFCFBP8418_021330	0
XFCFBP8418_021200	0
XFCFBP8418_021180	1.6982
XFCFBP8418_021160	0
XFCFBP8418_021150	0
XFCFBP8418_021120	1.6982
XFCFBP8418_021100	0
XFCFBP8418_021090	0
XFCFBP8418_021080	0
XFCFBP8418_020870	0
XFCFBP8418_020820	0
XFCFBP8418_020780	1.6982
XFCFBP8418_020760	0
XFCFBP8418_020720	0
XFCFBP8418_020710	0
XFCFBP8418_020700	1.6982
XFCFBP8418_020630	0
XFCFBP8418_020610	1.6982
XFCFBP8418_020600	0
XFCFBP8418_020430	1.6982
XFCFBP8418_020420	1.6982
XFCFBP8418_020390	0
XFCFBP8418_020380	0
XFCFBP8418_020370	0
XFCFBP8418_020360	0
XFCFBP8418_020350	0
XFCFBP8418_020330	1.6982
XFCFBP8418_020320	1.6982
XFCFBP8418_020310	1.6982
XFCFBP8418_020300	1.6982
XFCFBP8418_020280	1.6982
XFCFBP8418_020270	1.6982
XFCFBP8418_020260	1.6982
XFCFBP8418_020250	1.6982
XFCFBP8418_020240	1.6982
XFCFBP8418_020230	0
XFCFBP8418_020220	1.6982
XFCFBP8418_020210	1.69413
XFCFBP8418_020190	0
XFCFBP8418_019770	1.6982
XFCFBP8418_019740	0
XFCFBP8418_019710	0
XFCFBP8418_019680	1.6982
XFCFBP8418_019610	1.6982
XFCFBP8418_019540	1.6982
XFCFBP8418_019500	1.6982
XFCFBP8418_019450	0
XFCFBP8418_019240	0
XFCFBP8418_019220	0
XFCFBP8418_019180	0
XFCFBP8418_019130	0
XFCFBP8418_018680	0
XFCFBP8418_018650	1.6982
XFCFBP8418_018640	1.6982
XFCFBP8418_018620	1.6982
XFCFBP8418_018480	0
XFCFBP8418_018190	0
XFCFBP8418_018150	0
XFCFBP8418_018110	0
XFCFBP8418_017940	0
XFCFBP8418_017930	0
XFCFBP8418_017920	0
XFCFBP8418_017910	0
XFCFBP8418_017890	0
XFCFBP8418_017820	1.6982
XFCFBP8418_017800	0
XFCFBP8418_017720	0
XFCFBP8418_017710	0.809662
XFCFBP8418_017690	1.30463
XFCFBP8418_016890	1.6982
XFCFBP8418_016880	0
XFCFBP8418_016870	1.6982
XFCFBP8418_016540	1.6982
XFCFBP8418_016510	1.6982
XFCFBP8418_016500	1.6982
XFCFBP8418_016490	1.6982
XFCFBP8418_016460	1.6982
XFCFBP8418_0164500	1.6982
XFCFBP8418_016380	1.6982
XFCFBP8418_016360	1.6982
XFCFBP8418_015910	0
XFCFBP8418_015860	1.6982
XFCFBP8418_015830	0
XFCFBP8418_015820	1.6982
XFCFBP8418_015810	1.6982
XFCFBP8418_015800	1.6982
XFCFBP8418_015760	1.31226
XFCFBP8418_015580	0
XFCFBP8418_015560	1.6982
XFCFBP8418_015550	1.6982
XFCFBP8418_015470	0
XFCFBP8418_015440	0
XFCFBP8418_015430	0
XFCFBP8418_015410	0
XFCFBP8418_015390	1.6982
XFCFBP8418_015380	0
XFCFBP8418_015370	0
XFCFBP8418_015350	0
XFCFBP8418_015320	1.6982
XFCFBP8418_015310	1.6982
XFCFBP8418_015270	0
XFCFBP8418_015250	1.6982
XFCFBP8418_015200	0
XFCFBP8418_015130	0
XFCFBP8418_015120	0
XFCFBP8418_015110	1.6982
XFCFBP8418_015100	0
XFCFBP8418_015030	0
XFCFBP8418_015020	1.6982
XFCFBP8418_014980	0
XFCFBP8418_014930	0
XFCFBP8418_014890	1.6982
XFCFBP8418_014880	1.6982
XFCFBP8418_014810	0
XFCFBP8418_014680	0
XFCFBP8418_014650	0
XFCFBP8418_014590	1.6982
XFCFBP8418_014550	0
XFCFBP8418_014540	0
XFCFBP8418_014480	0
XFCFBP8418_014470	0
XFCFBP8418_014460	1.6982
XFCFBP8418_014390	0
XFCFBP8418_014340	1.69775
XFCFBP8418_013540	1.6982
XFCFBP8418_013370	1.6982
XFCFBP8418_013350	1.6982
XFCFBP8418_013290	1.69113
XFCFBP8418_013260	1.6982
XFCFBP8418_013240	1.6982
XFCFBP8418_013090	1.6982
XFCFBP8418_013040	0
XFCFBP8418_013030	0
XFCFBP8418_013020	1.6982
XFCFBP8418_012920	0
XFCFBP8418_012890	0
XFCFBP8418_012870	0
XFCFBP8418_012840	1.6982
XFCFBP8418_012590	1.6982
XFCFBP8418_012500	1.6982
XFCFBP8418_012420	1.6982
XFCFBP8418_012410	1.6982
XFCFBP8418_012370	1.64832
XFCFBP8418_012360	1.6982
XFCFBP8418_012350	0
XFCFBP8418_012340	1.6982
XFCFBP8418_012250	0
XFCFBP8418_012220	0
XFCFBP8418_012210	0
XFCFBP8418_012160	0
XFCFBP8418_012090	1.6982
XFCFBP8418_012050	0
XFCFBP8418_011960	1.60711
XFCFBP8418_011870	0
XFCFBP8418_011800	0
XFCFBP8418_011760	0
XFCFBP8418_011590	1.6982
XFCFBP8418_011560	1.6982
XFCFBP8418_011490	0
XFCFBP8418_011400	1.6982
XFCFBP8418_011380	0
XFCFBP8418_011310	1.6982
XFCFBP8418_011300	0
XFCFBP8418_011290	0
XFCFBP8418_011280	0
XFCFBP8418_011260	0
XFCFBP8418_011250	0
XFCFBP8418_011240	0
XFCFBP8418_011190	0
XFCFBP8418_011070	0
XFCFBP8418_011060	0
XFCFBP8418_011050	1.6982
XFCFBP8418_011030	0
XFCFBP8418_010980	1.6982
XFCFBP8418_010970	0
XFCFBP8418_010940	0
XFCFBP8418_010930	0
XFCFBP8418_010890	0
XFCFBP8418_010730	1.6982
XFCFBP8418_010710	1.6982
XFCFBP8418_010700	0
XFCFBP8418_010630	1.6982
XFCFBP8418_010590	0
XFCFBP8418_010570	0
XFCFBP8418_010560(Unfeasible)	NaN
XFCFBP8418_010520	1.6982
XFCFBP8418_010500	1.6982
XFCFBP8418_010460	0
XFCFBP8418_010420	1.6982
XFCFBP8418_010390	1.6982
XFCFBP8418_010210	1.6982
XFCFBP8418_010100	1.6982
XFCFBP8418_010080	0
XFCFBP8418_009950	1.6982
XFCFBP8418_009910	1.6982
XFCFBP8418_009850	1.6982
XFCFBP8418_009840	1.6982
XFCFBP8418_009820	0
XFCFBP8418_009790	0
XFCFBP8418_009780	0
XFCFBP8418_009770	0
XFCFBP8418_009760	0
XFCFBP8418_009740	1.6982
XFCFBP8418_009690	1.6982
XFCFBP8418_009670	0
XFCFBP8418_008750	1.6982
XFCFBP8418_008660	1.6982
XFCFBP8418_008650	1.6982
XFCFBP8418_008630	1.6982
XFCFBP8418_008540	0
XFCFBP8418_007840	0
XFCFBP8418_007710	1.6982
XFCFBP8418_007690	1.6982
XFCFBP8418_007680	1.6982
XFCFBP8418_007600	1.6982
XFCFBP8418_007540	0
XFCFBP8418_007450	0
XFCFBP8418_007430	1.6982
XFCFBP8418_007390	0
XFCFBP8418_007370	0
XFCFBP8418_007280	0
XFCFBP8418_007260	0
XFCFBP8418_007250	1.6982
XFCFBP8418_007180	1.6982
XFCFBP8418_007150	1.6982
XFCFBP8418_006950	0
XFCFBP8418_006890	1.6982
XFCFBP8418_006790	0
XFCFBP8418_006750	0
XFCFBP8418_006690	0
XFCFBP8418_006660	0
XFCFBP8418_006650	0
XFCFBP8418_006490	1.69758
XFCFBP8418_006460	1.6982
XFCFBP8418_006450	1.6982
XFCFBP8418_006440	1.6982
XFCFBP8418_006350	1.6982
XFCFBP8418_006340	0
XFCFBP8418_006320	0
XFCFBP8418_006054	1.6982
XFCFBP8418_006053	1.6982
XFCFBP8418_006052	1.6982
XFCFBP8418_006051	1.6982
XFCFBP8418_006050	0
XFCFBP8418_006010	1.6982
XFCFBP8418_005980	0
XFCFBP8418_005910	0
XFCFBP8418_005900	0
XFCFBP8418_005890	0
XFCFBP8418_005250	0
XFCFBP8418_005240	1.6982
XFCFBP8418_005180	0
XFCFBP8418_0051700	0
XFCFBP8418_005170	1.6982
XFCFBP8418_005140	0
XFCFBP8418_005070	1.6982
XFCFBP8418_005040	0
XFCFBP8418_005030	0
XFCFBP8418_004950	1.6982
XFCFBP8418_004930	1.6982
XFCFBP8418_004900	1.6982
XFCFBP8418_004890	0
XFCFBP8418_004870	0
XFCFBP8418_004820	1.6982
XFCFBP8418_004800	0
XFCFBP8418_004790	0
XFCFBP8418_004780	0
XFCFBP8418_004770	0
XFCFBP8418_004750	1.6982
XFCFBP8418_004700	1.6982
XFCFBP8418_004690	0
XFCFBP8418_004680	0
XFCFBP8418_004660	0
XFCFBP8418_004550	1.6982
XFCFBP8418_004540	1.6929
XFCFBP8418_004370	1.6982
XFCFBP8418_004340	1.6982
XFCFBP8418_004180	0
XFCFBP8418_004170	0
XFCFBP8418_004160	0
XFCFBP8418_004150	0
XFCFBP8418_004140	0
XFCFBP8418_004090	1.69039
XFCFBP8418_004080	0
XFCFBP8418_004070	1.6982
XFCFBP8418_004060	1.6982
XFCFBP8418_004010	0
XFCFBP8418_004000	0
XFCFBP8418_003990	1.6982
XFCFBP8418_003980	0
XFCFBP8418_003940	1.6982
XFCFBP8418_003930	0
XFCFBP8418_003900	0
XFCFBP8418_003880	0
XFCFBP8418_003820	0
XFCFBP8418_003700(Unfeasible)	NaN
XFCFBP8418_003680	0
XFCFBP8418_003630	1.6982
XFCFBP8418_003580	1.6982
XFCFBP8418_003570	1.6982
XFCFBP8418_003480	0
XFCFBP8418_003470	0
XFCFBP8418_003450	0
XFCFBP8418_003400	0
XFCFBP8418_003390	1.6982
XFCFBP8418_003360(Unfeasible)	NaN
XFCFBP8418_003340	0
XFCFBP8418_003300	1.6982
XFCFBP8418_003290	1.6982
XFCFBP8418_003250	1.6982
XFCFBP8418_003030	1.6982
XFCFBP8418_003010	0
XFCFBP8418_002960	0
XFCFBP8418_002930	0
XFCFBP8418_002870	0
XFCFBP8418_002810	0
XFCFBP8418_002800	1.6982
XFCFBP8418_002720	1.6982
XFCFBP8418_002700	0
XFCFBP8418_002690	1.6982
XFCFBP8418_002680	1.6982
XFCFBP8418_002650	0
XFCFBP8418_002620	1.6982
XFCFBP8418_002610	1.6982
XFCFBP8418_002320	1.63185
XFCFBP8418_002280	1.6982
XFCFBP8418_002270	0
XFCFBP8418_002170	1.6982
XFCFBP8418_002120	0
XFCFBP8418_002100	1.6982
XFCFBP8418_001720	1.6982
XFCFBP8418_001680	1.6982
XFCFBP8418_001660	1.6982
XFCFBP8418_001510	1.6982
XFCFBP8418_001440	1.6982
XFCFBP8418_001410	0
XFCFBP8418_001390	1.6982
XFCFBP8418_001240	0
XFCFBP8418_001200	0
XFCFBP8418_001170	0
XFCFBP8418_001100	0
XFCFBP8418_001040	0
XFCFBP8418_001030	0
XFCFBP8418_000890	0
XFCFBP8418_000870	0
XFCFBP8418_000840	0
XFCFBP8418_000770	0
XFCFBP8418_000740	0
XFCFBP8418_000650	1.64931
XFCFBP8418_000640	0
XFCFBP8418_000560	0
XFCFBP8418_000550	0
XFCFBP8418_000540	0
XFCFBP8418_000330	1.6982
XFCFBP8418_000310	1.6982
XFCFBP8418_000200	1.6982
Spontaneous	0
No_Assignment(Unfeasible)	NaN

## Sheet: Reaction-Essentiality_ECOL-GLC
reaction	objective value
R_12DGR120tipp	0.982372
R_12DGR140tipp	0.982372
R_12DGR141tipp	0.982372
R_12DGR160tipp	0.982372
R_12DGR161tipp	0.982372
R_12DGR180tipp	0.982372
R_12DGR181tipp	0.982372
R_12PPDRtex	0.982372
R_12PPDRtpp	0.982372
R_12PPDStex	0.982372
R_12PPDStpp	0.982372
R_14GLUCANabcpp	0.982372
R_14GLUCANtexi	0.982372
R_23CAMPtex	0.982372
R_23CCMPtex	0.982372
R_23CGMPtex	0.982372
R_23CUMPtex	0.982372
R_23DAPPAt2pp	0.982372
R_23DAPPAtex	0.982372
R_23PDE2pp	0.982372
R_23PDE4pp	0.982372
R_23PDE7pp	0.982372
R_23PDE9pp	0.982372
R_26DAHtex	0.982372
R_2AGPA120tipp	0.982372
R_2AGPA140tipp	0.982372
R_2AGPA141tipp	0.982372
R_2AGPA160tipp	0.982372
R_2AGPA161tipp	0.982372
R_2AGPA180tipp	0.982372
R_2AGPA181tipp	0.982372
R_2AGPE120tipp	0.982372
R_2AGPE140tipp	0.982372
R_2AGPE141tipp	0.982372
R_2AGPE160tipp	0.982372
R_2AGPE161tipp	0.982372
R_2AGPE180tipp	0.982372
R_2AGPE181tipp	0.982372
R_2AGPEAT120	0.982372
R_2AGPEAT140	0.982372
R_2AGPEAT141	0.982372
R_2AGPEAT160	0.982372
R_2AGPEAT161	0.982372
R_2AGPEAT180	0.982372
R_2AGPEAT181	0.982372
R_2AGPG120tipp	0.982372
R_2AGPG140tipp	0.982372
R_2AGPG141tipp	0.982372
R_2AGPG160tipp	0.982372
R_2AGPG161tipp	0.982372
R_2AGPG180tipp	0.982372
R_2AGPG181tipp	0.982372
R_2AGPGAT120	0.982372
R_2AGPGAT140	0.982372
R_2AGPGAT141	0.982372
R_2AGPGAT160	0.982372
R_2AGPGAT161	0.982372
R_2AGPGAT180	0.982372
R_2AGPGAT181	0.982372
R_2DGULRGx
R_2DGULRGy
R_2DGULRx
R_2DGULRy
R_2MAHMP	0.982372
R_34dhpactex	0.982372
R_3AMACHYD	0.982372
R_3AMPtex	0.982372
R_3CMPtex	0.982372
R_3GMPtex	0.982372
R_3HAD100	0.982372
R_3HAD120	0.982372
R_3HAD121	0.982372
R_3HAD140	0.982372
R_3HAD141	0.982372
R_3HAD160	0.982372
R_3HAD161	0.982372
R_3HAD180	0.982372
R_3HAD181	0.982372
R_3HAD40	0.982372
R_3HAD60	0.982372
R_3HAD80	0.982372
R_3HCINNMH	0.982372
R_3HPPPNH	0.982372
R_3HPPtex	0.982372
R_3HPPtpp	0.982372
R_3KGK
R_3NTD2pp	0.982372
R_3NTD4pp	0.982372
R_3NTD7pp	0.982372
R_3NTD9pp	0.982372
R_3OAR100	0.982372
R_3OAR120	0.982372
R_3OAR121	0.982372
R_3OAR140	0
R_3OAR141	0.982372
R_3OAR160	0.982372
R_3OAR161	0.982372
R_3OAR180	0.982372
R_3OAR181	0.982372
R_3OAR40	0.982372
R_3OAR60	0.982372
R_3OAR80	0.982372
R_3OAS100	0.982372
R_3OAS120	0.982372
R_3OAS121	0.982372
R_3OAS140	0
R_3OAS141	0.982372
R_3OAS160	0.982372
R_3OAS161	0.982372
R_3OAS180	0.982372
R_3OAS181	0.982372
R_3OAS60	0.982372
R_3OAS80	0.982372
R_3OXCOAT	0.982372
R_3PEPTabcpp	0.982372
R_3PEPTtex	0.982372
R_3UMPtex	0.982372
R_42A12BOOXpp	0.982372
R_4HOXPACDtex	0.982372
R_4HTHRS
R_4PCP	0.982372
R_4PCPpp	0.982372
R_4PEPTabcpp	0.982372
R_4PEPTtex	0.982372
R_5DGLCNR	0.982372
R_5DGLCNt2rpp	0.982372
R_5DGLCNtex	0.982372
R_5DOAN	0
R_5MTRtex	0.982372
R_5MTRtpp	0.982372
R_A5PISO	0
R_AACPS1	0.982372
R_AACPS2	0.982372
R_AACPS3	0.981722
R_AACPS4	0.981606
R_AACPS5	0.982372
R_AACPS6	0.982372
R_AACPS7	0.981976
R_AACPS8	0.982372
R_AACPS9	0.982372
R_AACTOOR	0.982372
R_AADDGT	0.982372
R_AAMYL	0.982372
R_AAMYLpp	0.982372
R_AB6PGH
R_ABTA	0.982372
R_ABUTD	0.982372
R_ABUTt2pp	0.982372
R_ABUTtex	0.982372
R_ACACCT	0.982372
R_ACACT1r	0.972037
R_ACACt2pp	0.982372
R_ACACT2r	0.972037
R_ACACT3r	0.972037
R_ACACT4r	0.975956
R_ACACT5r	0.977673
R_ACACT6r	0.97871
R_ACACT7r	0.980958
R_ACACT8r	0.982372
R_ACACtex	0.982372
R_ACALD	0.982372
R_ACALDtex	0.982372
R_ACALDtpp	0.982372
R_ACANTHAT
R_ACBIPGT
R_ACCOAC	0
R_ACCOAL	0.982372
R_ACGAL1PPpp	0.982372
R_ACGAL1Ptex	0.982372
R_ACGALtex	0.982372
R_ACGAM1PPpp	0.982372
R_ACGAM1Ptex	0.982372
R_ACGAMK	0.982372
R_ACGAMT	0.982372
R_ACGAptspp	0.982372
R_ACGAtex	0.982372
R_ACGK	0
R_ACGS	0
R_ACHBS	0
R_ACKr	0.982372
R_ACLS	0
R_ACM6PH	0.982372
R_ACMAMUT	0.982372
R_ACMANAptspp	0.982372
R_ACMANAtex	0.982372
R_ACMUMptspp	0.982372
R_ACMUMtex	0.982372
R_ACNAMt2pp	0.982372
R_ACNAMtex	0.982372
R_ACNML	0.982372
R_ACOAD1f	0.972037
R_ACOAD2f	0.972037
R_ACOAD3f	0.972037
R_ACOAD4f	0.975956
R_ACOAD5f	0.977673
R_ACOAD6f	0.98031
R_ACOAD7f	0.981722
R_ACOAD8f	0.982372
R_ACOATA	0.982372
R_ACODA	0
R_ACOLIPAabctex	0.982372
R_ACONIs
R_ACONMT
R_ACONTa	0
R_ACONTb	0
R_ACOTA	0
R_ACPPAT120	0.982372
R_ACPPAT140	0.982372
R_ACPPAT141	0.982372
R_ACPPAT160	0.982372
R_ACPPAT161	0.982372
R_ACPPAT180	0.982372
R_ACPPAT181	0.982372
R_ACPS1
R_ACS	0.982372
R_ACSERtex	0.982372
R_ACSERtpp	0.982372
R_ACt2rpp	0.982372
R_ACt4pp	0.982372
R_ACtex	0.982372
R_ADA	0.982372
R_ADCL	0
R_ADCS	0
R_ADD	0.982372
R_ADEt2rpp	0.982372
R_ADEtex	0.982372
R_ADK1	0.982372
R_ADK3	0.982372
R_ADK4	0.982372
R_ADMDC	0.982372
R_ADNCYC	0.982372
R_ADNK1	0.982372
R_ADNt2pp	0.982372
R_ADNt2rpp	0.982372
R_ADNtex	0.982372
R_ADNUC	0.982372
R_ADOCBIK
R_ADOCBLabcpp	0.982372
R_ADOCBLS
R_ADOCBLtonex	0.982372
R_ADPRDP	0.982372
R_ADPT	0.982372
R_ADSK	0
R_ADSL1r	0
R_ADSL2r	0
R_ADSS	0
R_AGDC	0.982372
R_AGM3PA	0.982372
R_AGM3PApp	0.982372
R_AGM3PH	0.982372
R_AGM3Pt2pp	0.982372
R_AGM4PA	0.982372
R_AGM4PApp	0.982372
R_AGM4PCP	0.982372
R_AGM4PCPpp	0.982372
R_AGM4PH	0.982372
R_AGM4Pt2pp	0.982372
R_AGMH	0.982372
R_AGMHE	0.982372
R_AGMT	0.982372
R_AGMt2pp	0.982372
R_AGMtex	0.982372
R_AGPAT120	0.982372
R_AGPAT140	0.982372
R_AGPAT141	0.982372
R_AGPAT160	0
R_AGPAT161	0
R_AGPAT180	0.982372
R_AGPAT181	0.982372
R_AGPR	0
R_AGt3
R_AHCYSNS	0
R_AICART	0
R_AIRC2	0
R_AIRC3	0
R_AKGDH	0.977722
R_AKGt2rpp	0.982372
R_AKGtex	0.982372
R_ALAabcpp	0.982372
R_ALAALAabcpp	0.982372
R_ALAALAD	0.982372
R_ALAALAr	0
R_ALAALAtex	0.982372
R_ALAGLUE	0.982372
R_ALAR	0
R_ALAt2pp	0.982372
R_ALAt2rpp	0.982372
R_ALAt4pp	0.982372
R_ALATA_D2	0.982372
R_ALATA_L	0.982372
R_ALATA_L2	0.982372
R_ALAtex	0.982372
R_ALATRS
R_ALCD19	0.982372
R_ALCD2x	0.982372
R_ALDD19xr	0.982372
R_ALDD2x	0.982372
R_ALDD2y	0.982372
R_ALDD3y	0.982372
R_ALDD4	0.982372
R_ALLabcpp	0.982372
R_ALLK	0.982372
R_ALLPI	0.982372
R_ALLTAMH	0.982372
R_ALLtex	0.982372
R_ALLTN	0.982372
R_ALLTNt2rpp	0.982372
R_ALLTNtex	0.982372
R_ALLULPE	0.982372
R_ALPATE160pp
R_ALPATG160pp
R_ALR2	0.982372
R_ALR4x	0.982372
R_ALTRH	0.982372
R_AM3PA	0.982372
R_AM4PA	0.982372
R_AM4PCP	0.982372
R_AMALT1	0.982372
R_AMALT2	0.982372
R_AMALT3	0.982372
R_AMALT4	0.982372
R_AMANAPEr	0.982372
R_AMANK	0.982372
R_AMAOTr	0
R_AMMQLT8	0.982372
R_AMPMS2	0
R_AMPN	0.982372
R_AMPTASECG	0.982372
R_AMPTASEPG	0.982372
R_AMPtex	0.982372
R_ANHGMtex	0.982372
R_ANHMK	0.982372
R_ANPRT	0
R_ANS	0
R_AOBUTDs	0.982372
R_AOXSr2	0
R_AP4AH	0.982372
R_AP4AS	0.982372
R_AP5AH
R_APCS
R_APG3PAT120	0.982372
R_APG3PAT140	0.982372
R_APG3PAT141	0.982372
R_APG3PAT160	0.982372
R_APG3PAT161	0.982372
R_APG3PAT180	0.982372
R_APG3PAT181	0.982372
R_APH120	0.982372
R_APH140	0.982372
R_APH141	0.982372
R_APH160	0.982372
R_APH161	0.982372
R_APH180	0.982372
R_APH181	0.982372
R_APPLDHr
R_APRAUR	0
R_ARAI	0.982372
R_ARBabcpp	0.982372
R_ARBt2rpp	0.982372
R_ARBt3ipp	0.982372
R_ARBtex	0.982372
R_ARBTNabcpp	0.982372
R_ARBTNexs	0.982372
R_ARBTNR1	0.982372
R_ARBTNR2	0.982372
R_ARBTNR3	0.982372
R_ARBTNtex	0.982372
R_ARBTNtonex	0.982372
R_ARBTNtpp	0.982372
R_ARBTptspp
R_ARBTtex
R_ARGabcpp	0.982372
R_ARGAGMt7pp	0.982372
R_ARGDC	0.982372
R_ARGDCpp	0.982372
R_ARGORNt7pp	0.982372
R_ARGSL	0
R_ARGSS	0
R_ARGt3pp	0.982372
R_ARGtex	0.982372
R_ARGTRS
R_ASAD	0
R_ASCBPL	0.982372
R_ASCBptspp	0.982372
R_ASCBtex	0.982372
R_ASNabcpp	0.982372
R_ASNN	0.982372
R_ASNNpp	0.982372
R_ASNS1	0.982372
R_ASNS2	0.981391
R_ASNt2rpp	0.982372
R_ASNtex	0.982372
R_ASNTRS
R_ASO3t8pp
R_ASO3tex
R_ASP1DC	0
R_ASPabcpp	0.982372
R_ASPCT	0
R_ASPK	0
R_ASPO3	0.982372
R_ASPO4	0.982372
R_ASPO5	0.982372
R_ASPO6	0.982365
R_ASPT	0.982372
R_ASPt2_2pp	0.982372
R_ASPt2_3pp	0.982372
R_ASPt2pp	0.982372
R_ASPt2rpp	0.982372
R_ASPTA	0
R_ASPtex	0.982372
R_ASPTRS
R_ASR
R_AST	0.982372
R_ATHRDHr	0.982372
R_ATPHs	0.982372
R_ATPM	NaN
R_ATPPRT	0
R_ATPS4rpp	0.402477
R_BALAt2pp	0.982372
R_BALAtex	0.982372
R_BETALDHx
R_BETALDHy
R_BMOCOS	0
R_BMOGDS1	0
R_BMOGDS2	0
R_BPNT	0
R_BSORx
R_BSORy
R_BTNt2ipp	0.982372
R_BTNtex	0.982372
R_BTS5	0
R_BUTCT	0.982372
R_BUTSO3abcpp	0.982372
R_BUTSO3tex	0.982372
R_BUTt2rpp	0.982372
R_BUTtex	0.982372
R_BWCOGDS1
R_BWCOGDS2
R_BWCOS
R_CA2t3pp	0.982372
R_CA2tex	0
R_CADVtpp	0.982372
R_CAT	0.982372
R_CAt6pp	0
R_CBIAT
R_CBItonex
R_CBIuabcpp
R_CBL1abcpp	0.982372
R_CBL1tonex	0.982372
R_CBLAT	0.982372
R_CBMD	0.982372
R_CBMKr	0.977292
R_CBPS	0.982372
R_CCGS
R_CD2abcpp	0.982372
R_CD2t3pp	0.982372
R_CD2tex	0.982372
R_CD2tpp	0.982372
R_CDAPPA120	0.982372
R_CDAPPA140	0.982372
R_CDAPPA141	0.982372
R_CDAPPA160	0.982372
R_CDAPPA161	0.982372
R_CDAPPA180	0.982372
R_CDAPPA181	0.982372
R_CDGR
R_CDGS
R_CDPMEK	0
R_CFAS160E
R_CFAS160G
R_CFAS180E
R_CFAS180G
R_CGLYabcpp	0.982372
R_CGLYtex	0.982372
R_CHLabcpp
R_CHLt2pp
R_CHLtex	0.982372
R_CHOLD
R_CHORM	0
R_CHORS	0
R_CHRPL	0
R_CHTBSptspp	0.982372
R_CHTBStex	0.982372
R_CINNDO
R_CITL	0.982372
R_CITt3pp	0.982372
R_CITt7pp	0.982372
R_CITtex	0.982372
R_CLIPAabctex	0.982372
R_CLPNH120pp	0.982372
R_CLPNH140pp	0.982372
R_CLPNH141pp	0.982372
R_CLPNH160pp	0.982372
R_CLPNH161pp	0.982372
R_CLPNH180pp	0.982372
R_CLPNH181pp	0.982372
R_CLPNS120pp	0.982372
R_CLPNS140pp	0.982372
R_CLPNS141pp	0.982372
R_CLPNS160pp	0.982372
R_CLPNS161pp	0.982372
R_CLPNS180pp	0.982372
R_CLPNS181pp	0.982372
R_CLt3_2pp	0
R_CLtex	0
R_CMPN	0.982372
R_CMPtex	0.982372
R_CMtex	0.982372
R_CMtpp	0.982372
R_CO2tex	0.698071
R_CO2tpp	0.918972
R_COBALT2abcpp	0.982372
R_COBALT2t3pp	0.982372
R_COBALT2tex	0
R_COBALT2tpp	0
R_COLIPAabcpp	0.982372
R_COLIPAabctex	0.982372
R_COLIPAKpp	0.982372
R_COLIPAPabctex	0.982372
R_CPGNabcpp	0.982372
R_CPGNexs	0.982372
R_CPGNR1	0.982372
R_CPGNR2	0.982372
R_CPGNR3	0.982372
R_CPGNtonex	0.982372
R_CPGNUtex	0.982372
R_CPGNUtpp	0.982372
R_CPH4S
R_CPMPS	0
R_CPPPGO	0.98233
R_CPPPGO2	0.982372
R_CRNabcpp	0.982372
R_CRNBTCT
R_CRNCAL2	0.982372
R_CRNCAR	0.982372
R_CRNCBCT	0.982372
R_CRNCDH	0.982372
R_CRNDabcpp	0.982372
R_CRNDCAL2	0.982372
R_CRNDt2rpp	0.982372
R_CRNDtex	0.982372
R_CRNt2rpp	0.982372
R_CRNt7pp
R_CRNt8pp	0.982372
R_CRNtex	0.982372
R_CS	0
R_CSND	0.982372
R_CSNt2pp	0.982372
R_CSNtex	0.982372
R_CTBTabcpp	0.982372
R_CTBTCAL2	0.982372
R_CTBTt2rpp	0.982372
R_CTECOAI6	0.982372
R_CTECOAI7	0.981606
R_CTECOAI8	0.982372
R_CTPS2	0
R_CU1abcpp
R_CU1Opp	0.982372
R_CU2abcpp	0.982372
R_CU2tex	0
R_CU2tpp	0
R_CUt3
R_CUtex	0.982372
R_CYANST
R_CYANSTpp	0.982372
R_CYANtex	0.982372
R_CYNTAH	0.982372
R_CYNTt2pp	0.982372
R_CYNTtex	0.982372
R_CYSabc2pp	0.982372
R_CYSabcpp	0.982372
R_CYSDabcpp	0.982372
R_CYSDDS	0.982372
R_CYSDS	0.982372
R_CYSDtex	0.982372
R_CYSS	0
R_CYSSADS
R_CYStex	0.982372
R_CYSTL	0
R_CYStpp	0.982372
R_CYSTRS
R_CYTBD2pp	0.982372
R_CYTBDpp	0.982372
R_CYTBO3_4pp	0.893572
R_CYTD	0.982372
R_CYTDH	0.982372
R_CYTDK2	0.982372
R_CYTDt2pp	0.982372
R_CYTDt2rpp	0.982372
R_CYTDtex	0.982372
R_CYTK1	0.980165
R_CYTK2	0.982372
R_D_DASH_LACt2pp	0.982372
R_D_DASH_LACtex	0.982372
R_DAAD	0.982372
R_DADA	0.982372
R_DADK	0.982372
R_DADNt2pp	0.982372
R_DADNtex	0.982372
R_DAGK120	0.982372
R_DAGK140	0.982372
R_DAGK141	0.982372
R_DAGK160	0.982372
R_DAGK161	0.982372
R_DAGK180	0.982372
R_DAGK181	0.982372
R_DALAt2pp	0.981735
R_DALAtex	0.982372
R_DAMPtex	0.982372
R_DAPabcpp	0.982372
R_DAPAL	0.982372
R_DAPDC	0
R_DAPE	0
R_DAPtex	0.982372
R_DASYN120	0.982372
R_DASYN140	0.982372
R_DASYN141	0.982372
R_DASYN160	0
R_DASYN161	0
R_DASYN180	0.982372
R_DASYN181	0.982372
R_DATPHs	0.982372
R_DB4PS	0
R_DBTS	0
R_DC6PH	0.982372
R_DCAtex	0.982372
R_DCMPtex	0.982372
R_DCTPD	0.982372
R_DCYTD	0.982372
R_DCYTt2pp	0.982372
R_DCYTtex	0.982372
R_DDCAtexi	0.982372
R_DDGALK	0.982372
R_DDGLCNt2rpp	0.982372
R_DDGLCNtex	0.982372
R_DDGLK	0.982372
R_DDPA	0
R_DDPGALA	0.982372
R_DGK1	0.982372
R_DGMPtex	0.982372
R_DGSNt2pp	0.982372
R_DGSNtex	0.982372
R_DHACOAH	0.982372
R_DHAD1	0
R_DHAD2	0
R_DHAPT	0.982372
R_DHAtex	0.982372
R_DHAtpp	0.982372
R_DHBD	0.982372
R_DHBS	0.982372
R_DHBSH	0.982372
R_DHCIND
R_DHCINDO	0.982372
R_DHDPRy	0
R_DHDPS	0
R_DHFR	0
R_DHFS	0
R_DHMPTR
R_DHNAOT4	0.982372
R_DHNCOAS	0.982372
R_DHNCOAT	0.982372
R_DHNPA2r	0
R_DHNPTE
R_DHORD2	0.982372
R_DHORD5	0.982372
R_DHORDfum	0.982372
R_DHORTS	0
R_DHPPD	0.982372
R_DHPPDA2	0
R_DHPS2	0
R_DHPTDCs2	0
R_DHPTDNR	0.982372
R_DHPTDNRN	0.982372
R_DHPTPE
R_DHQS	0
R_DHQTi	0
R_DIMPtex	0.982372
R_DINSt2pp	0.982372
R_DINStex	0.982372
R_DKGLCNR1
R_DKGLCNR2x
R_DKGLCNR2y
R_DM_4CRSOL	0
R_DM_5DRIB	0
R_DM_AACALD	0.982372
R_DM_AMOB	0
R_DM_MTHTHF	0
R_DM_OXAM	0.982372
R_DMATT	0
R_DMPPS	0.982372
R_DMQMT	0.982372
R_DMSOR1
R_DMSOR1pp	0.982372
R_DMSOR2
R_DMSOR2pp	0.982372
R_DMSOtex	0.982372
R_DMSOtpp
R_DMStex	0.982372
R_DNMPPA	0
R_DNTPPA	0
R_DOGULNR
R_DOPAtex	0.982372
R_DOXRBCNtex	0.982372
R_DOXRBCNtpp	0.982372
R_DPCOAK	0
R_DPR	0
R_DRPA	0.982372
R_DSBAO1
R_DSBAO2
R_DSBCGT
R_DSBDR
R_DSBGGT
R_DSERDHr	0.982372
R_DSERt2pp	0.982372
R_DSERtex	0.982372
R_DTARTD	0.982372
R_DTMPK	0
R_DTMPtex	0.982372
R_DUMPtex	0.982372
R_DURADx
R_DURIK1	0.982372
R_DURIPP	0.982372
R_DURIt2pp	0.982372
R_DURItex	0.982372
R_DUTPDP	0.982265
R_DXPRIi	0
R_DXPS	0
R_DXYLK
R_E4PD	0
R_EAR100x	0.982372
R_EAR100y	0.982372
R_EAR120x	0.982372
R_EAR120y	0.982372
R_EAR121x	0.982372
R_EAR121y	0.982372
R_EAR140x	0.982372
R_EAR140y	0.982372
R_EAR141x	0.982372
R_EAR141y	0.982372
R_EAR160x	0.982372
R_EAR160y	0.982372
R_EAR161x	0.982372
R_EAR161y	0.982372
R_EAR180x	0.982372
R_EAR180y	0.982372
R_EAR181x	0.982372
R_EAR181y	0.982372
R_EAR40x	0.982372
R_EAR40y	0.982372
R_EAR60x	0.982372
R_EAR60y	0.982372
R_EAR80x	0.982372
R_EAR80y	0.982372
R_Ec_biomass_iJO1366_core_53p95M	0
R_Ec_biomass_iJO1366_WT_53p95M	0.982372
R_ECA4COLIPAabctex	0.982372
R_ECA4OALpp	0.982372
R_ECAP1pp	0.982372
R_ECAP2pp	0.982372
R_ECAP3pp	0.982372
R_ECAtpp	0.982372
R_ECOAH1	0.972037
R_ECOAH2	0.972037
R_ECOAH3	0.972037
R_ECOAH4	0.975956
R_ECOAH5	0.977673
R_ECOAH6	0.97871
R_ECOAH7	0.980958
R_ECOAH8	0.982372
R_EDA	0.982372
R_EDD	0.982372
R_EDTXS1	0.982372
R_EDTXS2	0.982372
R_EDTXS3	0.982372
R_EDTXS4	0.982372
R_EGMEACPR	0
R_ENLIPAabctex	0.982372
R_ENO	0.904938
R_ENTCS	0.982372
R_ENTERES	0.982372
R_ENTERES2	0.982372
R_EPMEACPR	0
R_ETHAAL	0.982372
R_ETHAt2pp	0.982372
R_ETHAtex	0.982372
R_ETHSO3abcpp	0.982372
R_ETHSO3tex	0.982372
R_ETOHtex	0.982372
R_ETOHtrpp	0.982372
R_EX_12ppd_DASH_R_LPAREN_e_RPAREN_	0.982372
R_EX_12ppd_DASH_S_LPAREN_e_RPAREN_	0.982372
R_EX_14glucan_LPAREN_e_RPAREN_	0.982372
R_EX_15dap_LPAREN_e_RPAREN_	0.982372
R_EX_23camp_LPAREN_e_RPAREN_	0.982372
R_EX_23ccmp_LPAREN_e_RPAREN_	0.982372
R_EX_23cgmp_LPAREN_e_RPAREN_	0.982372
R_EX_23cump_LPAREN_e_RPAREN_	0.982372
R_EX_23dappa_LPAREN_e_RPAREN_	0.982372
R_EX_26dap_DASH_M_LPAREN_e_RPAREN_	0.982372
R_EX_2ddglcn_LPAREN_e_RPAREN_	0.982372
R_EX_34dhpac_LPAREN_e_RPAREN_	0.982372
R_EX_3amp_LPAREN_e_RPAREN_	0.982372
R_EX_3cmp_LPAREN_e_RPAREN_	0.982372
R_EX_3gmp_LPAREN_e_RPAREN_	0.982372
R_EX_3hcinnm_LPAREN_e_RPAREN_	0.982372
R_EX_3hpp_LPAREN_e_RPAREN_	0.982372
R_EX_3hpppn_LPAREN_e_RPAREN_	0.982372
R_EX_3ump_LPAREN_e_RPAREN_	0.982372
R_EX_4abut_LPAREN_e_RPAREN_	0.982372
R_EX_4hoxpacd_LPAREN_e_RPAREN_	0.982372
R_EX_5dglcn_LPAREN_e_RPAREN_	0.982372
R_EX_5mtr_LPAREN_e_RPAREN_	0.982372
R_EX_ac_LPAREN_e_RPAREN_	0.982372
R_EX_acac_LPAREN_e_RPAREN_	0.982372
R_EX_acald_LPAREN_e_RPAREN_	0.982372
R_EX_acgal_LPAREN_e_RPAREN_	0.982372
R_EX_acgal1p_LPAREN_e_RPAREN_	0.982372
R_EX_acgam_LPAREN_e_RPAREN_	0.982372
R_EX_acgam1p_LPAREN_e_RPAREN_	0.982372
R_EX_acmana_LPAREN_e_RPAREN_	0.982372
R_EX_acmum_LPAREN_e_RPAREN_	0.982372
R_EX_acnam_LPAREN_e_RPAREN_	0.982372
R_EX_acolipa_LPAREN_e_RPAREN_	0.982372
R_EX_acser_LPAREN_e_RPAREN_	0.982372
R_EX_ade_LPAREN_e_RPAREN_	0.982372
R_EX_adn_LPAREN_e_RPAREN_	0.982372
R_EX_adocbl_LPAREN_e_RPAREN_	0.982372
R_EX_ag_LPAREN_e_RPAREN_
R_EX_agm_LPAREN_e_RPAREN_	0.982372
R_EX_akg_LPAREN_e_RPAREN_	0.982372
R_EX_ala_DASH_B_LPAREN_e_RPAREN_	0.982372
R_EX_ala_DASH_D_LPAREN_e_RPAREN_	0.982372
R_EX_ala_DASH_L_LPAREN_e_RPAREN_	0.982372
R_EX_alaala_LPAREN_e_RPAREN_	0.982372
R_EX_all_DASH_D_LPAREN_e_RPAREN_	0.982372
R_EX_alltn_LPAREN_e_RPAREN_	0.982372
R_EX_amp_LPAREN_e_RPAREN_	0.982372
R_EX_anhgm_LPAREN_e_RPAREN_	0.982372
R_EX_arab_DASH_L_LPAREN_e_RPAREN_	0.982372
R_EX_arbt_LPAREN_e_RPAREN_
R_EX_arbtn_DASH_fe3_LPAREN_e_RPAREN_	0.982372
R_EX_arbtn_LPAREN_e_RPAREN_	0.982372
R_EX_arg_DASH_L_LPAREN_e_RPAREN_	0.982372
R_EX_ascb_DASH_L_LPAREN_e_RPAREN_	0.982372
R_EX_asn_DASH_L_LPAREN_e_RPAREN_	0.982372
R_EX_aso3_LPAREN_e_RPAREN_
R_EX_asp_DASH_L_LPAREN_e_RPAREN_	0.982372
R_EX_btn_LPAREN_e_RPAREN_	0.982372
R_EX_but_LPAREN_e_RPAREN_	0.982372
R_EX_butso3_LPAREN_e_RPAREN_	0.982372
R_EX_ca2_LPAREN_e_RPAREN_	0
R_EX_cbi_LPAREN_e_RPAREN_
R_EX_cbl1_LPAREN_e_RPAREN_	0.982372
R_EX_cd2_LPAREN_e_RPAREN_	0.982372
R_EX_cgly_LPAREN_e_RPAREN_	0.982372
R_EX_chol_LPAREN_e_RPAREN_	0.982372
R_EX_chtbs_LPAREN_e_RPAREN_	0.982372
R_EX_cit_LPAREN_e_RPAREN_	0.982372
R_EX_cl_LPAREN_e_RPAREN_	0
R_EX_cm_LPAREN_e_RPAREN_	0.982372
R_EX_cmp_LPAREN_e_RPAREN_	0.982372
R_EX_co2_LPAREN_e_RPAREN_	0.698071
R_EX_cobalt2_LPAREN_e_RPAREN_	0
R_EX_colipa_LPAREN_e_RPAREN_	0.982372
R_EX_colipap_LPAREN_e_RPAREN_	0.982372
R_EX_cpgn_DASH_un_LPAREN_e_RPAREN_	0.982372
R_EX_cpgn_LPAREN_e_RPAREN_	0.982372
R_EX_crn_DASH_D_LPAREN_e_RPAREN_	0.982372
R_EX_crn_LPAREN_e_RPAREN_	0.982372
R_EX_csn_LPAREN_e_RPAREN_	0.982372
R_EX_cu_LPAREN_e_RPAREN_	0.982372
R_EX_cu2_LPAREN_e_RPAREN_	0
R_EX_cyan_LPAREN_e_RPAREN_	0.982372
R_EX_cynt_LPAREN_e_RPAREN_	0.982372
R_EX_cys_DASH_D_LPAREN_e_RPAREN_	0.982372
R_EX_cys_DASH_L_LPAREN_e_RPAREN_	0.982372
R_EX_cytd_LPAREN_e_RPAREN_	0.982372
R_EX_dad_DASH_2_LPAREN_e_RPAREN_	0.982372
R_EX_damp_LPAREN_e_RPAREN_	0.982372
R_EX_dca_LPAREN_e_RPAREN_	0.982372
R_EX_dcmp_LPAREN_e_RPAREN_	0.982372
R_EX_dcyt_LPAREN_e_RPAREN_	0.982372
R_EX_ddca_LPAREN_e_RPAREN_	0.982372
R_EX_dgmp_LPAREN_e_RPAREN_	0.982372
R_EX_dgsn_LPAREN_e_RPAREN_	0.982372
R_EX_dha_LPAREN_e_RPAREN_	0.982372
R_EX_dimp_LPAREN_e_RPAREN_	0.982372
R_EX_din_LPAREN_e_RPAREN_	0.982372
R_EX_dms_LPAREN_e_RPAREN_	0.982372
R_EX_dmso_LPAREN_e_RPAREN_	0.982372
R_EX_dopa_LPAREN_e_RPAREN_	0.982372
R_EX_doxrbcn_LPAREN_e_RPAREN_	0.982372
R_EX_dtmp_LPAREN_e_RPAREN_	0.982372
R_EX_dump_LPAREN_e_RPAREN_	0.982372
R_EX_duri_LPAREN_e_RPAREN_	0.982372
R_EX_eca4colipa_LPAREN_e_RPAREN_	0.982372
R_EX_enlipa_LPAREN_e_RPAREN_	0.982372
R_EX_enter_LPAREN_e_RPAREN_	0.982372
R_EX_etha_LPAREN_e_RPAREN_	0.982372
R_EX_ethso3_LPAREN_e_RPAREN_	0.982372
R_EX_etoh_LPAREN_e_RPAREN_	0.982372
R_EX_f6p_LPAREN_e_RPAREN_	0.982372
R_EX_fald_LPAREN_e_RPAREN_	0.982372
R_EX_fe2_LPAREN_e_RPAREN_	0.982288
R_EX_fe3_LPAREN_e_RPAREN_	0.982372
R_EX_fe3dcit_LPAREN_e_RPAREN_	0.982372
R_EX_fe3dhbzs_LPAREN_e_RPAREN_	0.982372
R_EX_fe3hox_DASH_un_LPAREN_e_RPAREN_	0.982372
R_EX_fe3hox_LPAREN_e_RPAREN_	0.982372
R_EX_fecrm_DASH_un_LPAREN_e_RPAREN_	0.982372
R_EX_fecrm_LPAREN_e_RPAREN_	0.982372
R_EX_feenter_LPAREN_e_RPAREN_	0.982372
R_EX_feoxam_DASH_un_LPAREN_e_RPAREN_	0.982372
R_EX_feoxam_LPAREN_e_RPAREN_	0.982372
R_EX_for_LPAREN_e_RPAREN_	0.982372
R_EX_fru_LPAREN_e_RPAREN_	0.982372
R_EX_frulys_LPAREN_e_RPAREN_	0.982372
R_EX_fruur_LPAREN_e_RPAREN_	0.982372
R_EX_fuc_DASH_L_LPAREN_e_RPAREN_	0.982372
R_EX_fum_LPAREN_e_RPAREN_	0.982372
R_EX_fusa_LPAREN_e_RPAREN_	0.982372
R_EX_g1p_LPAREN_e_RPAREN_	0.982372
R_EX_g3pc_LPAREN_e_RPAREN_	0.982372
R_EX_g3pe_LPAREN_e_RPAREN_	0.982372
R_EX_g3pg_LPAREN_e_RPAREN_	0.982372
R_EX_g3pi_LPAREN_e_RPAREN_	0.982372
R_EX_g3ps_LPAREN_e_RPAREN_	0.982372
R_EX_g6p_LPAREN_e_RPAREN_	0.982372
R_EX_gal_DASH_bD_LPAREN_e_RPAREN_	0.982372
R_EX_gal_LPAREN_e_RPAREN_	0.982372
R_EX_gal1p_LPAREN_e_RPAREN_	0.982372
R_EX_galct_DASH_D_LPAREN_e_RPAREN_	0.982372
R_EX_galctn_DASH_D_LPAREN_e_RPAREN_	0.982372
R_EX_galctn_DASH_L_LPAREN_e_RPAREN_	0.982372
R_EX_galt_LPAREN_e_RPAREN_	0.982372
R_EX_galur_LPAREN_e_RPAREN_	0.982372
R_EX_gam_LPAREN_e_RPAREN_	0.982372
R_EX_gam6p_LPAREN_e_RPAREN_	0.982372
R_EX_gbbtn_LPAREN_e_RPAREN_
R_EX_gdp_LPAREN_e_RPAREN_	0.982372
R_EX_glc_LPAREN_e_RPAREN_	NaN
R_EX_glcn_LPAREN_e_RPAREN_	0.982372
R_EX_glcr_LPAREN_e_RPAREN_	0.982372
R_EX_glcur_LPAREN_e_RPAREN_	0.982372
R_EX_glcur1p_LPAREN_e_RPAREN_	0.982372
R_EX_gln_DASH_L_LPAREN_e_RPAREN_	0.982372
R_EX_glu_DASH_L_LPAREN_e_RPAREN_	0.982372
R_EX_gly_LPAREN_e_RPAREN_	0.982372
R_EX_glyald_LPAREN_e_RPAREN_	0.982372
R_EX_glyb_LPAREN_e_RPAREN_
R_EX_glyc_DASH_R_LPAREN_e_RPAREN_	0.982372
R_EX_glyc_LPAREN_e_RPAREN_	0.982372
R_EX_glyc2p_LPAREN_e_RPAREN_	0.982372
R_EX_glyc3p_LPAREN_e_RPAREN_	0.982372
R_EX_glyclt_LPAREN_e_RPAREN_	0.982372
R_EX_gmp_LPAREN_e_RPAREN_	0.982372
R_EX_gsn_LPAREN_e_RPAREN_	0.982372
R_EX_gthox_LPAREN_e_RPAREN_
R_EX_gthrd_LPAREN_e_RPAREN_	0.982372
R_EX_gtp_LPAREN_e_RPAREN_	0.982372
R_EX_gua_LPAREN_e_RPAREN_	0.982372
R_EX_h_LPAREN_e_RPAREN_	0.982372
R_EX_h2_LPAREN_e_RPAREN_	0.982372
R_EX_h2o_LPAREN_e_RPAREN_	0.496865
R_EX_h2o2_LPAREN_e_RPAREN_	0.982372
R_EX_h2s_LPAREN_e_RPAREN_	0.982372
R_EX_hacolipa_LPAREN_e_RPAREN_	0.982372
R_EX_halipa_LPAREN_e_RPAREN_	0.982372
R_EX_hdca_LPAREN_e_RPAREN_	0.982372
R_EX_hdcea_LPAREN_e_RPAREN_	0.982372
R_EX_hg2_LPAREN_e_RPAREN_
R_EX_his_DASH_L_LPAREN_e_RPAREN_	0.982372
R_EX_hom_DASH_L_LPAREN_e_RPAREN_	0.982372
R_EX_hxa_LPAREN_e_RPAREN_	0.982372
R_EX_hxan_LPAREN_e_RPAREN_	0.982372
R_EX_idon_DASH_L_LPAREN_e_RPAREN_	0.982372
R_EX_ile_DASH_L_LPAREN_e_RPAREN_	0.982372
R_EX_imp_LPAREN_e_RPAREN_	0.982372
R_EX_indole_LPAREN_e_RPAREN_	0.982372
R_EX_inost_LPAREN_e_RPAREN_	0.982372
R_EX_ins_LPAREN_e_RPAREN_	0.982372
R_EX_isetac_LPAREN_e_RPAREN_	0.982372
R_EX_k_LPAREN_e_RPAREN_	0
R_EX_kdo2lipid4_LPAREN_e_RPAREN_	0.982372
R_EX_lac_DASH_D_LPAREN_e_RPAREN_	0.982372
R_EX_lac_DASH_L_LPAREN_e_RPAREN_	0.982372
R_EX_LalaDglu_LPAREN_e_RPAREN_	0.982372
R_EX_LalaDgluMdap_LPAREN_e_RPAREN_	0.982372
R_EX_LalaDgluMdapDala_LPAREN_e_RPAREN_	0.982372
R_EX_LalaLglu_LPAREN_e_RPAREN_	0.982372
R_EX_lcts_LPAREN_e_RPAREN_	0.982372
R_EX_leu_DASH_L_LPAREN_e_RPAREN_	0.982372
R_EX_lipa_cold_LPAREN_e_RPAREN_	0.982372
R_EX_lipa_LPAREN_e_RPAREN_	0.982372
R_EX_lipoate_LPAREN_e_RPAREN_	0.982372
R_EX_lys_DASH_L_LPAREN_e_RPAREN_	0.982372
R_EX_lyx_DASH_L_LPAREN_e_RPAREN_	0.982372
R_EX_mal_DASH_D_LPAREN_e_RPAREN_	0.982372
R_EX_mal_DASH_L_LPAREN_e_RPAREN_	0.982372
R_EX_malt_LPAREN_e_RPAREN_	0.982372
R_EX_malthx_LPAREN_e_RPAREN_	0.982372
R_EX_maltpt_LPAREN_e_RPAREN_	0.982372
R_EX_malttr_LPAREN_e_RPAREN_	0.982372
R_EX_maltttr_LPAREN_e_RPAREN_	0.982372
R_EX_man_LPAREN_e_RPAREN_	0.982372
R_EX_man6p_LPAREN_e_RPAREN_	0.982372
R_EX_manglyc_LPAREN_e_RPAREN_	0.982372
R_EX_melib_LPAREN_e_RPAREN_	0.982372
R_EX_meoh_LPAREN_e_RPAREN_	0
R_EX_met_DASH_D_LPAREN_e_RPAREN_
R_EX_met_DASH_L_LPAREN_e_RPAREN_	0.982372
R_EX_metsox_DASH_R_DASH_L_LPAREN_e_RPAREN_	0.982372
R_EX_metsox_DASH_S_DASH_L_LPAREN_e_RPAREN_	0.982372
R_EX_mg2_LPAREN_e_RPAREN_	0
R_EX_mincyc_LPAREN_e_RPAREN_	0.982372
R_EX_minohp_LPAREN_e_RPAREN_	0.982372
R_EX_mmet_LPAREN_e_RPAREN_	0.982372
R_EX_mn2_LPAREN_e_RPAREN_	0
R_EX_mnl_LPAREN_e_RPAREN_	0.982372
R_EX_mobd_LPAREN_e_RPAREN_	0
R_EX_mso3_LPAREN_e_RPAREN_	0.982372
R_EX_n2o_LPAREN_e_RPAREN_	0.982372
R_EX_na1_LPAREN_e_RPAREN_	0.982372
R_EX_nac_LPAREN_e_RPAREN_	0.982372
R_EX_nh4_LPAREN_e_RPAREN_	0
R_EX_ni2_LPAREN_e_RPAREN_	0
R_EX_nmn_LPAREN_e_RPAREN_	0.982372
R_EX_no_LPAREN_e_RPAREN_	0.982372
R_EX_no2_LPAREN_e_RPAREN_	0.982372
R_EX_no3_LPAREN_e_RPAREN_	0.982372
R_EX_novbcn_LPAREN_e_RPAREN_	0.982372
R_EX_o16a4colipa_LPAREN_e_RPAREN_
R_EX_o2_LPAREN_e_RPAREN_	0.241502
R_EX_o2s_LPAREN_e_RPAREN_	0.982372
R_EX_ocdca_LPAREN_e_RPAREN_	0.982372
R_EX_ocdcea_LPAREN_e_RPAREN_	0.982372
R_EX_octa_LPAREN_e_RPAREN_	0.982372
R_EX_orn_LPAREN_e_RPAREN_	0.982372
R_EX_orot_LPAREN_e_RPAREN_	0.982372
R_EX_pacald_LPAREN_e_RPAREN_	0.982372
R_EX_peamn_LPAREN_e_RPAREN_	0.982372
R_EX_phe_DASH_L_LPAREN_e_RPAREN_	0.982372
R_EX_pheme_LPAREN_e_RPAREN_	0.982372
R_EX_pi_LPAREN_e_RPAREN_	0
R_EX_pnto_DASH_R_LPAREN_e_RPAREN_	0.982372
R_EX_ppa_LPAREN_e_RPAREN_	0.982372
R_EX_ppal_LPAREN_e_RPAREN_	0.982372
R_EX_pppn_LPAREN_e_RPAREN_	0.982372
R_EX_ppt_LPAREN_e_RPAREN_	0.982372
R_EX_pro_DASH_L_LPAREN_e_RPAREN_	0.982372
R_EX_progly_LPAREN_e_RPAREN_	0.982372
R_EX_psclys_LPAREN_e_RPAREN_	0.982372
R_EX_pser_DASH_L_LPAREN_e_RPAREN_	0.982372
R_EX_ptrc_LPAREN_e_RPAREN_	0.982372
R_EX_pydam_LPAREN_e_RPAREN_	0.982372
R_EX_pydx_LPAREN_e_RPAREN_	0.982372
R_EX_pydxn_LPAREN_e_RPAREN_	0.982372
R_EX_pyr_LPAREN_e_RPAREN_	0.982372
R_EX_quin_LPAREN_e_RPAREN_	0.982372
R_EX_r5p_LPAREN_e_RPAREN_	0.982372
R_EX_rfamp_LPAREN_e_RPAREN_	0.982372
R_EX_rib_DASH_D_LPAREN_e_RPAREN_	0.982372
R_EX_rmn_LPAREN_e_RPAREN_	0.982372
R_EX_sbt_DASH_D_LPAREN_e_RPAREN_	0.982372
R_EX_sel_LPAREN_e_RPAREN_
R_EX_ser_DASH_D_LPAREN_e_RPAREN_	0.982372
R_EX_ser_DASH_L_LPAREN_e_RPAREN_	0.982372
R_EX_skm_LPAREN_e_RPAREN_	0.982372
R_EX_slnt_LPAREN_e_RPAREN_
R_EX_so2_LPAREN_e_RPAREN_
R_EX_so3_LPAREN_e_RPAREN_	0.982372
R_EX_so4_LPAREN_e_RPAREN_	0
R_EX_spmd_LPAREN_e_RPAREN_	0.982372
R_EX_succ_LPAREN_e_RPAREN_	0.982372
R_EX_sucr_LPAREN_e_RPAREN_	0.982372
R_EX_sulfac_LPAREN_e_RPAREN_	0.982372
R_EX_tartr_DASH_D_LPAREN_e_RPAREN_	0.982372
R_EX_tartr_DASH_L_LPAREN_e_RPAREN_	0.982372
R_EX_taur_LPAREN_e_RPAREN_	0.982372
R_EX_tcynt_LPAREN_e_RPAREN_	0.982372
R_EX_thm_LPAREN_e_RPAREN_	0.982372
R_EX_thr_DASH_L_LPAREN_e_RPAREN_	0.982372
R_EX_thrp_LPAREN_e_RPAREN_	0.982372
R_EX_thym_LPAREN_e_RPAREN_	0.982372
R_EX_thymd_LPAREN_e_RPAREN_	0.982372
R_EX_tma_LPAREN_e_RPAREN_	0.982372
R_EX_tmao_LPAREN_e_RPAREN_	0.982372
R_EX_tre_LPAREN_e_RPAREN_	0.982372
R_EX_trp_DASH_L_LPAREN_e_RPAREN_	0.982372
R_EX_tsul_LPAREN_e_RPAREN_	0.982372
R_EX_ttdca_LPAREN_e_RPAREN_	0.982372
R_EX_ttdcea_LPAREN_e_RPAREN_	0.982372
R_EX_ttrcyc_LPAREN_e_RPAREN_	0.982372
R_EX_tungs_LPAREN_e_RPAREN_
R_EX_tym_LPAREN_e_RPAREN_	0.982372
R_EX_tyr_DASH_L_LPAREN_e_RPAREN_	0.982372
R_EX_tyrp_LPAREN_e_RPAREN_	0.982372
R_EX_uacgam_LPAREN_e_RPAREN_	0.982372
R_EX_udpacgal_LPAREN_e_RPAREN_	0.982372
R_EX_udpg_LPAREN_e_RPAREN_	0.982372
R_EX_udpgal_LPAREN_e_RPAREN_	0.982372
R_EX_udpglcur_LPAREN_e_RPAREN_	0.982372
R_EX_ump_LPAREN_e_RPAREN_	0.982372
R_EX_ura_LPAREN_e_RPAREN_	0.982372
R_EX_urea_LPAREN_e_RPAREN_	0.982372
R_EX_uri_LPAREN_e_RPAREN_	0.982372
R_EX_val_DASH_L_LPAREN_e_RPAREN_	0.982372
R_EX_xan_LPAREN_e_RPAREN_	0.982372
R_EX_xmp_LPAREN_e_RPAREN_	0.982372
R_EX_xtsn_LPAREN_e_RPAREN_	0.982372
R_EX_xyl_DASH_D_LPAREN_e_RPAREN_	0.982372
R_EX_xylu_DASH_L_LPAREN_e_RPAREN_	0.982372
R_EX_zn2_LPAREN_e_RPAREN_	0
R_F6PA	0.982372
R_F6PP	0.982372
R_F6Pt6_2pp	0.982372
R_F6Ptex	0.982372
R_FA100ACPHi	0.982372
R_FA120ACPHi	0.982372
R_FA140ACPHi	0.982372
R_FA141ACPHi	0.982372
R_FA160ACPHi	0.982372
R_FA161ACPHi	0.982372
R_FA80ACPHi	0.982372
R_FACOAE100	0.982372
R_FACOAE120	0.981976
R_FACOAE140	0.982372
R_FACOAE141	0.982372
R_FACOAE160	0.981722
R_FACOAE161	0.981606
R_FACOAE180	0.982372
R_FACOAE181	0.982372
R_FACOAE60	0.982372
R_FACOAE80	0.982372
R_FACOAL100t2pp	0.982372
R_FACOAL120t2pp	0.982372
R_FACOAL140t2pp	0.982372
R_FACOAL141t2pp	0.982372
R_FACOAL160t2pp	0.982372
R_FACOAL161t2pp	0.982372
R_FACOAL180t2pp	0.982372
R_FACOAL181t2pp	0.982372
R_FACOAL60t2pp	0.982372
R_FACOAL80t2pp	0.982372
R_FADRx	0.98015
R_FADRx2	0.982372
R_FALDH2	0.982372
R_FALDtex	0.982372
R_FALDtpp	0.982372
R_FALGTHLs	0.982372
R_FBA	0.982372
R_FBA3	0.982372
R_FBP	0.982372
R_FCI	0.982372
R_FCLK	0.982372
R_FCLPA	0.982372
R_FCLT	0
R_FDH4pp	0.982372
R_FDH5pp	0.982372
R_FDMO	0.982372
R_FDMO2	0.982372
R_FDMO3	0.982372
R_FDMO4	0.982372
R_FDMO6	0.982372
R_FE2abcpp	0.982372
R_FE2t2pp	0.982372
R_FE2t3pp	0.982372
R_FE2tex	0.982288
R_FE2tpp	0.982355
R_FE3abcpp	0.982372
R_FE3DCITabcpp	0.982372
R_FE3DCITtonex	0.982372
R_FE3DHBZR	0.982372
R_FE3DHBZSabcpp	0.982372
R_FE3DHBZStonex	0.982372
R_FE3HOXabcpp	0.982372
R_FE3HOXexs	0.982372
R_FE3HOXR1	0.982372
R_FE3HOXR2	0.982372
R_FE3HOXR3	0.982372
R_FE3HOXtonex	0.982372
R_FE3HOXUtex	0.982372
R_FE3HOXUtpp	0.982372
R_FE3Ri	0.982372
R_FE3tex	0.982372
R_FECRMabcpp	0.982372
R_FECRMexs	0.982372
R_FECRMR1	0.982372
R_FECRMR2	0.982372
R_FECRMR3	0.982372
R_FECRMtonex	0.982372
R_FECRMUtex	0.982372
R_FECRMUtpp	0.982372
R_FEENTERabcpp	0.982372
R_FEENTERexs	0.982372
R_FEENTERR1	0.982372
R_FEENTERR2	0.982372
R_FEENTERR3	0.982372
R_FEENTERtex	0.982372
R_FEENTERtonex	0.982372
R_FEENTERtpp	0.982372
R_FEOXAMabcpp	0.982372
R_FEOXAMexs	0.982372
R_FEOXAMR1	0.982372
R_FEOXAMR2	0.982372
R_FEOXAMR3	0.982372
R_FEOXAMtonex	0.982372
R_FEOXAMUtex	0.982372
R_FEOXAMUtpp	0.982372
R_FEROpp	0.982372
R_FESD1s	0.98236
R_FESD2s	0.982372
R_FESR	0.98236
R_FFSD	0.982372
R_FHL	0.982372
R_FLDR2	0.982372
R_FLVR	0.982372
R_FLVRx	0.982372
R_FMETTRS
R_FMNAT	0
R_FMNRx	0.982372
R_FMNRx2	0.982372
R_FOMETRi	0.982372
R_FORCT
R_FORt2pp	0.982372
R_FORtex	0.982372
R_FORtppi	0.982372
R_FRD2	0.982372
R_FRD3	0.982372
R_FRUK	0.982372
R_FRULYSDG	0.982372
R_FRULYSE	0.982372
R_FRULYSK	0.982372
R_FRULYSt2pp	0.982372
R_FRULYStex	0.982372
R_FRUpts2pp	0.982372
R_FRUptspp	0.982372
R_FRUtex	0.982372
R_FRUURt2rpp	0.982372
R_FRUURtex	0.982372
R_FTHFD	0.982372
R_FTHFLi	0.982372
R_FUCtex	0.982372
R_FUCtpp	0.982372
R_FUM	0.902706
R_FUMt2_2pp	0.982372
R_FUMt2_3pp	0.982372
R_FUMtex	0.982372
R_FUSAtex	0.982372
R_FUSAtpp	0.982372
R_G1PACT	0
R_G1PPpp	0.982372
R_G1Ptex	0.982372
R_G1PTT	0.982372
R_G1SAT	0
R_G2PP	0.982372
R_G2PPpp	0.982372
R_G3PAT120	0.982372
R_G3PAT140	0.982372
R_G3PAT141	0.982372
R_G3PAT160	0.982372
R_G3PAT161	0.982372
R_G3PAT180	0.982372
R_G3PAT181	0.982372
R_G3PCabcpp
R_G3PCtex	0.982372
R_G3PD2	0
R_G3PD5	0.982372
R_G3PD6	0.982372
R_G3PD7	0.982372
R_G3PEabcpp	0.982372
R_G3PEtex	0.982372
R_G3PGabcpp	0.982372
R_G3PGtex	0.982372
R_G3PIabcpp
R_G3PItex	0.982372
R_G3PSabcpp	0.982372
R_G3PStex	0.982372
R_G3PT	0.982372
R_G5SADs	0
R_G5SD	0.981472
R_G6PDA	0.982372
R_G6PDH2r	0.975512
R_G6PP	0.982372
R_G6Pt6_2pp	0.982372
R_G6Ptex	0.982372
R_GAL1PPpp	0.982372
R_GAL1Ptex	0.982372
R_GALabcpp	0.982372
R_GALBDtex	0.982372
R_GALCTD	0.982372
R_GALCTLO	0.982372
R_GALCTND	0.982372
R_GALCTNLt2pp	0.982372
R_GALCTNLtex	0.982372
R_GALCTNt2pp	0.982372
R_GALCTNtex	0.982372
R_GALCTt2rpp	0.982372
R_GALCTtex	0.982372
R_GALKr	0.982372
R_GALM2pp	0.982372
R_GALS3	0.982372
R_GALT1	0.982372
R_GALt2pp	0.982372
R_GALtex	0.982372
R_GALTptspp	0.982372
R_GALTtex	0.982372
R_GALUi	0.982372
R_GALURt2rpp	0.982372
R_GALURtex	0.982372
R_GAM6Pt6_2pp	0.982372
R_GAMAN6Ptex	0.982372
R_GAMptspp	0.982372
R_GAMtex	0.982372
R_GAPD	0.85606
R_GARFT	0.980836
R_GART	0.982372
R_GBBTNtex
R_GCALDD	0
R_GDMANE
R_GDPDPK	0.982372
R_GDPMNH	0.982372
R_GDPMNP	0.982372
R_GDPtex	0.982372
R_GDPTPDP	0.982372
R_GF6PTA	0
R_GGGABADr	0.982372
R_GGGABAH	0.982372
R_GGPTRCO	0.982372
R_GGPTRCS	0.982372
R_GHBDHx
R_GHMT2r	0.968359
R_GK1	0
R_GLBRAN2	0.982372
R_GLCabcpp	0.982372
R_GLCATr
R_GLCDpp	0.982372
R_GLCNt2rpp	0.982372
R_GLCNtex	0.982372
R_GLCP	0.982372
R_GLCP2	0.982372
R_GLCptspp	0.972003
R_GLCRAL	0.982372
R_GLCRD	0.982372
R_GLCRt2rpp	0.982372
R_GLCRtex	0.982372
R_GLCS1	0.982372
R_GLCt2pp	0.982372
R_GLCtex	0.982372
R_GLCtexi	0.982372
R_GLCTR1	0.982372
R_GLCTR2	0.982372
R_GLCTR3	0.982372
R_GLCUR1Ptex	0.982372
R_GLCURt2rpp	0.982372
R_GLCURtex	0.982372
R_GLDBRAN2	0.982372
R_GLGC	0.982372
R_GLNabcpp	0.982372
R_GLNS	0
R_GLNtex	0.982372
R_GLNTRS
R_GLTPD	0.982372
R_GLU5K	0.981472
R_GLUabcpp	0.982372
R_GLUABUTt7pp	0.982372
R_GLUCYS	0.982372
R_GLUDC	0.982372
R_GLUDy	0.948773
R_GLUN	0.982372
R_GLUNpp	0.982372
R_GLUPRT	0
R_GLUR	0
R_GLUSy	0.982372
R_GLUt2rpp	0.982372
R_GLUt4pp	0.982372
R_GLUtex	0.982372
R_GLUTRR	0
R_GLUTRS	0
R_GLXCL	0.982372
R_GLYALDtex	0.982372
R_GLYALDtpp	0.982372
R_GLYAT	0.982372
R_GLYBabcpp
R_GLYBt2pp
R_GLYBtex
R_GLYC2Pabcpp	0.982372
R_GLYC2Ptex	0.982372
R_GLYC3Pabcpp	0.982372
R_GLYC3Pt6pp	0.982372
R_GLYC3Ptex	0.982372
R_GLYCAt2rpp	0.982372
R_GLYCAtex	0.982372
R_GLYCDx	0.982372
R_GLYCK	0.982372
R_GLYCK2	0.982372
R_GLYCL	0.982205
R_GLYCLTDx	0.982372
R_GLYCLTDy	0.982372
R_GLYCLTt2rpp	0.982372
R_GLYCLTt4pp	0.982372
R_GLYCLTtex	0.982372
R_GLYCtex	0.982372
R_GLYCTO2	0.982372
R_GLYCTO3	0.982372
R_GLYCTO4	0.982372
R_GLYCtpp	0.982372
R_GLYK	0.982372
R_GLYOX	0.982372
R_GLYOX3	0.982372
R_GLYt2pp	0.982372
R_GLYt2rpp	0.982372
R_GLYt4pp	0.982372
R_GLYtex	0.982372
R_GLYTRS
R_GMAND
R_GMHEPAT	0.982372
R_GMHEPK	0.982372
R_GMHEPPA	0.982372
R_GMPR	0.982372
R_GMPS2	0
R_GMPtex	0.982372
R_GND	0.975512
R_GNK	0.982372
R_GOFUCR
R_GP4GH
R_GPDDA1
R_GPDDA1pp	0.982372
R_GPDDA2	0.982372
R_GPDDA2pp	0.982372
R_GPDDA3	0.982372
R_GPDDA3pp	0.982372
R_GPDDA4	0.982372
R_GPDDA4pp	0.982372
R_GPDDA5
R_GPDDA5pp	0.982372
R_GRTT	0
R_GRXR	0.982372
R_GSNK	0.982372
R_GSNt2pp	0.982372
R_GSNtex	0.982372
R_GSPMDA	0.982372
R_GSPMDS	0.982372
R_GTHOr	0.982372
R_GTHOXtex
R_GTHPi	0.982372
R_GTHRDabc2pp	0.982372
R_GTHRDabcpp	0.982372
R_GTHRDHpp	0.982372
R_GTHRDtex	0.982372
R_GTHS	0.982372
R_GTPCI	0
R_GTPCII2	0
R_GTPDPDP	0.982372
R_GTPDPK	0.982372
R_GTPHs	0.982372
R_GTPtex	0.982372
R_GUACYC	0.982372
R_GUAD	0.982372
R_GUAPRT	0.982372
R_GUAt2pp	0.982372
R_GUAtex	0.982372
R_GUAtpp	0.982372
R_GUI1	0.982372
R_GUI2	0.982372
R_GUR1PPpp	0.982372
R_H2O2tex	0.982372
R_H2Otex	0.496865
R_H2Otpp	0.496865
R_H2SO	0.982372
R_H2St1pp	0.982372
R_H2Stex	0.982372
R_H2tex	0.982372
R_H2tpp	0.982372
R_HACD1	0.972037
R_HACD2	0.972037
R_HACD3	0.972037
R_HACD4	0.975956
R_HACD5	0.977673
R_HACD6	0.97871
R_HACD7	0.980958
R_HACD8	0.982372
R_HADPCOADH3	0.982372
R_HBZOPT	0
R_HCINNMt2rpp	0.982372
R_HCINNMtex	0.982372
R_HCO3E	0
R_HCYSMT	0.982372
R_HCYSMT2	0.982372
R_HDCAtexi	0.982372
R_HDCEAtexi	0.982372
R_HEMEOS	0.982372
R_HEPK1	0.982372
R_HEPK2	0.982372
R_HEPT1	0.982372
R_HEPT2	0.982372
R_HEPT3	0.982372
R_HEPT4	0.982372
R_HETZK
R_HEX1	0.982372
R_HEX4	0.982372
R_HEX7	0.982372
R_HEXt2rpp	0.982372
R_HG2abcpp
R_HG2t3pp
R_HG2tex
R_HISabcpp	0.982372
R_HISt2rpp	0.982372
R_HISTD	0
R_HIStex	0.982372
R_HISTP	0
R_HISTRS
R_HKNDDH	0.982372
R_HKNTDH	0.982372
R_HMBS	0
R_HMPK1
R_HOMt2pp	0.982372
R_HOMtex	0.982372
R_HOPNTAL	0.982372
R_HPPK2	0
R_HPPPNDO	0.982372
R_HPPPNt2rpp	0.982372
R_HPPPNtex	0.982372
R_HPYRI	0.982372
R_HPYRRx	0.982372
R_HPYRRy	0.982372
R_HSDy	0
R_HSK	0
R_HSST	0
R_HSTPT	0
R_Htex	0.982372
R_HXAND	0.982372
R_HXAtex	0.982372
R_HXCT	0.982372
R_HXPRT	0.982372
R_HYD1pp	0.982372
R_HYD2pp	0.982372
R_HYD3pp	0.982372
R_HYPOE	0.982372
R_HYXNtex	0.982372
R_HYXNtpp	0.982372
R_I2FE2SR	0.982372
R_I2FE2SS	0.98237
R_I2FE2SS2	0.98237
R_I2FE2ST	0.982372
R_I4FE4SR	0.98237
R_I4FE4ST	0.98237
R_ICDHyr	0
R_ICHORS	0.982372
R_ICHORSi	0.982372
R_ICHORT	0.982372
R_ICL	0.982372
R_ICYSDS	0
R_IDOND	0.982372
R_IDOND2	0.982372
R_IDONt2rpp	0.982372
R_IDONtex	0.982372
R_IG3PS	0
R_IGPDH	0
R_IGPS	0
R_ILEabcpp	0.982372
R_ILEt2rpp	0.982372
R_ILETA	0
R_ILEtex	0.982372
R_ILETRS
R_IMPC	0
R_IMPD	0.98138
R_IMPtex	0.982372
R_INDOLEt2pp	0.982372
R_INDOLEt2rpp	0.982372
R_INDOLEtex	0.982372
R_INOSTt4pp
R_INSH	0.982372
R_INSK	0.982372
R_INSt2pp	0.982372
R_INSt2rpp	0.982372
R_INStex	0.982372
R_INSTtex	0.982372
R_IPDDI	0.982372
R_IPDPS	0.982372
R_IPMD	0
R_IPPMIa	0
R_IPPMIb	0
R_IPPS	0
R_ISETACabcpp	0.982372
R_ISETACtex	0.982372
R_K2L4Aabcpp	0
R_K2L4Aabctex	0
R_Kabcpp	0.982372
R_KARA1	0
R_KARA2	0
R_KAS14	0.982372
R_KAS15	0.982372
R_KDOCT2	0
R_KDOPP	0
R_KDOPS	0
R_KG6PDC	0.982372
R_Kt2pp	0.981776
R_Kt3pp	0.982372
R_Ktex	0
R_L_DASH_LACD2	0.982372
R_L_DASH_LACD3	0.982372
R_L_DASH_LACt2rpp	0.982372
R_L_DASH_LACtex	0.982372
R_LA4NTpp	0.982372
R_LACZ	0.982372
R_LACZpp	0.982372
R_LADGMDH	0.982372
R_LALADGLUtex	0.982372
R_LALADGLUtpp	0.982372
R_LALALGLUtex	0.982372
R_LALALGLUtpp	0.982372
R_LALDO2x	0.982372
R_LALDO3	0.982372
R_LALGP	0.982372
R_LCADi	0.982372
R_LCARR	0.982372
R_LCARS	0.982372
R_LCTSt3ipp	0.982372
R_LCTStex	0.982372
R_LCTStpp	0.982372
R_LDH_D	0.982372
R_LDH_D2	0.982372
R_LEUabcpp	0.982372
R_LEUt2rpp	0.982372
R_LEUTAi	0
R_LEUtex	0.982372
R_LEUTRS
R_LGTHL	0.982372
R_LIPAabcpp	0.982372
R_LIPAabctex	0.982372
R_LIPACabcpp	0.982372
R_LIPAHT2ex	0.982372
R_LIPAHTex	0.982372
R_LIPAMPL	0.982372
R_LIPATPT	0.982372
R_LIPOCT	0.982372
R_LIPOS	0.982372
R_LIPOt2pp	0.982372
R_LIPOtex	0.982372
R_LPADSS	0
R_LPLIPAL1A120pp	0.982372
R_LPLIPAL1A140pp	0.982372
R_LPLIPAL1A141pp	0.982372
R_LPLIPAL1A160pp	0.982372
R_LPLIPAL1A161pp	0.982372
R_LPLIPAL1A180pp	0.982372
R_LPLIPAL1A181pp	0.982372
R_LPLIPAL1E120pp	0.982372
R_LPLIPAL1E140pp	0.982372
R_LPLIPAL1E141pp	0.982372
R_LPLIPAL1E160pp	0.982372
R_LPLIPAL1E161pp	0.982372
R_LPLIPAL1E180pp	0.982372
R_LPLIPAL1E181pp	0.982372
R_LPLIPAL1G120pp	0.982372
R_LPLIPAL1G140pp	0.982372
R_LPLIPAL1G141pp	0.982372
R_LPLIPAL1G160pp	0.982372
R_LPLIPAL1G161pp	0.982372
R_LPLIPAL1G180pp	0.982372
R_LPLIPAL1G181pp	0.982372
R_LPLIPAL2A120	0.982372
R_LPLIPAL2A140	0.982372
R_LPLIPAL2A141	0.982372
R_LPLIPAL2A160	0.982372
R_LPLIPAL2A161	0.982372
R_LPLIPAL2A180	0.982372
R_LPLIPAL2A181	0.982372
R_LPLIPAL2ATE120
R_LPLIPAL2ATE140
R_LPLIPAL2ATE141
R_LPLIPAL2ATE160
R_LPLIPAL2ATE161
R_LPLIPAL2ATE180
R_LPLIPAL2ATE181
R_LPLIPAL2ATG120
R_LPLIPAL2ATG140
R_LPLIPAL2ATG141
R_LPLIPAL2ATG160
R_LPLIPAL2ATG161
R_LPLIPAL2ATG180
R_LPLIPAL2ATG181
R_LPLIPAL2E120	0.982372
R_LPLIPAL2E140	0.982372
R_LPLIPAL2E141	0.982372
R_LPLIPAL2E160	0.982372
R_LPLIPAL2E161	0.982372
R_LPLIPAL2E180	0.982372
R_LPLIPAL2E181	0.982372
R_LPLIPAL2G120	0.982372
R_LPLIPAL2G140	0.982372
R_LPLIPAL2G141	0.982372
R_LPLIPAL2G160	0.982372
R_LPLIPAL2G161	0.982372
R_LPLIPAL2G180	0.982372
R_LPLIPAL2G181	0.982372
R_LSERDHr	0.982372
R_LYSabcpp	0.982372
R_LYSDC	0.982372
R_LYSt2pp	0.982372
R_LYSt3pp	0.982372
R_LYStex	0.982372
R_LYSTRS
R_LYXI	0.982372
R_LYXt2pp	0.982372
R_LYXtex	0.982372
R_M1PD	0.982372
R_MACPD	0.982372
R_MALCOAMT	0
R_MALDDH	0.982372
R_MALDt2_2pp	0.982372
R_MALDtex	0.982372
R_MALS	0.98237
R_MALt2_2pp	0.982372
R_MALt2_3pp	0.982372
R_MALt3pp	0.982372
R_MALTabcpp	0.982372
R_MALTATr
R_MALtex	0.982372
R_MALTHXabcpp	0.982372
R_MALTHXtexi	0.982372
R_MALTPTabcpp	0.982372
R_MALTptspp
R_MALTPTtexi	0.982372
R_MALTtexi	0.982372
R_MALTTRabcpp	0.982372
R_MALTTRtexi	0.982372
R_MALTTTRabcpp	0.982372
R_MALTTTRtexi	0.982372
R_MAN1PT2	0.982372
R_MAN6PI	0.982372
R_MAN6Pt6_2pp	0.982372
R_MAN6Ptex	0.982372
R_MANAO	0.982372
R_MANGLYCptspp	0.982372
R_MANGLYCtex	0.982372
R_MANPGH	0.982372
R_MANptspp	0.982372
R_MANtex	0.982372
R_MCITD	0.982372
R_MCITL2	0.982372
R_MCITS	0.982372
R_MCOATA	0
R_MCPST
R_MCTP1App	0
R_MCTP1Bpp	0.982372
R_MCTP2App	0.982372
R_MDDCP1pp	0.982372
R_MDDCP2pp	0.982372
R_MDDCP3pp	0.982372
R_MDDCP4pp	0.982372
R_MDDCP5pp	0.982372
R_MDDEP1pp	0.982372
R_MDDEP2pp	0.982372
R_MDDEP3pp	0.982372
R_MDDEP4pp	0.982372
R_MDH	0.966395
R_MDH2	0.982372
R_MDH3	0.982372
R_ME1	0.982372
R_ME2	0.982372
R_MECDPDH5	0
R_MECDPS	0
R_MELIBt2pp	0.982372
R_MELIBt3ipp	0.982372
R_MELIBtex	0.982372
R_MEOHtex	0
R_MEOHtrpp	0
R_MEPCT	0
R_METabcpp	0.982372
R_METAT	0
R_METDabcpp
R_METDtex
R_METOX1s	0.982372
R_METOX2s	0.982372
R_METS	0
R_METSOX1abcpp	0.982372
R_METSOX1tex	0.982372
R_METSOX2abcpp	0.982372
R_METSOX2tex	0.982372
R_METSOXR1	0.982372
R_METSOXR2	0.982372
R_METtex	0.982372
R_METTRS
R_MG2t3_2pp	0.982354
R_MG2tex	0
R_MG2tpp	0.982372
R_MG2uabcpp	0.982372
R_MGSA	0.982372
R_MI1PP
R_MICITDr	0.982372
R_MINCYCtex	0.982372
R_MINCYCtpp	0.982372
R_MINOHPtexi	0.982372
R_MLDCP1App	0.982372
R_MLDCP1Bpp	0.982372
R_MLDCP2App	0.982372
R_MLDCP2Bpp	0.982372
R_MLDCP3App	0.982372
R_MLDEP1pp	0.982372
R_MLDEP2pp	0.982372
R_MLTG1	0.982372
R_MLTG2	0.982372
R_MLTG3	0.982372
R_MLTG4	0.982372
R_MLTG5	0.982372
R_MLTGY1pp	0.982372
R_MLTGY2pp	0.982372
R_MLTGY3pp	0.982372
R_MLTGY4pp	0.982372
R_MLTP1	0.982372
R_MLTP2	0.982372
R_MLTP3	0.982372
R_MMCD	0.982372
R_MMETt2pp	0.982372
R_MMETtex	0.982372
R_MMM	0.982372
R_MN2t3pp	0.982372
R_MN2tpp	0.982371
R_MN6PP	0.982372
R_MNLptspp	0.982372
R_MNLtex	0.982372
R_MNNH	0.982372
R_MNt2pp	0.982372
R_MNtex	0
R_MOADSUx	0
R_MOAT	0
R_MOAT2	0
R_MOAT3C	0.982372
R_MOBDabcpp	0
R_MOBDtex	0
R_MOCDS	0.982372
R_MOCOS	0
R_MOGDS	0.982372
R_MOHMT	0
R_MOX	0.98237
R_MPTAT	0
R_MPTG	0
R_MPTG2	0.982372
R_MPTS	0
R_MPTSS	0
R_MSAR	0.982372
R_MSO3abcpp	0.982372
R_MSO3tex	0.982372
R_MTAN	0.982372
R_MTHFC	0.970698
R_MTHFD	0.970698
R_MTHFR2	0
R_MTHTHFSs	0
R_MTRPOX
R_N2Otex	0.982372
R_N2Otpp	0.982372
R_NACODA	0.982372
R_NACtex	0.982372
R_NACtpp	0.982372
R_NADDP	0.982372
R_NADH10	0.982372
R_NADH16pp	0.982372
R_NADH17pp	0.982372
R_NADH18pp	0.982372
R_NADH5	0.982372
R_NADH9	0.982372
R_NADK	0
R_NADN	0.982372
R_NADPHQR2	0.982372
R_NADPHQR3	0.982372
R_NADPHQR4	0.982372
R_NADPPPS	0.982372
R_NADS1	0
R_NADTRHD	0.982372
R_NAMNPP	0.982372
R_NAt3_1p5pp	0.982372
R_NAt3_2pp	0.982372
R_NAt3pp	0.982372
R_NAtex	0.982372
R_NDPK1	0.982372
R_NDPK2	0
R_NDPK3	0.980547
R_NDPK4	0
R_NDPK5	0.982372
R_NDPK6	0.982372
R_NDPK7	0.982372
R_NDPK8	0.982372
R_NH4tex	0
R_NH4tpp	0
R_NHFRBO	0.982372
R_NI2abcpp	0.982372
R_NI2t3pp	0.982372
R_NI2tex	0
R_NI2tpp	0.98237
R_NI2uabcpp	0.982372
R_NMNAT	0.982372
R_NMNDA	0.982372
R_NMNN	0.982372
R_NMNPtpp	0.982372
R_NMNt7pp	0.982372
R_NMNtex	0.982372
R_NNAM	0.982372
R_NNATr	0
R_NNDMBRT
R_NNDPR	0
R_NO2t2rpp	0.982372
R_NO2tex	0.982372
R_NO3R1bpp	0.982372
R_NO3R1pp	0.982372
R_NO3R2bpp	0.982372
R_NO3R2pp	0.982372
R_NO3t7pp	0.982372
R_NO3tex	0.982372
R_NODOx	0.982372
R_NODOy	0.982372
R_NOtex	0.982372
R_NOtpp	0.982372
R_NOVBCNtex	0.982372
R_NOVBCNtpp	0.982372
R_NTD1	0.982372
R_NTD10	0.982372
R_NTD10pp	0.982372
R_NTD11	0.982372
R_NTD11pp	0.982372
R_NTD12	0.982372
R_NTD12pp	0.982372
R_NTD1pp	0.982372
R_NTD2	0.982372
R_NTD2pp	0.982372
R_NTD3	0.982372
R_NTD3pp	0.982372
R_NTD4	0.982372
R_NTD4pp	0.982372
R_NTD5	0.982372
R_NTD5pp	0.982372
R_NTD6	0.982372
R_NTD6pp	0.982372
R_NTD7	0.982372
R_NTD7pp	0.982372
R_NTD8	0.982372
R_NTD8pp	0.982372
R_NTD9	0.982372
R_NTD9pp	0.982372
R_NTP1	0.982372
R_NTP10	0.982372
R_NTP11
R_NTP12
R_NTP3	0.982372
R_NTP3pp	0.982372
R_NTP5	0.982372
R_NTPP1	0.982372
R_NTPP10	0.982372
R_NTPP11	0.982372
R_NTPP2	0.982372
R_NTPP3	0.982372
R_NTPP4	0.982372
R_NTPP5	0.982372
R_NTPP6	0.982372
R_NTPP7	0.982372
R_NTPP8	0.982372
R_NTPP9	0.982372
R_NTPTP1	0.982372
R_NTPTP2	0.982372
R_NTRIR2x	0.982372
R_NTRIR3pp	0.982372
R_NTRIR4pp	0.982372
R_O16A4COLIPAabctex
R_O16A4Lpp
R_O16AP1pp
R_O16AP2pp
R_O16AP3pp
R_O16AT
R_O16AUNDtpp
R_O16GALFT
R_O16GLCT1
R_O16GLCT2
R_O2Stex	0.982372
R_O2tex	0.241502
R_O2tpp	0.241502
R_OAADC	0.982372
R_OBTFL	0.982372
R_OCBT	0
R_OCDCAtexi	0.982372
R_OCDCEAtexi	0.982372
R_OCTAtex	0.982372
R_OCTDPS	0
R_OCTNLL	0.982372
R_OGMEACPD	0
R_OGMEACPR	0
R_OGMEACPS	0
R_OHPBAT	0
R_OHPHM	0.982372
R_OMBZLM	0.982372
R_OMCDC	0
R_OMMBLHX	0.982372
R_OMMBLHX3	0.982372
R_OMPDC	0
R_OMPHHX	0.982372
R_OMPHHX3	0.982372
R_OP4ENH	0.982372
R_OPHBDC	0
R_OPHHX	0.982372
[truncated: 584 more rows]

## Sheet: Reaction-Essentiality_ECOL-PROT
reaction	objective value
R_12DGR120tipp	2.28032
R_12DGR140tipp	2.28032
R_12DGR141tipp	2.28032
R_12DGR160tipp	2.28032
R_12DGR161tipp	2.28032
R_12DGR180tipp	2.28032
R_12DGR181tipp	2.28032
R_12PPDRtex	2.28032
R_12PPDRtpp	2.28032
R_12PPDStex	2.28032
R_12PPDStpp	2.28032
R_14GLUCANabcpp	2.28032
R_14GLUCANtexi	2.28032
R_23CAMPtex	2.28032
R_23CCMPtex	2.28032
R_23CGMPtex	2.28032
R_23CUMPtex	2.28032
R_23DAPPAt2pp	2.28032
R_23DAPPAtex	2.28032
R_23PDE2pp	2.28032
R_23PDE4pp	2.28032
R_23PDE7pp	2.28032
R_23PDE9pp	2.28032
R_26DAHtex	2.28032
R_2AGPA120tipp	2.28032
R_2AGPA140tipp	2.28032
R_2AGPA141tipp	2.28032
R_2AGPA160tipp	2.28032
R_2AGPA161tipp	2.28032
R_2AGPA180tipp	2.28032
R_2AGPA181tipp	2.28032
R_2AGPE120tipp	2.28032
R_2AGPE140tipp	2.28032
R_2AGPE141tipp	2.28032
R_2AGPE160tipp	2.28032
R_2AGPE161tipp	2.28032
R_2AGPE180tipp	2.28032
R_2AGPE181tipp	2.28032
R_2AGPEAT120	2.28032
R_2AGPEAT140	2.28032
R_2AGPEAT141	2.28032
R_2AGPEAT160	2.28032
R_2AGPEAT161	2.28032
R_2AGPEAT180	2.28032
R_2AGPEAT181	2.28032
R_2AGPG120tipp	2.28032
R_2AGPG140tipp	2.28032
R_2AGPG141tipp	2.28032
R_2AGPG160tipp	2.28032
R_2AGPG161tipp	2.28032
R_2AGPG180tipp	2.28032
R_2AGPG181tipp	2.28032
R_2AGPGAT120	2.28032
R_2AGPGAT140	2.28032
R_2AGPGAT141	2.28032
R_2AGPGAT160	2.28032
R_2AGPGAT161	2.28032
R_2AGPGAT180	2.28032
R_2AGPGAT181	2.28032
R_2DGULRGx
R_2DGULRGy
R_2DGULRx
R_2DGULRy
R_2MAHMP	2.28032
R_34dhpactex	2.28032
R_3AMACHYD	2.28032
R_3AMPtex	2.28032
R_3CMPtex	2.28032
R_3GMPtex	2.28032
R_3HAD100	2.28032
R_3HAD120	2.28032
R_3HAD121	2.28032
R_3HAD140	2.28032
R_3HAD141	2.28032
R_3HAD160	2.28032
R_3HAD161	2.28032
R_3HAD180	2.28032
R_3HAD181	2.28032
R_3HAD40	2.28032
R_3HAD60	2.28032
R_3HAD80	2.28032
R_3HCINNMH	2.28032
R_3HPPPNH	2.28032
R_3HPPtex	2.28032
R_3HPPtpp	2.28032
R_3KGK
R_3NTD2pp	2.28032
R_3NTD4pp	2.28032
R_3NTD7pp	2.28032
R_3NTD9pp	2.28032
R_3OAR100	2.28032
R_3OAR120	2.28032
R_3OAR121	2.28032
R_3OAR140	0
R_3OAR141	2.28032
R_3OAR160	2.28032
R_3OAR161	2.28032
R_3OAR180	2.28032
R_3OAR181	2.28032
R_3OAR40	2.28032
R_3OAR60	2.28032
R_3OAR80	2.28032
R_3OAS100	2.28032
R_3OAS120	2.28032
R_3OAS121	2.28032
R_3OAS140	0
R_3OAS141	2.28032
R_3OAS160	2.28032
R_3OAS161	2.28032
R_3OAS180	2.28032
R_3OAS181	2.28032
R_3OAS60	2.28032
R_3OAS80	2.28032
R_3OXCOAT	2.28032
R_3PEPTabcpp	2.28032
R_3PEPTtex	2.28032
R_3UMPtex	2.28032
R_42A12BOOXpp	2.28032
R_4HOXPACDtex	2.28032
R_4HTHRS
R_4PCP	2.28032
R_4PCPpp	2.28032
R_4PEPTabcpp	2.28032
R_4PEPTtex	2.28032
R_5DGLCNR	2.28032
R_5DGLCNt2rpp	2.28032
R_5DGLCNtex	2.28032
R_5DOAN	0
R_5MTRtex	2.28032
R_5MTRtpp	2.28032
R_A5PISO	0
R_AACPS1	2.28032
R_AACPS2	2.28032
R_AACPS3	2.27865
R_AACPS4	2.27835
R_AACPS5	2.28032
R_AACPS6	2.28032
R_AACPS7	2.2793
R_AACPS8	2.28032
R_AACPS9	2.28032
R_AACTOOR	2.28032
R_AADDGT	2.28032
R_AAMYL	2.28032
R_AAMYLpp	2.28032
R_AB6PGH
R_ABTA	2.28032
R_ABUTD	2.28032
R_ABUTt2pp	2.28032
R_ABUTtex	2.28032
R_ACACCT	2.28032
R_ACACT1r	2.2531
R_ACACt2pp	2.28032
R_ACACT2r	2.2531
R_ACACT3r	2.2531
R_ACACT4r	2.26376
R_ACACT5r	2.26716
R_ACACT6r	2.26984
R_ACACT7r	2.27667
R_ACACT8r	2.28032
R_ACACtex	2.28032
R_ACALD	2.28032
R_ACALDtex	2.28032
R_ACALDtpp	2.28032
R_ACANTHAT
R_ACBIPGT
R_ACCOAC	0
R_ACCOAL	2.28032
R_ACGAL1PPpp	2.28032
R_ACGAL1Ptex	2.28032
R_ACGALtex	2.28032
R_ACGAM1PPpp	2.28032
R_ACGAM1Ptex	2.28032
R_ACGAMK	2.28032
R_ACGAMT	2.28032
R_ACGAptspp	2.28032
R_ACGAtex	2.28032
R_ACGK	2.28032
R_ACGS	2.28032
R_ACHBS	2.28032
R_ACKr	2.28032
R_ACLS	2.28032
R_ACM6PH	2.28032
R_ACMAMUT	2.28032
R_ACMANAptspp	2.28032
R_ACMANAtex	2.28032
R_ACMUMptspp	2.28032
R_ACMUMtex	2.28032
R_ACNAMt2pp	2.28032
R_ACNAMtex	2.28032
R_ACNML	2.28032
R_ACOAD1f	2.2531
R_ACOAD2f	2.2531
R_ACOAD3f	2.2531
R_ACOAD4f	2.26376
R_ACOAD5f	2.26716
R_ACOAD6f	2.275
R_ACOAD7f	2.27865
R_ACOAD8f	2.28032
R_ACOATA	2.28032
R_ACODA	2.28032
R_ACOLIPAabctex	2.28032
R_ACONIs
R_ACONMT
R_ACONTa	2.21294
R_ACONTb	2.21294
R_ACOTA	2.28032
R_ACPPAT120	2.28032
R_ACPPAT140	2.28032
R_ACPPAT141	2.28032
R_ACPPAT160	2.28032
R_ACPPAT161	2.28032
R_ACPPAT180	2.28032
R_ACPPAT181	2.28032
R_ACPS1
R_ACS	2.28032
R_ACSERtex	2.28032
R_ACSERtpp	2.28032
R_ACt2rpp	2.28032
R_ACt4pp	2.28032
R_ACtex	2.28032
R_ADA	2.28032
R_ADCL	0
R_ADCS	0
R_ADD	2.28032
R_ADEt2rpp	2.28032
R_ADEtex	2.28032
R_ADK1	2.28032
R_ADK3	2.28032
R_ADK4	2.28032
R_ADMDC	2.28032
R_ADNCYC	2.28032
R_ADNK1	2.28032
R_ADNt2pp	2.28032
R_ADNt2rpp	2.28032
R_ADNtex	2.28032
R_ADNUC	2.28032
R_ADOCBIK
R_ADOCBLabcpp	2.28032
R_ADOCBLS
R_ADOCBLtonex	2.28032
R_ADPRDP	2.28032
R_ADPT	2.28032
R_ADSK	2.28032
R_ADSL1r	0
R_ADSL2r	0
R_ADSS	0
R_AGDC	2.28032
R_AGM3PA	2.28032
R_AGM3PApp	2.28032
R_AGM3PH	2.28032
R_AGM3Pt2pp	2.28032
R_AGM4PA	2.28032
R_AGM4PApp	2.28032
R_AGM4PCP	2.28032
R_AGM4PCPpp	2.28032
R_AGM4PH	2.28032
R_AGM4Pt2pp	2.28032
R_AGMH	2.28032
R_AGMHE	2.28032
R_AGMT	2.28032
R_AGMt2pp	2.28032
R_AGMtex	2.28032
R_AGPAT120	2.28032
R_AGPAT140	2.28032
R_AGPAT141	2.28032
R_AGPAT160	0
R_AGPAT161	0
R_AGPAT180	2.28032
R_AGPAT181	2.28032
R_AGPR	2.28032
R_AGt3
R_AHCYSNS	0
R_AICART	0
R_AIRC2	0
R_AIRC3	0
R_AKGDH	2.16221
R_AKGt2rpp	2.28032
R_AKGtex	2.28032
R_ALAabcpp	2.28032
R_ALAALAabcpp	2.28032
R_ALAALAD	2.28032
R_ALAALAr	0
R_ALAALAtex	2.28032
R_ALAGLUE	2.28032
R_ALAR	0
R_ALAt2pp	2.28032
R_ALAt2rpp	2.28032
R_ALAt4pp	2.28032
R_ALATA_D2	2.28032
R_ALATA_L	2.28032
R_ALATA_L2	2.28032
R_ALAtex	2.15533
R_ALATRS
R_ALCD19	2.28032
R_ALCD2x	2.28032
R_ALDD19xr	2.28032
R_ALDD2x	2.28032
R_ALDD2y	2.28032
R_ALDD3y	2.28032
R_ALDD4	2.28032
R_ALLabcpp	2.28032
R_ALLK	2.28032
R_ALLPI	2.28032
R_ALLTAMH	2.28032
R_ALLtex	2.28032
R_ALLTN	2.28032
R_ALLTNt2rpp	2.28032
R_ALLTNtex	2.28032
R_ALLULPE	2.28032
R_ALPATE160pp
R_ALPATG160pp
R_ALR2	2.28032
R_ALR4x	2.28032
R_ALTRH	2.28032
R_AM3PA	2.28032
R_AM4PA	2.28032
R_AM4PCP	2.28032
R_AMALT1	2.28032
R_AMALT2	2.28032
R_AMALT3	2.28032
R_AMALT4	2.28032
R_AMANAPEr	2.28032
R_AMANK	2.28032
R_AMAOTr	0
R_AMMQLT8	2.28032
R_AMPMS2	0
R_AMPN	2.28032
R_AMPTASECG	2.28032
R_AMPTASEPG	2.28032
R_AMPtex	2.28032
R_ANHGMtex	2.28032
R_ANHMK	2.28032
R_ANPRT	2.28032
R_ANS	2.28032
R_AOBUTDs	2.28032
R_AOXSr2	0
R_AP4AH	2.28032
R_AP4AS	2.28032
R_AP5AH
R_APCS
R_APG3PAT120	2.28032
R_APG3PAT140	2.28032
R_APG3PAT141	2.28032
R_APG3PAT160	2.28032
R_APG3PAT161	2.28032
R_APG3PAT180	2.28032
R_APG3PAT181	2.28032
R_APH120	2.28032
R_APH140	2.28032
R_APH141	2.28032
R_APH160	2.28032
R_APH161	2.28032
R_APH180	2.28032
R_APH181	2.28032
R_APPLDHr
R_APRAUR	0
R_ARAI	2.28032
R_ARBabcpp	2.28032
R_ARBt2rpp	2.28032
R_ARBt3ipp	2.28032
R_ARBtex	2.28032
R_ARBTNabcpp	2.28032
R_ARBTNexs	2.28032
R_ARBTNR1	2.28032
R_ARBTNR2	2.28032
R_ARBTNR3	2.28032
R_ARBTNtex	2.28032
R_ARBTNtonex	2.28032
R_ARBTNtpp	2.28032
R_ARBTptspp
R_ARBTtex
R_ARGabcpp	2.28032
R_ARGAGMt7pp	2.28032
R_ARGDC	2.28032
R_ARGDCpp	2.28032
R_ARGORNt7pp	2.276
R_ARGSL	2.28032
R_ARGSS	2.28032
R_ARGt3pp	2.28032
R_ARGtex	2.14988
R_ARGTRS
R_ASAD	0
R_ASCBPL	2.28032
R_ASCBptspp	2.28032
R_ASCBtex	2.28032
R_ASNabcpp	2.28032
R_ASNN	2.28032
R_ASNNpp	2.28032
R_ASNS1	2.28032
R_ASNS2	2.28032
R_ASNt2rpp	2.27795
R_ASNtex	2.18152
R_ASNTRS
R_ASO3t8pp
R_ASO3tex
R_ASP1DC	0
R_ASPabcpp	2.28032
R_ASPCT	0
R_ASPK	0
R_ASPO3	2.28032
R_ASPO4	2.28032
R_ASPO5	2.28032
R_ASPO6	2.2803
R_ASPT	2.28032
R_ASPt2_2pp	2.28032
R_ASPt2_3pp	2.28032
R_ASPt2pp	2.28032
R_ASPt2rpp	2.28032
R_ASPTA	2.00553
R_ASPtex	2.1846
R_ASPTRS
R_ASR
R_AST	2.27938
R_ATHRDHr	2.28032
R_ATPHs	2.28032
R_ATPM	NaN
R_ATPPRT	2.28032
R_ATPS4rpp	0.498829
R_BALAt2pp	2.28032
R_BALAtex	2.28032
R_BETALDHx
R_BETALDHy
R_BMOCOS	0
R_BMOGDS1	0
R_BMOGDS2	0
R_BPNT	2.28032
R_BSORx
R_BSORy
R_BTNt2ipp	2.28032
R_BTNtex	2.28032
R_BTS5	0
R_BUTCT	2.28032
R_BUTSO3abcpp	2.28032
R_BUTSO3tex	2.28032
R_BUTt2rpp	2.28032
R_BUTtex	2.28032
R_BWCOGDS1
R_BWCOGDS2
R_BWCOS
R_CA2t3pp	2.28032
R_CA2tex	0
R_CADVtpp	2.28032
R_CAT	2.28032
R_CAt6pp	0
R_CBIAT
R_CBItonex
R_CBIuabcpp
R_CBL1abcpp	2.28032
R_CBL1tonex	2.28032
R_CBLAT	2.28032
R_CBMD	2.28032
R_CBMKr	2.27165
R_CBPS	2.28032
R_CCGS
R_CD2abcpp	2.28032
R_CD2t3pp	2.28032
R_CD2tex	2.28032
R_CD2tpp	2.28032
R_CDAPPA120	2.28032
R_CDAPPA140	2.28032
R_CDAPPA141	2.28032
R_CDAPPA160	2.28032
R_CDAPPA161	2.28032
R_CDAPPA180	2.28032
R_CDAPPA181	2.28032
R_CDGR
R_CDGS
R_CDPMEK	0
R_CFAS160E
R_CFAS160G
R_CFAS180E
R_CFAS180G
R_CGLYabcpp	2.28032
R_CGLYtex	2.28032
R_CHLabcpp
R_CHLt2pp
R_CHLtex	2.28032
R_CHOLD
R_CHORM	0
R_CHORS	0
R_CHRPL	0
R_CHTBSptspp	2.28032
R_CHTBStex	2.28032
R_CINNDO
R_CITL	2.28032
R_CITt3pp	2.28032
R_CITt7pp	2.28032
R_CITtex	2.28032
R_CLIPAabctex	2.28032
R_CLPNH120pp	2.28032
R_CLPNH140pp	2.28032
R_CLPNH141pp	2.28032
R_CLPNH160pp	2.28032
R_CLPNH161pp	2.28032
R_CLPNH180pp	2.28032
R_CLPNH181pp	2.28032
R_CLPNS120pp	2.28032
R_CLPNS140pp	2.28032
R_CLPNS141pp	2.28032
R_CLPNS160pp	2.28032
R_CLPNS161pp	2.28032
R_CLPNS180pp	2.28032
R_CLPNS181pp	2.28032
R_CLt3_2pp	0
R_CLtex	0
R_CMPN	2.28032
R_CMPtex	2.28032
R_CMtex	2.28032
R_CMtpp	2.28032
R_CO2tex	1.24302
R_CO2tpp	2.06808
R_COBALT2abcpp	2.28032
R_COBALT2t3pp	2.28032
R_COBALT2tex	0
R_COBALT2tpp	0
R_COLIPAabcpp	2.28032
R_COLIPAabctex	2.28032
R_COLIPAKpp	2.28032
R_COLIPAPabctex	2.28032
R_CPGNabcpp	2.28032
R_CPGNexs	2.28032
R_CPGNR1	2.28032
R_CPGNR2	2.28032
R_CPGNR3	2.28032
R_CPGNtonex	2.28032
R_CPGNUtex	2.28032
R_CPGNUtpp	2.28032
R_CPH4S
R_CPMPS	0
R_CPPPGO	2.28019
R_CPPPGO2	2.28032
R_CRNabcpp	2.28032
R_CRNBTCT
R_CRNCAL2	2.28032
R_CRNCAR	2.28032
R_CRNCBCT	2.28032
R_CRNCDH	2.28032
R_CRNDabcpp	2.28032
R_CRNDCAL2	2.28032
R_CRNDt2rpp	2.28032
R_CRNDtex	2.28032
R_CRNt2rpp	2.28032
R_CRNt7pp
R_CRNt8pp	2.28032
R_CRNtex	2.28032
R_CS	2.21294
R_CSND	2.28032
R_CSNt2pp	2.28032
R_CSNtex	2.28032
R_CTBTabcpp	2.28032
R_CTBTCAL2	2.28032
R_CTBTt2rpp	2.28032
R_CTECOAI6	2.28032
R_CTECOAI7	2.27835
R_CTECOAI8	2.28032
R_CTPS2	0
R_CU1abcpp
R_CU1Opp	2.28032
R_CU2abcpp	2.28032
R_CU2tex	0
R_CU2tpp	0
R_CUt3
R_CUtex	2.28032
R_CYANST
R_CYANSTpp	2.28032
R_CYANtex	2.28032
R_CYNTAH	2.28032
R_CYNTt2pp	2.28032
R_CYNTtex	2.28032
R_CYSabc2pp	2.28032
R_CYSabcpp	2.17176
R_CYSDabcpp	2.28032
R_CYSDDS	2.28032
R_CYSDS	2.19456
R_CYSDtex	2.28032
R_CYSS	2.28032
R_CYSSADS
R_CYStex	2.17176
R_CYSTL	2.28032
R_CYStpp	2.28032
R_CYSTRS
R_CYTBD2pp	2.28032
R_CYTBDpp	2.28032
R_CYTBO3_4pp	1.97663
R_CYTD	2.28032
R_CYTDH	2.28032
R_CYTDK2	2.28032
R_CYTDt2pp	2.28032
R_CYTDt2rpp	2.28032
R_CYTDtex	2.28032
R_CYTK1	2.2732
R_CYTK2	2.28032
R_D_DASH_LACt2pp	2.28032
R_D_DASH_LACtex	2.28032
R_DAAD	2.28032
R_DADA	2.28032
R_DADK	2.28032
R_DADNt2pp	2.28032
R_DADNtex	2.28032
R_DAGK120	2.28032
R_DAGK140	2.28032
R_DAGK141	2.28032
R_DAGK160	2.28032
R_DAGK161	2.28032
R_DAGK180	2.28032
R_DAGK181	2.28032
R_DALAt2pp	2.27836
R_DALAtex	2.28032
R_DAMPtex	2.28032
R_DAPabcpp	2.28032
R_DAPAL	2.28032
R_DAPDC	2.28032
R_DAPE	0
R_DAPtex	2.28032
R_DASYN120	2.28032
R_DASYN140	2.28032
R_DASYN141	2.28032
R_DASYN160	0
R_DASYN161	0
R_DASYN180	2.28032
R_DASYN181	2.28032
R_DATPHs	2.28032
R_DB4PS	0
R_DBTS	0
R_DC6PH	2.28032
R_DCAtex	2.28032
R_DCMPtex	2.28032
R_DCTPD	2.28032
R_DCYTD	2.28032
R_DCYTt2pp	2.28032
R_DCYTtex	2.28032
R_DDCAtexi	2.28032
R_DDGALK	2.28032
R_DDGLCNt2rpp	2.28032
R_DDGLCNtex	2.28032
R_DDGLK	2.28032
R_DDPA	0
R_DDPGALA	2.28032
R_DGK1	2.28032
R_DGMPtex	2.28032
R_DGSNt2pp	2.28032
R_DGSNtex	2.28032
R_DHACOAH	2.28032
R_DHAD1	2.28032
R_DHAD2	2.28032
R_DHAPT	2.28032
R_DHAtex	2.28032
R_DHAtpp	2.28032
R_DHBD	2.28032
R_DHBS	2.28032
R_DHBSH	2.28032
R_DHCIND
R_DHCINDO	2.28032
R_DHDPRy	0
R_DHDPS	0
R_DHFR	0
R_DHFS	0
R_DHMPTR
R_DHNAOT4	2.28032
R_DHNCOAS	2.28032
R_DHNCOAT	2.28032
R_DHNPA2r	0
R_DHNPTE
R_DHORD2	2.28032
R_DHORD5	2.28032
R_DHORDfum	2.28032
R_DHORTS	0
R_DHPPD	2.28032
R_DHPPDA2	0
R_DHPS2	0
R_DHPTDCs2	0
R_DHPTDNR	2.28032
R_DHPTDNRN	2.28032
R_DHPTPE
R_DHQS	0
R_DHQTi	0
R_DIMPtex	2.28032
R_DINSt2pp	2.28032
R_DINStex	2.28032
R_DKGLCNR1
R_DKGLCNR2x
R_DKGLCNR2y
R_DM_4CRSOL	0
R_DM_5DRIB	0
R_DM_AACALD	2.28032
R_DM_AMOB	0
R_DM_MTHTHF	0
R_DM_OXAM	2.28032
R_DMATT	0
R_DMPPS	2.28032
R_DMQMT	2.28032
R_DMSOR1
R_DMSOR1pp	2.28032
R_DMSOR2
R_DMSOR2pp	2.28032
R_DMSOtex	2.28032
R_DMSOtpp
R_DMStex	2.28032
R_DNMPPA	0
R_DNTPPA	0
R_DOGULNR
R_DOPAtex	2.28032
R_DOXRBCNtex	2.28032
R_DOXRBCNtpp	2.28032
R_DPCOAK	0
R_DPR	0
R_DRPA	2.28032
R_DSBAO1
R_DSBAO2
R_DSBCGT
R_DSBDR
R_DSBGGT
R_DSERDHr	2.28032
R_DSERt2pp	2.28032
R_DSERtex	2.28032
R_DTARTD	2.28032
R_DTMPK	0
R_DTMPtex	2.28032
R_DUMPtex	2.28032
R_DURADx
R_DURIK1	2.28032
R_DURIPP	2.28032
R_DURIt2pp	2.28032
R_DURItex	2.28032
R_DUTPDP	2.27998
R_DXPRIi	0
R_DXPS	0
R_DXYLK
R_E4PD	0
R_EAR100x	2.28032
R_EAR100y	2.28032
R_EAR120x	2.28032
R_EAR120y	2.28032
R_EAR121x	2.28032
R_EAR121y	2.28032
R_EAR140x	2.28032
R_EAR140y	2.28032
R_EAR141x	2.28032
R_EAR141y	2.28032
R_EAR160x	2.28032
R_EAR160y	2.28032
R_EAR161x	2.28032
R_EAR161y	2.28032
R_EAR180x	2.28032
R_EAR180y	2.28032
R_EAR181x	2.28032
R_EAR181y	2.28032
R_EAR40x	2.28032
R_EAR40y	2.28032
R_EAR60x	2.28032
R_EAR60y	2.28032
R_EAR80x	2.28032
R_EAR80y	2.28032
R_Ec_biomass_iJO1366_core_53p95M	0
R_Ec_biomass_iJO1366_WT_53p95M	2.28032
R_ECA4COLIPAabctex	2.28032
R_ECA4OALpp	2.28032
R_ECAP1pp	2.28032
R_ECAP2pp	2.28032
R_ECAP3pp	2.28032
R_ECAtpp	2.28032
R_ECOAH1	2.2531
R_ECOAH2	2.2531
R_ECOAH3	2.2531
R_ECOAH4	2.26376
R_ECOAH5	2.26716
R_ECOAH6	2.26984
R_ECOAH7	2.27667
R_ECOAH8	2.28032
R_EDA	2.28032
R_EDD	2.28032
R_EDTXS1	2.28032
R_EDTXS2	2.28032
R_EDTXS3	2.28032
R_EDTXS4	2.28032
R_EGMEACPR	0
R_ENLIPAabctex	2.28032
R_ENO	2.23766
R_ENTCS	2.28032
R_ENTERES	2.28032
R_ENTERES2	2.28032
R_EPMEACPR	0
R_ETHAAL	2.28032
R_ETHAt2pp	2.28032
R_ETHAtex	2.28032
R_ETHSO3abcpp	2.28032
R_ETHSO3tex	2.28032
R_ETOHtex	2.28032
R_ETOHtrpp	2.28032
R_EX_12ppd_DASH_R_LPAREN_e_RPAREN_	2.28032
R_EX_12ppd_DASH_S_LPAREN_e_RPAREN_	2.28032
R_EX_14glucan_LPAREN_e_RPAREN_	2.28032
R_EX_15dap_LPAREN_e_RPAREN_	2.28032
R_EX_23camp_LPAREN_e_RPAREN_	2.28032
R_EX_23ccmp_LPAREN_e_RPAREN_	2.28032
R_EX_23cgmp_LPAREN_e_RPAREN_	2.28032
R_EX_23cump_LPAREN_e_RPAREN_	2.28032
R_EX_23dappa_LPAREN_e_RPAREN_	2.28032
R_EX_26dap_DASH_M_LPAREN_e_RPAREN_	2.28032
R_EX_2ddglcn_LPAREN_e_RPAREN_	2.28032
R_EX_34dhpac_LPAREN_e_RPAREN_	2.28032
R_EX_3amp_LPAREN_e_RPAREN_	2.28032
R_EX_3cmp_LPAREN_e_RPAREN_	2.28032
R_EX_3gmp_LPAREN_e_RPAREN_	2.28032
R_EX_3hcinnm_LPAREN_e_RPAREN_	2.28032
R_EX_3hpp_LPAREN_e_RPAREN_	2.28032
R_EX_3hpppn_LPAREN_e_RPAREN_	2.28032
R_EX_3ump_LPAREN_e_RPAREN_	2.28032
R_EX_4abut_LPAREN_e_RPAREN_	2.28032
R_EX_4hoxpacd_LPAREN_e_RPAREN_	2.28032
R_EX_5dglcn_LPAREN_e_RPAREN_	2.28032
R_EX_5mtr_LPAREN_e_RPAREN_	2.28032
R_EX_ac_LPAREN_e_RPAREN_	2.28032
R_EX_acac_LPAREN_e_RPAREN_	2.28032
R_EX_acald_LPAREN_e_RPAREN_	2.28032
R_EX_acgal_LPAREN_e_RPAREN_	2.28032
R_EX_acgal1p_LPAREN_e_RPAREN_	2.28032
R_EX_acgam_LPAREN_e_RPAREN_	2.28032
R_EX_acgam1p_LPAREN_e_RPAREN_	2.28032
R_EX_acmana_LPAREN_e_RPAREN_	2.28032
R_EX_acmum_LPAREN_e_RPAREN_	2.28032
R_EX_acnam_LPAREN_e_RPAREN_	2.28032
R_EX_acolipa_LPAREN_e_RPAREN_	2.28032
R_EX_acser_LPAREN_e_RPAREN_	2.28032
R_EX_ade_LPAREN_e_RPAREN_	2.28032
R_EX_adn_LPAREN_e_RPAREN_	2.28032
R_EX_adocbl_LPAREN_e_RPAREN_	2.28032
R_EX_ag_LPAREN_e_RPAREN_
R_EX_agm_LPAREN_e_RPAREN_	2.28032
R_EX_akg_LPAREN_e_RPAREN_	2.28032
R_EX_ala_DASH_B_LPAREN_e_RPAREN_	2.28032
R_EX_ala_DASH_D_LPAREN_e_RPAREN_	2.28032
R_EX_ala_DASH_L_LPAREN_e_RPAREN_	2.15533
R_EX_alaala_LPAREN_e_RPAREN_	2.28032
R_EX_all_DASH_D_LPAREN_e_RPAREN_	2.28032
R_EX_alltn_LPAREN_e_RPAREN_	2.28032
R_EX_amp_LPAREN_e_RPAREN_	2.28032
R_EX_anhgm_LPAREN_e_RPAREN_	2.28032
R_EX_arab_DASH_L_LPAREN_e_RPAREN_	2.28032
R_EX_arbt_LPAREN_e_RPAREN_
R_EX_arbtn_DASH_fe3_LPAREN_e_RPAREN_	2.28032
R_EX_arbtn_LPAREN_e_RPAREN_	2.28032
R_EX_arg_DASH_L_LPAREN_e_RPAREN_	2.14988
R_EX_ascb_DASH_L_LPAREN_e_RPAREN_	2.28032
R_EX_asn_DASH_L_LPAREN_e_RPAREN_	2.18152
R_EX_aso3_LPAREN_e_RPAREN_
R_EX_asp_DASH_L_LPAREN_e_RPAREN_	2.1846
R_EX_btn_LPAREN_e_RPAREN_	2.28032
R_EX_but_LPAREN_e_RPAREN_	2.28032
R_EX_butso3_LPAREN_e_RPAREN_	2.28032
R_EX_ca2_LPAREN_e_RPAREN_	0
R_EX_cbi_LPAREN_e_RPAREN_
R_EX_cbl1_LPAREN_e_RPAREN_	2.28032
R_EX_cd2_LPAREN_e_RPAREN_	2.28032
R_EX_cgly_LPAREN_e_RPAREN_	2.28032
R_EX_chol_LPAREN_e_RPAREN_	2.28032
R_EX_chtbs_LPAREN_e_RPAREN_	2.28032
R_EX_cit_LPAREN_e_RPAREN_	2.28032
R_EX_cl_LPAREN_e_RPAREN_	0
R_EX_cm_LPAREN_e_RPAREN_	2.28032
R_EX_cmp_LPAREN_e_RPAREN_	2.28032
R_EX_co2_LPAREN_e_RPAREN_	1.24302
R_EX_cobalt2_LPAREN_e_RPAREN_	0
R_EX_colipa_LPAREN_e_RPAREN_	2.28032
R_EX_colipap_LPAREN_e_RPAREN_	2.28032
R_EX_cpgn_DASH_un_LPAREN_e_RPAREN_	2.28032
R_EX_cpgn_LPAREN_e_RPAREN_	2.28032
R_EX_crn_DASH_D_LPAREN_e_RPAREN_	2.28032
R_EX_crn_LPAREN_e_RPAREN_	2.28032
R_EX_csn_LPAREN_e_RPAREN_	2.28032
R_EX_cu_LPAREN_e_RPAREN_	2.28032
R_EX_cu2_LPAREN_e_RPAREN_	0
R_EX_cyan_LPAREN_e_RPAREN_	2.28032
R_EX_cynt_LPAREN_e_RPAREN_	2.28032
R_EX_cys_DASH_D_LPAREN_e_RPAREN_	2.28032
R_EX_cys_DASH_L_LPAREN_e_RPAREN_	2.17176
R_EX_cytd_LPAREN_e_RPAREN_	2.28032
R_EX_dad_DASH_2_LPAREN_e_RPAREN_	2.28032
R_EX_damp_LPAREN_e_RPAREN_	2.28032
R_EX_dca_LPAREN_e_RPAREN_	2.28032
R_EX_dcmp_LPAREN_e_RPAREN_	2.28032
R_EX_dcyt_LPAREN_e_RPAREN_	2.28032
R_EX_ddca_LPAREN_e_RPAREN_	2.28032
R_EX_dgmp_LPAREN_e_RPAREN_	2.28032
R_EX_dgsn_LPAREN_e_RPAREN_	2.28032
R_EX_dha_LPAREN_e_RPAREN_	2.28032
R_EX_dimp_LPAREN_e_RPAREN_	2.28032
R_EX_din_LPAREN_e_RPAREN_	2.28032
R_EX_dms_LPAREN_e_RPAREN_	2.28032
R_EX_dmso_LPAREN_e_RPAREN_	2.28032
R_EX_dopa_LPAREN_e_RPAREN_	2.28032
R_EX_doxrbcn_LPAREN_e_RPAREN_	2.28032
R_EX_dtmp_LPAREN_e_RPAREN_	2.28032
R_EX_dump_LPAREN_e_RPAREN_	2.28032
R_EX_duri_LPAREN_e_RPAREN_	2.28032
R_EX_eca4colipa_LPAREN_e_RPAREN_	2.28032
R_EX_enlipa_LPAREN_e_RPAREN_	2.28032
R_EX_enter_LPAREN_e_RPAREN_	2.28032
R_EX_etha_LPAREN_e_RPAREN_	2.28032
R_EX_ethso3_LPAREN_e_RPAREN_	2.28032
R_EX_etoh_LPAREN_e_RPAREN_	2.28032
R_EX_f6p_LPAREN_e_RPAREN_	2.28032
R_EX_fald_LPAREN_e_RPAREN_	2.28032
R_EX_fe2_LPAREN_e_RPAREN_	2.28006
R_EX_fe3_LPAREN_e_RPAREN_	2.28032
R_EX_fe3dcit_LPAREN_e_RPAREN_	2.28032
R_EX_fe3dhbzs_LPAREN_e_RPAREN_	2.28032
R_EX_fe3hox_DASH_un_LPAREN_e_RPAREN_	2.28032
R_EX_fe3hox_LPAREN_e_RPAREN_	2.28032
R_EX_fecrm_DASH_un_LPAREN_e_RPAREN_	2.28032
R_EX_fecrm_LPAREN_e_RPAREN_	2.28032
R_EX_feenter_LPAREN_e_RPAREN_	2.28032
R_EX_feoxam_DASH_un_LPAREN_e_RPAREN_	2.28032
R_EX_feoxam_LPAREN_e_RPAREN_	2.28032
R_EX_for_LPAREN_e_RPAREN_	2.28032
R_EX_fru_LPAREN_e_RPAREN_	2.28032
R_EX_frulys_LPAREN_e_RPAREN_	2.28032
R_EX_fruur_LPAREN_e_RPAREN_	2.28032
R_EX_fuc_DASH_L_LPAREN_e_RPAREN_	2.28032
R_EX_fum_LPAREN_e_RPAREN_	2.28032
R_EX_fusa_LPAREN_e_RPAREN_	2.28032
R_EX_g1p_LPAREN_e_RPAREN_	2.28032
R_EX_g3pc_LPAREN_e_RPAREN_	2.28032
R_EX_g3pe_LPAREN_e_RPAREN_	2.28032
R_EX_g3pg_LPAREN_e_RPAREN_	2.28032
R_EX_g3pi_LPAREN_e_RPAREN_	2.28032
R_EX_g3ps_LPAREN_e_RPAREN_	2.28032
R_EX_g6p_LPAREN_e_RPAREN_	2.28032
R_EX_gal_DASH_bD_LPAREN_e_RPAREN_	2.28032
R_EX_gal_LPAREN_e_RPAREN_	2.28032
R_EX_gal1p_LPAREN_e_RPAREN_	2.28032
R_EX_galct_DASH_D_LPAREN_e_RPAREN_	2.28032
R_EX_galctn_DASH_D_LPAREN_e_RPAREN_	2.28032
R_EX_galctn_DASH_L_LPAREN_e_RPAREN_	2.28032
R_EX_galt_LPAREN_e_RPAREN_	2.28032
R_EX_galur_LPAREN_e_RPAREN_	2.28032
R_EX_gam_LPAREN_e_RPAREN_	2.28032
R_EX_gam6p_LPAREN_e_RPAREN_	2.28032
R_EX_gbbtn_LPAREN_e_RPAREN_
R_EX_gdp_LPAREN_e_RPAREN_	2.28032
R_EX_glc_LPAREN_e_RPAREN_	2.28032
R_EX_glcn_LPAREN_e_RPAREN_	2.28032
R_EX_glcr_LPAREN_e_RPAREN_	2.28032
R_EX_glcur_LPAREN_e_RPAREN_	2.28032
R_EX_glcur1p_LPAREN_e_RPAREN_	2.28032
R_EX_gln_DASH_L_LPAREN_e_RPAREN_	2.16352
R_EX_glu_DASH_L_LPAREN_e_RPAREN_	1.12195
R_EX_gly_LPAREN_e_RPAREN_	2.18405
R_EX_glyald_LPAREN_e_RPAREN_	2.28032
R_EX_glyb_LPAREN_e_RPAREN_
R_EX_glyc_DASH_R_LPAREN_e_RPAREN_	2.28032
R_EX_glyc_LPAREN_e_RPAREN_	2.28032
R_EX_glyc2p_LPAREN_e_RPAREN_	2.28032
R_EX_glyc3p_LPAREN_e_RPAREN_	2.28032
R_EX_glyclt_LPAREN_e_RPAREN_	2.28032
R_EX_gmp_LPAREN_e_RPAREN_	2.28032
R_EX_gsn_LPAREN_e_RPAREN_	2.28032
R_EX_gthox_LPAREN_e_RPAREN_
R_EX_gthrd_LPAREN_e_RPAREN_	2.28032
R_EX_gtp_LPAREN_e_RPAREN_	2.28032
R_EX_gua_LPAREN_e_RPAREN_	2.28032
R_EX_h_LPAREN_e_RPAREN_	1.89932
R_EX_h2_LPAREN_e_RPAREN_	2.28032
R_EX_h2o_LPAREN_e_RPAREN_	1.63949
R_EX_h2o2_LPAREN_e_RPAREN_	2.28032
R_EX_h2s_LPAREN_e_RPAREN_	2.19501
R_EX_hacolipa_LPAREN_e_RPAREN_	2.28032
R_EX_halipa_LPAREN_e_RPAREN_	2.28032
R_EX_hdca_LPAREN_e_RPAREN_	2.28032
R_EX_hdcea_LPAREN_e_RPAREN_	2.28032
R_EX_hg2_LPAREN_e_RPAREN_
R_EX_his_DASH_L_LPAREN_e_RPAREN_	2.24851
R_EX_hom_DASH_L_LPAREN_e_RPAREN_	2.28032
R_EX_hxa_LPAREN_e_RPAREN_	2.28032
R_EX_hxan_LPAREN_e_RPAREN_	2.28032
R_EX_idon_DASH_L_LPAREN_e_RPAREN_	2.28032
R_EX_ile_DASH_L_LPAREN_e_RPAREN_	2.18148
R_EX_imp_LPAREN_e_RPAREN_	2.28032
R_EX_indole_LPAREN_e_RPAREN_	2.25808
R_EX_inost_LPAREN_e_RPAREN_	2.28032
R_EX_ins_LPAREN_e_RPAREN_	2.28032
R_EX_isetac_LPAREN_e_RPAREN_	2.28032
R_EX_k_LPAREN_e_RPAREN_	0
R_EX_kdo2lipid4_LPAREN_e_RPAREN_	2.28032
R_EX_lac_DASH_D_LPAREN_e_RPAREN_	2.28032
R_EX_lac_DASH_L_LPAREN_e_RPAREN_	2.28032
R_EX_LalaDglu_LPAREN_e_RPAREN_	2.28032
R_EX_LalaDgluMdap_LPAREN_e_RPAREN_	2.28032
R_EX_LalaDgluMdapDala_LPAREN_e_RPAREN_	2.28032
R_EX_LalaLglu_LPAREN_e_RPAREN_	2.28032
R_EX_lcts_LPAREN_e_RPAREN_	2.28032
R_EX_leu_DASH_L_LPAREN_e_RPAREN_	2.16286
R_EX_lipa_cold_LPAREN_e_RPAREN_	2.28032
R_EX_lipa_LPAREN_e_RPAREN_	2.28032
R_EX_lipoate_LPAREN_e_RPAREN_	2.28032
R_EX_lys_DASH_L_LPAREN_e_RPAREN_	2.16383
R_EX_lyx_DASH_L_LPAREN_e_RPAREN_	2.28032
R_EX_mal_DASH_D_LPAREN_e_RPAREN_	2.28032
R_EX_mal_DASH_L_LPAREN_e_RPAREN_	2.28032
R_EX_malt_LPAREN_e_RPAREN_	2.28032
R_EX_malthx_LPAREN_e_RPAREN_	2.28032
R_EX_maltpt_LPAREN_e_RPAREN_	2.28032
R_EX_malttr_LPAREN_e_RPAREN_	2.28032
R_EX_maltttr_LPAREN_e_RPAREN_	2.28032
R_EX_man_LPAREN_e_RPAREN_	2.28032
R_EX_man6p_LPAREN_e_RPAREN_	2.28032
R_EX_manglyc_LPAREN_e_RPAREN_	2.28032
R_EX_melib_LPAREN_e_RPAREN_	2.28032
R_EX_meoh_LPAREN_e_RPAREN_	0
R_EX_met_DASH_D_LPAREN_e_RPAREN_
R_EX_met_DASH_L_LPAREN_e_RPAREN_	2.23881
R_EX_metsox_DASH_R_DASH_L_LPAREN_e_RPAREN_	2.28032
R_EX_metsox_DASH_S_DASH_L_LPAREN_e_RPAREN_	2.28032
R_EX_mg2_LPAREN_e_RPAREN_	0
R_EX_mincyc_LPAREN_e_RPAREN_	2.28032
R_EX_minohp_LPAREN_e_RPAREN_	2.28032
R_EX_mmet_LPAREN_e_RPAREN_	2.28032
R_EX_mn2_LPAREN_e_RPAREN_	0
R_EX_mnl_LPAREN_e_RPAREN_	2.28032
R_EX_mobd_LPAREN_e_RPAREN_	0
R_EX_mso3_LPAREN_e_RPAREN_	2.28032
R_EX_n2o_LPAREN_e_RPAREN_	2.28032
R_EX_na1_LPAREN_e_RPAREN_	2.28032
R_EX_nac_LPAREN_e_RPAREN_	2.28032
R_EX_nh4_LPAREN_e_RPAREN_	1.99268
R_EX_ni2_LPAREN_e_RPAREN_	0
R_EX_nmn_LPAREN_e_RPAREN_	2.28032
R_EX_no_LPAREN_e_RPAREN_	2.28032
R_EX_no2_LPAREN_e_RPAREN_	2.28032
R_EX_no3_LPAREN_e_RPAREN_	2.28032
R_EX_novbcn_LPAREN_e_RPAREN_	2.28032
R_EX_o16a4colipa_LPAREN_e_RPAREN_
R_EX_o2_LPAREN_e_RPAREN_	0.243178
R_EX_o2s_LPAREN_e_RPAREN_	2.28032
R_EX_ocdca_LPAREN_e_RPAREN_	2.28032
R_EX_ocdcea_LPAREN_e_RPAREN_	2.28032
R_EX_octa_LPAREN_e_RPAREN_	2.28032
R_EX_orn_LPAREN_e_RPAREN_	2.28032
R_EX_orot_LPAREN_e_RPAREN_	2.28032
R_EX_pacald_LPAREN_e_RPAREN_	2.28032
R_EX_peamn_LPAREN_e_RPAREN_	2.28032
R_EX_phe_DASH_L_LPAREN_e_RPAREN_	2.18294
R_EX_pheme_LPAREN_e_RPAREN_	2.28032
R_EX_pi_LPAREN_e_RPAREN_	0
R_EX_pnto_DASH_R_LPAREN_e_RPAREN_	2.28032
R_EX_ppa_LPAREN_e_RPAREN_	2.28032
R_EX_ppal_LPAREN_e_RPAREN_	2.28032
R_EX_pppn_LPAREN_e_RPAREN_	2.28032
R_EX_ppt_LPAREN_e_RPAREN_	2.28032
R_EX_pro_DASH_L_LPAREN_e_RPAREN_	2.13968
R_EX_progly_LPAREN_e_RPAREN_	2.28032
R_EX_psclys_LPAREN_e_RPAREN_	2.28032
R_EX_pser_DASH_L_LPAREN_e_RPAREN_	2.28032
R_EX_ptrc_LPAREN_e_RPAREN_	2.28032
R_EX_pydam_LPAREN_e_RPAREN_	2.28032
R_EX_pydx_LPAREN_e_RPAREN_	2.28032
R_EX_pydxn_LPAREN_e_RPAREN_	2.28032
R_EX_pyr_LPAREN_e_RPAREN_	2.28032
R_EX_quin_LPAREN_e_RPAREN_	2.28032
R_EX_r5p_LPAREN_e_RPAREN_	2.28032
R_EX_rfamp_LPAREN_e_RPAREN_	2.28032
R_EX_rib_DASH_D_LPAREN_e_RPAREN_	2.28032
R_EX_rmn_LPAREN_e_RPAREN_	2.28032
R_EX_sbt_DASH_D_LPAREN_e_RPAREN_	2.28032
R_EX_sel_LPAREN_e_RPAREN_
R_EX_ser_DASH_D_LPAREN_e_RPAREN_	2.28032
R_EX_ser_DASH_L_LPAREN_e_RPAREN_	2.17027
R_EX_skm_LPAREN_e_RPAREN_	2.28032
R_EX_slnt_LPAREN_e_RPAREN_
R_EX_so2_LPAREN_e_RPAREN_
R_EX_so3_LPAREN_e_RPAREN_	2.28032
R_EX_so4_LPAREN_e_RPAREN_	2.28031
R_EX_spmd_LPAREN_e_RPAREN_	2.28032
R_EX_succ_LPAREN_e_RPAREN_	2.28032
R_EX_sucr_LPAREN_e_RPAREN_	2.28032
R_EX_sulfac_LPAREN_e_RPAREN_	2.28032
R_EX_tartr_DASH_D_LPAREN_e_RPAREN_	2.28032
R_EX_tartr_DASH_L_LPAREN_e_RPAREN_	2.28032
R_EX_taur_LPAREN_e_RPAREN_	2.28032
R_EX_tcynt_LPAREN_e_RPAREN_	2.28032
R_EX_thm_LPAREN_e_RPAREN_	2.28032
R_EX_thr_DASH_L_LPAREN_e_RPAREN_	2.14898
R_EX_thrp_LPAREN_e_RPAREN_	2.28032
R_EX_thym_LPAREN_e_RPAREN_	2.28032
R_EX_thymd_LPAREN_e_RPAREN_	2.28032
R_EX_tma_LPAREN_e_RPAREN_	2.28032
R_EX_tmao_LPAREN_e_RPAREN_	2.28032
R_EX_tre_LPAREN_e_RPAREN_	2.28032
R_EX_trp_DASH_L_LPAREN_e_RPAREN_	2.22118
R_EX_tsul_LPAREN_e_RPAREN_	2.28032
R_EX_ttdca_LPAREN_e_RPAREN_	2.28032
R_EX_ttdcea_LPAREN_e_RPAREN_	2.28032
R_EX_ttrcyc_LPAREN_e_RPAREN_	2.28032
R_EX_tungs_LPAREN_e_RPAREN_
R_EX_tym_LPAREN_e_RPAREN_	2.28032
R_EX_tyr_DASH_L_LPAREN_e_RPAREN_	2.28032
R_EX_tyrp_LPAREN_e_RPAREN_	2.28032
R_EX_uacgam_LPAREN_e_RPAREN_	2.28032
R_EX_udpacgal_LPAREN_e_RPAREN_	2.28032
R_EX_udpg_LPAREN_e_RPAREN_	2.28032
R_EX_udpgal_LPAREN_e_RPAREN_	2.28032
R_EX_udpglcur_LPAREN_e_RPAREN_	2.28032
R_EX_ump_LPAREN_e_RPAREN_	2.28032
R_EX_ura_LPAREN_e_RPAREN_	2.28032
R_EX_urea_LPAREN_e_RPAREN_	2.28032
R_EX_uri_LPAREN_e_RPAREN_	2.28032
R_EX_val_DASH_L_LPAREN_e_RPAREN_	2.16569
R_EX_xan_LPAREN_e_RPAREN_	2.28032
R_EX_xmp_LPAREN_e_RPAREN_	2.28032
R_EX_xtsn_LPAREN_e_RPAREN_	2.28032
R_EX_xyl_DASH_D_LPAREN_e_RPAREN_	2.28032
R_EX_xylu_DASH_L_LPAREN_e_RPAREN_	2.28032
R_EX_zn2_LPAREN_e_RPAREN_	0
R_F6PA	2.28032
R_F6PP	2.28032
R_F6Pt6_2pp	2.28032
R_F6Ptex	2.28032
R_FA100ACPHi	2.28032
R_FA120ACPHi	2.28032
R_FA140ACPHi	2.28032
R_FA141ACPHi	2.28032
R_FA160ACPHi	2.28032
R_FA161ACPHi	2.28032
R_FA80ACPHi	2.28032
R_FACOAE100	2.28032
R_FACOAE120	2.2793
R_FACOAE140	2.28032
R_FACOAE141	2.28032
R_FACOAE160	2.27865
R_FACOAE161	2.27835
R_FACOAE180	2.28032
R_FACOAE181	2.28032
R_FACOAE60	2.28032
R_FACOAE80	2.28032
R_FACOAL100t2pp	2.28032
R_FACOAL120t2pp	2.28032
R_FACOAL140t2pp	2.28032
R_FACOAL141t2pp	2.28032
R_FACOAL160t2pp	2.28032
R_FACOAL161t2pp	2.28032
R_FACOAL180t2pp	2.28032
R_FACOAL181t2pp	2.28032
R_FACOAL60t2pp	2.28032
R_FACOAL80t2pp	2.28032
R_FADRx	2.28032
R_FADRx2	2.28032
R_FALDH2	2.28032
R_FALDtex	2.28032
R_FALDtpp	2.28032
R_FALGTHLs	2.28032
R_FBA	2.28032
R_FBA3	2.28032
R_FBP	2.28032
R_FCI	2.28032
R_FCLK	2.28032
R_FCLPA	2.28032
R_FCLT	0
R_FDH4pp	2.28032
R_FDH5pp	2.28032
R_FDMO	2.28032
R_FDMO2	2.28032
R_FDMO3	2.28032
R_FDMO4	2.28032
R_FDMO6	2.28032
R_FE2abcpp	2.28032
R_FE2t2pp	2.28032
R_FE2t3pp	2.28032
R_FE2tex	2.28006
R_FE2tpp	2.28027
R_FE3abcpp	2.28032
R_FE3DCITabcpp	2.28032
R_FE3DCITtonex	2.28032
R_FE3DHBZR	2.28032
R_FE3DHBZSabcpp	2.28032
R_FE3DHBZStonex	2.28032
R_FE3HOXabcpp	2.28032
R_FE3HOXexs	2.28032
R_FE3HOXR1	2.28032
R_FE3HOXR2	2.28032
R_FE3HOXR3	2.28032
R_FE3HOXtonex	2.28032
R_FE3HOXUtex	2.28032
R_FE3HOXUtpp	2.28032
R_FE3Ri	2.28032
R_FE3tex	2.28032
R_FECRMabcpp	2.28032
R_FECRMexs	2.28032
R_FECRMR1	2.28032
R_FECRMR2	2.28032
R_FECRMR3	2.28032
R_FECRMtonex	2.28032
R_FECRMUtex	2.28032
R_FECRMUtpp	2.28032
R_FEENTERabcpp	2.28032
R_FEENTERexs	2.28032
R_FEENTERR1	2.28032
R_FEENTERR2	2.28032
R_FEENTERR3	2.28032
R_FEENTERtex	2.28032
R_FEENTERtonex	2.28032
R_FEENTERtpp	2.28032
R_FEOXAMabcpp	2.28032
R_FEOXAMexs	2.28032
R_FEOXAMR1	2.28032
R_FEOXAMR2	2.28032
R_FEOXAMR3	2.28032
R_FEOXAMtonex	2.28032
R_FEOXAMUtex	2.28032
R_FEOXAMUtpp	2.28032
R_FEROpp	2.28032
R_FESD1s	2.28029
R_FESD2s	2.28032
R_FESR	2.28029
R_FFSD	2.28032
R_FHL	2.28032
R_FLDR2	2.28032
R_FLVR	2.28032
R_FLVRx	2.28032
R_FMETTRS
R_FMNAT	0
R_FMNRx	2.28032
R_FMNRx2	2.28032
R_FOMETRi	2.28032
R_FORCT
R_FORt2pp	2.28032
R_FORtex	2.28032
R_FORtppi	2.28031
R_FRD2	2.28032
R_FRD3	2.28032
R_FRUK	2.28032
R_FRULYSDG	2.28032
R_FRULYSE	2.28032
R_FRULYSK	2.28032
R_FRULYSt2pp	2.28032
R_FRULYStex	2.28032
R_FRUpts2pp	2.28032
R_FRUptspp	2.28032
R_FRUtex	2.28032
R_FRUURt2rpp	2.28032
R_FRUURtex	2.28032
R_FTHFD	2.28032
R_FTHFLi	2.28032
R_FUCtex	2.28032
R_FUCtpp	2.28032
R_FUM	1.8135
R_FUMt2_2pp	2.28032
R_FUMt2_3pp	2.28032
R_FUMtex	2.28032
R_FUSAtex	2.28032
R_FUSAtpp	2.28032
R_G1PACT	0
R_G1PPpp	2.28032
R_G1Ptex	2.28032
R_G1PTT	2.28032
R_G1SAT	0
R_G2PP	2.28032
R_G2PPpp	2.28032
R_G3PAT120	2.28032
R_G3PAT140	2.28032
R_G3PAT141	2.28032
R_G3PAT160	2.28032
R_G3PAT161	2.28032
R_G3PAT180	2.28032
R_G3PAT181	2.28032
R_G3PCabcpp
R_G3PCtex	2.28032
R_G3PD2	0
R_G3PD5	2.28032
R_G3PD6	2.28032
R_G3PD7	2.28032
R_G3PEabcpp	2.28032
R_G3PEtex	2.28032
R_G3PGabcpp	2.28032
R_G3PGtex	2.28032
R_G3PIabcpp
R_G3PItex	2.28032
R_G3PSabcpp	2.28032
R_G3PStex	2.28032
R_G3PT	2.28032
R_G5SADs	2.28032
R_G5SD	2.28032
R_G6PDA	2.28032
R_G6PDH2r	2.28032
R_G6PP	2.28032
R_G6Pt6_2pp	2.28032
R_G6Ptex	2.28032
R_GAL1PPpp	2.28032
R_GAL1Ptex	2.28032
R_GALabcpp	2.28032
R_GALBDtex	2.28032
R_GALCTD	2.28032
R_GALCTLO	2.28032
R_GALCTND	2.28032
R_GALCTNLt2pp	2.28032
R_GALCTNLtex	2.28032
R_GALCTNt2pp	2.28032
R_GALCTNtex	2.28032
R_GALCTt2rpp	2.28032
R_GALCTtex	2.28032
R_GALKr	2.28032
R_GALM2pp	2.28032
R_GALS3	2.28032
R_GALT1	2.28032
R_GALt2pp	2.28032
R_GALtex	2.28032
R_GALTptspp	2.28032
R_GALTtex	2.28032
R_GALUi	2.28032
R_GALURt2rpp	2.28032
R_GALURtex	2.28032
R_GAM6Pt6_2pp	2.28032
R_GAMAN6Ptex	2.28032
R_GAMptspp	2.28032
R_GAMtex	2.28032
R_GAPD	0
R_GARFT	2.27519
R_GART	2.28032
R_GBBTNtex
R_GCALDD	0
R_GDMANE
R_GDPDPK	2.28032
R_GDPMNH	2.28032
R_GDPMNP	2.28032
R_GDPtex	2.28032
R_GDPTPDP	2.28032
R_GF6PTA	0
R_GGGABADr	2.28032
R_GGGABAH	2.28032
R_GGPTRCO	2.28032
R_GGPTRCS	2.28032
R_GHBDHx
R_GHMT2r	2.27732
R_GK1	0
R_GLBRAN2	2.28032
R_GLCabcpp	2.28032
R_GLCATr
R_GLCDpp	2.28032
R_GLCNt2rpp	2.28032
R_GLCNtex	2.28032
R_GLCP	2.28032
R_GLCP2	2.28032
R_GLCptspp	2.28032
R_GLCRAL	2.28032
R_GLCRD	2.28032
R_GLCRt2rpp	2.28032
R_GLCRtex	2.28032
R_GLCS1	2.28032
R_GLCt2pp	2.28032
R_GLCtex	2.28032
R_GLCtexi	2.28032
R_GLCTR1	2.28032
R_GLCTR2	2.28032
R_GLCTR3	2.28032
R_GLCUR1Ptex	2.28032
R_GLCURt2rpp	2.28032
R_GLCURtex	2.28032
R_GLDBRAN2	2.28032
R_GLGC	2.28032
R_GLNabcpp	2.27859
R_GLNS	0.723312
R_GLNtex	2.16352
R_GLNTRS
R_GLTPD	2.28032
R_GLU5K	2.28032
R_GLUabcpp	2.28032
R_GLUABUTt7pp	2.28032
R_GLUCYS	2.28032
R_GLUDC	2.28032
R_GLUDy	2.28032
R_GLUN	2.28032
R_GLUNpp	2.28032
R_GLUPRT	0
R_GLUR	0
R_GLUSy	2.28032
R_GLUt2rpp	2.28032
R_GLUt4pp	2.28032
R_GLUtex	1.12195
R_GLUTRR	0
R_GLUTRS	0
R_GLXCL	2.28032
R_GLYALDtex	2.28032
R_GLYALDtpp	2.28032
R_GLYAT	2.28032
R_GLYBabcpp
R_GLYBt2pp
R_GLYBtex
R_GLYC2Pabcpp	2.28032
R_GLYC2Ptex	2.28032
R_GLYC3Pabcpp	2.28032
R_GLYC3Pt6pp	2.28032
R_GLYC3Ptex	2.28032
R_GLYCAt2rpp	2.28032
R_GLYCAtex	2.28032
R_GLYCDx	2.28032
R_GLYCK	2.28032
R_GLYCK2	2.28032
R_GLYCL	2.27381
R_GLYCLTDx	2.28032
R_GLYCLTDy	2.28032
R_GLYCLTt2rpp	2.28032
R_GLYCLTt4pp	2.28032
R_GLYCLTtex	2.28032
R_GLYCtex	2.28032
R_GLYCTO2	2.28032
R_GLYCTO3	2.28032
R_GLYCTO4	2.28032
R_GLYCtpp	2.28032
R_GLYK	2.28032
R_GLYOX	2.28032
R_GLYOX3	2.28032
R_GLYt2pp	2.28032
R_GLYt2rpp	2.28032
R_GLYt4pp	2.28032
R_GLYtex	2.18405
R_GLYTRS
R_GMAND
R_GMHEPAT	2.28032
R_GMHEPK	2.28032
R_GMHEPPA	2.28032
R_GMPR	2.28032
R_GMPS2	0
R_GMPtex	2.28032
R_GND	2.28032
R_GNK	2.28032
R_GOFUCR
R_GP4GH
R_GPDDA1
R_GPDDA1pp	2.28032
R_GPDDA2	2.28032
R_GPDDA2pp	2.28032
R_GPDDA3	2.28032
R_GPDDA3pp	2.28032
R_GPDDA4	2.28032
R_GPDDA4pp	2.28032
R_GPDDA5
R_GPDDA5pp	2.28032
R_GRTT	0
R_GRXR	2.28032
R_GSNK	2.28032
R_GSNt2pp	2.28032
R_GSNtex	2.28032
R_GSPMDA	2.28032
R_GSPMDS	2.28032
R_GTHOr	2.28032
R_GTHOXtex
R_GTHPi	2.28032
R_GTHRDabc2pp	2.28032
R_GTHRDabcpp	2.28032
R_GTHRDHpp	2.28032
R_GTHRDtex	2.28032
R_GTHS	2.28032
R_GTPCI	0
R_GTPCII2	0
R_GTPDPDP	2.28032
R_GTPDPK	2.28032
R_GTPHs	2.28032
R_GTPtex	2.28032
R_GUACYC	2.28032
R_GUAD	2.28032
R_GUAPRT	2.28032
R_GUAt2pp	2.28032
R_GUAtex	2.28032
R_GUAtpp	2.28032
R_GUI1	2.28032
R_GUI2	2.28032
R_GUR1PPpp	2.28032
R_H2O2tex	2.28032
R_H2Otex	1.63949
R_H2Otpp	1.63949
R_H2SO	2.28032
R_H2St1pp	2.19501
R_H2Stex	2.19501
R_H2tex	2.28032
R_H2tpp	2.28032
R_HACD1	2.2531
R_HACD2	2.2531
R_HACD3	2.2531
R_HACD4	2.26376
R_HACD5	2.26716
R_HACD6	2.26984
R_HACD7	2.27667
R_HACD8	2.28032
R_HADPCOADH3	2.28032
R_HBZOPT	0
R_HCINNMt2rpp	2.28032
R_HCINNMtex	2.28032
R_HCO3E	0
R_HCYSMT	2.28032
R_HCYSMT2	2.28032
R_HDCAtexi	2.28032
R_HDCEAtexi	2.28032
R_HEMEOS	2.28032
R_HEPK1	2.28032
R_HEPK2	2.28032
R_HEPT1	2.28032
R_HEPT2	2.28032
R_HEPT3	2.28032
R_HEPT4	2.28032
R_HETZK
R_HEX1	2.28032
R_HEX4	2.28032
R_HEX7	2.28032
R_HEXt2rpp	2.28032
R_HG2abcpp
R_HG2t3pp
R_HG2tex
R_HISabcpp	2.28032
R_HISt2rpp	2.27939
R_HISTD	2.28032
R_HIStex	2.24851
R_HISTP	2.28032
R_HISTRS
R_HKNDDH	2.28032
R_HKNTDH	2.28032
R_HMBS	0
R_HMPK1
R_HOMt2pp	2.28032
R_HOMtex	2.28032
R_HOPNTAL	2.28032
R_HPPK2	0
R_HPPPNDO	2.28032
R_HPPPNt2rpp	2.28032
R_HPPPNtex	2.28032
R_HPYRI	2.28032
R_HPYRRx	2.28032
R_HPYRRy	2.28032
R_HSDy	2.28032
R_HSK	2.28032
R_HSST	2.28032
R_HSTPT	2.28032
R_Htex	1.89932
R_HXAND	2.28032
R_HXAtex	2.28032
R_HXCT	2.28032
R_HXPRT	2.28032
R_HYD1pp	2.28032
R_HYD2pp	2.28032
R_HYD3pp	2.28032
R_HYPOE	2.28032
R_HYXNtex	2.28032
R_HYXNtpp	2.28032
R_I2FE2SR	2.28032
R_I2FE2SS	2.28032
R_I2FE2SS2	2.28032
R_I2FE2ST	2.28032
R_I4FE4SR	2.28032
R_I4FE4ST	2.28032
R_ICDHyr	2.24132
R_ICHORS	2.28032
R_ICHORSi	2.28032
R_ICHORT	2.28032
R_ICL	2.28032
R_ICYSDS	0
R_IDOND	2.28032
R_IDOND2	2.28032
R_IDONt2rpp	2.28032
R_IDONtex	2.28032
R_IG3PS	2.28032
R_IGPDH	2.28032
R_IGPS	2.28032
R_ILEabcpp	2.28032
R_ILEt2rpp	2.27746
R_ILETA	2.28032
R_ILEtex	2.18148
R_ILETRS
R_IMPC	0
R_IMPD	2.27712
R_IMPtex	2.28032
R_INDOLEt2pp	2.28032
R_INDOLEt2rpp	2.28032
R_INDOLEtex	2.25808
R_INOSTt4pp
R_INSH	2.28032
R_INSK	2.28032
R_INSt2pp	2.28032
R_INSt2rpp	2.28032
R_INStex	2.28032
R_INSTtex	2.28032
R_IPDDI	2.28032
R_IPDPS	2.28032
R_IPMD	2.2196
R_IPPMIa	2.2196
R_IPPMIb	2.2196
R_IPPS	2.2196
R_ISETACabcpp	2.28032
R_ISETACtex	2.28032
R_K2L4Aabcpp	0
R_K2L4Aabctex	0
R_Kabcpp	2.28032
R_KARA1	2.28032
R_KARA2	2.28032
R_KAS14	2.28032
R_KAS15	2.28032
R_KDOCT2	0
R_KDOPP	0
R_KDOPS	0
R_KG6PDC	2.28032
R_Kt2pp	2.2784
R_Kt3pp	2.28032
R_Ktex	0
R_L_DASH_LACD2	2.28032
R_L_DASH_LACD3	2.28032
R_L_DASH_LACt2rpp	2.28032
R_L_DASH_LACtex	2.28032
R_LA4NTpp	2.28032
R_LACZ	2.28032
R_LACZpp	2.28032
R_LADGMDH	2.28032
R_LALADGLUtex	2.28032
R_LALADGLUtpp	2.28032
R_LALALGLUtex	2.28032
R_LALALGLUtpp	2.28032
R_LALDO2x	2.28032
R_LALDO3	2.28032
R_LALGP	2.28032
R_LCADi	2.28032
R_LCARR	2.28032
R_LCARS	2.28032
R_LCTSt3ipp	2.28032
R_LCTStex	2.28032
R_LCTStpp	2.28032
R_LDH_D	2.28032
R_LDH_D2	2.28032
R_LEUabcpp	2.28032
R_LEUt2rpp	2.276
R_LEUTAi	2.2196
R_LEUtex	2.16286
R_LEUTRS
R_LGTHL	2.28032
R_LIPAabcpp	2.28032
R_LIPAabctex	2.28032
R_LIPACabcpp	2.28032
R_LIPAHT2ex	2.28032
R_LIPAHTex	2.28032
R_LIPAMPL	2.28032
R_LIPATPT	2.28032
R_LIPOCT	2.28032
R_LIPOS	2.28032
R_LIPOt2pp	2.28032
R_LIPOtex	2.28032
R_LPADSS	0
R_LPLIPAL1A120pp	2.28032
R_LPLIPAL1A140pp	2.28032
R_LPLIPAL1A141pp	2.28032
R_LPLIPAL1A160pp	2.28032
R_LPLIPAL1A161pp	2.28032
R_LPLIPAL1A180pp	2.28032
R_LPLIPAL1A181pp	2.28032
R_LPLIPAL1E120pp	2.28032
R_LPLIPAL1E140pp	2.28032
R_LPLIPAL1E141pp	2.28032
R_LPLIPAL1E160pp	2.28032
R_LPLIPAL1E161pp	2.28032
R_LPLIPAL1E180pp	2.28032
R_LPLIPAL1E181pp	2.28032
R_LPLIPAL1G120pp	2.28032
R_LPLIPAL1G140pp	2.28032
R_LPLIPAL1G141pp	2.28032
R_LPLIPAL1G160pp	2.28032
R_LPLIPAL1G161pp	2.28032
R_LPLIPAL1G180pp	2.28032
R_LPLIPAL1G181pp	2.28032
R_LPLIPAL2A120	2.28032
R_LPLIPAL2A140	2.28032
R_LPLIPAL2A141	2.28032
R_LPLIPAL2A160	2.28032
R_LPLIPAL2A161	2.28032
R_LPLIPAL2A180	2.28032
R_LPLIPAL2A181	2.28032
R_LPLIPAL2ATE120
R_LPLIPAL2ATE140
R_LPLIPAL2ATE141
R_LPLIPAL2ATE160
R_LPLIPAL2ATE161
R_LPLIPAL2ATE180
R_LPLIPAL2ATE181
R_LPLIPAL2ATG120
R_LPLIPAL2ATG140
R_LPLIPAL2ATG141
R_LPLIPAL2ATG160
R_LPLIPAL2ATG161
R_LPLIPAL2ATG180
R_LPLIPAL2ATG181
R_LPLIPAL2E120	2.28032
R_LPLIPAL2E140	2.28032
R_LPLIPAL2E141	2.28032
R_LPLIPAL2E160	2.28032
R_LPLIPAL2E161	2.28032
R_LPLIPAL2E180	2.28032
R_LPLIPAL2E181	2.28032
R_LPLIPAL2G120	2.28032
R_LPLIPAL2G140	2.28032
R_LPLIPAL2G141	2.28032
R_LPLIPAL2G160	2.28032
R_LPLIPAL2G161	2.28032
R_LPLIPAL2G180	2.28032
R_LPLIPAL2G181	2.28032
R_LSERDHr	2.28032
R_LYSabcpp	2.28032
R_LYSDC	2.28032
R_LYSt2pp	2.27694
R_LYSt3pp	2.28032
R_LYStex	2.16383
R_LYSTRS
R_LYXI	2.28032
R_LYXt2pp	2.28032
R_LYXtex	2.28032
R_M1PD	2.28032
R_MACPD	2.28032
R_MALCOAMT	0
R_MALDDH	2.28032
R_MALDt2_2pp	2.28032
R_MALDtex	2.28032
R_MALS	2.28032
R_MALt2_2pp	2.28032
R_MALt2_3pp	2.28032
R_MALt3pp	2.28032
R_MALTabcpp	2.28032
R_MALTATr
R_MALtex	2.28032
R_MALTHXabcpp	2.28032
R_MALTHXtexi	2.28032
R_MALTPTabcpp	2.28032
R_MALTptspp
R_MALTPTtexi	2.28032
R_MALTtexi	2.28032
R_MALTTRabcpp	2.28032
R_MALTTRtexi	2.28032
R_MALTTTRabcpp	2.28032
R_MALTTTRtexi	2.28032
R_MAN1PT2	2.28032
R_MAN6PI	2.28032
R_MAN6Pt6_2pp	2.28032
R_MAN6Ptex	2.28032
R_MANAO	2.28032
R_MANGLYCptspp	2.28032
R_MANGLYCtex	2.28032
R_MANPGH	2.28032
R_MANptspp	2.28032
R_MANtex	2.28032
R_MCITD	2.28032
R_MCITL2	2.28032
R_MCITS	2.28032
R_MCOATA	0
R_MCPST
R_MCTP1App	0
R_MCTP1Bpp	2.28032
R_MCTP2App	2.28032
R_MDDCP1pp	2.28032
R_MDDCP2pp	2.28032
R_MDDCP3pp	2.28032
R_MDDCP4pp	2.28032
R_MDDCP5pp	2.28032
R_MDDEP1pp	2.28032
R_MDDEP2pp	2.28032
R_MDDEP3pp	2.28032
R_MDDEP4pp	2.28032
R_MDH	2.22437
R_MDH2	2.28032
R_MDH3	2.28032
R_ME1	2.28032
R_ME2	2.28032
R_MECDPDH5	0
R_MECDPS	0
R_MELIBt2pp	2.28032
R_MELIBt3ipp	2.28032
R_MELIBtex	2.28032
R_MEOHtex	0
R_MEOHtrpp	0
R_MEPCT	0
R_METabcpp	2.23881
R_METAT	0
R_METDabcpp
R_METDtex
R_METOX1s	2.28032
R_METOX2s	2.28032
R_METS	0
R_METSOX1abcpp	2.28032
R_METSOX1tex	2.28032
R_METSOX2abcpp	2.28032
R_METSOX2tex	2.28032
R_METSOXR1	2.28032
R_METSOXR2	2.28032
R_METtex	2.23881
R_METTRS
R_MG2t3_2pp	2.28027
R_MG2tex	0
R_MG2tpp	2.28032
R_MG2uabcpp	2.28032
R_MGSA	2.28032
R_MI1PP
R_MICITDr	2.28032
R_MINCYCtex	2.28032
R_MINCYCtpp	2.28032
R_MINOHPtexi	2.28032
R_MLDCP1App	2.28032
R_MLDCP1Bpp	2.28032
R_MLDCP2App	2.28032
R_MLDCP2Bpp	2.28032
R_MLDCP3App	2.28032
R_MLDEP1pp	2.28032
R_MLDEP2pp	2.28032
R_MLTG1	2.28032
R_MLTG2	2.28032
R_MLTG3	2.28032
R_MLTG4	2.28032
R_MLTG5	2.28032
R_MLTGY1pp	2.28032
R_MLTGY2pp	2.28032
R_MLTGY3pp	2.28032
R_MLTGY4pp	2.28032
R_MLTP1	2.28032
R_MLTP2	2.28032
R_MLTP3	2.28032
R_MMCD	2.28032
R_MMETt2pp	2.28032
R_MMETtex	2.28032
R_MMM	2.28032
R_MN2t3pp	2.28032
R_MN2tpp	2.28032
R_MN6PP	2.28032
R_MNLptspp	2.28032
R_MNLtex	2.28032
R_MNNH	2.28032
R_MNt2pp	2.28032
R_MNtex	0
R_MOADSUx	0
R_MOAT	0
R_MOAT2	0
R_MOAT3C	2.28032
R_MOBDabcpp	0
R_MOBDtex	0
R_MOCDS	2.28032
R_MOCOS	0
R_MOGDS	2.28032
R_MOHMT	0
R_MOX	2.28032
R_MPTAT	0
R_MPTG	0
R_MPTG2	2.28032
R_MPTS	0
R_MPTSS	0
R_MSAR	2.28032
R_MSO3abcpp	2.28032
R_MSO3tex	2.28032
R_MTAN	2.28032
R_MTHFC	2.27007
R_MTHFD	2.27007
R_MTHFR2	0
R_MTHTHFSs	0
R_MTRPOX
R_N2Otex	2.28032
R_N2Otpp	2.28032
R_NACODA	2.28032
R_NACtex	2.28032
R_NACtpp	2.28032
R_NADDP	2.28032
R_NADH10	2.28032
R_NADH16pp	2.28032
R_NADH17pp	2.28032
R_NADH18pp	2.28032
R_NADH5	2.28032
R_NADH9	2.28032
R_NADK	0
R_NADN	2.28032
R_NADPHQR2	2.28032
R_NADPHQR3	2.28032
R_NADPHQR4	2.28032
R_NADPPPS	2.28032
R_NADS1	0
R_NADTRHD	2.28032
R_NAMNPP	2.28032
R_NAt3_1p5pp	2.28032
R_NAt3_2pp	2.28032
R_NAt3pp	2.28032
R_NAtex	2.28032
R_NDPK1	2.28032
R_NDPK2	0
R_NDPK3	2.27461
R_NDPK4	0
R_NDPK5	2.28032
R_NDPK6	2.28032
R_NDPK7	2.28032
R_NDPK8	2.28032
R_NH4tex	1.99268
R_NH4tpp	2.19578
R_NHFRBO	2.28032
R_NI2abcpp	2.28032
R_NI2t3pp	2.28032
R_NI2tex	0
R_NI2tpp	2.28032
R_NI2uabcpp	2.28032
R_NMNAT	2.28032
R_NMNDA	2.28032
R_NMNN	2.28032
R_NMNPtpp	2.28032
R_NMNt7pp	2.28032
R_NMNtex	2.28032
R_NNAM	2.28032
R_NNATr	0
R_NNDMBRT
R_NNDPR	0
R_NO2t2rpp	2.28032
R_NO2tex	2.28032
R_NO3R1bpp	2.28032
R_NO3R1pp	2.28032
R_NO3R2bpp	2.28032
R_NO3R2pp	2.28032
R_NO3t7pp	2.28032
R_NO3tex	2.28032
R_NODOx	2.28032
R_NODOy	2.28032
R_NOtex	2.28032
R_NOtpp	2.28032
R_NOVBCNtex	2.28032
R_NOVBCNtpp	2.28032
R_NTD1	2.28032
R_NTD10	2.28032
R_NTD10pp	2.28032
R_NTD11	2.28032
R_NTD11pp	2.28032
R_NTD12	2.28032
R_NTD12pp	2.28032
R_NTD1pp	2.28032
R_NTD2	2.28032
R_NTD2pp	2.28032
R_NTD3	2.28032
R_NTD3pp	2.28032
R_NTD4	2.28032
R_NTD4pp	2.28032
R_NTD5	2.28032
R_NTD5pp	2.28032
R_NTD6	2.28032
R_NTD6pp	2.28032
R_NTD7	2.28032
R_NTD7pp	2.28032
R_NTD8	2.28032
R_NTD8pp	2.28032
R_NTD9	2.28032
R_NTD9pp	2.28032
R_NTP1	2.28032
R_NTP10	2.28032
R_NTP11
R_NTP12
R_NTP3	2.28032
R_NTP3pp	2.28032
R_NTP5	2.28032
R_NTPP1	2.28032
R_NTPP10	2.28032
R_NTPP11	2.28032
R_NTPP2	2.28032
R_NTPP3	2.28032
R_NTPP4	2.28032
R_NTPP5	2.28032
R_NTPP6	2.28032
R_NTPP7	2.28032
R_NTPP8	2.28032
R_NTPP9	2.28032
R_NTPTP1	2.28032
R_NTPTP2	2.28032
R_NTRIR2x	2.28032
R_NTRIR3pp	2.28032
R_NTRIR4pp	2.28032
R_O16A4COLIPAabctex
R_O16A4Lpp
R_O16AP1pp
R_O16AP2pp
R_O16AP3pp
R_O16AT
R_O16AUNDtpp
R_O16GALFT
R_O16GLCT1
R_O16GLCT2
R_O2Stex	2.28032
R_O2tex	0.243178
R_O2tpp	0.243178
R_OAADC	2.28032
R_OBTFL	2.28032
R_OCBT	2.28032
R_OCDCAtexi	2.28032
R_OCDCEAtexi	2.28032
R_OCTAtex	2.28032
R_OCTDPS	0
R_OCTNLL	2.28032
R_OGMEACPD	0
R_OGMEACPR	0
R_OGMEACPS	0
R_OHPBAT	0
R_OHPHM	2.28032
R_OMBZLM	2.28032
R_OMCDC	2.2196
R_OMMBLHX	2.28032
R_OMMBLHX3	2.28032
R_OMPDC	0
R_OMPHHX	2.28032
R_OMPHHX3	2.28032
R_OP4ENH	2.28032
R_OPHBDC	0
R_OPHHX	2.28032
[truncated: 584 more rows]

## Sheet: Reaction-Essentiality_RSOL-GLC
reaction	objective value
R_12GLUCANabcppRS	0
R_12GLUCANacabcppRS	0
R_12GLUCANS1	0
R_12GLUCANS2	0
R_12GLUCANS3	0
R_12GLUCANS4	0
R_23CAMPtex	0.493026
R_23CCMPtex	0.493026
R_23CGMPtex	0.493026
R_23CUMPtex	0.493026
R_23PDE2pp	0.493026
R_23PDE4pp	0.493026
R_23PDE7pp	0.493026
R_23PDE9pp	0.493026
R_25DOPAOXRED	0.493026
R_2AMSADC	0.493026
R_2DHGLCNtex	0.493026
R_2H5CMMSEMOR	0.493026
R_2MAHMP	0.493026
R_2OBUTt2rpp	0.493026
R_2OBUTtex	0.493026
R_2OXBUTOR	0.493026
R_34DHPHAOR	0.493026
R_34HPPOR	0.493026
R_3HAD100(Unfeasible)	NaN
R_3HAD120(Unfeasible)	NaN
R_3HAD121	0
R_3HAD140(Unfeasible)	NaN
R_3HAD141	0
R_3HAD160	0
R_3HAD161	0
R_3HAD180	0
R_3HAD181	0
R_3HAD40(Unfeasible)	NaN
R_3HAD60(Unfeasible)	NaN
R_3HAD80(Unfeasible)	NaN
R_3HBCOAHL	0.493026
R_3HCINNMH	0.493026
R_3HOXIDS	0.493026
R_3HOXIDtex	0.493026
R_3HOXIDtpp	0.493026
R_3HPPPNH	0.493026
R_3HPPtex	0.493026
R_3HPPtpp	0.493026
R_3NTD2pp	0.493026
R_3NTD4pp	0.493026
R_3NTD7pp	0.493026
R_3NTD9pp	0.493026
R_3OADPCOAT	0.493026
R_3OAR100(Unfeasible)	NaN
R_3OAR120(Unfeasible)	NaN
R_3OAR121	0
R_3OAR140(Unfeasible)	NaN
R_3OAR141	0
R_3OAR160(Unfeasible)	NaN
R_3OAR161	0
R_3OAR180	0
R_3OAR181	0
R_3OAR40(Unfeasible)	NaN
R_3OAR60(Unfeasible)	NaN
R_3OAR80(Unfeasible)	NaN
R_3OAS100(Unfeasible)	NaN
R_3OAS120(Unfeasible)	NaN
R_3OAS121	0
R_3OAS140(Unfeasible)	NaN
R_3OAS141	0
R_3OAS160(Unfeasible)	NaN
R_3OAS161	0
R_3OAS180	0
R_3OAS181	0
R_3OAS60(Unfeasible)	NaN
R_3OAS80(Unfeasible)	NaN
R_3OHPAMES(Unfeasible)	NaN
R_3OHPAMEStex(Unfeasible)	NaN
R_3OHPAMEStpp(Unfeasible)	NaN
R_3OOCHSLACtex	0.493026
R_3OOCTAtex	0.493026
R_3OXCOAT	0.493026
R_3PEPTabcpp	0.493026
R_4AMBUAT	0.493026
R_4CBMCLC	0.493026
R_4H2HEPDALD	0.493026
R_4HBHYOX	0.493026
R_4HBZtex	0.493026
R_4HPHACtex	0.493026
R_4HPHEA1	0.493026
R_4HPHEAt3r	0.493026
R_4OD3	0.493026
R_4OI	0.493026
R_4PCP	0.493026
R_4PEPTabcpp	0.493026
R_5DGLCNR	0.493026
R_5DOAN	0
R_5MTRtpp	0
R_5OXPROt2pp	0.493026
R_5OXPROtex	0.493026
R_6PDDGLUCA	0.493026
R_A5PISO	0
R_AACOAR	0.493026
R_AAMYL	0.493026
R_AAMYL2	0.493026
R_AAMYL3	0.493026
R_ABTAr	0.493026
R_ABUTD	0.493026
R_ABUTt2pp	0.493026
R_ABUTtex	0.493026
R_ABZS	0
R_ACACT1r	0.493026
R_ACACT2r	0.493026
R_ACACT3r	0.493026
R_ACACT4r	0.493026
R_ACACT5r	0.493026
R_ACACT6r	0.493026
R_ACACT7r	0.493026
R_ACACT8r	0.493026
R_ACALD	0.493026
R_ACBIPGT	0
R_ACCOAC(Unfeasible)	NaN
R_ACCSYN1	0.493026
R_ACCSYN2	0.493026
R_ACCtex	0.493026
R_ACCtpp	0.493026
R_acfvteff	0.493026
R_acfvtex	0.493026
R_ACGAMK	0.493026
R_ACGK(Unfeasible)	NaN
R_ACGLUt2pp	0.493026
R_ACGLUtex	0.493026
R_ACGS	0.493026
R_ACHBS	0
R_ACLS	0
R_ACM6PH	0.493026
R_ACOAD1f	0.493026
R_ACOAD2f	0.493026
R_ACOAD3f	0.493026
R_ACOAD4f	0.493026
R_ACOAD5f	0.493026
R_ACOAD6f	0.493026
R_ACOAD7f	0.493026
R_ACOAD8f	0.493026
R_ACOADH4	0.493026
R_ACOATA	0.493026
R_ACODA	0.493026
R_ACONTa	0.420079
R_ACONTb	0.420079
R_ACONtex	0.493026
R_ACONtpp	0.493026
R_ACOTA(Unfeasible)	NaN
R_ACPCD	0.493026
R_ACPPAT160	0
R_ACPPAT161	0
R_ACPPAT180	0
R_ACPPAT181	0
R_ACPYRH	0.493026
R_ACS	0.493026
R_ACS2	0.493026
R_ACSERtex	0.493026
R_ACSERtpp	0.493026
R_ACt4pp	0.493026
R_ACtex	0.493026
R_ACYP	0.493026
R_ADA	0.493026
R_ADCPS2	0
R_ADCS	0
R_ADCYRS	0
R_ADEt2rpp	0.493026
R_ADEtex	0.493026
R_ADK1	0.493026
R_ADK2	0.493026
R_ADK3	0.493026
R_ADK4	0.493026
R_ADMDCr	0
R_ADNtex	0.493026
R_ADNUC	0.493014
R_ADOCBIK	0.493026
R_ADOCBLabcpp	0.493026
R_ADOCBLS	0
R_ADOCBLtonex	0.493026
R_ADPRDP	0.493026
R_ADPT	0.492676
R_ADSK	0
R_ADSL1r	0
R_ADSL2r	0
R_ADSS	0
R_AGDC	0.493026
R_AGM3PA	0.493026
R_AGM3PApp	0.493026
R_AGM3PH	0.493026
R_AGM3Pt2pp	0.493026
R_AGM4PA	0.493026
R_AGM4PApp	0.493026
R_AGM4PCP	0.493026
R_AGM4PH	0.493026
R_AGM4Pt2pp	0.493026
R_AGMH	0.493026
R_AGMHE	0
R_AGMT	0.493026
R_AGMt2pp	0.493026
R_AGPAT160	0
R_AGPAT161	0
R_AGPAT180	0
R_AGPAT181	0
R_AGPR(Unfeasible)	NaN
R_AGt3pp	0.493026
R_AGtex	0.493026
R_Agtpc	0.493026
R_AHC(Unfeasible)	NaN
R_AHLACY3OC8	0.493026
R_AHLACYC10	0.493026
R_AHLACYC7	0.493026
R_AHLACYC8	0.493026
R_AHMMPS	0.493024
R_AICART	0
R_AIRC2r	0
R_AIRC3	0
R_AKGDH	0.490635
R_AKGt2rpp	0.493026
R_AKGtex	0.493026
R_AKP1	0
R_ALAabcpp	0.493026
R_ALAALAabcpp	0
R_ALAALAD	0.493026
R_ALAALAr	0
R_ALAASPabcpp	0.493026
R_ALAASPtex	0.493026
R_ALAGLNabcpp	0.493026
R_ALAGLNtex	0.493026
R_ALAGLUabcpp	0.493026
R_ALAGLUtex	0.493026
R_ALAR	0.493026
R_ALATA_D	0.493026
R_ALATA_D2	0.493026
R_ALATA_L	0.493026
R_ALATA_L2	0.493026
R_ALAtex	0.493026
R_ALATRS	0
R_ALCD19	0.493026
R_ALCD19y	0.493026
R_ALCD2x	0.493026
R_ALCD2y	0.493026
R_ALDD1	0.493026
R_ALDD20x	0.493026
R_ALDD2xr	0.493026
R_ALDD2y	0.493026
R_ALDD31	0.493026
R_ALDD4	0.493026
R_ALKPpp	0.493026
R_ALLTAHr	0.493026
R_ALLTN	0.493026
R_AM3PA	0.493026
R_AM4PA	0.493026
R_AM4PCP	0.493026
R_AMALT1	0.493026
R_AMALT2	0.493026
R_AMALT3	0.493026
R_AMALT4	0.493026
R_AMAOTr	0
R_AMID3	0.493026
R_ampiteff	0.493026
R_ampitex	0.493026
R_AMPMS2	0.493026
R_AMPN	0.493026
R_AMPTASEAD	0.493026
R_AMPTASEAE	0.493026
R_AMPTASEAQ	0.493026
R_AMPTASECG	0.493026
R_AMPTASEDA	0.493026
R_AMPTASEDD	0.493026
R_AMPTASEDE	0.493026
R_AMPTASEDQ	0.493026
R_AMPTASEDV	0.493026
R_AMPTASEGQ	0.493026
R_AMPTASEMA	0.493026
R_AMPTASEQE	0.493026
R_AMPTASEQG	0.493026
R_ANHMK	0.493026
R_ANPRT	0
R_ANS	0
R_AOXSr2	0
R_APATr	0.493026
R_APG3PAT160	0
R_APG3PAT161	0
R_APG3PAT180	0
R_APG3PAT181	0
R_APRAUR	0
R_ARBTNLabcpp	0.493026
R_ARBTNLexs	0.493026
R_ARBTNLR	0.493026
R_ARBTNLSYN	0.493026
R_ARBTNLtex	0.493026
R_ARBTNLtonex	0.493026
R_ARBTNLtpp	0.493026
R_ARGabcpp	0.493026
R_ARGDC	0.493026
R_ARGN	0.493026
R_ARGSL	0
R_ARGSSr	0
R_ARGt3pp	0.493026
R_ARGtex	0.493026
R_ARGTRS	0
R_ASAD	0
R_ASNN	0.493026
R_ASNNpp	0.493026
R_ASNS1	0.493026
R_ASNtex	0.493026
R_ASO3t8pp	0.493026
R_ASO3tex	0.493026
R_ASO4tex	0.493026
R_ASO4tpc	0.493026
R_ASP1DC	0
R_ASPabcpp	0.493026
R_ASPALAabcpp	0.493026
R_ASPALAtex	0.493026
R_ASPASPabcpp	0.493026
R_ASPASPtex	0.493026
R_ASPCTr	0
R_ASPGLNabcpp	0.493026
R_ASPGLNtex	0.493026
R_ASPGLUabcpp	0.493026
R_ASPGLUtex	0.493026
R_ASPK	0
R_ASPO1	0.493026
R_ASPO5	0.493021
R_ASPO6	0.493026
R_ASPPROAS	0.493026
R_ASPt2pp	0.493026
R_ASPTA	0
R_ASPtex	0.493026
R_ASPTRS	0
R_ASPVALabcpp	0.493026
R_ASPVALtex	0.493026
R_ASR_gr	0.493026
R_ATPPRTr	0
R_ATPS4rpp	0.070114
R_BDH	0.493026
R_Berbteff	0.493026
R_Berbtex	0.493026
R_BETALDHx	0.493026
R_BHBt2pp	0.493026
R_BHBtex	0.493026
R_BHEXAMD	0.493026
R_BIOFILM	0.493026
R_BIOFILM_PGA	0.493026
R_BIOMASS	0
R_BLACT_ampi_ext	0.493026
R_BLACT_ext	0.493026
R_BLUB	0
R_BPNT	0
R_BROMOSUCCt_2pp	0.493026
R_BROMOSUCCtex	0.493026
R_BRSUCCDEH	0.493026
R_BRt_2pp	0.493026
R_BRtex	0.493026
R_BTCSYN1	0.493026
R_BTCSYN2	0.493026
R_BTS5	0
R_BUTSO3abcpp	0.493026
R_BUTSO3tex	0.493026
R_BUTt2rpp	0.493026
R_BUTtex	0.493026
R_BZDH	0.493026
R_BZDHy	0.493026
R_C6HSLS	0.493026
R_C8HSLS	0.493026
R_cafeteff	0.493026
R_cafetex	0.493026
R_CANAt2pp	0.493026
R_Canatex	0.493026
R_Canatpc	0.493026
R_CARHM1	0.493026
R_CARMDC	0.493026
R_CAT	0.493026
R_CAT23DOX	0.493026
R_CATECHOLtex	0.493026
R_CATECHOLtpp	0.493026
R_CATpp	0.493026
R_CBIAT	0.493026
R_CBItonex	0.493026
R_CBIuabcpp	0.493026
R_CBL1abcpp	0.493026
R_CBL1tonex	0.493026
R_CBLAT	0.493026
R_CBPS	0
R_CD2abcpp	0.493026
R_CD2t3pp	0.493026
R_CD2t4pp	0.493026
R_CD2teff_e	0.493026
R_CD2tex	0.493026
R_CD2tpc	0.493026
R_CDPMEK	0
R_CGLYabcpp	0.493026
R_CHLabcpp	0.493026
R_CHLtex	0.493026
R_CHOLD	0.493026
R_CHORM	0
R_CHORS	0
R_CHRPL	0
R_CHTBSabcpp	0.493026
R_CHTBStex	0.493026
R_CHTNASEe	0.493026
R_CHTNDA	0.493026
R_CITR_Ltex	0.493026
R_CITRabcpp	0.493026
R_CITtex	0.493026
R_CITtpp	0.493026
R_CLPNS160pp	0
R_CLPNS161pp	0
R_CLPNS180pp	0
R_CLPNS181pp	0
R_CLt3_2pp	0
R_CLtex	0
R_CMB34OELH	0.493026
R_CMtex	0.493026
R_CMtpp	0.493026
R_CO2tex	0.101767
R_CO2tpp	0.101769
R_COBALT2abcpp	0.493026
R_COBALT2t3pp	0.493026
R_COBALT2t4pp	0.493026
R_COBALT2teff_e	0.493026
R_COBALT2tex	0
R_COBALT2tpp	0
R_COBRACDAS	0
R_COCHL	0
R_CPMPS	0
R_CPPPGO	0.492984
R_CPPPGO2	0.493026
R_CRNabcpp	0.493026
R_CRNDabcpp	0.493026
R_CRNDt2rpp	0.493026
R_CRNt2rpp	0.493026
R_CRNtex	0.493026
R_CRO4t3pp	0.493026
R_CRO4tex	0.493026
R_CRO4tpc	0.493026
R_CS	0.420079
R_CSND	0.493026
R_CTBTabcpp	0.493026
R_CTBTt2rpp	0.493026
R_CTBTtex	0.493026
R_CTPS1	0.492488
R_CTPS2	0.493026
R_CU1abcpp	0.493026
R_CU1abcpp_in	0.493026
R_CU1O	0.493026
R_CU1Opp	0.493026
R_CU2_bd_CopA	0.493026
R_CU2abcpp	0.493026
R_CU2tex	0.493026
R_CU2tpp	0.493026
R_CUt3pp	0.493026
R_CUtex	0.493026
R_CUtpp	0.493026
R_CYO1bc1	0.493026
R_CYOCBB3_2pp	0.493026
R_CYRDAAT	0
R_CYRDAR	0
R_CYSabcpp	0.493026
R_CYSDS	0.493026
R_CYSSr	0
R_CYStex	0.493026
R_CYSTL	0.493026
R_CYStpp	0.493026
R_CYSTRS	0
R_CYTBDpp	0.493026
R_CYTBO3_4pp	0.493026
R_CYTCO_4pp	0.493024
R_CYTDH	0.493026
R_CYTDtex	0.493026
R_CYTK1	0.492507
R_CYTK2	0.493026
R_D_LACt2pp	0.493026
R_D_LACtex	0.493026
R_D4DGCD	0.493026
R_DAAD	0.493026
R_DAAD2	0.493026
R_DADA	0.493026
R_DADK	0.493026
R_DALAt2pp	0.491634
R_DALAtex	0.493026
R_DAPDC	0
R_DAPE	0
R_DASYN160	0
R_DASYN161	0
R_DASYN180	0
R_DASYN181	0
R_DATA3	0.493026
R_DB4PS	0
R_DBTSr	0
R_DCAHSLACtex	0.493026
R_DCAtex	0.493026
R_DCTex	0.493026
R_DCTPD	0.493026
R_DCTPD2	0.493026
R_DDCAtex	0.493026
R_DDGALK	0.493026
R_DDPA	0
R_DDPGALA	0.493026
R_dextrin_DEC_e_	0.493026
R_DGK1	0.493026
R_DGLUISO	0.493026
R_DGNSK	0.493026
R_DHACOAH	0.493026
R_DHAD1	0
R_DHAD2	0
R_DHAPtex	0.493026
R_DHAtex	0.493026
R_DHCINDO	0.493026
R_DHDPRy	0
R_DHDPS	0
R_DHFR	0
R_DHFS	0
R_DHNPA2	0
R_DHORD2	0
R_DHORTS	0
R_DHPPDA	0
R_DHPR	0.493026
R_DHPS2	0
R_DHQD	0
R_DHQS	0
R_DINSK	0.493026
R_DKGLUCK	0.493026
R_DM_1cu2s_CopA	0.493026
R_DM_2feooh	0.493026
R_DM_2hyoxplac	0.493026
R_DM_4HBA	0
R_DM_5DRIB	0
R_DM_AMOB	0
R_DM_BZ	0.493026
R_DM_chitos	0.493026
R_DM_frmd	0.493026
R_DM_incbase	0.493026
R_DMAPP_AMPIT	0.493026
R_DMATT	0
R_DMPPS	0.493026
R_DMQMT	0
R_DNAd_no2r	0.493026
R_DNAd_ohr	0.493026
R_DNAdr	0.493026
R_DOCRBCNtex	0.493026
R_DOPACHRex	0.493026
R_DOPAQNISO1ex	0.493026
R_DOXRBCNtpp	0.493026
R_DPCOAK	0
R_DPR	0
R_DSBCGT	0.493026
R_DSBDR	0.493026
R_DTMPK	0
R_DUTPDP	0.493026
R_DXPRIi	0
R_DXPS	0
R_E4PD	0
R_EAR100x(Unfeasible)	NaN
R_EAR120x(Unfeasible)	NaN
R_EAR121x	0
R_EAR140x(Unfeasible)	NaN
R_EAR141x	0
R_EAR160x	0
R_EAR161x	0
R_EAR180x	0
R_EAR181x	0
R_EAR40x(Unfeasible)	NaN
R_EAR60x(Unfeasible)	NaN
R_EAR80x(Unfeasible)	NaN
R_ECOAH1	0.493026
R_ECOAH12	0.493026
R_ECOAH2	0.493026
R_ECOAH3	0.493026
R_ECOAH4	0.493026
R_ECOAH5	0.493026
R_ECOAH6	0.493026
R_ECOAH7	0.493026
R_ECOAH8	0.493026
R_EDA	0.216988
R_EDD	0.216988
R_EDTXS5	0
R_EFE	0.493026
R_EGMEACPR	0
R_ENDOGLAS	0.493026
R_ENDOPGALUR_3u	0.493026
R_ENO	0.436247
R_EPMEACPR	0
R_EPSbioS	0.493026
R_EPStex	0.493026
R_EPStpp	0.493026
R_Escltteff	0.493026
R_Esclttex	0.493026
R_ETHAAL	0.493026
R_ETHAtex	0.493026
R_ETHSO3abcpp	0.493026
R_ETHSO3tex	0.493026
R_ETLEtex	0.493026
R_ETLEtpp	0.493026
R_EX_12dgr120_e_	0.493026
R_EX_12dgr140_e_	0.493026
R_EX_12dgr141_e_	0.493026
R_EX_12dgr160_e_	0.493026
R_EX_12dgr161_e_	0.493026
R_EX_12dgr180_e_	0.493026
R_EX_12dgr181_e_	0.493026
R_EX_14aglucan_e_	0.493026
R_EX_14bglucan_e_	0.493026
R_EX_16aglucan_e_	0.493026
R_EX_23camp_e_	0.493026
R_EX_23ccmp_e_	0.493026
R_EX_23cgmp_e_	0.493026
R_EX_23cump_e_	0.493026
R_EX_2dhglcn_e_	0.493026
R_EX_2kmb_e_	0.493026
R_EX_2obut_e_	0.493026
R_EX_34dhphe_e_	0.493026
R_EX_3hcinnm_e_	0.493026
R_EX_3hoxid_e_	0.493026
R_EX_3hpp_e_	0.493026
R_EX_3hpppn_e_	0.493026
R_EX_3OHPAMES_e_(Unfeasible)	NaN
R_EX_3oochslac_e_	0.493026
R_EX_3oocta_e_	0.493026
R_EX_4abut_e_	0.493026
R_EX_4hbz_e_	0.493026
R_EX_4hphac_e_	0.493026
R_EX_5mtr_e	0
R_EX_5oxpro_e_	0.493026
R_EX_ac_e_	0.493026
R_EX_acfv_e_	0.493026
R_EX_acglu_L_e_	0.493026
R_EX_acon_e_	0.493026
R_EX_acpc_e	0.493026
R_EX_acser_e_	0.493026
R_EX_ade_e_	0.493026
R_EX_adn_e_	0.493026
R_EX_adocbl_e_	0.493026
R_EX_ag_e_	0.493026
R_EX_akg_e_	0.493026
R_EX_ala_D_e_	0.493026
R_EX_ala_L_asp_L_e_	0.493026
R_EX_ala_L_e_	0.493026
R_EX_ala_L_gln_L_e_	0.493026
R_EX_ala_L_glu_L_e_	0.493026
R_EX_ampi_e_	0.493026
R_EX_ampica_e	0.493026
R_EX_arbtnl_e_	0.493026
R_EX_arbtnl_fe3_e_	0.493026
R_EX_arg_L_e_	0.493026
R_EX_asn_L_e_	0.493026
R_EX_aso3_e_	0.493026
R_EX_aso4_e_	0.493026
R_EX_asp_L_ala_L_e_	0.493026
R_EX_asp_L_asp_L_e_	0.493026
R_EX_asp_L_e_	0.493026
R_EX_asp_L_gln_L_e_	0.493026
R_EX_asp_L_glu_L_e_	0.493026
R_EX_asp_L_val_L_e_	0.493026
R_EX_Berb_e_	0.493026
R_EX_bhb_e_	0.493026
R_EX_br_e_	0.493026
R_EX_bromosucc_e_	0.493026
R_EX_but_e_	0.493026
R_EX_butso3_e_	0.493026
R_EX_ca2__e_	0.493026
R_EX_Cafe_e_	0.493026
R_EX_cana_e_	0.493026
R_EX_catechol_e_	0.493026
R_EX_cbi_e_	0.493026
R_EX_cbl1_e_	0.493026
R_EX_cd2_e_	0.493026
R_EX_cellb_e_	0.493026
R_EX_cellos_e_	0.493026
R_EX_ch4s_e_	0.493026
R_EX_chol_e_	0.493026
R_EX_cholp_e_	0.493026
R_EX_chtbs_e_	0.493026
R_EX_chtn_e_	0.493026
R_EX_cit_e_	0.493026
R_EX_citr_L_e_	0.493026
R_EX_cl_e_	0
R_EX_cm_e_	0.493026
R_EX_co2_e_	0.101767
R_EX_cobalt2_e_	0
R_EX_crn_e_	0.493026
R_EX_cro4_e_	0.493026
R_EX_ctbt_e_	0.493026
R_EX_cu_e_	0.493026
R_EX_cu2_e_	0.493026
R_EX_cys_L_e_	0.493026
R_EX_cytd_e_	0.493026
R_EX_dca_e_	0.493026
R_EX_dcahslac_e_	0.493026
R_EX_ddca_e_	0.493026
R_EX_dextrin_e_	0.493026
R_EX_dha_e_	0.493026
R_EX_dhap_e_	0.493026
R_EX_DNAf_30kb_e_	0.493026
R_EX_doxrbcn_e_	0.493026
R_EX_EPS_e_	0.493026
R_EX_Esclt_e_	0.493026
R_EX_etha_e_	0.493026
R_EX_ethso3_e_	0.493026
R_EX_etle_e_	0.493026
R_EX_fald_e_	0.493026
R_EX_fe2_e_	0
R_EX_fe3_e_	0.493026
R_EX_fe3mccdn_e_	0.493026
R_EX_fecrm_e_	0.493026
R_EX_fecrm_un_e_	0.493026
R_EX_fer_e_	0.493026
R_EX_for_e_	0.493026
R_EX_fru_e_	0.493026
R_EX_fum_e_	0.493026
R_EX_fusa_e_	0.493026
R_EX_Fusar_e_	0.493026
R_EX_g3pc_e_	0.493026
R_EX_g3pe_e_	0.493026
R_EX_g3pg_e_	0.493026
R_EX_g3pi_e_	0.493026
R_EX_g3ps_e_	0.493026
R_EX_gal_e_	0.493026
R_EX_galct_D_e_	0.493026
R_EX_galctn_D_e_	0.493026
R_EX_galt_e_	0.493026
R_EX_galur_e_	0.493026
R_EX_galur2u_e_	0.493026
R_EX_galur3u_e_	0.493026
R_EX_GKC_storage_c	0.493026
R_EX_glc_e_(Unfeasible)	NaN
R_EX_glcn_e_	0.493026
R_EX_glcr_e_	0.493026
R_EX_glcur_e_	0.493026
R_EX_gln_L_e_	0.493026
R_EX_gln_L_glu_L_e_	0.493026
R_EX_gln_L_gly_e_	0.493026
R_EX_glu_D_e_	0.493026
R_EX_glu_L_e_	0.493026
R_EX_gly_e_	0.493026
R_EX_gly_gln_L_e_	0.493026
R_EX_glyb_e_	0.493026
R_EX_glyc_e_	0.493026
R_EX_glyc_R_e_	0.493026
R_EX_glyc2p_e_	0.493026
R_EX_glyc3p_e_	0.493026
R_EX_glyclt_e_	0.493026
R_EX_gnid_e_	0.493026
R_EX_gsn_e_	0.493026
R_EX_gthox_e_	0.493026
R_EX_gthrd_e_	0.493026
R_EX_h_e_	0.472485
R_EX_h2o_e_	0.306227
R_EX_h2o2_e_	0.493026
R_EX_h2s_e_	0.493026
R_EX_hdca_e_	0.493026
R_EX_hdcea_e_	0.493026
R_EX_hepthslac_e_	0.493026
R_EX_hexhslac_e_	0.493026
R_EX_hg2_e_	0.493026
R_EX_his_L_e_	0.493026
R_EX_hom_L_e_	0.493026
R_EX_hpa_e_	0.493026
R_EX_hphead_e_	0.493026
R_EX_hslac_e_	0.493026
R_EX_hxa_e_	0.493026
R_EX_hxan_e_	0.493026
R_EX_iad_e_	0.493026
R_EX_id3acald_e_	0.493026
R_EX_idon_L_e_	0.493026
R_EX_ile_L_e_	0.493026
R_EX_ind3ac_e_	0.493026
R_EX_ind3acnl_e_	0.493026
R_EX_indpyr_e_	0.493026
R_EX_inost_e_	0.493026
R_EX_ins_e_	0.493026
R_EX_isetac_e_	0.493026
R_EX_k_e_	0
R_EX_L_dpchrm_e_	0.493026
R_EX_lac_D_e_	0.493026
R_EX_lac_L_e_	0.493026
R_EX_leu_L_e_	0.493026
R_EX_LpdDam1	0.493026
R_EX_LpdDam2	0.493026
R_EX_lys_L_e_	0.493026
R_EX_mal_L_e_	0.493026
R_EX_mccdn_e_	0.493026
R_EX_melanin_e_	0.493026
R_EX_meoh_e_	0
R_EX_mepyr_e_	0.493026
R_EX_mesucc_e_	0.493026
R_EX_met_L_ala_L_e_	0.493026
R_EX_met_L_e_	0.493026
R_EX_mg2_e_	0
R_EX_mincyc_e_	0.493026
R_EX_mn2_e_	0
R_EX_mnl_e_	0.493026
R_EX_mobd_e_	0
R_EX_mso3_e_	0.493026
R_EX_n2_e_	0.493026
R_EX_na1_e_	0.493026
R_EX_nac_e_	0.493026
R_EX_Naldx_e_	0.493026
R_EX_nh4_e_(Unfeasible)	NaN
R_EX_ni2_e_	0.493026
R_EX_no_e_	0.493026
R_EX_no2_e_	0.493026
R_EX_no2r_e_	0.493026
R_EX_no3_e_	0.493026
R_EX_novbcn_e_	0.493026
R_EX_o2_e_(Unfeasible)	NaN
R_EX_o2s_e_	0.493026
R_EX_ocdca_e_	0.493026
R_EX_ocdcea_e_	0.493026
R_EX_ochslac_e_	0.493026
R_EX_octa_e_	0.493026
R_EX_ohr_e_	0.493026
R_EX_orn_e_	0.493026
R_EX_orot_e_	0.493026
R_EX_pa120_e_	0.493026
R_EX_pa140_e_	0.493026
R_EX_pa141_e_	0.493026
R_EX_pa160_e_	0.493026
R_EX_pa161_e_	0.493026
R_EX_pa180_e_	0.493026
R_EX_pa181_e_	0.493026
R_EX_pac_e_	0.493026
R_EX_pad_e_	0.493026
R_EX_pbhb_e_	0.493026
R_EX_pc120_e_	0.493026
R_EX_pc140_e_	0.493026
R_EX_pc141_e_	0.493026
R_EX_pc160_e_	0.493026
R_EX_pc161_e_	0.493026
R_EX_pc180_e_	0.493026
R_EX_pc181_e_	0.493026
R_EX_PCW_adhesin_e_	0.493026
R_EX_PCW_e_	0.493026
R_EX_PCW_Expansin_e_	0.493026
R_EX_PCW_L_Fucose_e_	0.493026
R_EX_PCW_L_Fucose_Rsl_e_	0.493026
R_EX_PCW_L_Mannose_e_	0.493026
R_EX_PCW_L_Mannose_Rsl2_e_	0.493026
R_EX_PCW_RSc0102_act_e_	0.493026
R_EX_PCW_RSc0104_act_e_	0.493026
R_EX_PCW_RSc0246_act_e_	0.493026
R_EX_PCW_RSc0249_act_e_	0.493026
R_EX_PCW_RSc3188_e_	0.493026
R_EX_PCW_RSp0294_act_e_	0.493026
R_EX_PCW_RSp0295_act_e_	0.493026
R_EX_PCW_RSp0540_e_	0.493026
R_EX_PCW_RSp1071_e_	0.493026
R_EX_PCW_RSp1180_e_	0.493026
R_EX_PCW_RSp1539_e_	0.493026
R_EX_PCW_RSp1545_e_	0.493026
R_EX_pect_e_	0.493026
R_EX_pencil_e_	0.493026
R_EX_pencilca_e	0.493026
R_EX_peptide_PC_e_	0.493026
R_EX_PHB_storage_c	0.493026
R_EX_phe_L_e_	0.493026
R_EX_pi_e_	0
R_EX_pnto_R_e_	0.493026
R_EX_polygalurnxu_e_	0.493026
R_EX_ppa_e_	0.493026
R_EX_pro_L_e_	0.493026
R_EX_protein_CbhA_e_	0.493026
R_EX_protein_Egl_e_	0.493026
R_EX_protein_Expansin_e_	0.493026
R_EX_protein_Mel_e_	0.493026
R_EX_protein_PC_e_	0.493026
R_EX_protein_PehB_e_	0.493026
R_EX_protein_PehC_e_	0.493026
R_EX_protein_PglA_e_	0.493026
R_EX_protein_PlcN_e_	0.493026
R_EX_protein_Pme_e_	0.493026
R_EX_protein_RSc0102_act_e_	0.493026
R_EX_protein_RSc0102_e_	0.493026
R_EX_protein_RSc0104_act_e_	0.493026
R_EX_protein_RSc0104_e_	0.493026
R_EX_protein_RSc0246_act_e_	0.493026
R_EX_protein_RSc0246_e_	0.493026
R_EX_protein_RSc0249_act_e_	0.493026
R_EX_protein_RSc0249_e_	0.493026
R_EX_protein_RSc0337_e_	0.493026
R_EX_protein_RSc0887_e_	0.493026
R_EX_protein_RSc1775_e_	0.493026
R_EX_protein_RSc2149_e_	0.493026
R_EX_protein_RSc3151_e_	0.493026
R_EX_protein_RSc3188_e_	0.493026
R_EX_protein_Rsl_e_	0.493026
R_EX_protein_Rsl2_e_	0.493026
R_EX_protein_RSp0030_e_	0.493026
R_EX_protein_RSp0275_e_	0.493026
R_EX_protein_RSp0294_act_e_	0.493026
R_EX_protein_RSp0294_e_	0.493026
R_EX_protein_RSp0295_act_e_	0.493026
R_EX_protein_RSp0295_e_	0.493026
R_EX_protein_RSp0540_e_	0.493026
R_EX_protein_RSp0630_e_	0.493026
R_EX_protein_RSp0881_e_	0.493026
R_EX_protein_RSp1071_e_	0.493026
R_EX_protein_RSp1073_e_	0.493026
R_EX_protein_RSp1180_act_e_	0.493026
R_EX_protein_RSp1180_e_	0.493026
R_EX_protein_RSp1444_e_	0.493026
R_EX_protein_RSp1466_e_	0.493026
R_EX_protein_RSp1467_e_	0.493026
R_EX_protein_RSp1536_e_	0.493026
R_EX_protein_RSp1539_e_	0.493026
R_EX_protein_RSp1545_e_	0.493026
R_EX_protein_RSp1620_e_	0.493026
R_EX_protein_Tek2_e_	0.493026
R_EX_ptrc_e_(Unfeasible)	NaN
R_EX_pyr_e_	0.493026
R_EX_quin_kt_e_	0.493026
R_EX_r3rhbb_e_	0.493026
R_EX_ralf_e_	0.493026
R_EX_Resoc_e_	0.493026
R_EX_rfamp_e_	0.493026
R_EX_sbt_D_e_	0.493026
R_EX_ser_L_e_	0.493026
R_EX_skm_e_	0.493026
R_EX_so4_e_	0
R_EX_spmd_e_	0.493026
R_EX_Ss_e_	0.493026
R_EX_succ_e_	0.493026
R_EX_sucr_e_	0.493026
R_EX_sulfac_e_	0.493026
R_EX_T3SS_E_RipA1_e_	0.493026
R_EX_T3SS_E_RipA2_e_	0.493026
R_EX_T3SS_E_RipA3_e_	0.493026
R_EX_T3SS_E_RipA4_e_	0.493026
R_EX_T3SS_E_RipA5_e_	0.493026
R_EX_T3SS_E_RipAA_e_	0.493026
R_EX_T3SS_E_RipAB_e_	0.493026
R_EX_T3SS_E_RipAC_e_	0.493026
R_EX_T3SS_E_RipAD_e_	0.493026
R_EX_T3SS_E_RipAE_e_	0.493026
R_EX_T3SS_E_RipAF1_e_	0.493026
R_EX_T3SS_E_RipAG_e_	0.493026
R_EX_T3SS_E_RipAH_e_	0.493026
R_EX_T3SS_E_RipAI_e_	0.493026
R_EX_T3SS_E_RipAJ_e_	0.493026
R_EX_T3SS_E_RipAK_e_	0.493026
R_EX_T3SS_E_RipAL_e_	0.493026
R_EX_T3SS_E_RipAM_e_	0.493026
R_EX_T3SS_E_RipAN_e_	0.493026
R_EX_T3SS_E_RipAO_e_	0.493026
R_EX_T3SS_E_RipAP_e_	0.493026
R_EX_T3SS_E_RipAQ_e_	0.493026
R_EX_T3SS_E_RipAR_e_	0.493026
R_EX_T3SS_E_RipAS_e_	0.493026
R_EX_T3SS_E_RipAT_e_	0.493026
R_EX_T3SS_E_RipAU_e_	0.493026
R_EX_T3SS_E_RipAV_e_	0.493026
R_EX_T3SS_E_RipAW_e_	0.493026
R_EX_T3SS_E_RipAX1_e_	0.493026
R_EX_T3SS_E_RipAX2_e_	0.493026
R_EX_T3SS_E_RipAY_e_	0.493026
R_EX_T3SS_E_RipAZ1_e_	0.493026
R_EX_T3SS_E_RipB_e_	0.493026
R_EX_T3SS_E_RipBA_e_	0.493026
R_EX_T3SS_E_RipBB_e_	0.493026
R_EX_T3SS_E_RipC1_e_	0.493026
R_EX_T3SS_E_RipD_e_	0.493026
R_EX_T3SS_E_RipE1_e_	0.493026
R_EX_T3SS_E_RipF1_e_	0.493026
R_EX_T3SS_E_RipG1_e_	0.493026
R_EX_T3SS_E_RipG2_e_	0.493026
R_EX_T3SS_E_RipG3_e_	0.493026
R_EX_T3SS_E_RipG4_e_	0.493026
R_EX_T3SS_E_RipG5_e_	0.493026
R_EX_T3SS_E_RipG6_e_	0.493026
R_EX_T3SS_E_RipG7_e_	0.493026
R_EX_T3SS_E_RipH1_e_	0.493026
R_EX_T3SS_E_RipH2_e_	0.493026
R_EX_T3SS_E_RipH3_e_	0.493026
R_EX_T3SS_E_RipI_e_	0.493026
R_EX_T3SS_E_RipJ_e_	0.493026
R_EX_T3SS_E_RipK_e_	0.493026
R_EX_T3SS_E_RipL_e_	0.493026
R_EX_T3SS_E_RipM_e_	0.493026
R_EX_T3SS_E_RipN_e_	0.493026
R_EX_T3SS_E_RipO1_e_	0.493026
R_EX_T3SS_E_RipP1_e_	0.493026
R_EX_T3SS_E_RipP2_e_	0.493026
R_EX_T3SS_E_RipQ_e_	0.493026
R_EX_T3SS_E_RipR_e_	0.493026
R_EX_T3SS_E_RipS1_e_	0.493026
R_EX_T3SS_E_RipS2_e_	0.493026
R_EX_T3SS_E_RipS3_e_	0.493026
R_EX_T3SS_E_RipS4_e_	0.493026
R_EX_T3SS_E_RipS5_e_	0.493026
R_EX_T3SS_E_RipS6_e_	0.493026
R_EX_T3SS_E_RipT_e_	0.493026
R_EX_T3SS_E_RipTAL_e_	0.493026
R_EX_T3SS_E_RipTPS_e_	0.493026
R_EX_T3SS_E_RipU2_e_	0.493026
R_EX_T3SS_E_RipV1_e_	0.493026
R_EX_T3SS_E_RipW_e_	0.493026
R_EX_T3SS_E_RipX_e_	0.493026
R_EX_T3SS_E_RipY_e_	0.493026
R_EX_T3SS_E_RipZ_e_	0.493026
R_EX_T6SS_E_RSc0958_e_	0.493026
R_EX_T6SS_E_RSc1944_e_	0.493026
R_EX_T6SS_E_RSc3220_e_	0.493026
R_EX_T6SS_E_RSc3222_e_	0.493026
R_EX_T6SS_E_RSc3430_e_	0.493026
R_EX_T6SS_E_RSp0103_e_	0.493026
R_EX_T6SS_E_RSp0175_e_	0.493026
R_EX_T6SS_E_RSp0518_e_	0.493026
R_EX_T6SS_E_RSp0629_e_	0.493026
R_EX_T6SS_E_RSp0745_e_	0.493026
R_EX_T6SS_E_RSp0768_e_	0.493026
R_EX_T6SS_E_RSp1139_e_	0.493026
R_EX_tartr_L_e_	0.493026
R_EX_taur_e_	0.493026
R_EX_Tek_e_	0.493026
R_EX_thm_e_	0.493026
R_EX_thr_L_e_	0.493026
R_EX_tom_e_	0.493026
R_EX_tre_e_	0.493026
R_EX_trp_L_e_	0.493026
R_EX_ttdca_e_	0.493026
R_EX_ttdcea_e_	0.493026
R_EX_ttrcyc_e_	0.493026
R_EX_tyr_L_e_	0.493026
R_EX_tzea_e_	0.493026
R_EX_urea_e	0.493026
R_EX_uri_e_	0.493026
R_EX_val_L_e_	0.493026
R_EX_xan_e_	0.493026
R_EX_xtsn_e_	0.493026
R_EX_xylu_D_e_	0.493026
R_EX_zn2_e_	0.493026
R_EXOGLAS	0.493026
R_EXOPGALUR_1u	0.493026
R_EXOPGALUR_2u	0.493026
R_EXOPP	0.493026
R_FACOAL100t2pp	0.493026
R_FACOAL120t2pp	0.493026
R_FACOAL140t2pp	0.493026
R_FACOAL141t2pp	0.493026
R_FACOAL160t2pp	0.493026
R_FACOAL161t2pp	0.493026
R_FACOAL180t2pp	0.493026
R_FACOAL181t2pp	0.493026
R_FACOAL60t2pp	0.493026
R_FACOAL80t2pp	0.493026
R_FALDH2	0.493026
R_FALDtex	0.493026
R_FALDtpp	0.493026
R_FALGTHLs	0.493026
R_FBA	0.493026
R_FBP	0.493026
R_FCLT	0
R_FCOAHA	0.493026
R_FDH6	0.49302
R_FDMO	0.493026
R_FDMO2	0.493026
R_FDMO3	0.493026
R_FDMO4	0.493026
R_FDMO6	0.493026
R_FDR	0.493002
R_FE2abcpp	0.493026
R_FE2t2pp	0.493013
R_FE2t3pp	0.493026
R_FE2tex	0.492953
R_FE3tex	0.493026
R_FECRMabcpp	0.493026
R_FECRMexs	0.493026
R_FECRMR4	0.493026
R_FECRMtonex	0.493026
R_FECRMUtex	0.493026
R_FECRMUtpp	0.493026
R_FEMINE	0.493026
R_Fenton_c	0.493026
R_Fenton_e	0.493026
R_FEOXpp	0.493026
R_FERtex	0.493026
R_FERtpp	0.493026
R_FERULCOAS	0.493026
R_FESR	0.493026
R_FFSDr	0.493026
R_FGLU	0.493026
R_FKYNH	0.493026
R_FMNAT	0
R_FMNRx	0.493026
R_FMNRx2	0.493026
R_FORtex	0.493026
R_FORtppi	0
R_FRUK_r	0.493026
R_FRUpts2pp	0.493026
R_FRUptspp	0.493026
R_FRUtex	0.493026
R_FTHFCL	0.493026
R_FTHFD	0.493026
R_FTHFD_glu	0.493026
R_FUM	0.395298
R_FUMAC	0.493026
R_FUMt2_2pp	0.493026
R_FUMtex	0.493026
R_Fusarteff	0.493026
R_Fusartex	0.493026
R_FUSAtex	0.493026
R_FUSAtpp	0.493026
R_G1DH	0.493026
R_G1PACT	0
R_G1PTT	0
R_G1SAT	0
R_G2PP	0.493026
R_G3PCabcpp	0.493026
R_G3PCtex	0.493026
R_G3PD2	0
R_G3PD5	0.493026
R_G3PEabcpp	0.493026
R_G3PEtex	0.493026
R_G3PGabcpp	0.493026
R_G3PGtex	0.493026
R_G3PIabcpp	0.493026
R_G3PItex	0.493026
R_G3PSabcpp	0.493026
R_G3PStex	0.493026
R_G5SADr	0.491952
R_G5SD	0.493026
R_G6PDH2r	0.493026
R_GADH	0.493026
R_GALabcpp	0.493026
R_GALCTD	0.493026
R_GALCTND	0.493026
R_GALCTNtex	0.493026
R_GALCTt2rpp	0.493026
R_GALCTtex	0.493026
R_GALDTNDabcpp	0.493026
R_GALKr	0.493026
R_GALOR	0.493026
R_GALTabcpp	0.493026
R_GALtex	0.493026
R_GALTtex	0.493026
R_GALU	0
R_GALURDH	0.493026
R_GALURt2rpp	0.493026
R_GALURtex	0.493026
R_GAPD	0.429003
R_GARFT	0
R_GBEZ	0
R_GCALDDr	0
R_GDPDPK	0.493026
R_GDPTPDP	0.493026
R_GENDO	0.493026
R_GENTCOAH	0.493026
R_GF6PTAr	0
R_GHMT2r	0.493026
R_GHMT2r_glu	0.493026
R_GK1	0.493026
R_GK2	0.493026
R_GLCabcpp(Unfeasible)	NaN
R_GLCFRUOXRpp	0.493026
R_GLCGSD_2	0.493026
R_GLCGSD_e_	0.493026
R_GLCNt2rpp	0.493026
R_GLCNtex	0.493026
R_GLCRD	0.493026
R_GLCRt2rpp	0.493026
R_GLCRtex	0.493026
R_GLCS1	0
R_GLCtex(Unfeasible)	NaN
R_GLCURDH	0.493026
R_GLCURt2rpp	0.493026
R_GLCURtex	0.493026
R_GLDBRAN2	0.493026
R_GLGC	0
R_GLNabcpp	0.493026
R_GLNGLUabcpp	0.493026
R_GLNGLUtex	0.493026
R_GLNGLYabcpp	0.493026
R_GLNGLYtex	0.493026
R_GLNS(Unfeasible)	NaN
R_GLNtex	0.493026
R_GLNTRS	0
R_GLTN2c	0.493026
R_GLTN2pp	0.493026
R_GLU5K	0.493026
R_GLUabcpp	0.493026
R_GLUCYS	0
R_GLUDt2pp	0.493026
R_GLUDtex	0.493026
R_GLUDx	0.493026
R_GLUN	0.493026
R_GLUNpp	0.493026
R_GLUPRT	0
R_GLUR	0.493026
R_GLUSy(Unfeasible)	NaN
R_GLUt2pp	0.493026
R_GLUtex	0.493026
R_GLUTRR	0
R_GLUTRS	0
R_GLXCL	0.493026
R_GLYALDDr	0.493026
R_GLYAT	0.493026
R_GLYBabcpp	0.493026
R_GLYBt2pp	0.493026
R_GLYBtex	0.493026
R_GLYC2Pabcpp	0.493026
R_GLYC2Ptex	0.493026
R_GLYC3Pabcpp	0.493026
R_GLYC3Ptex	0.493026
R_GLYCabcpp	0.493026
R_GLYCAt2rpp	0.493026
R_GLYCAtex	0.493026
R_GLYCK	0.493026
R_GLYCL	0.493026
R_GLYCL_glu	0.493026
R_GLYCLTDx	0.493026
R_GLYCLTDy	0.493026
R_GLYCLTt2rpp	0.493026
R_GLYCLTt4pp	0.493026
R_GLYCLTtex	0.493026
R_GLYCtex	0.493026
R_GLYCTO2	0.493016
R_GLYCtpp	0.493009
R_GLYGLNabcpp	0.493026
R_GLYGLNtex	0.493026
R_GLYKr	0.493009
R_GLYOX	0.493026
R_GLYt2rpp	0.493026
R_GLYtex	0.493026
R_GLYTRS	0
R_GMHEPAT	0
R_GMHEPK	0
R_GMHEPPA	0
R_GMPS2	0
R_GNIDpp	0.493026
R_GNIDtex	0.493026
R_GNK	0.493026
R_GNNUC	0.493026
R_GPDDA1	0.493026
R_GPDDA1pp	0.493026
R_GPDDA2	0.493026
R_GPDDA2pp	0.493026
R_GPDDA3	0.493026
R_GPDDA3pp	0.493026
R_GPDDA4	0.493026
R_GPDDA4pp	0.493026
R_GPDDA5	0.493026
R_GPDDA5pp	0.493026
R_GRTT	0
R_GRXR	0.493026
R_GSNt2pp	0.493026
R_GSNtex	0.493026
R_GTADT1	0.493026
R_GTADT2	0
R_GTHOr	0.493026
R_GTHOXtex	0.493026
R_GTHP	0.493026
R_GTHPe	0.493026
R_GTHRDabcpp	0.493026
R_GTHRDHpp	0.493026
R_GTHRDtex	0.493026
R_GTHS	0
R_GTPCI	0
R_GTPCII	0
R_GTPDPK	0.493026
R_GUAD	0.493026
R_GUAPRT	0.493026
R_H2O_c	0.493026
R_H2O_e	0.493026
R_H2O2FERR	0.493026
R_H2O2FERR_minfe2	0.493026
R_H2O2tex	0.493026
R_H2O2tpp	0.493026
R_H2Otex	0.306227
R_H2Otpp	0.306126
R_H2SH2O2_e	0.493026
R_H2St1pp	0.493026
R_H2Stex	0.493026
R_HACD1	0.493026
R_HACD2	0.493026
R_HACD3	0.493026
R_HACD4	0.493026
R_HACD5	0.493026
R_HACD6	0.493026
R_HACD7	0.493026
R_HACD8i	0.493026
R_HACOAD4	0.493026
R_HBDH	0.493026
R_HBZOPT	0
R_HCINNMt2rpp	0.493026
R_HCINNMtex	0.493026
R_HCO3E	0.488329
R_HDCAtex	0.493026
R_HDCEAtex	0.493026
R_HDCOAI	0.493026
R_HEMEOS	0
R_HEPT5	0
R_HEPTHSLACtex	0.493026
R_HEX1	0.484547
R_HEX7	0.493026
R_HEXHSLACtex	0.493026
R_HEXHSLACtpp	0.493026
R_HG2abcpp	0.493026
R_HG2t3pp	0.493026
R_HG2tex	0.493026
R_HG2tpc	0.493026
R_HGNTOR	0.493026
R_HHEP24DDH	0.493026
R_HIBDkt	0.493026
R_HISDr	0.493026
R_HISt2rpp	0.493026
R_HISTD	0
R_HIStex	0.493026
R_HISTP	0
R_HISTRS	0
R_HKNDDH	0.493026
R_HKNTDH	0.493026
R_HMBS	0
R_HMPK1	0.493024
R_HMSD	0.493026
R_HNO2_c	0.493026
R_HOMt2pp	0.493026
R_HOMtex	0.493026
R_HOPNTAL	0.493026
R_HPAtex	0.493026
R_HPPK2	0
R_HPPPNDO	0.493026
R_HPPPNt2rpp	0.493026
R_HPPPNtex	0.493026
R_HPYRI	0.493026
R_HPYRRx	0.493026
R_HPYRRy	0.493026
R_HSDy	0
R_HSERTA	0
R_HSK	0
R_HSLACtex	0.493026
R_HSTPTr	0
R_Htex	0.455733
R_HWr_c	0.493026
R_HWr_e	0.493026
R_HWr_p	0.493026
R_HXAND	0.493026
R_HXANt2rpp	0.493026
R_HXAtex	0.493026
R_HXPRT	0.493026
R_HYXNtex	0.493026
R_I2FE2SR	0
R_I2FE2SS	0
R_I2FE2SS2	0
R_I2FE2ST	0
R_I4FE4SR	0
R_I4FE4ST	0
R_IADtex	0.493026
R_IADtpp	0.493026
R_ICDHyr	0.444653
R_ICL	0.487225
R_ICYSDS	0
R_ID3ACALDtex	0.493026
R_ID3ACALDtpp	0.493026
R_IDOND	0.493026
R_IDOND2	0.493026
R_IDONt2rpp	0.493026
R_IDONtex	0.493026
R_IG3PS	0
R_IGPDH	0
R_IGPS	0
R_ILEabcpp	0.493026
R_ILETA	0
R_ILEtex	0.493026
R_ILETRS	0
R_IMPC	0
R_IMPD	0.492023
R_IND3ACLNtex	0.493026
R_IND3ACLNtpp	0.493026
R_IND3ACtex	0.493026
R_IND3ACtpp	0.493026
R_INOSTt2pp	0.493026
R_INS2D	0.493026
R_INSDH	0.493026
R_INSEPIH	0.493026
R_INSH	0.493026
R_INSt2rpp	0.493026
R_INStex	0.493026
R_INSTtex	0.493026
R_IPDDI	0.493026
R_IPDPS	0.493026
R_IPMDr	0
R_IPPMIa	0
R_IPPMIb	0
R_IPPS	0
R_ISC4fe4s3d	0.493026
R_ISC4fe4sd	0.493026
R_ISETACabcpp	0.493026
R_ISETACtex	0.493026
R_IZPN	0.493026
R_Kabcpp	0.493026
R_KARA1	0
R_KARA2	0
R_KAS14	0.493026
R_KAS15	0.493026
R_KDOCT2	0
R_KDOPP	0
R_KDOPS	0
R_KMBAOX	0.493026
R_Kt2pp	0.493026
R_Kt3pp	0.493026
R_Ktex	0
R_KYN	0.493026
R_L_LACD2	0.493026
R_L_LACt2rpp	0.493026
R_L_LACtex	0.493026
R_LAAL35	0.493026
R_LAAO2ex	0.493026
R_LAAO6ex	0.493026
R_LDH_D	0.493026
R_LEUabcpp	0.493026
R_LEUTA	0
R_LEUtex	0.493026
R_LEUTRS	0
R_LGTHL	0.493026
R_LIPOCT	0
R_LIPOS	0
R_LPADSS	0
R_lpdperox1	0.493026
R_lpdperox2	0.493026
R_lpdperox3	0.493026
R_lpdperox4	0.493026
R_lpdperox5	0.493026
R_LPSabctex	0
R_LPSabctpp	0
R_LPSS1_RS	0
R_LPSS2_RS	0
R_LSERDH	0.493026
R_LYSt2pp	0.493026
R_LYSt3pp	0.493026
R_LYStex	0.493026
R_LYSTRS	0
R_MACACI	0.493026
R_MALCOAMT	0
R_MALPYRI	0.493026
R_MALS	0.487223
R_MALT	0.493026
R_MALt2_2pp	0.493026
R_MALtex	0.493026
R_MCCDNabcpp	0.493026
R_MCCDNexs	0.493026
R_MCCDNR	0.493026
R_MCCDNS1	0.493026
R_MCCDNtex	0.493026
R_MCCDNtonex	0.493026
R_MCCDNtpp	0.493026
R_MCITD	0.493026
R_MCITL2	0.493026
R_MCITS	0.493026
R_MCOATA(Unfeasible)	NaN
R_MCTP1App	0
R_MCTP1Bpp	0.493022
R_MCTP2App	0
R_MDDCP1pp	0.492746
R_MDDCP2pp	0
R_MDDCP3pp	0.493026
R_MDDCP4pp	0.493026
R_MDDCP5pp	0.493026
R_MDDEP1pp	0.493026
R_MDDEP2pp	0.493026
R_MDDEP3pp	0.493026
R_MDDEP4pp	0.493026
R_MDH	0.471928
R_MDH2	0.493026
R_ME2	0.493026
R_MECDPDH3	0
R_MECDPS	0
R_MEOHtex	0
R_MEOHtrpp	0
R_MEPCT	0
R_MEPYRCE	0.493026
R_MEPYRt_p	0.493026
R_MEPYRtex	0.493026
R_MESUCCCE	0.493026
R_MESUCCt_1pp	0.493026
R_MESUCCtex	0.493026
R_METabcpp	0.493026
R_METACH	0.492284
R_METALAabcpp	0.493026
R_METALAtex	0.493026
R_METAT(Unfeasible)	NaN
R_METB1r	0.493026
R_METOX1s	0.493026
R_METOX2s	0.493026
R_METOX3spept	0.493026
R_METOX4spept	0.493026
R_METSOXR1	0.493026
R_METSOXR1pept	0.493026
R_METSOXR2	0.493026
R_METSOXR2pept	0.493026
R_METSr	0.493026
R_METtex	0.493026
R_METTRS	0
R_MG2tex	0
R_MG2tpp	0
R_MGSA	0.493026
R_MICITDr	0.493026
R_MINCYCtex	0.493026
R_MINCYCtpp	0.493026
R_MLDCP1App	0
R_MLDCP1Bpp	0.493026
R_MLDCP2App	0.493026
R_MLDCP2Bpp	0.493026
R_MLDCP3App	0.493022
R_MLDEP1pp	0.493022
R_MLDEP2pp	0.493026
R_MLTGY1pp	0.493026
R_MLTGY2pp	0.493026
R_MLTGY3pp	0.493026
R_MLTGY4pp	0.493026
R_MMM	0.493026
R_MMSAD3	0.493026
R_MMTSAOR	0.493026
R_MN2t3pp	0.493026
R_MNL2DH	0.493026
R_MNLabcpp	0.493026
R_MNLtex	0.493026
R_MNt2pp	0
R_MNtex	0
R_MOADSUx	0
R_MOAT	0
R_MOBDabcpp	0
R_MOBDtex	0
R_MOCOS	0
R_MOGDS	0
R_MOHMT	0
R_MOTH	0.493026
R_MOTS	0.493026
R_MPTAT	0
R_MPTG	0
R_MPTG2	0
R_MPTS	0
R_MPTSS	0
R_MSAR	0.493026
R_MSO3abcpp	0.493026
R_MSO3tex	0.493026
R_MTAN	0
R_MTARTDC	0.493026
R_MTHFC	0
R_MTHFC_glu	0.493026
R_MTHFD	0
R_MTHFD_glu	0.493026
R_MTHFR2	0.493026
R_MTHFR2_glu	0.493026
R_MTHPTGHMr	0.493026
R_MTI	0.493026
R_MTRtex	0
R_MUCCY_kt	0.493026
R_N2tex	0.493026
R_N6DMAAH	0.493026
R_N6IAMPPRH	0.493026
R_NACODA	0.493026
R_NACt1pp	0.493026
R_NACtex	0.493026
R_NADH16pp	0.398893
R_NADH5	0.493026
R_NADK	0.493026
R_NADK1	0.493026
R_NADK2	0.493026
R_NADN	0.493026
R_NADS2	0
R_Naldxteff	0.493026
R_Naldxtex	0.493026
R_NAPRTr	0.493014
R_NAt3pp	0.493026
R_NAtex	0.493026
R_NDPK1	0.493026
R_NDPK2	0
R_NDPK3	0.492751
R_NDPK4	0
R_NDPK5	0.493026
R_NDPK6	0.493026
R_NDPK7	0.493026
R_NDPK8	0.493026
R_NDPK9	0.493026
R_NGAME(Unfeasible)	NaN
R_NH4tex(Unfeasible)	NaN
R_NH4tpp(Unfeasible)	NaN
R_NI2abcpp	0.493026
R_NI2t3pp	0.493026
R_NI2tex	0.493026
R_NI2tpp	0.493026
R_NIRP	0.493026
R_NITORTpp	0.493026
R_NMNATr	0.493026
R_NNAMr	0.493026
R_NNATr	0
R_NNDMBRT	0
R_NNDPR	0
R_NO2t2rpp	0.493026
R_NO2tex	0.493026
R_NO3abcpp	0.493026
R_NO3R1pp	0.493026
R_NO3R2	0.493026
R_NO3t7pp	0.493026
R_NO3tex	0.493026
R_NO3trpp	0.493026
R_NODOx	0.493026
R_NODOy	0.493026
R_NORcytc	0.493026
R_NOtex	0.493026
R_NOtpp	0.493026
R_NOVBCNtex	0.493026
R_NOVBCNtpp	0.493026
R_NT_DNAf_30kb_ep	0.493026
R_NT_DNAf_30kb_pc	0.493026
R_NTD10	0.493026
R_NTD11	0.493026
R_NTD12	0.493026
R_NTD2	0.493026
R_NTD4	0.493026
R_NTD6	0.493026
R_NTD7	0.493026
R_NTD8	0.493026
R_NTD9	0.493026
R_NTPP3	0.493026
R_NTPP4	0.493026
R_NTPP5	0.493026
R_NTPP9	0.493026
R_NTPTP1	0.493026
R_NTPTP2	0.493026
R_NTRIR2x	0.493026
R_NTRIR5pp	0.493026
R_NTRLASE	0.493026
R_O2Stex	0.493026
R_O2Stpp	0.493026
R_O2tex(Unfeasible)	NaN
R_O2tpp(Unfeasible)	NaN
R_OAADC	0.493026
R_OCBT	0
R_OCDCAtex	0.493026
R_OCDCEAtex	0.493026
R_OCHSLACtex	0.493026
R_OCHSLACtpp	0.493026
R_OCOAT1r	0.493026
R_OCTAtex	0.493026
R_OCTDPS	0
R_ODECOAI	0.493026
R_OGMEACPD	0
R_OGMEACPR	0
R_OGMEACPS	0
R_OHPBAT	0
R_OHPHM	0
R_OIVD2	0.493026
R_OMBZLM	0
R_OMCDC	0
R_OMMBLHX	0
R_OMPDC	0
R_OMPHHX	0
R_ONOO_c	0.493026
R_ONOO_e	0.493026
R_ONOOf_c	0.493026
R_ONOOf_e	0.493026
R_OP4ENH	0.493026
R_OPAH	0.493026
R_OPHBDC	0
R_OPHHX	0
R_OPMEACPD	0
R_OPMEACPR	0
R_OPMEACPS	0
R_ORNabcpp	0.493026
R_ORNCD	0.493026
R_ORNDC	0.48539
R_ORNTA	0.493026
R_ORNTAC	0.491008
R_ORNtex	0.493026
R_OROTt2_2pp	0.493026
R_OROTtex	0.493026
R_ORPT	0
R_OXCOAHDH	0.493026
R_OXDHCOAT	0.493026
R_P5CD	0.493026
R_P5CD1p	0.493026
R_P5CR	0.491952
R_PACCOAE	0.493026
R_PACCOALr	0.493026
R_PACt3	0.493026
R_PACtex	0.493026
R_PANTS	0
R_PAPPT3	0
R_PAPR	0
R_PC11M	0
R_PC17M	0
R_PC20M	0
R_PC3BS	0
R_PC6AR	0
R_PC6YM	0
R_PC8XM	0
R_PCADYOX	0.493026
R_PCT1	0.493026
R_PCW_bd_Expansin	0.493026
R_PCW_bd_RSc0102_act	0.493026
R_PCW_bd_RSc0104_act	0.493026
R_PCW_bd_RSc0246_act	0.493026
R_PCW_bd_RSc0249_act	0.493026
R_PCW_bd_RSc3188	0.493026
R_PCW_bd_Rsl	0.493026
R_PCW_bd_Rsl2	0.493026
R_PCW_bd_RSp0294_act	0.493026
R_PCW_bd_RSp0295_act	0.493026
R_PCW_bd_RSp0540	0.493026
R_PCW_bd_RSp1071	0.493026
R_PCW_bd_RSp1073	0.493026
R_PCW_bd_RSp1180_act	0.493026
R_PCW_bd_RSp1539	0.493026
R_PCW_bd_RSp1545	0.493026
R_PDH	0.460606
R_PDX5PO	0
R_PDX5PS	0
R_PEPCKc	0.493026
R_PERD	0
R_PG160abcpp	0.493022
R_PG161abcpp	0.493023
R_PG180abcpp	0.493025
R_PG181abcpp	0.493024
R_PGAMT	0
R_PGCDr	0.476737
R_PGI	0.487664
R_PGK	0.472038
R_PGL	0.493026
R_PGLYCP	0.493026
R_PGM	0.436278
R_PGMT	0
R_PGP160abcpp	0.493026
R_PGP161abcpp	0.493026
R_PGP180abcpp	0.493026
R_PGP181abcpp	0.493026
R_PGPP160	0
R_PGPP160pp	0.493026
R_PGPP161	0
R_PGPP161pp	0.493026
R_PGPP180	0
R_PGPP180pp	0.493026
R_PGPP181	0
R_PGPP181pp	0.493026
R_PGSA160	0
R_PGSA161	0
R_PGSA180	0
R_PGSA181	0
R_PHAS	0.493026
R_PHBD	0.493026
R_PHBD_Ext	0.493026
R_PHEAT1	0.493026
R_PHEAT2	0.493026
R_PHEODC	0.493026
R_PHEt2rpp	0.493026
R_PHETA1	0.493026
R_PHEtex	0.493026
R_PHETHPTOX2	0.493026
R_PHETRS	0
R_PIt2rpp	0.491748
R_PItex	0
R_PIuabcpp	0.493026
R_PMDPHT	0
R_PME	0.493026
R_PMEACPE	0
R_PMPK	0
R_PNTK	0
R_PNTOt4pp	0.493026
R_PNTOtex	0.493026
R_PPA	0.493026
R_PPA2	0.493026
R_PPAt2rpp	0.493026
R_PPAtex	0.493026
R_PPBNGS	0
R_PPC	0.493026
R_PPCDC	0
R_PPCOAC	0.493026
R_PPCSYN1	0.493026
R_PPCSYN2	0.493026
R_PPGPPDP	0.493026
R_PPK10r	0.493026
R_PPK2r	0.493026
R_PPKr	0.476369
R_PPLCc120	0.493026
R_PPLCc140	0.493026
R_PPLCc141	0.493026
R_PPLCc160	0.493026
R_PPLCc161	0.493026
R_PPLCc180	0.493026
R_PPLCc181	0.493026
R_PPLDc120	0.493026
R_PPLDc140	0.493026
R_PPLDc141	0.493026
R_PPLDc160	0.493026
R_PPLDc161	0.493026
R_PPLDc180	0.493026
R_PPLDc181	0.493026
R_PPNCL2	0
R_PPND	0.492187
R_PPNDH	0
R_PPOR	0.493026
R_PPPGO	0
R_PPS	0.476185
R_PRAGSr	0
R_PRAI	0
R_PRAIS	0
R_PRAMPC	0
R_PRASCS	0
R_PRATPP	0
R_PRFGS	0
R_PRMICI	0
R_PROabcpp	0.493026
R_PROD2	0.493026
R_PROT_C_Tek	0.493026
R_PROT_C_Tek2	0.493026
R_PROT_CbhA_BioS	0.493026
R_PROT_ce_RSc0102_S	0.493026
R_PROT_ce_RSc0104_S	0.493026
R_PROT_ce_RSc0246_S	0.493026
R_PROT_ce_RSc0249_S	0.493026
R_PROT_ce_RSp0294_S	0.493026
R_PROT_ce_RSp0295_S	0.493026
R_PROT_ce_RSp1180_S	0.493026
R_PROT_cp_CbhA_S	0.493026
R_PROT_cp_Egl_S	0.493026
R_PROT_cp_Expansin_S	0.493026
R_PROT_cp_Mel_S	0.493026
R_PROT_cp_PehB_S	0.493026
R_PROT_cp_PehC_S	0.493026
R_PROT_cp_PglA_S	0.493026
R_PROT_cp_PlcN_S	0.493026
R_PROT_cp_Pme_S	0.493026
R_PROT_cp_RSc0337_S	0.493026
R_PROT_cp_RSc0887_S	0.493026
R_PROT_cp_RSc1775_S	0.493026
R_PROT_cp_RSc2149_S	0.493026
R_PROT_cp_RSc3151_S	0.493026
R_PROT_cp_RSc3188_S	0.493026
R_PROT_cp_Rsl_S	0.493026
R_PROT_cp_Rsl2_S	0.493026
R_PROT_cp_RSp0030_S	0.493026
R_PROT_cp_RSp0275_S	0.493026
R_PROT_cp_RSp0540_S	0.493026
R_PROT_cp_RSp0630_S	0.493026
R_PROT_cp_RSp0656_S	0.493026
R_PROT_cp_RSp0881_S	0.493026
R_PROT_cp_RSp1071_S	0.493026
R_PROT_cp_RSp1073_S	0.493026
R_PROT_cp_RSp1444_S	0.493026
R_PROT_cp_RSp1466_S	0.493026
R_PROT_cp_RSp1467_S	0.493026
R_PROT_cp_RSp1536_S	0.493026
R_PROT_cp_RSp1539_S	0.493026
R_PROT_cp_RSp1545_S	0.493026
R_PROT_cp_RSp1620_S	0.493026
R_PROT_cp_Tek_S	0.493026
R_PROT_cp_Tek2_S	0.493026
R_PROT_Egl_BioS	0.493026
R_PROT_Expansin_BioS	0.493026
R_PROT_Mel_BioS	0.493026
R_PROT_pe_CbhA_S	0.493026
R_PROT_pe_Egl_S	0.493026
R_PROT_pe_Expansin_S	0.493026
R_PROT_pe_Mel_S	0.493026
R_PROT_pe_PehB_S	0.493026
R_PROT_pe_PehC_S	0.493026
R_PROT_pe_PglA_S	0.493026
R_PROT_pe_PlcN_S	0.493026
R_PROT_pe_Pme_S	0.493026
R_PROT_pe_RSc0337_S	0.493026
R_PROT_pe_RSc0887_S	0.493026
R_PROT_pe_RSc1775_S	0.493026
R_PROT_pe_RSc2149_S	0.493026
R_PROT_pe_RSc3151_S	0.493026
R_PROT_pe_RSc3188_S	0.493026
R_PROT_pe_Rsl_S	0.493026
R_PROT_pe_Rsl2_S	0.493026
R_PROT_pe_RSp0030_S	0.493026
R_PROT_pe_RSp0275_S	0.493026
R_PROT_pe_RSp0540_S	0.493026
R_PROT_pe_RSp0630_S	0.493026
R_PROT_pe_RSp0881_S	0.493026
R_PROT_pe_RSp1071_S	0.493026
R_PROT_pe_RSp1073_S	0.493026
R_PROT_pe_RSp1444_S	0.493026
R_PROT_pe_RSp1466_S	0.493026
R_PROT_pe_RSp1467_S	0.493026
R_PROT_pe_RSp1536_S	0.493026
R_PROT_pe_RSp1539_S	0.493026
R_PROT_pe_RSp1545_S	0.493026
R_PROT_pe_RSp1620_S	0.493026
R_PROT_PehB_BioS	0.493026
R_PROT_PehC_BioS	0.493026
R_PROT_PglA_BioS	0.493026
R_PROT_PlcN_BioS	0.493026
R_PROT_Pme_BioS	0.493026
R_PROT_RSc0102_ACT	0.493026
R_PROT_RSc0102_BioS	0.493026
R_PROT_RSc0104_ACT	0.493026
R_PROT_RSc0104_BioS	0.493026
R_PROT_RSc0246_ACT	0.493026
R_PROT_RSc0246_BioS	0.493026
R_PROT_RSc0249_ACT	0.493026
R_PROT_RSc0249_BioS	0.493026
R_PROT_RSc0337_BioS	0.493026
R_PROT_RSc0887_BioS	0.493026
R_PROT_RSc0958_BioS	0.493026
R_PROT_RSc1775_BioS	0.493026
R_PROT_RSc1944_BioS	0.493026
R_PROT_RSc2149_BioS	0.493026
R_PROT_RSc3151_BioS	0.493026
R_PROT_RSc3188_BioS	0.493026
R_PROT_RSc3220_BioS	0.493026
R_PROT_RSc3222_BioS	0.493026
R_PROT_RSc3430_BioS	0.493026
R_PROT_Rsl_BioS	0.493026
R_PROT_Rsl2_BioS	0.493026
R_PROT_RSp0030_BioS	0.493026
R_PROT_RSp0103_BioS	0.493026
R_PROT_RSp0175_BioS	0.493026
R_PROT_RSp0275_BioS	0.493026
R_PROT_RSp0294_ACT	0.493026
R_PROT_RSp0294_BioS	0.493026
R_PROT_RSp0295_ACT	0.493026
R_PROT_RSp0295_BioS	0.493026
R_PROT_RSp0518_BioS	0.493026
R_PROT_RSp0540_BioS	0.493026
R_PROT_RSp0629_BioS	0.493026
R_PROT_RSp0630_BioS	0.493026
R_PROT_RSp0656_BioS	0.493026
R_PROT_RSp0745_BioS	0.493026
R_PROT_RSp0768_BioS	0.493026
R_PROT_RSp0881_BioS	0.493026
R_PROT_RSp1071_BioS	0.493026
R_PROT_RSp1073_BioS	0.493026
R_PROT_RSp1139_BioS	0.493026
R_PROT_RSp1180_ACT	0.493026
R_PROT_RSp1180_BioS	0.493026
R_PROT_RSp1444_BioS	0.493026
R_PROT_RSp1466_BioS	0.493026
R_PROT_RSp1467_BioS	0.493026
R_PROT_RSp1536_BioS	0.493026
R_PROT_RSp1539_BioS	0.493026
R_PROT_RSp1545_BioS	0.493026
R_PROT_RSp1620_BioS	0.493026
R_PROT_Tek_BioS	0.493026
R_PROT_Tek2_BioS	0.493026
R_PROt2rpp	0.493026
R_PROtex	0.493026
R_PROTRS	0
R_PRPPS(Unfeasible)	NaN
R_PSbioS	0.493026
R_PSD160	0
R_PSD161	0
R_PSD180	0
R_PSD181	0
R_PSERTr	0.476737
R_PSGlcNacbioS	0.493026
R_PSGlcNAcDA	0.493026
R_PSGlcNActpp	0.493026
R_PSP_L	0.476737
R_PSPGAtex	0.493026
R_PSSA160	0
R_PSSA161	0
R_PSSA180	0
R_PSSA181	0
R_PStex	0.493026
R_PStpp	0.493026
R_PTPAT	0
R_PTRCabcpp	0.493026
R_PTRCDH	0.493026
R_PTRCt2pp(Unfeasible)	NaN
R_PTRCTA	0.493026
R_PTRCtex(Unfeasible)	NaN
R_PYAM5POr	0.493026
R_PYK	0.493026
R_PYNP1	0.493026
R_PYNP2r	0.493026
R_PYRt2rpp	0.493026
R_PYRtex	0.493026
R_QATPSK3PT	0
R_QUINDH	0.493026
R_QUINtex	0.493026
R_QUINtpp	0.493026
R_QULNS	0
R_R05219	0
R_RALFtex	0.493026
R_RALFtpp	0.493026
R_RBFK	0
R_RBFSa	0
R_RBFSb	0
R_RBKr	0.492777
R_REC_DNAf_30kb	0.493026
R_REPHACCOAI	0.493026
R_Resocteff	0.493026
R_Resoctex	0.493026
R_RFAMPtex	0.493026
R_RFAMPtpp	0.493026
R_RFURAH	0.493026
R_RFURAST	0.493026
R_RFURRAC	0.493026
R_RFURTT	0.493026
R_RNDR1	0.493026
R_RNDR2	0.493026
R_RNDR3	0.493026
R_RNDR4	0.492991
R_RNTR1	0.493026
R_RNTR2	0.493026
R_RNTR3	0.493026
R_RNTR4	0.493026
[truncated: 341 more rows]

[truncated: 3 more sheets: Reaction-Essentiality_RSOL-PROT, Reaction-Essentiality_XFAS-GLC, Reaction-Essentiality_XFAS-PROT]
